# Supplementary material for: A tissue-level phenome-wide network map of colocalized genes and phenotypes in the UK Biobank
Source: Commun Biol. 2022 Aug 20;5:849. doi: 10.1038/s42003-022-03820-z (PMC9392744; doi:10.1038/s42003-022-03820-z)
Supplement: Supplementary file 3 — Supplementary Data 1 [file 42003_2022_3820_MOESM3_ESM.xlsx]

## Sheet: Supplementary Data 1
Tissue	Phenotype	Phenotype description	Gene probe ID	Gene name	Number of SNPs	PPH4
Adipose_Subcutaneous	N_102	Pulse rate, automated reading	ENSG00000170092.10	AC018720.10	2785	0.833213
Adipose_Subcutaneous	N_102	Pulse rate, automated reading	ENSG00000087085.9	ACHE	5058	0.907067
Adipose_Subcutaneous	N_102	Pulse rate, automated reading	ENSG00000243317.3	C7orf73	5764	0.827724
Adipose_Subcutaneous	N_102	Pulse rate, automated reading	ENSG00000064989.8	CALCRL	4848	0.930236
Adipose_Subcutaneous	N_102	Pulse rate, automated reading	ENSG00000227450.2	CTB-58E17.5	4060	0.852096
Adipose_Subcutaneous	N_102	Pulse rate, automated reading	ENSG00000230795.2	HLA-K	12532	0.83901
Adipose_Subcutaneous	N_102	Pulse rate, automated reading	ENSG00000153814.7	JAZF1	6038	0.970189
Adipose_Subcutaneous	N_102	Pulse rate, automated reading	ENSG00000101608.8	MYL12A	7132	0.936317
Adipose_Subcutaneous	N_102	Pulse rate, automated reading	ENSG00000140807.4	NKD1	5099	0.956126
Adipose_Subcutaneous	N_102	Pulse rate, automated reading	ENSG00000127957.12	PMS2P3	2809	0.81739
Adipose_Subcutaneous	N_102	Pulse rate, automated reading	ENSG00000135213.8	POM121C	2794	0.841898
Adipose_Subcutaneous	N_102	Pulse rate, automated reading	ENSG00000231518.1	RP11-327L3.3	4404	0.98345
Adipose_Subcutaneous	N_102	Pulse rate, automated reading	ENSG00000261685.2	RP11-401P9.4	5111	0.944598
Adipose_Subcutaneous	N_102	Pulse rate, automated reading	ENSG00000273219.1	RP11-644N4.1	5758	0.938659
Adipose_Subcutaneous	N_102	Pulse rate, automated reading	ENSG00000266441.1	RP11-91I8.3	6169	0.883623
Adipose_Subcutaneous	N_102	Pulse rate, automated reading	ENSG00000176054.6	RPL23P2	5798	0.80552
Adipose_Subcutaneous	N_102	Pulse rate, automated reading	ENSG00000179833.4	SERTAD2	5490	0.858623
Adipose_Subcutaneous	N_102	Pulse rate, automated reading	ENSG00000164707.11	SLC13A4	5716	0.821311
Adipose_Subcutaneous	N_102	Pulse rate, automated reading	ENSG00000205583.9	STAG3L1	2703	0.801019
Adipose_Subcutaneous	N_102	Pulse rate, automated reading	ENSG00000118526.6	TCF21	5657	0.997258
Adipose_Subcutaneous	N_102	Pulse rate, automated reading	ENSG00000177311.6	ZBTB38	5537	0.827583
Adipose_Subcutaneous	N_1070	Time spent watching television (TV)	ENSG00000227403.1	AC009299.3	4370	0.931748
Adipose_Subcutaneous	N_1070	Time spent watching television (TV)	ENSG00000162613.12	FUBP1	5413	0.968116
Adipose_Subcutaneous	N_1070	Time spent watching television (TV)	ENSG00000204469.8	PRRC2A	14298	0.81631
Adipose_Subcutaneous	N_1070	Time spent watching television (TV)	ENSG00000183527.7	PSMG1	6980	0.829383
Adipose_Subcutaneous	N_1070	Time spent watching television (TV)	ENSG00000185019.12	UBOX5	6304	0.80027
Adipose_Subcutaneous	N_1080	Time spent using computer	ENSG00000102977.9	ACD	3319	0.910921
Adipose_Subcutaneous	N_1080	Time spent using computer	ENSG00000102890.10	ELMO3	3336	0.853229
Adipose_Subcutaneous	N_1080	Time spent using computer	ENSG00000262223.2	RP11-1055B8.3	6797	0.8421
Adipose_Subcutaneous	N_1100	Drive faster than motorway speed limit	ENSG00000175161.9	CADM2	5787	0.919516
Adipose_Subcutaneous	N_1100	Drive faster than motorway speed limit	ENSG00000188981.6	MSANTD1	6650	0.85039
Adipose_Subcutaneous	N_1100	Drive faster than motorway speed limit	ENSG00000118473.17	SGIP1	5562	0.810639
Adipose_Subcutaneous	N_1160	Sleep duration	ENSG00000128272.10	ATF4	4379	0.952083
Adipose_Subcutaneous	N_1160	Sleep duration	ENSG00000254527.1	ENPP7P12	6430	0.921359
Adipose_Subcutaneous	N_1160	Sleep duration	ENSG00000257365.3	FNTB	5409	0.930952
Adipose_Subcutaneous	N_1160	Sleep duration	ENSG00000147813.11	NAPRT1	5019	0.951681
Adipose_Subcutaneous	N_1160	Sleep duration	ENSG00000271912.1	RP11-661A12.14	4984	0.955875
Adipose_Subcutaneous	N_1160	Sleep duration	ENSG00000255050.1	RP11-661A12.9	5039	0.952743
Adipose_Subcutaneous	N_1160	Sleep duration	ENSG00000100596.2	SPTLC2	6515	0.957551
Adipose_Subcutaneous	N_1170	Getting up in morning	ENSG00000268912.1	CTD-2619J13.17	3052	0.834348
Adipose_Subcutaneous	N_1170	Getting up in morning	ENSG00000100429.13	HDAC10	5594	0.926781
Adipose_Subcutaneous	N_1170	Getting up in morning	ENSG00000188130.9	MAPK12	5532	0.968379
Adipose_Subcutaneous	N_1170	Getting up in morning	ENSG00000170638.5	TRABD	5971	0.856841
Adipose_Subcutaneous	N_1170	Getting up in morning	ENSG00000131849.10	ZNF132	3036	0.822205
Adipose_Subcutaneous	N_1180	Morning/evening person (chronotype)	ENSG00000185658.9	BRWD1	7039	0.82181
Adipose_Subcutaneous	N_1180	Morning/evening person (chronotype)	ENSG00000205659.6	LIN52	4941	0.929893
Adipose_Subcutaneous	N_1190	Nap during day	ENSG00000255568.2	BRWD1-IT2	7042	0.882143
Adipose_Subcutaneous	N_1190	Nap during day	ENSG00000250343.1	CTC-255N20.1	5365	0.944318
Adipose_Subcutaneous	N_1190	Nap during day	ENSG00000244219.2	GS1-259H13.2	3989	0.940511
Adipose_Subcutaneous	N_1190	Nap during day	ENSG00000185697.12	MYBL1	4443	0.953616
Adipose_Subcutaneous	N_1190	Nap during day	ENSG00000234688.1	RP1-293L6.1	6208	0.841855
Adipose_Subcutaneous	N_1190	Nap during day	ENSG00000169302.10	STK32A	5365	0.941997
Adipose_Subcutaneous	N_1190	Nap during day	ENSG00000196652.7	ZKSCAN5	4078	0.894234
Adipose_Subcutaneous	N_1200	Sleeplessness / insomnia	ENSG00000113658.12	SMAD5	5674	0.922967
Adipose_Subcutaneous	N_1210	Snoring	ENSG00000198056.9	PRIM1	3082	0.914064
Adipose_Subcutaneous	N_1210	Snoring	ENSG00000169203.12	RP11-231C14.4	2351	0.860121
Adipose_Subcutaneous	N_1239	Current tobacco smoking	ENSG00000172247.3	C1QTNF4	3863	0.836805
Adipose_Subcutaneous	N_1239	Current tobacco smoking	ENSG00000170835.10	CEL	6723	0.87581
Adipose_Subcutaneous	N_1239	Current tobacco smoking	ENSG00000077063.6	CTTNBP2	4502	0.873421
Adipose_Subcutaneous	N_1239	Current tobacco smoking	ENSG00000070081.11	NUCB2	4900	0.836965
Adipose_Subcutaneous	N_1249	Past tobacco smoking	ENSG00000135454.9	B4GALNT1	4285	0.829025
Adipose_Subcutaneous	N_1249	Past tobacco smoking	ENSG00000167720.8	SRR	5916	0.902002
Adipose_Subcutaneous	N_1249	Past tobacco smoking	ENSG00000115808.7	STRN	6850	0.893788
Adipose_Subcutaneous	N_1279	Exposure to tobacco smoke outside home	ENSG00000077063.6	CTTNBP2	4502	0.926887
Adipose_Subcutaneous	N_135	Number of self-reported non-cancer illnesses	ENSG00000231942.3	HNRNPA1P36	5664	0.837127
Adipose_Subcutaneous	N_135	Number of self-reported non-cancer illnesses	ENSG00000103599.15	IQCH	5195	0.800978
Adipose_Subcutaneous	N_135	Number of self-reported non-cancer illnesses	ENSG00000104497.9	SNX16	5782	0.863468
Adipose_Subcutaneous	N_135	Number of self-reported non-cancer illnesses	ENSG00000198740.4	ZNF652	4853	0.830164
Adipose_Subcutaneous	N_137	Number of treatments/medications taken	ENSG00000227403.1	AC009299.3	4370	0.986929
Adipose_Subcutaneous	N_137	Number of treatments/medications taken	ENSG00000119689.10	DLST	4964	0.846352
Adipose_Subcutaneous	N_1558	Alcohol intake frequency.	ENSG00000196275.9	GTF2IRD2	2151	0.932437
Adipose_Subcutaneous	N_1558	Alcohol intake frequency.	ENSG00000160828.13	STAG3L2	2238	0.94649
Adipose_Subcutaneous	N_1568	Average weekly red wine intake	ENSG00000148572.10	NRBF2	5698	0.858912
Adipose_Subcutaneous	N_1578	Average weekly champagne plus white wine intake	ENSG00000149485.12	FADS1	4382	0.809169
Adipose_Subcutaneous	N_1598	Average weekly spirits intake	ENSG00000217027.1	RP1-83M4.2	5163	0.814533
Adipose_Subcutaneous	N_1618	Alcohol usually taken with meals	ENSG00000070444.10	MNT	5760	0.835516
Adipose_Subcutaneous	N_1687	Comparative body size at age 10	ENSG00000228696.4	ARL17B	4610	0.923115
Adipose_Subcutaneous	N_1687	Comparative body size at age 10	ENSG00000137218.6	FRS3	5711	0.80551
Adipose_Subcutaneous	N_1687	Comparative body size at age 10	ENSG00000162613.12	FUBP1	5413	0.933175
Adipose_Subcutaneous	N_1687	Comparative body size at age 10	ENSG00000120071.8	KANSL1	4448	0.820663
Adipose_Subcutaneous	N_1687	Comparative body size at age 10	ENSG00000176681.10	LRRC37A	4552	0.984329
Adipose_Subcutaneous	N_1687	Comparative body size at age 10	ENSG00000243477.1	NAT6	2958	0.82731
Adipose_Subcutaneous	N_1687	Comparative body size at age 10	ENSG00000131196.13	NFATC1	6794	0.812026
Adipose_Subcutaneous	N_1687	Comparative body size at age 10	ENSG00000162877.8	PM20D1	4308	0.934953
Adipose_Subcutaneous	N_1687	Comparative body size at age 10	ENSG00000131484.3	RP11-798G7.5	5020	0.893002
Adipose_Subcutaneous	N_1687	Comparative body size at age 10	ENSG00000267198.1	RP11-798G7.6	4959	0.852952
Adipose_Subcutaneous	N_1687	Comparative body size at age 10	ENSG00000266918.1	RP11-798G7.8	4975	0.865027
Adipose_Subcutaneous	N_1697	Comparative height size at age 10	ENSG00000165801.5	ARHGEF40	7290	0.968678
Adipose_Subcutaneous	N_1697	Comparative height size at age 10	ENSG00000118971.3	CCND2	5965	0.995438
Adipose_Subcutaneous	N_1697	Comparative height size at age 10	ENSG00000168763.11	CNNM3	1981	0.929571
Adipose_Subcutaneous	N_1697	Comparative height size at age 10	ENSG00000163703.13	CRELD1	5935	1
Adipose_Subcutaneous	N_1697	Comparative height size at age 10	ENSG00000163520.9	FBLN2	6457	0.864725
Adipose_Subcutaneous	N_1697	Comparative height size at age 10	ENSG00000183386.5	FHL3	5315	0.966031
Adipose_Subcutaneous	N_1697	Comparative height size at age 10	ENSG00000162613.12	FUBP1	5413	0.999853
Adipose_Subcutaneous	N_1697	Comparative height size at age 10	ENSG00000175697.6	GPR156	5695	0.973744
Adipose_Subcutaneous	N_1697	Comparative height size at age 10	ENSG00000103253.13	HAGHL	5993	0.883367
Adipose_Subcutaneous	N_1697	Comparative height size at age 10	ENSG00000068745.10	IP6K2	2368	0.89724
Adipose_Subcutaneous	N_1697	Comparative height size at age 10	ENSG00000198945.3	L3MBTL3	6337	0.999941
Adipose_Subcutaneous	N_1697	Comparative height size at age 10	ENSG00000078177.9	N4BP2	5645	0.905489
Adipose_Subcutaneous	N_1697	Comparative height size at age 10	ENSG00000163710.3	PCOLCE2	5328	0.825004
Adipose_Subcutaneous	N_1697	Comparative height size at age 10	ENSG00000198056.9	PRIM1	3082	0.996214
Adipose_Subcutaneous	N_1697	Comparative height size at age 10	ENSG00000204314.6	PRRT1	16004	0.880959
Adipose_Subcutaneous	N_1697	Comparative height size at age 10	ENSG00000230082.1	PRRT3-AS1	5936	0.95246
Adipose_Subcutaneous	N_1697	Comparative height size at age 10	ENSG00000172613.3	RAD9A	3821	0.961826
Adipose_Subcutaneous	N_1697	Comparative height size at age 10	ENSG00000269894.1	RP11-1020A11.1	5937	1
Adipose_Subcutaneous	N_1697	Comparative height size at age 10	ENSG00000116883.8	RP11-268J15.5	3852	0.923128
Adipose_Subcutaneous	N_1697	Comparative height size at age 10	ENSG00000183520.7	UTP11L	5320	0.892443
Adipose_Subcutaneous	N_1697	Comparative height size at age 10	ENSG00000177311.6	ZBTB38	5537	0.936198
Adipose_Subcutaneous	N_1697	Comparative height size at age 10	ENSG00000165424.6	ZCCHC24	6597	0.844878
Adipose_Subcutaneous	N_1697	Comparative height size at age 10	ENSG00000184517.7	ZFP1	6186	0.84939
Adipose_Subcutaneous	N_1787	Maternal smoking around birth	ENSG00000076685.14	NT5C2	4245	0.87623
Adipose_Subcutaneous	N_1920	Mood swings	ENSG00000140941.8	MAP1LC3B	8863	0.814753
Adipose_Subcutaneous	N_1920	Mood swings	ENSG00000269901.1	RP11-178L8.9	9043	0.91313
Adipose_Subcutaneous	N_1930	Miserableness	ENSG00000227603.1	RP11-165J3.6	5722	0.887398
Adipose_Subcutaneous	N_1930	Miserableness	ENSG00000272911.1	RP11-74E22.6	5872	0.990442
Adipose_Subcutaneous	N_1940	Irritability	ENSG00000253893.2	FAM85B	4452	0.826736
Adipose_Subcutaneous	N_1940	Irritability	ENSG00000236565.2	HNRNPA3P5	4680	0.868499
Adipose_Subcutaneous	N_1940	Irritability	ENSG00000136149.6	RPL13AP25	5686	0.917259
Adipose_Subcutaneous	N_1950	Sensitivity / hurt feelings	ENSG00000213676.6	ATF6B	15929	0.990442
Adipose_Subcutaneous	N_1950	Sensitivity / hurt feelings	ENSG00000162384.9	C1orf123	5178	0.845421
Adipose_Subcutaneous	N_1950	Sensitivity / hurt feelings	ENSG00000231852.2	CYP21A2	15699	0.872422
Adipose_Subcutaneous	N_1950	Sensitivity / hurt feelings	ENSG00000213047.7	DENND1B	4134	0.833289
Adipose_Subcutaneous	N_1950	Sensitivity / hurt feelings	ENSG00000149295.9	DRD2	5669	0.820485
Adipose_Subcutaneous	N_1950	Sensitivity / hurt feelings	ENSG00000010704.14	HFE	6618	0.819288
Adipose_Subcutaneous	N_1950	Sensitivity / hurt feelings	ENSG00000216906.2	RP11-350J20.9	6547	0.955038
Adipose_Subcutaneous	N_1960	Fed-up feelings	ENSG00000267213.3	AC007773.2	6080	0.809243
Adipose_Subcutaneous	N_1970	Nervous feelings	ENSG00000204427.7	ABHD16A	14758	0.815125
Adipose_Subcutaneous	N_1970	Nervous feelings	ENSG00000269918.1	AF131215.9	8238	0.82551
Adipose_Subcutaneous	N_1970	Nervous feelings	ENSG00000119689.10	DLST	4964	0.800181
Adipose_Subcutaneous	N_1970	Nervous feelings	ENSG00000114378.12	HYAL1	2961	0.91547
Adipose_Subcutaneous	N_1970	Nervous feelings	ENSG00000103510.15	KAT8	2524	0.911031
Adipose_Subcutaneous	N_1970	Nervous feelings	ENSG00000114054.9	PCCB	3712	0.910417
Adipose_Subcutaneous	N_1970	Nervous feelings	ENSG00000258819.1	RP11-7F17.3	6793	0.863927
Adipose_Subcutaneous	N_1980	Worrier / anxious feelings	ENSG00000213047.7	DENND1B	4134	0.903195
Adipose_Subcutaneous	N_1980	Worrier / anxious feelings	ENSG00000254527.1	ENPP7P12	6430	0.801028
Adipose_Subcutaneous	N_1980	Worrier / anxious feelings	ENSG00000253893.2	FAM85B	4452	0.942733
Adipose_Subcutaneous	N_1980	Worrier / anxious feelings	ENSG00000089050.10	RBBP9	6566	0.837969
Adipose_Subcutaneous	N_1990	Tense / 'highly strung'	ENSG00000255310.2	AF131215.2	8226	0.87259
Adipose_Subcutaneous	N_1990	Tense / 'highly strung'	ENSG00000269918.1	AF131215.9	8238	0.859135
Adipose_Subcutaneous	N_1990	Tense / 'highly strung'	ENSG00000114378.12	HYAL1	2961	0.9278
Adipose_Subcutaneous	N_1990	Tense / 'highly strung'	ENSG00000227603.1	RP11-165J3.6	5722	0.861165
Adipose_Subcutaneous	N_2000	Worry too long after embarrassment	ENSG00000254527.1	ENPP7P12	6430	0.881317
Adipose_Subcutaneous	N_2000	Worry too long after embarrassment	ENSG00000114054.9	PCCB	3712	0.904873
Adipose_Subcutaneous	N_20002_1065	Non-cancer illness code, self-reported: hypertension	ENSG00000165895.13	ARHGAP42	7061	0.971822
Adipose_Subcutaneous	N_20002_1065	Non-cancer illness code, self-reported: hypertension	ENSG00000103653.12	CSK	3866	0.869282
Adipose_Subcutaneous	N_20002_1065	Non-cancer illness code, self-reported: hypertension	ENSG00000140465.9	CYP1A1	3885	0.918203
Adipose_Subcutaneous	N_20002_1065	Non-cancer illness code, self-reported: hypertension	ENSG00000188878.12	FBF1	5696	0.815653
Adipose_Subcutaneous	N_20002_1065	Non-cancer illness code, self-reported: hypertension	ENSG00000196196.2	HRCT1	4387	0.999781
Adipose_Subcutaneous	N_20002_1065	Non-cancer illness code, self-reported: hypertension	ENSG00000170606.9	HSPA4	5305	0.965342
Adipose_Subcutaneous	N_20002_1065	Non-cancer illness code, self-reported: hypertension	ENSG00000137807.9	KIF23	5290	0.972303
Adipose_Subcutaneous	N_20002_1065	Non-cancer illness code, self-reported: hypertension	ENSG00000261505.1	LA16c-358B7.3	7205	0.819508
Adipose_Subcutaneous	N_20002_1065	Non-cancer illness code, self-reported: hypertension	ENSG00000183011.9	LSMD1	5214	0.837993
Adipose_Subcutaneous	N_20002_1065	Non-cancer illness code, self-reported: hypertension	ENSG00000158186.8	MRAS	4159	0.868015
Adipose_Subcutaneous	N_20002_1065	Non-cancer illness code, self-reported: hypertension	ENSG00000156170.8	NDUFAF6	6422	0.823993
Adipose_Subcutaneous	N_20002_1065	Non-cancer illness code, self-reported: hypertension	ENSG00000137819.9	PAQR5	5382	0.960893
Adipose_Subcutaneous	N_20002_1065	Non-cancer illness code, self-reported: hypertension	ENSG00000270210.1	RP11-373D23.3	4913	0.92884
Adipose_Subcutaneous	N_20002_1065	Non-cancer illness code, self-reported: hypertension	ENSG00000255353.1	RP11-382M14.1	5984	0.963333
Adipose_Subcutaneous	N_20002_1065	Non-cancer illness code, self-reported: hypertension	ENSG00000163785.8	RYK	5623	0.815143
Adipose_Subcutaneous	N_20002_1065	Non-cancer illness code, self-reported: hypertension	ENSG00000163536.8	SERPINI1	4842	0.876724
Adipose_Subcutaneous	N_20002_1065	Non-cancer illness code, self-reported: hypertension	ENSG00000170647.2	TMEM133	6775	0.961273
Adipose_Subcutaneous	N_20002_1065	Non-cancer illness code, self-reported: hypertension	ENSG00000154127.5	UBASH3B	5753	0.829196
Adipose_Subcutaneous	N_20002_1075	Non-cancer illness code, self-reported: heart attack/myocardial infarction	ENSG00000154305.12	MIA3	5077	0.92123
Adipose_Subcutaneous	N_20002_1075	Non-cancer illness code, self-reported: heart attack/myocardial infarction	ENSG00000272750.1	RP11-378J18.8	5028	0.943351
Adipose_Subcutaneous	N_20002_1111	Non-cancer illness code, self-reported: asthma	ENSG00000152804.6	HHEX	5293	0.94945
Adipose_Subcutaneous	N_20002_1111	Non-cancer illness code, self-reported: asthma	ENSG00000256433.1	RP1-102E24.8	5386	0.983259
Adipose_Subcutaneous	N_20002_1111	Non-cancer illness code, self-reported: asthma	ENSG00000198740.4	ZNF652	4853	0.807902
Adipose_Subcutaneous	N_20002_1162	Non-cancer illness code, self-reported: cholelithiasis/gall stones	ENSG00000155158.16	TTC39B	6922	0.980549
Adipose_Subcutaneous	N_20002_1197	Non-cancer illness code, self-reported: kidney stone/ureter stone/bladder stone	ENSG00000169220.13	RGS14	4687	0.992496
Adipose_Subcutaneous	N_20002_1220	Non-cancer illness code, self-reported: diabetes	ENSG00000029534.15	ANK1	5405	0.933139
Adipose_Subcutaneous	N_20002_1220	Non-cancer illness code, self-reported: diabetes	ENSG00000179218.9	CALR	4787	0.826191
Adipose_Subcutaneous	N_20002_1220	Non-cancer illness code, self-reported: diabetes	ENSG00000118971.3	CCND2	5965	0.999599
Adipose_Subcutaneous	N_20002_1220	Non-cancer illness code, self-reported: diabetes	ENSG00000179115.6	FARSA	4797	0.882133
Adipose_Subcutaneous	N_20002_1220	Non-cancer illness code, self-reported: diabetes	ENSG00000147536.7	GINS4	5616	0.909609
Adipose_Subcutaneous	N_20002_1220	Non-cancer illness code, self-reported: diabetes	ENSG00000169047.5	IRS1	6370	0.908781
Adipose_Subcutaneous	N_20002_1220	Non-cancer illness code, self-reported: diabetes	ENSG00000153814.7	JAZF1	6038	0.928184
Adipose_Subcutaneous	N_20002_1220	Non-cancer illness code, self-reported: diabetes	ENSG00000188211.4	NCR3LG1	4970	0.85389
Adipose_Subcutaneous	N_20002_1220	Non-cancer illness code, self-reported: diabetes	ENSG00000260196.1	RP1-239B22.5	4978	0.822433
Adipose_Subcutaneous	N_20002_1220	Non-cancer illness code, self-reported: diabetes	ENSG00000261379.1	RP11-395N3.1	6375	0.91008
Adipose_Subcutaneous	N_20002_1220	Non-cancer illness code, self-reported: diabetes	ENSG00000272622.1	RP11-395N3.2	6370	0.859758
Adipose_Subcutaneous	N_20002_1220	Non-cancer illness code, self-reported: diabetes	ENSG00000109501.9	WFS1	8238	0.883294
Adipose_Subcutaneous	N_20002_1223	Non-cancer illness code, self-reported: type 2 diabetes	ENSG00000118971.3	CCND2	5965	0.955283
Adipose_Subcutaneous	N_20002_1225	Non-cancer illness code, self-reported: hyperthyroidism/thyrotoxicosis	ENSG00000165409.11	TSHR	5837	0.988535
Adipose_Subcutaneous	N_20002_1226	Non-cancer illness code, self-reported: hypothyroidism/myxoedema	ENSG00000146830.9	GIGYF1	4913	0.907635
Adipose_Subcutaneous	N_20002_1226	Non-cancer illness code, self-reported: hypothyroidism/myxoedema	ENSG00000104388.10	RAB2A	5283	0.869491
Adipose_Subcutaneous	N_20002_1277	Non-cancer illness code, self-reported: glaucoma	ENSG00000224842.2	RP11-123K19.1	4633	0.925847
Adipose_Subcutaneous	N_20002_1277	Non-cancer illness code, self-reported: glaucoma	ENSG00000224358.1	RP11-466F5.8	6405	0.986561
Adipose_Subcutaneous	N_20002_1277	Non-cancer illness code, self-reported: glaucoma	ENSG00000143183.12	TMCO1	6454	0.99393
Adipose_Subcutaneous	N_20002_1309	Non-cancer illness code, self-reported: osteoporosis	ENSG00000118785.9	SPP1	5434	0.941739
Adipose_Subcutaneous	N_20002_1381	Non-cancer illness code, self-reported: systemic lupus erythematosis/sle	ENSG00000244731.3	C4A	15809	0.824234
Adipose_Subcutaneous	N_20002_1387	Non-cancer illness code, self-reported: hayfever/allergic rhinitis	ENSG00000140575.8	IQGAP1	5822	0.97276
Adipose_Subcutaneous	N_20002_1453	Non-cancer illness code, self-reported: psoriasis	ENSG00000255389.1	C6orf3	4966	0.99192
Adipose_Subcutaneous	N_20002_1462	Non-cancer illness code, self-reported: crohns disease	ENSG00000103449.7	SALL1	5056	0.835294
Adipose_Subcutaneous	N_20002_1466	Non-cancer illness code, self-reported: gout	ENSG00000165449.7	SLC16A9	5608	0.887646
Adipose_Subcutaneous	N_20002_1473	Non-cancer illness code, self-reported: high cholesterol	ENSG00000169047.5	IRS1	6370	0.823604
Adipose_Subcutaneous	N_20002_1473	Non-cancer illness code, self-reported: high cholesterol	ENSG00000204314.6	PRRT1	16004	0.817923
Adipose_Subcutaneous	N_20002_1473	Non-cancer illness code, self-reported: high cholesterol	ENSG00000261379.1	RP11-395N3.1	6375	0.828943
Adipose_Subcutaneous	N_20002_1473	Non-cancer illness code, self-reported: high cholesterol	ENSG00000273456.1	RP11-686O6.2	3752	0.849484
Adipose_Subcutaneous	N_20002_1473	Non-cancer illness code, self-reported: high cholesterol	ENSG00000099194.5	SCD	4881	0.955283
Adipose_Subcutaneous	N_20002_1477	Non-cancer illness code, self-reported: psoriatic arthropathy	ENSG00000255389.1	C6orf3	4966	0.824772
Adipose_Subcutaneous	N_20002_1494	Non-cancer illness code, self-reported: varicose veins	ENSG00000103335.15	PIEZO1	7841	0.847189
Adipose_Subcutaneous	N_20002_1610	Non-cancer illness code, self-reported: thyroid goitre	ENSG00000164402.9	SEPT8	4952	0.878862
Adipose_Subcutaneous	N_20003_1140860806	Treatment/medication code: ramipril	ENSG00000165895.13	ARHGAP42	7061	0.957295
Adipose_Subcutaneous	N_20003_1140860806	Treatment/medication code: ramipril	ENSG00000103653.12	CSK	3866	0.842261
Adipose_Subcutaneous	N_20003_1140860806	Treatment/medication code: ramipril	ENSG00000140465.9	CYP1A1	3885	0.928396
Adipose_Subcutaneous	N_20003_1140860806	Treatment/medication code: ramipril	ENSG00000170647.2	TMEM133	6775	0.96938
Adipose_Subcutaneous	N_20003_1140861924	Treatment/medication code: bezafibrate	ENSG00000073792.11	IGF2BP2	4862	0.89047
Adipose_Subcutaneous	N_20003_1140861924	Treatment/medication code: bezafibrate	ENSG00000109917.6	ZNF259	6455	0.861553
Adipose_Subcutaneous	N_20003_1140861958	Treatment/medication code: simvastatin	ENSG00000087237.6	CETP	6459	0.880405
Adipose_Subcutaneous	N_20003_1140861958	Treatment/medication code: simvastatin	ENSG00000125510.11	OPRL1	4249	0.9781
Adipose_Subcutaneous	N_20003_1140861958	Treatment/medication code: simvastatin	ENSG00000171700.9	RGS19	4251	0.987755
Adipose_Subcutaneous	N_20003_1140861958	Treatment/medication code: simvastatin	ENSG00000173511.5	VEGFB	3619	0.801585
Adipose_Subcutaneous	N_20003_1140862382	Treatment/medication code: becotide 50 inhaler	ENSG00000196735.7	HLA-DQA1	11373	0.825674
Adipose_Subcutaneous	N_20003_1140862382	Treatment/medication code: becotide 50 inhaler	ENSG00000179344.12	HLA-DQB1	11421	0.867052
Adipose_Subcutaneous	N_20003_1140862382	Treatment/medication code: becotide 50 inhaler	ENSG00000232629.4	HLA-DQB2	11644	0.825966
Adipose_Subcutaneous	N_20003_1140862382	Treatment/medication code: becotide 50 inhaler	ENSG00000196301.3	HLA-DRB9	11586	0.967331
Adipose_Subcutaneous	N_20003_1140870390	Treatment/medication code: ferrous sulphate	ENSG00000213719.4	CLIC1	15173	0.809885
Adipose_Subcutaneous	N_20003_1140870390	Treatment/medication code: ferrous sulphate	ENSG00000231852.2	CYP21A2	15699	0.821871
Adipose_Subcutaneous	N_20003_1140874866	Treatment/medication code: carbimazole	ENSG00000165409.11	TSHR	5837	0.990535
Adipose_Subcutaneous	N_20003_1140879802	Treatment/medication code: amlodipine	ENSG00000165895.13	ARHGAP42	7061	0.960129
Adipose_Subcutaneous	N_20003_1140879802	Treatment/medication code: amlodipine	ENSG00000182511.7	FES	5972	0.860315
Adipose_Subcutaneous	N_20003_1140879802	Treatment/medication code: amlodipine	ENSG00000167244.13	IGF2	6980	0.889467
Adipose_Subcutaneous	N_20003_1140879802	Treatment/medication code: amlodipine	ENSG00000170647.2	TMEM133	6775	0.895163
Adipose_Subcutaneous	N_20003_1140881856	Treatment/medication code: salbutamol	ENSG00000179344.12	HLA-DQB1	11421	0.82674
Adipose_Subcutaneous	N_20003_1140884600	Treatment/medication code: metformin	ENSG00000118971.3	CCND2	5965	0.999787
Adipose_Subcutaneous	N_20003_1140884600	Treatment/medication code: metformin	ENSG00000169047.5	IRS1	6370	0.966715
Adipose_Subcutaneous	N_20003_1140884600	Treatment/medication code: metformin	ENSG00000153814.7	JAZF1	6038	0.951884
Adipose_Subcutaneous	N_20003_1140884600	Treatment/medication code: metformin	ENSG00000261379.1	RP11-395N3.1	6375	0.966587
Adipose_Subcutaneous	N_20003_1140884600	Treatment/medication code: metformin	ENSG00000272622.1	RP11-395N3.2	6370	0.90938
Adipose_Subcutaneous	N_20003_1140884600	Treatment/medication code: metformin	ENSG00000109501.9	WFS1	8238	0.876018
Adipose_Subcutaneous	N_20003_1140909786	Treatment/medication code: beclometasone	ENSG00000229391.3	HLA-DRB6	11322	0.855771
Adipose_Subcutaneous	N_20003_1140909786	Treatment/medication code: beclometasone	ENSG00000225914.1	XXbac-BPG154L12.4	15065	0.846403
Adipose_Subcutaneous	N_20003_1141146198	Treatment/medication code: xalatan 0.005% eye drops	ENSG00000224358.1	RP11-466F5.8	6405	0.988028
Adipose_Subcutaneous	N_20003_1141146198	Treatment/medication code: xalatan 0.005% eye drops	ENSG00000143183.12	TMCO1	6454	0.992987
Adipose_Subcutaneous	N_20003_1141191044	Treatment/medication code: levothyroxine sodium	ENSG00000104388.10	RAB2A	5283	0.908061
Adipose_Subcutaneous	N_20003_1141194794	Treatment/medication code: bendroflumethiazide	ENSG00000165895.13	ARHGAP42	7061	0.883465
Adipose_Subcutaneous	N_20003_1141194794	Treatment/medication code: bendroflumethiazide	ENSG00000103653.12	CSK	3866	0.846291
Adipose_Subcutaneous	N_20003_1141194794	Treatment/medication code: bendroflumethiazide	ENSG00000140465.9	CYP1A1	3885	0.820736
Adipose_Subcutaneous	N_20003_1141194794	Treatment/medication code: bendroflumethiazide	ENSG00000254527.1	ENPP7P12	6430	0.824849
Adipose_Subcutaneous	N_20003_1141194794	Treatment/medication code: bendroflumethiazide	ENSG00000227888.3	FAM66A	6788	0.853445
Adipose_Subcutaneous	N_20003_1141194794	Treatment/medication code: bendroflumethiazide	ENSG00000253893.2	FAM85B	4452	0.853479
Adipose_Subcutaneous	N_20003_1141194794	Treatment/medication code: bendroflumethiazide	ENSG00000140474.8	ULK3	3747	0.888927
Adipose_Subcutaneous	N_20015	Sitting height	ENSG00000234028.3	AC062029.1	2167	0.809463
Adipose_Subcutaneous	N_20015	Sitting height	ENSG00000181754.6	AMIGO1	4927	0.890173
Adipose_Subcutaneous	N_20015	Sitting height	ENSG00000148655.10	C10orf11	4110	0.973373
Adipose_Subcutaneous	N_20015	Sitting height	ENSG00000119147.5	C2orf40	6701	0.986085
Adipose_Subcutaneous	N_20015	Sitting height	ENSG00000118971.3	CCND2	5965	0.994794
Adipose_Subcutaneous	N_20015	Sitting height	ENSG00000168763.11	CNNM3	1981	0.831503
Adipose_Subcutaneous	N_20015	Sitting height	ENSG00000071967.7	CYBRD1	5700	0.852321
Adipose_Subcutaneous	N_20015	Sitting height	ENSG00000151208.12	DLG5	5555	0.807829
Adipose_Subcutaneous	N_20015	Sitting height	ENSG00000183386.5	FHL3	5315	0.958157
Adipose_Subcutaneous	N_20015	Sitting height	ENSG00000257800.1	FNBP1P1	4206	0.865747
Adipose_Subcutaneous	N_20015	Sitting height	ENSG00000162613.12	FUBP1	5413	0.99986
Adipose_Subcutaneous	N_20015	Sitting height	ENSG00000152254.6	G6PC2	6024	0.976065
Adipose_Subcutaneous	N_20015	Sitting height	ENSG00000141429.9	GALNT1	4729	0.950708
Adipose_Subcutaneous	N_20015	Sitting height	ENSG00000103253.13	HAGHL	5993	0.957501
Adipose_Subcutaneous	N_20015	Sitting height	ENSG00000153391.11	INO80C	4719	0.934569
Adipose_Subcutaneous	N_20015	Sitting height	ENSG00000135835.6	KIAA1614	5544	0.910931
Adipose_Subcutaneous	N_20015	Sitting height	ENSG00000198945.3	L3MBTL3	6337	0.999978
Adipose_Subcutaneous	N_20015	Sitting height	ENSG00000008710.13	PKD1	5581	0.873307
Adipose_Subcutaneous	N_20015	Sitting height	ENSG00000230082.1	PRRT3-AS1	5936	0.903451
Adipose_Subcutaneous	N_20015	Sitting height	ENSG00000269894.1	RP11-1020A11.1	5937	1
Adipose_Subcutaneous	N_20015	Sitting height	ENSG00000267583.1	RP11-322E11.5	4697	0.954778
Adipose_Subcutaneous	N_20015	Sitting height	ENSG00000172340.10	SUCLG2	6592	0.849815
Adipose_Subcutaneous	N_20015	Sitting height	ENSG00000163659.8	TIPARP	5535	0.832997
Adipose_Subcutaneous	N_20015	Sitting height	ENSG00000183520.7	UTP11L	5320	0.928098
Adipose_Subcutaneous	N_20015	Sitting height	ENSG00000177311.6	ZBTB38	5537	0.853699
Adipose_Subcutaneous	N_20015	Sitting height	ENSG00000165424.6	ZCCHC24	6597	0.899763
Adipose_Subcutaneous	N_20016	Fluid intelligence score	ENSG00000227403.1	AC009299.3	4370	0.994709
Adipose_Subcutaneous	N_20016	Fluid intelligence score	ENSG00000105726.12	ATP13A1	5121	0.914739
Adipose_Subcutaneous	N_20016	Fluid intelligence score	ENSG00000154640.10	BTG3	6302	0.913838
Adipose_Subcutaneous	N_20016	Fluid intelligence score	ENSG00000188211.4	NCR3LG1	4970	0.859548
Adipose_Subcutaneous	N_20016	Fluid intelligence score	ENSG00000175352.6	NRIP3	5882	0.872076
Adipose_Subcutaneous	N_20016	Fluid intelligence score	ENSG00000260196.1	RP1-239B22.5	4978	0.856592
Adipose_Subcutaneous	N_20016	Fluid intelligence score	ENSG00000259015.1	RP11-109N23.6	6069	0.942896
Adipose_Subcutaneous	N_20016	Fluid intelligence score	ENSG00000258851.1	RP11-894P9.2	6004	0.840198
Adipose_Subcutaneous	N_20016	Fluid intelligence score	ENSG00000197728.5	RPS26	3808	0.800832
Adipose_Subcutaneous	N_20016	Fluid intelligence score	ENSG00000189339.7	SLC35E2B	4995	0.865056
Adipose_Subcutaneous	N_20022	Birth weight	ENSG00000072778.15	ACADVL	6003	0.854469
Adipose_Subcutaneous	N_20022	Birth weight	ENSG00000029534.15	ANK1	5405	0.894619
Adipose_Subcutaneous	N_20022	Birth weight	ENSG00000118971.3	CCND2	5965	0.997846
Adipose_Subcutaneous	N_20022	Birth weight	ENSG00000181885.14	CLDN7	5938	0.955108
Adipose_Subcutaneous	N_20022	Birth weight	ENSG00000163703.13	CRELD1	5935	0.888091
Adipose_Subcutaneous	N_20022	Birth weight	ENSG00000175826.7	CTDNEP1	5991	0.925288
Adipose_Subcutaneous	N_20022	Birth weight	ENSG00000170606.9	HSPA4	5305	0.966909
Adipose_Subcutaneous	N_20022	Birth weight	ENSG00000186152.6	LILRP1	6893	0.949203
Adipose_Subcutaneous	N_20022	Birth weight	ENSG00000107679.10	PLEKHA1	6470	0.874048
Adipose_Subcutaneous	N_20022	Birth weight	ENSG00000163933.5	RFT1	4280	0.864232
Adipose_Subcutaneous	N_20022	Birth weight	ENSG00000269894.1	RP11-1020A11.1	5937	0.888105
Adipose_Subcutaneous	N_20022	Birth weight	ENSG00000163659.8	TIPARP	5535	0.962287
Adipose_Subcutaneous	N_20023	Mean time to correctly identify matches	ENSG00000144746.6	ARL6IP5	5945	0.979292
Adipose_Subcutaneous	N_20023	Mean time to correctly identify matches	ENSG00000135045.6	C9orf40	6062	0.807926
Adipose_Subcutaneous	N_20023	Mean time to correctly identify matches	ENSG00000260075.1	NSFP1	4627	0.95767
Adipose_Subcutaneous	N_20023	Mean time to correctly identify matches	ENSG00000162877.8	PM20D1	4308	0.8875
Adipose_Subcutaneous	N_20023	Mean time to correctly identify matches	ENSG00000178966.11	RMI1	5858	0.882278
Adipose_Subcutaneous	N_20023	Mean time to correctly identify matches	ENSG00000124140.8	SLC12A5	5636	0.88872
Adipose_Subcutaneous	N_2010	Suffer from 'nerves'	ENSG00000168488.14	ATXN2L	2880	0.801974
Adipose_Subcutaneous	N_2010	Suffer from 'nerves'	ENSG00000175161.9	CADM2	5787	0.984612
Adipose_Subcutaneous	N_2010	Suffer from 'nerves'	ENSG00000259982.1	CDC37P1	3039	0.858697
Adipose_Subcutaneous	N_2010	Suffer from 'nerves'	ENSG00000125821.7	DTD1	6611	0.960949
Adipose_Subcutaneous	N_2010	Suffer from 'nerves'	ENSG00000176953.6	NFATC2IP	2589	0.810815
Adipose_Subcutaneous	N_2010	Suffer from 'nerves'	ENSG00000233232.2	NPIPB7	3181	0.962734
Adipose_Subcutaneous	N_2010	Suffer from 'nerves'	ENSG00000089050.10	RBBP9	6566	0.804428
Adipose_Subcutaneous	N_2010	Suffer from 'nerves'	ENSG00000251417.1	RP11-1348G14.4	2958	0.881465
Adipose_Subcutaneous	N_2010	Suffer from 'nerves'	ENSG00000178188.10	SH2B1	2820	0.840208
Adipose_Subcutaneous	N_2010	Suffer from 'nerves'	ENSG00000197165.6	SULT1A2	3056	0.900352
Adipose_Subcutaneous	N_2010	Suffer from 'nerves'	ENSG00000178952.4	TUFM	2819	0.922945
Adipose_Subcutaneous	N_2010	Suffer from 'nerves'	ENSG00000091164.8	TXNL1	5322	0.841511
Adipose_Subcutaneous	N_20107_1	Illnesses of father: Heart disease	ENSG00000142039.3	CCDC97	4506	0.955648
Adipose_Subcutaneous	N_20107_1	Illnesses of father: Heart disease	ENSG00000105329.5	TGFB1	4465	0.954717
Adipose_Subcutaneous	N_20107_9	Illnesses of father: Diabetes	ENSG00000118971.3	CCND2	5965	0.999788
Adipose_Subcutaneous	N_20110_5	Illnesses of mother: Breast cancer	ENSG00000272335.1	RP11-53O19.3	3952	0.903413
Adipose_Subcutaneous	N_20110_8	Illnesses of mother: High blood pressure	ENSG00000248265.1	RP11-834C11.3	4782	0.907904
Adipose_Subcutaneous	N_20110_9	Illnesses of mother: Diabetes	ENSG00000118971.3	CCND2	5965	0.998602
Adipose_Subcutaneous	N_20110_9	Illnesses of mother: Diabetes	ENSG00000169047.5	IRS1	6370	0.968875
Adipose_Subcutaneous	N_20110_9	Illnesses of mother: Diabetes	ENSG00000261379.1	RP11-395N3.1	6375	0.969458
Adipose_Subcutaneous	N_20110_9	Illnesses of mother: Diabetes	ENSG00000272622.1	RP11-395N3.2	6370	0.959332
Adipose_Subcutaneous	N_20111_9	Illnesses of siblings: Diabetes	ENSG00000118971.3	CCND2	5965	0.962067
Adipose_Subcutaneous	N_20116_1	Smoking status: Previous	ENSG00000236708.1	AC073316.1	8317	0.831425
Adipose_Subcutaneous	N_20116_1	Smoking status: Previous	ENSG00000175161.9	CADM2	5787	0.986837
Adipose_Subcutaneous	N_20116_1	Smoking status: Previous	ENSG00000146555.14	SDK1	8314	0.859216
Adipose_Subcutaneous	N_20116_2	Smoking status: Current	ENSG00000170835.10	CEL	6723	0.880271
Adipose_Subcutaneous	N_20150	Forced expiratory volume in 1-second (FEV1), Best measure	ENSG00000135074.11	ADAM19	6149	0.820849
Adipose_Subcutaneous	N_20150	Forced expiratory volume in 1-second (FEV1), Best measure	ENSG00000176720.3	BOK	4602	0.868651
Adipose_Subcutaneous	N_20150	Forced expiratory volume in 1-second (FEV1), Best measure	ENSG00000118971.3	CCND2	5965	0.995168
Adipose_Subcutaneous	N_20150	Forced expiratory volume in 1-second (FEV1), Best measure	ENSG00000129596.4	CDO1	7201	0.888808
Adipose_Subcutaneous	N_20150	Forced expiratory volume in 1-second (FEV1), Best measure	ENSG00000134255.9	CEPT1	6143	0.979331
Adipose_Subcutaneous	N_20150	Forced expiratory volume in 1-second (FEV1), Best measure	ENSG00000135835.6	KIAA1614	5544	0.888384
Adipose_Subcutaneous	N_20150	Forced expiratory volume in 1-second (FEV1), Best measure	ENSG00000117122.9	MFAP2	5082	0.899496
Adipose_Subcutaneous	N_20150	Forced expiratory volume in 1-second (FEV1), Best measure	ENSG00000108292.12	MLLT6	4108	0.893916
Adipose_Subcutaneous	N_20150	Forced expiratory volume in 1-second (FEV1), Best measure	ENSG00000169228.9	RAB24	4494	0.981514
Adipose_Subcutaneous	N_20150	Forced expiratory volume in 1-second (FEV1), Best measure	ENSG00000172613.3	RAD9A	3821	0.94714
Adipose_Subcutaneous	N_20150	Forced expiratory volume in 1-second (FEV1), Best measure	ENSG00000175356.8	SCUBE2	5864	0.912756
Adipose_Subcutaneous	N_20150	Forced expiratory volume in 1-second (FEV1), Best measure	ENSG00000143067.4	ZNF697	3354	0.895026
Adipose_Subcutaneous	N_20150	Forced expiratory volume in 1-second (FEV1), Best measure	ENSG00000175691.8	ZNF77	7013	0.924386
Adipose_Subcutaneous	N_20151	Forced vital capacity (FVC), Best measure	ENSG00000176720.3	BOK	4602	0.888761
Adipose_Subcutaneous	N_20151	Forced vital capacity (FVC), Best measure	ENSG00000118971.3	CCND2	5965	0.997827
Adipose_Subcutaneous	N_20151	Forced vital capacity (FVC), Best measure	ENSG00000130177.10	CDC16	2965	0.829771
Adipose_Subcutaneous	N_20151	Forced vital capacity (FVC), Best measure	ENSG00000168763.11	CNNM3	1981	0.886976
Adipose_Subcutaneous	N_20151	Forced vital capacity (FVC), Best measure	ENSG00000179979.7	CRIPAK	6012	0.897674
Adipose_Subcutaneous	N_20151	Forced vital capacity (FVC), Best measure	ENSG00000170802.11	FOXN2	6266	0.874159
Adipose_Subcutaneous	N_20151	Forced vital capacity (FVC), Best measure	ENSG00000162613.12	FUBP1	5413	0.999474
Adipose_Subcutaneous	N_20151	Forced vital capacity (FVC), Best measure	ENSG00000135835.6	KIAA1614	5544	0.866845
Adipose_Subcutaneous	N_20151	Forced vital capacity (FVC), Best measure	ENSG00000169228.9	RAB24	4494	0.97946
Adipose_Subcutaneous	N_20151	Forced vital capacity (FVC), Best measure	ENSG00000172613.3	RAD9A	3821	0.932646
Adipose_Subcutaneous	N_20151	Forced vital capacity (FVC), Best measure	ENSG00000116883.8	RP11-268J15.5	3852	0.917858
Adipose_Subcutaneous	N_20151	Forced vital capacity (FVC), Best measure	ENSG00000247934.3	RP11-967K21.1	6383	0.86625
Adipose_Subcutaneous	N_20151	Forced vital capacity (FVC), Best measure	ENSG00000102572.10	STK24	6361	0.862371
Adipose_Subcutaneous	N_20151	Forced vital capacity (FVC), Best measure	ENSG00000163945.11	UVSSA	5931	0.896433
Adipose_Subcutaneous	N_20153	Forced expiratory volume in 1-second (FEV1), predicted	ENSG00000172247.3	C1QTNF4	3863	0.824503
Adipose_Subcutaneous	N_20153	Forced expiratory volume in 1-second (FEV1), predicted	ENSG00000118971.3	CCND2	5965	0.944242
Adipose_Subcutaneous	N_20153	Forced expiratory volume in 1-second (FEV1), predicted	ENSG00000183386.5	FHL3	5315	0.867303
Adipose_Subcutaneous	N_20153	Forced expiratory volume in 1-second (FEV1), predicted	ENSG00000162613.12	FUBP1	5413	0.99818
Adipose_Subcutaneous	N_20153	Forced expiratory volume in 1-second (FEV1), predicted	ENSG00000152254.6	G6PC2	6024	0.810077
Adipose_Subcutaneous	N_20153	Forced expiratory volume in 1-second (FEV1), predicted	ENSG00000103253.13	HAGHL	5993	0.927285
Adipose_Subcutaneous	N_20153	Forced expiratory volume in 1-second (FEV1), predicted	ENSG00000198945.3	L3MBTL3	6337	0.810701
Adipose_Subcutaneous	N_20153	Forced expiratory volume in 1-second (FEV1), predicted	ENSG00000135698.5	MPHOSPH6	10303	0.882843
Adipose_Subcutaneous	N_20153	Forced expiratory volume in 1-second (FEV1), predicted	ENSG00000188211.4	NCR3LG1	4970	0.811265
Adipose_Subcutaneous	N_20153	Forced expiratory volume in 1-second (FEV1), predicted	ENSG00000204314.6	PRRT1	16004	0.875589
Adipose_Subcutaneous	N_20153	Forced expiratory volume in 1-second (FEV1), predicted	ENSG00000172613.3	RAD9A	3821	0.97751
Adipose_Subcutaneous	N_20153	Forced expiratory volume in 1-second (FEV1), predicted	ENSG00000166439.5	RNF169	4861	0.811085
Adipose_Subcutaneous	N_20153	Forced expiratory volume in 1-second (FEV1), predicted	ENSG00000198860.7	TSEN15	5053	0.880437
Adipose_Subcutaneous	N_20154	Forced expiratory volume in 1-second (FEV1), predicted percentage	ENSG00000141570.6	CBX8	6875	0.878124
Adipose_Subcutaneous	N_20154	Forced expiratory volume in 1-second (FEV1), predicted percentage	ENSG00000149499.7	EML3	4774	0.877838
Adipose_Subcutaneous	N_20154	Forced expiratory volume in 1-second (FEV1), predicted percentage	ENSG00000149489.4	ROM1	4774	0.943748
Adipose_Subcutaneous	N_20154	Forced expiratory volume in 1-second (FEV1), predicted percentage	ENSG00000247934.3	RP11-967K21.1	6383	0.859482
Adipose_Subcutaneous	N_20160	Ever smoked	ENSG00000103269.9	RHBDL1	5901	0.836753
Adipose_Subcutaneous	N_20160	Ever smoked	ENSG00000224356.3	RP11-151A6.4	5881	0.808064
Adipose_Subcutaneous	N_20160	Ever smoked	ENSG00000167720.8	SRR	5916	0.882397
Adipose_Subcutaneous	N_20160	Ever smoked	ENSG00000127580.11	WDR24	5924	0.814536
Adipose_Subcutaneous	N_20160	Ever smoked	ENSG00000161996.13	WDR90	5849	0.83531
Adipose_Subcutaneous	N_20161	Pack years of smoking PREVIEW ONLY	ENSG00000184616.7	AC004166.6	2293	0.961426
Adipose_Subcutaneous	N_20161	Pack years of smoking PREVIEW ONLY	ENSG00000198077.6	CYP2A7	5113	0.92508
Adipose_Subcutaneous	N_20161	Pack years of smoking PREVIEW ONLY	ENSG00000126214.16	KLC1	6011	0.941682
Adipose_Subcutaneous	N_20161	Pack years of smoking PREVIEW ONLY	ENSG00000088808.12	PPP1R13B	6251	0.852694
Adipose_Subcutaneous	N_20161	Pack years of smoking PREVIEW ONLY	ENSG00000269940.1	RP11-73M18.7	6112	0.953881
Adipose_Subcutaneous	N_20161	Pack years of smoking PREVIEW ONLY	ENSG00000269958.1	RP11-73M18.8	6121	0.979511
Adipose_Subcutaneous	N_20161	Pack years of smoking PREVIEW ONLY	ENSG00000126215.9	XRCC3	6159	0.98627
Adipose_Subcutaneous	N_20162	Pack years adult smoking as proportion of life span exposed to smoking PREVIEW ONLY	ENSG00000184616.7	AC004166.6	2293	0.960115
Adipose_Subcutaneous	N_20162	Pack years adult smoking as proportion of life span exposed to smoking PREVIEW ONLY	ENSG00000198077.6	CYP2A7	5113	0.9292
Adipose_Subcutaneous	N_20162	Pack years adult smoking as proportion of life span exposed to smoking PREVIEW ONLY	ENSG00000126214.16	KLC1	6011	0.93409
Adipose_Subcutaneous	N_20162	Pack years adult smoking as proportion of life span exposed to smoking PREVIEW ONLY	ENSG00000088808.12	PPP1R13B	6251	0.839739
Adipose_Subcutaneous	N_20162	Pack years adult smoking as proportion of life span exposed to smoking PREVIEW ONLY	ENSG00000269940.1	RP11-73M18.7	6112	0.948552
Adipose_Subcutaneous	N_20162	Pack years adult smoking as proportion of life span exposed to smoking PREVIEW ONLY	ENSG00000269958.1	RP11-73M18.8	6121	0.976421
Adipose_Subcutaneous	N_20162	Pack years adult smoking as proportion of life span exposed to smoking PREVIEW ONLY	ENSG00000126215.9	XRCC3	6159	0.984534
Adipose_Subcutaneous	N_2020	Loneliness, isolation	ENSG00000172247.3	C1QTNF4	3863	0.881971
Adipose_Subcutaneous	N_2030	Guilty feelings	ENSG00000253981.1	ALG1L13P	4545	0.891286
Adipose_Subcutaneous	N_2030	Guilty feelings	ENSG00000128272.10	ATF4	4379	0.919857
Adipose_Subcutaneous	N_2030	Guilty feelings	ENSG00000173295.3	FAM86B3P	4465	0.919873
Adipose_Subcutaneous	N_2030	Guilty feelings	ENSG00000079459.8	FDFT1	5949	0.960134
Adipose_Subcutaneous	N_2030	Guilty feelings	ENSG00000100335.8	MIEF1	4393	0.981595
Adipose_Subcutaneous	N_2030	Guilty feelings	ENSG00000242607.1	RPS3AP34	6858	0.803617
Adipose_Subcutaneous	N_2040	Risk taking	ENSG00000128573.18	FOXP2	4253	0.962391
Adipose_Subcutaneous	N_2040	Risk taking	ENSG00000138030.8	KHK	3597	0.901358
Adipose_Subcutaneous	N_2050	Frequency of depressed mood in last 2 weeks	ENSG00000114378.12	HYAL1	2961	0.908532
Adipose_Subcutaneous	N_2050	Frequency of depressed mood in last 2 weeks	ENSG00000236333.3	TRHDE-AS1	5413	0.957596
Adipose_Subcutaneous	N_2070	Frequency of tenseness / restlessness in last 2 weeks	ENSG00000114054.9	PCCB	3712	0.85187
Adipose_Subcutaneous	N_2080	Frequency of tiredness / lethargy in last 2 weeks	ENSG00000149100.8	EIF3M	5102	0.914752
Adipose_Subcutaneous	N_2080	Frequency of tiredness / lethargy in last 2 weeks	ENSG00000227603.1	RP11-165J3.6	5722	0.814833
Adipose_Subcutaneous	N_2080	Frequency of tiredness / lethargy in last 2 weeks	ENSG00000261226.1	RP11-830F9.7	7556	0.819863
Adipose_Subcutaneous	N_2090	Seen doctor (GP) for nerves, anxiety, tension or depression	ENSG00000119689.10	DLST	4964	0.852467
Adipose_Subcutaneous	N_2090	Seen doctor (GP) for nerves, anxiety, tension or depression	ENSG00000149295.9	DRD2	5669	0.869285
Adipose_Subcutaneous	N_2090	Seen doctor (GP) for nerves, anxiety, tension or depression	ENSG00000137168.7	PPIL1	5923	0.845561
Adipose_Subcutaneous	N_2090	Seen doctor (GP) for nerves, anxiety, tension or depression	ENSG00000106460.14	TMEM106B	9270	0.882404
Adipose_Subcutaneous	N_21001	Body mass index (BMI)	ENSG00000170092.10	AC018720.10	2785	0.860437
Adipose_Subcutaneous	N_21001	Body mass index (BMI)	ENSG00000118971.3	CCND2	5965	0.994322
Adipose_Subcutaneous	N_21001	Body mass index (BMI)	ENSG00000186704.8	DTX2P1	4238	0.831485
Adipose_Subcutaneous	N_21001	Body mass index (BMI)	ENSG00000162613.12	FUBP1	5413	0.996842
Adipose_Subcutaneous	N_21001	Body mass index (BMI)	ENSG00000127957.12	PMS2P3	2809	0.874897
Adipose_Subcutaneous	N_21001	Body mass index (BMI)	ENSG00000135213.8	POM121C	2794	0.860846
Adipose_Subcutaneous	N_21001	Body mass index (BMI)	ENSG00000227775.3	RP1-283E3.4	5007	0.883129
Adipose_Subcutaneous	N_21001	Body mass index (BMI)	ENSG00000257410.1	RP11-2H8.2	5117	0.913871
Adipose_Subcutaneous	N_21001	Body mass index (BMI)	ENSG00000233081.1	RP11-440G5.2	6677	0.933528
Adipose_Subcutaneous	N_21001	Body mass index (BMI)	ENSG00000189339.7	SLC35E2B	4995	0.911854
Adipose_Subcutaneous	N_21001	Body mass index (BMI)	ENSG00000205583.9	STAG3L1	2703	0.855612
Adipose_Subcutaneous	N_21001	Body mass index (BMI)	ENSG00000160685.9	ZBTB7B	3184	0.900449
Adipose_Subcutaneous	N_21002	Weight	ENSG00000170092.10	AC018720.10	2785	0.867815
Adipose_Subcutaneous	N_21002	Weight	ENSG00000106367.9	AP1S1	5299	0.83439
Adipose_Subcutaneous	N_21002	Weight	ENSG00000118971.3	CCND2	5965	0.991257
Adipose_Subcutaneous	N_21002	Weight	ENSG00000007312.8	CD79B	3090	0.801775
Adipose_Subcutaneous	N_21002	Weight	ENSG00000071967.7	CYBRD1	5700	0.867802
Adipose_Subcutaneous	N_21002	Weight	ENSG00000100697.10	DICER1	8038	0.994676
Adipose_Subcutaneous	N_21002	Weight	ENSG00000186704.8	DTX2P1	4238	0.863671
Adipose_Subcutaneous	N_21002	Weight	ENSG00000162613.12	FUBP1	5413	0.999827
Adipose_Subcutaneous	N_21002	Weight	ENSG00000152254.6	G6PC2	6024	0.96212
Adipose_Subcutaneous	N_21002	Weight	ENSG00000149084.7	HSD17B12	6503	0.96115
Adipose_Subcutaneous	N_21002	Weight	ENSG00000198945.3	L3MBTL3	6337	0.814029
Adipose_Subcutaneous	N_21002	Weight	ENSG00000008710.13	PKD1	5581	0.946145
Adipose_Subcutaneous	N_21002	Weight	ENSG00000127957.12	PMS2P3	2809	0.875474
Adipose_Subcutaneous	N_21002	Weight	ENSG00000135213.8	POM121C	2794	0.86451
Adipose_Subcutaneous	N_21002	Weight	ENSG00000101417.7	PXMP4	3530	0.867082
Adipose_Subcutaneous	N_21002	Weight	ENSG00000172613.3	RAD9A	3821	0.86838
Adipose_Subcutaneous	N_21002	Weight	ENSG00000233081.1	RP11-440G5.2	6677	0.855907
Adipose_Subcutaneous	N_21002	Weight	ENSG00000246250.2	RP11-613D13.5	6412	0.917559
Adipose_Subcutaneous	N_21002	Weight	ENSG00000189339.7	SLC35E2B	4995	0.845338
Adipose_Subcutaneous	N_21002	Weight	ENSG00000205583.9	STAG3L1	2703	0.88174
Adipose_Subcutaneous	N_21002	Weight	ENSG00000166913.8	YWHAB	5479	0.870756
Adipose_Subcutaneous	N_21002	Weight	ENSG00000134308.9	YWHAQ	6234	0.836922
Adipose_Subcutaneous	N_21002	Weight	ENSG00000160685.9	ZBTB7B	3184	0.931733
Adipose_Subcutaneous	N_2178	Overall health rating	ENSG00000170606.9	HSPA4	5305	0.817055
Adipose_Subcutaneous	N_2178	Overall health rating	ENSG00000101079.16	NDRG3	3386	0.93933
Adipose_Subcutaneous	N_2178	Overall health rating	ENSG00000140807.4	NKD1	5099	0.908629
Adipose_Subcutaneous	N_2178	Overall health rating	ENSG00000228672.2	PROB1	3070	0.882661
Adipose_Subcutaneous	N_2178	Overall health rating	ENSG00000262223.2	RP11-1055B8.3	6797	0.83648
Adipose_Subcutaneous	N_2178	Overall health rating	ENSG00000261685.2	RP11-401P9.4	5111	0.886338
Adipose_Subcutaneous	N_2178	Overall health rating	ENSG00000196189.8	SEMA4A	3520	0.943785
Adipose_Subcutaneous	N_2178	Overall health rating	ENSG00000185019.12	UBOX5	6304	0.874602
Adipose_Subcutaneous	N_22126	Doctor diagnosed hayfever or allergic rhinitis	ENSG00000153814.7	JAZF1	6038	0.944914
Adipose_Subcutaneous	N_22127	Doctor diagnosed asthma	ENSG00000107485.11	GATA3	7376	0.877288
Adipose_Subcutaneous	N_22133	Doctor diagnosed sarcoidosis	ENSG00000244731.3	C4A	15809	0.864497
Adipose_Subcutaneous	N_2247_1	Hearing difficulty/problems: Yes	ENSG00000166510.9	CCDC68	4256	0.966212
Adipose_Subcutaneous	N_2257	Hearing difficulty/problems with background noise	ENSG00000140474.8	ULK3	3747	0.836201
Adipose_Subcutaneous	N_23099	Body fat percentage	ENSG00000170092.10	AC018720.10	2785	0.903044
Adipose_Subcutaneous	N_23099	Body fat percentage	ENSG00000023516.7	AKAP11	5520	0.802909
Adipose_Subcutaneous	N_23099	Body fat percentage	ENSG00000084636.13	COL16A1	4171	0.906382
Adipose_Subcutaneous	N_23099	Body fat percentage	ENSG00000245937.3	CTC-228N24.3	5680	0.933008
Adipose_Subcutaneous	N_23099	Body fat percentage	ENSG00000162613.12	FUBP1	5413	0.872266
Adipose_Subcutaneous	N_23099	Body fat percentage	ENSG00000159899.10	NPR2	4243	0.879974
Adipose_Subcutaneous	N_23099	Body fat percentage	ENSG00000127957.12	PMS2P3	2809	0.878842
Adipose_Subcutaneous	N_23099	Body fat percentage	ENSG00000135213.8	POM121C	2794	0.900346
Adipose_Subcutaneous	N_23099	Body fat percentage	ENSG00000136875.8	PRPF4	6118	0.832485
Adipose_Subcutaneous	N_23099	Body fat percentage	ENSG00000227775.3	RP1-283E3.4	5007	0.820033
Adipose_Subcutaneous	N_23099	Body fat percentage	ENSG00000254038.1	RP11-419C23.1	3195	0.807451
Adipose_Subcutaneous	N_23099	Body fat percentage	ENSG00000235790.3	RP11-73M7.6	4227	0.893041
Adipose_Subcutaneous	N_23099	Body fat percentage	ENSG00000232912.1	RP5-1115A15.1	5298	0.904063
Adipose_Subcutaneous	N_23099	Body fat percentage	ENSG00000176783.10	RUFY1	7181	0.82092
Adipose_Subcutaneous	N_23099	Body fat percentage	ENSG00000189339.7	SLC35E2B	4995	0.821853
Adipose_Subcutaneous	N_23099	Body fat percentage	ENSG00000205583.9	STAG3L1	2703	0.885399
Adipose_Subcutaneous	N_23099	Body fat percentage	ENSG00000102572.10	STK24	6361	0.946169
Adipose_Subcutaneous	N_23099	Body fat percentage	ENSG00000183779.5	ZNF703	3840	0.840821
Adipose_Subcutaneous	N_23100	Whole body fat mass	ENSG00000170092.10	AC018720.10	2785	0.856423
Adipose_Subcutaneous	N_23100	Whole body fat mass	ENSG00000118971.3	CCND2	5965	0.996351
Adipose_Subcutaneous	N_23100	Whole body fat mass	ENSG00000084636.13	COL16A1	4171	0.905567
Adipose_Subcutaneous	N_23100	Whole body fat mass	ENSG00000100697.10	DICER1	8038	0.936412
Adipose_Subcutaneous	N_23100	Whole body fat mass	ENSG00000162613.12	FUBP1	5413	0.999373
Adipose_Subcutaneous	N_23100	Whole body fat mass	ENSG00000127957.12	PMS2P3	2809	0.831245
Adipose_Subcutaneous	N_23100	Whole body fat mass	ENSG00000135213.8	POM121C	2794	0.850168
Adipose_Subcutaneous	N_23100	Whole body fat mass	ENSG00000227775.3	RP1-283E3.4	5007	0.820952
Adipose_Subcutaneous	N_23100	Whole body fat mass	ENSG00000257410.1	RP11-2H8.2	5117	0.898388
Adipose_Subcutaneous	N_23100	Whole body fat mass	ENSG00000233081.1	RP11-440G5.2	6677	0.90655
Adipose_Subcutaneous	N_23100	Whole body fat mass	ENSG00000235790.3	RP11-73M7.6	4227	0.892471
Adipose_Subcutaneous	N_23100	Whole body fat mass	ENSG00000189339.7	SLC35E2B	4995	0.895969
Adipose_Subcutaneous	N_23100	Whole body fat mass	ENSG00000205583.9	STAG3L1	2703	0.855806
Adipose_Subcutaneous	N_23100	Whole body fat mass	ENSG00000102572.10	STK24	6361	0.896798
Adipose_Subcutaneous	N_23100	Whole body fat mass	ENSG00000179195.11	ZNF664	6032	0.904111
Adipose_Subcutaneous	N_23101	Whole body fat-free mass	ENSG00000006071.7	ABCC8	5143	0.967669
Adipose_Subcutaneous	N_23101	Whole body fat-free mass	ENSG00000106367.9	AP1S1	5299	0.917864
Adipose_Subcutaneous	N_23101	Whole body fat-free mass	ENSG00000165801.5	ARHGEF40	7290	0.912689
Adipose_Subcutaneous	N_23101	Whole body fat-free mass	ENSG00000129473.5	BCL2L2	5381	0.86996
Adipose_Subcutaneous	N_23101	Whole body fat-free mass	ENSG00000176720.3	BOK	4602	0.858184
Adipose_Subcutaneous	N_23101	Whole body fat-free mass	ENSG00000118971.3	CCND2	5965	0.992309
Adipose_Subcutaneous	N_23101	Whole body fat-free mass	ENSG00000168763.11	CNNM3	1981	0.821291
Adipose_Subcutaneous	N_23101	Whole body fat-free mass	ENSG00000163703.13	CRELD1	5935	1
Adipose_Subcutaneous	N_23101	Whole body fat-free mass	ENSG00000179979.7	CRIPAK	6012	0.896491
Adipose_Subcutaneous	N_23101	Whole body fat-free mass	ENSG00000245937.3	CTC-228N24.3	5680	0.917462
Adipose_Subcutaneous	N_23101	Whole body fat-free mass	ENSG00000071967.7	CYBRD1	5700	0.888672
Adipose_Subcutaneous	N_23101	Whole body fat-free mass	ENSG00000183386.5	FHL3	5315	0.971988
Adipose_Subcutaneous	N_23101	Whole body fat-free mass	ENSG00000162613.12	FUBP1	5413	0.999817
Adipose_Subcutaneous	N_23101	Whole body fat-free mass	ENSG00000152254.6	G6PC2	6024	0.979482
Adipose_Subcutaneous	N_23101	Whole body fat-free mass	ENSG00000103253.13	HAGHL	5993	0.966969
Adipose_Subcutaneous	N_23101	Whole body fat-free mass	ENSG00000149084.7	HSD17B12	6503	0.985249
Adipose_Subcutaneous	N_23101	Whole body fat-free mass	ENSG00000135835.6	KIAA1614	5544	0.824417
Adipose_Subcutaneous	N_23101	Whole body fat-free mass	ENSG00000198945.3	L3MBTL3	6337	0.993474
Adipose_Subcutaneous	N_23101	Whole body fat-free mass	ENSG00000185290.3	NUPR1L	5660	0.82284
Adipose_Subcutaneous	N_23101	Whole body fat-free mass	ENSG00000008710.13	PKD1	5581	0.909973
Adipose_Subcutaneous	N_23101	Whole body fat-free mass	ENSG00000126003.6	PLAGL2	4344	0.822554
Adipose_Subcutaneous	N_23101	Whole body fat-free mass	ENSG00000101161.6	PRPF6	4673	0.97578
Adipose_Subcutaneous	N_23101	Whole body fat-free mass	ENSG00000230082.1	PRRT3-AS1	5936	0.922353
Adipose_Subcutaneous	N_23101	Whole body fat-free mass	ENSG00000108294.4	PSMB3	4061	0.923183
Adipose_Subcutaneous	N_23101	Whole body fat-free mass	ENSG00000146733.9	PSPH	5811	0.832396
Adipose_Subcutaneous	N_23101	Whole body fat-free mass	ENSG00000226278.1	PSPHP1	6545	0.855193
Adipose_Subcutaneous	N_23101	Whole body fat-free mass	ENSG00000101417.7	PXMP4	3530	0.814884
Adipose_Subcutaneous	N_23101	Whole body fat-free mass	ENSG00000172613.3	RAD9A	3821	0.909071
Adipose_Subcutaneous	N_23101	Whole body fat-free mass	ENSG00000269894.1	RP11-1020A11.1	5937	1
Adipose_Subcutaneous	N_23101	Whole body fat-free mass	ENSG00000246250.2	RP11-613D13.5	6412	0.966185
Adipose_Subcutaneous	N_23101	Whole body fat-free mass	ENSG00000183520.7	UTP11L	5320	0.876138
Adipose_Subcutaneous	N_23101	Whole body fat-free mass	ENSG00000163945.11	UVSSA	5931	0.895222
Adipose_Subcutaneous	N_23101	Whole body fat-free mass	ENSG00000168899.4	VAMP5	5607	0.829812
Adipose_Subcutaneous	N_23101	Whole body fat-free mass	ENSG00000166913.8	YWHAB	5479	0.899927
Adipose_Subcutaneous	N_23101	Whole body fat-free mass	ENSG00000134308.9	YWHAQ	6234	0.853326
Adipose_Subcutaneous	N_23101	Whole body fat-free mass	ENSG00000164924.13	YWHAZ	5224	0.822694
Adipose_Subcutaneous	N_23101	Whole body fat-free mass	ENSG00000177311.6	ZBTB38	5537	0.85906
Adipose_Subcutaneous	N_23101	Whole body fat-free mass	ENSG00000160685.9	ZBTB7B	3184	0.929972
Adipose_Subcutaneous	N_23102	Whole body water mass	ENSG00000006071.7	ABCC8	5143	0.974796
Adipose_Subcutaneous	N_23102	Whole body water mass	ENSG00000106367.9	AP1S1	5299	0.923966
Adipose_Subcutaneous	N_23102	Whole body water mass	ENSG00000165801.5	ARHGEF40	7290	0.835103
Adipose_Subcutaneous	N_23102	Whole body water mass	ENSG00000129473.5	BCL2L2	5381	0.863662
Adipose_Subcutaneous	N_23102	Whole body water mass	ENSG00000176720.3	BOK	4602	0.875752
Adipose_Subcutaneous	N_23102	Whole body water mass	ENSG00000118971.3	CCND2	5965	0.992402
Adipose_Subcutaneous	N_23102	Whole body water mass	ENSG00000163703.13	CRELD1	5935	1
Adipose_Subcutaneous	N_23102	Whole body water mass	ENSG00000179979.7	CRIPAK	6012	0.871966
Adipose_Subcutaneous	N_23102	Whole body water mass	ENSG00000245937.3	CTC-228N24.3	5680	0.895702
Adipose_Subcutaneous	N_23102	Whole body water mass	ENSG00000071967.7	CYBRD1	5700	0.893368
Adipose_Subcutaneous	N_23102	Whole body water mass	ENSG00000183386.5	FHL3	5315	0.970146
Adipose_Subcutaneous	N_23102	Whole body water mass	ENSG00000162613.12	FUBP1	5413	0.999822
Adipose_Subcutaneous	N_23102	Whole body water mass	ENSG00000152254.6	G6PC2	6024	0.979066
Adipose_Subcutaneous	N_23102	Whole body water mass	ENSG00000103253.13	HAGHL	5993	0.96778
Adipose_Subcutaneous	N_23102	Whole body water mass	ENSG00000149084.7	HSD17B12	6503	0.986096
Adipose_Subcutaneous	N_23102	Whole body water mass	ENSG00000135835.6	KIAA1614	5544	0.836114
Adipose_Subcutaneous	N_23102	Whole body water mass	ENSG00000198945.3	L3MBTL3	6337	0.993653
Adipose_Subcutaneous	N_23102	Whole body water mass	ENSG00000185290.3	NUPR1L	5660	0.816587
Adipose_Subcutaneous	N_23102	Whole body water mass	ENSG00000008710.13	PKD1	5581	0.907348
Adipose_Subcutaneous	N_23102	Whole body water mass	ENSG00000126003.6	PLAGL2	4344	0.839911
Adipose_Subcutaneous	N_23102	Whole body water mass	ENSG00000101161.6	PRPF6	4673	0.976383
Adipose_Subcutaneous	N_23102	Whole body water mass	ENSG00000230082.1	PRRT3-AS1	5936	0.926172
Adipose_Subcutaneous	N_23102	Whole body water mass	ENSG00000108294.4	PSMB3	4061	0.918408
Adipose_Subcutaneous	N_23102	Whole body water mass	ENSG00000146733.9	PSPH	5811	0.826341
Adipose_Subcutaneous	N_23102	Whole body water mass	ENSG00000226278.1	PSPHP1	6545	0.849022
Adipose_Subcutaneous	N_23102	Whole body water mass	ENSG00000101417.7	PXMP4	3530	0.828255
Adipose_Subcutaneous	N_23102	Whole body water mass	ENSG00000172613.3	RAD9A	3821	0.915099
Adipose_Subcutaneous	N_23102	Whole body water mass	ENSG00000269894.1	RP11-1020A11.1	5937	1
Adipose_Subcutaneous	N_23102	Whole body water mass	ENSG00000246250.2	RP11-613D13.5	6412	0.968263
Adipose_Subcutaneous	N_23102	Whole body water mass	ENSG00000183520.7	UTP11L	5320	0.874419
Adipose_Subcutaneous	N_23102	Whole body water mass	ENSG00000163945.11	UVSSA	5931	0.870441
Adipose_Subcutaneous	N_23102	Whole body water mass	ENSG00000168899.4	VAMP5	5607	0.82852
Adipose_Subcutaneous	N_23102	Whole body water mass	ENSG00000116213.11	WRAP73	7073	0.802549
Adipose_Subcutaneous	N_23102	Whole body water mass	ENSG00000166913.8	YWHAB	5479	0.899543
Adipose_Subcutaneous	N_23102	Whole body water mass	ENSG00000134308.9	YWHAQ	6234	0.874249
Adipose_Subcutaneous	N_23102	Whole body water mass	ENSG00000177311.6	ZBTB38	5537	0.865441
Adipose_Subcutaneous	N_23102	Whole body water mass	ENSG00000160685.9	ZBTB7B	3184	0.931665
Adipose_Subcutaneous	N_23105	Basal metabolic rate	ENSG00000006071.7	ABCC8	5143	0.824073
Adipose_Subcutaneous	N_23105	Basal metabolic rate	ENSG00000170092.10	AC018720.10	2785	0.857658
Adipose_Subcutaneous	N_23105	Basal metabolic rate	ENSG00000106367.9	AP1S1	5299	0.927764
Adipose_Subcutaneous	N_23105	Basal metabolic rate	ENSG00000176720.3	BOK	4602	0.855007
Adipose_Subcutaneous	N_23105	Basal metabolic rate	ENSG00000118971.3	CCND2	5965	0.989417
Adipose_Subcutaneous	N_23105	Basal metabolic rate	ENSG00000163703.13	CRELD1	5935	0.999998
Adipose_Subcutaneous	N_23105	Basal metabolic rate	ENSG00000245937.3	CTC-228N24.3	5680	0.909223
Adipose_Subcutaneous	N_23105	Basal metabolic rate	ENSG00000071967.7	CYBRD1	5700	0.884066
Adipose_Subcutaneous	N_23105	Basal metabolic rate	ENSG00000183386.5	FHL3	5315	0.96328
Adipose_Subcutaneous	N_23105	Basal metabolic rate	ENSG00000162613.12	FUBP1	5413	0.999846
Adipose_Subcutaneous	N_23105	Basal metabolic rate	ENSG00000152254.6	G6PC2	6024	0.979899
Adipose_Subcutaneous	N_23105	Basal metabolic rate	ENSG00000103253.13	HAGHL	5993	0.973092
Adipose_Subcutaneous	N_23105	Basal metabolic rate	ENSG00000149084.7	HSD17B12	6503	0.986276
Adipose_Subcutaneous	N_23105	Basal metabolic rate	ENSG00000135835.6	KIAA1614	5544	0.840646
Adipose_Subcutaneous	N_23105	Basal metabolic rate	ENSG00000198945.3	L3MBTL3	6337	0.986181
Adipose_Subcutaneous	N_23105	Basal metabolic rate	ENSG00000185290.3	NUPR1L	5660	0.829803
Adipose_Subcutaneous	N_23105	Basal metabolic rate	ENSG00000008710.13	PKD1	5581	0.920832
Adipose_Subcutaneous	N_23105	Basal metabolic rate	ENSG00000127957.12	PMS2P3	2809	0.870028
Adipose_Subcutaneous	N_23105	Basal metabolic rate	ENSG00000135213.8	POM121C	2794	0.8598
Adipose_Subcutaneous	N_23105	Basal metabolic rate	ENSG00000101161.6	PRPF6	4673	0.975528
Adipose_Subcutaneous	N_23105	Basal metabolic rate	ENSG00000230082.1	PRRT3-AS1	5936	0.922578
Adipose_Subcutaneous	N_23105	Basal metabolic rate	ENSG00000108294.4	PSMB3	4061	0.946093
Adipose_Subcutaneous	N_23105	Basal metabolic rate	ENSG00000146733.9	PSPH	5811	0.838137
Adipose_Subcutaneous	N_23105	Basal metabolic rate	ENSG00000226278.1	PSPHP1	6545	0.85943
Adipose_Subcutaneous	N_23105	Basal metabolic rate	ENSG00000101417.7	PXMP4	3530	0.894328
Adipose_Subcutaneous	N_23105	Basal metabolic rate	ENSG00000172613.3	RAD9A	3821	0.906796
Adipose_Subcutaneous	N_23105	Basal metabolic rate	ENSG00000269894.1	RP11-1020A11.1	5937	0.999998
Adipose_Subcutaneous	N_23105	Basal metabolic rate	ENSG00000246250.2	RP11-613D13.5	6412	0.965652
Adipose_Subcutaneous	N_23105	Basal metabolic rate	ENSG00000205583.9	STAG3L1	2703	0.868837
Adipose_Subcutaneous	N_23105	Basal metabolic rate	ENSG00000128159.7	TUBGCP6	5654	0.820032
Adipose_Subcutaneous	N_23105	Basal metabolic rate	ENSG00000183520.7	UTP11L	5320	0.84771
Adipose_Subcutaneous	N_23105	Basal metabolic rate	ENSG00000168899.4	VAMP5	5607	0.806464
Adipose_Subcutaneous	N_23105	Basal metabolic rate	ENSG00000166913.8	YWHAB	5479	0.908085
Adipose_Subcutaneous	N_23105	Basal metabolic rate	ENSG00000134308.9	YWHAQ	6234	0.85454
Adipose_Subcutaneous	N_23105	Basal metabolic rate	ENSG00000177311.6	ZBTB38	5537	0.86106
Adipose_Subcutaneous	N_23105	Basal metabolic rate	ENSG00000160685.9	ZBTB7B	3184	0.940454
Adipose_Subcutaneous	N_23106	Impedance of whole body	ENSG00000175164.9	ABO	6958	0.892306
Adipose_Subcutaneous	N_23106	Impedance of whole body	ENSG00000170092.10	AC018720.10	2785	0.88575
Adipose_Subcutaneous	N_23106	Impedance of whole body	ENSG00000120907.13	ADRA1A	7424	0.935376
Adipose_Subcutaneous	N_23106	Impedance of whole body	ENSG00000106367.9	AP1S1	5299	0.958768
Adipose_Subcutaneous	N_23106	Impedance of whole body	ENSG00000118971.3	CCND2	5965	0.993054
Adipose_Subcutaneous	N_23106	Impedance of whole body	ENSG00000253813.1	COX6B1P4	7366	0.936586
Adipose_Subcutaneous	N_23106	Impedance of whole body	ENSG00000071967.7	CYBRD1	5700	0.885941
Adipose_Subcutaneous	N_23106	Impedance of whole body	ENSG00000174953.9	DHX36	5779	0.811121
Adipose_Subcutaneous	N_23106	Impedance of whole body	ENSG00000186704.8	DTX2P1	4238	0.814277
Adipose_Subcutaneous	N_23106	Impedance of whole body	ENSG00000162613.12	FUBP1	5413	0.999758
Adipose_Subcutaneous	N_23106	Impedance of whole body	ENSG00000149084.7	HSD17B12	6503	0.979222
Adipose_Subcutaneous	N_23106	Impedance of whole body	ENSG00000153814.7	JAZF1	6038	0.88422
Adipose_Subcutaneous	N_23106	Impedance of whole body	ENSG00000107186.12	MPDZ	6962	0.999901
Adipose_Subcutaneous	N_23106	Impedance of whole body	ENSG00000188211.4	NCR3LG1	4970	0.887138
Adipose_Subcutaneous	N_23106	Impedance of whole body	ENSG00000127957.12	PMS2P3	2809	0.927426
Adipose_Subcutaneous	N_23106	Impedance of whole body	ENSG00000189266.7	PNRC2	4330	0.852573
Adipose_Subcutaneous	N_23106	Impedance of whole body	ENSG00000135213.8	POM121C	2794	0.898626
Adipose_Subcutaneous	N_23106	Impedance of whole body	ENSG00000165661.11	QSOX2	6345	0.867437
Adipose_Subcutaneous	N_23106	Impedance of whole body	ENSG00000260196.1	RP1-239B22.5	4978	0.874378
Adipose_Subcutaneous	N_23106	Impedance of whole body	ENSG00000273179.1	RP11-20I20.4	5898	0.87713
Adipose_Subcutaneous	N_23106	Impedance of whole body	ENSG00000272622.1	RP11-395N3.2	6370	0.885291
Adipose_Subcutaneous	N_23106	Impedance of whole body	ENSG00000254038.1	RP11-419C23.1	3195	0.874007
Adipose_Subcutaneous	N_23106	Impedance of whole body	ENSG00000246250.2	RP11-613D13.5	6412	0.964255
Adipose_Subcutaneous	N_23106	Impedance of whole body	ENSG00000188529.10	SRSF10	4366	0.854026
Adipose_Subcutaneous	N_23106	Impedance of whole body	ENSG00000205583.9	STAG3L1	2703	0.89413
Adipose_Subcutaneous	N_23106	Impedance of whole body	ENSG00000144229.7	THSD7B	6097	0.97328
Adipose_Subcutaneous	N_23106	Impedance of whole body	ENSG00000171914.10	TLN2	6182	0.985655
Adipose_Subcutaneous	N_23106	Impedance of whole body	ENSG00000178809.7	TRIM73	2758	0.833296
Adipose_Subcutaneous	N_23106	Impedance of whole body	ENSG00000114491.9	UMPS	5873	0.865489
Adipose_Subcutaneous	N_23106	Impedance of whole body	ENSG00000226445.1	XXyac-YX65C7_A.2	7708	0.898127
Adipose_Subcutaneous	N_23106	Impedance of whole body	ENSG00000134308.9	YWHAQ	6234	0.869555
Adipose_Subcutaneous	N_23106	Impedance of whole body	ENSG00000164924.13	YWHAZ	5224	0.930082
Adipose_Subcutaneous	N_23107	Impedance of leg (right)	ENSG00000175164.9	ABO	6958	0.869864
Adipose_Subcutaneous	N_23107	Impedance of leg (right)	ENSG00000170092.10	AC018720.10	2785	0.895811
Adipose_Subcutaneous	N_23107	Impedance of leg (right)	ENSG00000106367.9	AP1S1	5299	0.945943
Adipose_Subcutaneous	N_23107	Impedance of leg (right)	ENSG00000118971.3	CCND2	5965	0.992309
Adipose_Subcutaneous	N_23107	Impedance of leg (right)	ENSG00000132964.7	CDK8	6582	0.84918
Adipose_Subcutaneous	N_23107	Impedance of leg (right)	ENSG00000071967.7	CYBRD1	5700	0.852322
Adipose_Subcutaneous	N_23107	Impedance of leg (right)	ENSG00000173852.9	DPY19L1	5877	0.839138
Adipose_Subcutaneous	N_23107	Impedance of leg (right)	ENSG00000244161.1	FLNB-AS1	4612	0.868099
Adipose_Subcutaneous	N_23107	Impedance of leg (right)	ENSG00000162613.12	FUBP1	5413	0.999736
Adipose_Subcutaneous	N_23107	Impedance of leg (right)	ENSG00000149084.7	HSD17B12	6503	0.968537
Adipose_Subcutaneous	N_23107	Impedance of leg (right)	ENSG00000070061.10	IKBKAP	6957	0.875029
Adipose_Subcutaneous	N_23107	Impedance of leg (right)	ENSG00000153814.7	JAZF1	6038	0.893105
Adipose_Subcutaneous	N_23107	Impedance of leg (right)	ENSG00000107186.12	MPDZ	6962	0.999111
Adipose_Subcutaneous	N_23107	Impedance of leg (right)	ENSG00000188211.4	NCR3LG1	4970	0.922756
Adipose_Subcutaneous	N_23107	Impedance of leg (right)	ENSG00000101158.8	NELFCD	5690	0.916005
Adipose_Subcutaneous	N_23107	Impedance of leg (right)	ENSG00000127957.12	PMS2P3	2809	0.934686
Adipose_Subcutaneous	N_23107	Impedance of leg (right)	ENSG00000135213.8	POM121C	2794	0.908056
Adipose_Subcutaneous	N_23107	Impedance of leg (right)	ENSG00000260196.1	RP1-239B22.5	4978	0.904498
Adipose_Subcutaneous	N_23107	Impedance of leg (right)	ENSG00000254038.1	RP11-419C23.1	3195	0.823545
Adipose_Subcutaneous	N_23107	Impedance of leg (right)	ENSG00000246250.2	RP11-613D13.5	6412	0.936875
Adipose_Subcutaneous	N_23107	Impedance of leg (right)	ENSG00000254558.1	RP11-81M19.3	4635	0.84217
Adipose_Subcutaneous	N_23107	Impedance of leg (right)	ENSG00000205583.9	STAG3L1	2703	0.913117
Adipose_Subcutaneous	N_23107	Impedance of leg (right)	ENSG00000178809.7	TRIM73	2758	0.835627
Adipose_Subcutaneous	N_23107	Impedance of leg (right)	ENSG00000114491.9	UMPS	5873	0.919193
Adipose_Subcutaneous	N_23107	Impedance of leg (right)	ENSG00000136100.8	VPS36	4414	0.803217
Adipose_Subcutaneous	N_23107	Impedance of leg (right)	ENSG00000134308.9	YWHAQ	6234	0.863655
Adipose_Subcutaneous	N_23107	Impedance of leg (right)	ENSG00000164924.13	YWHAZ	5224	0.906273
Adipose_Subcutaneous	N_23107	Impedance of leg (right)	ENSG00000160685.9	ZBTB7B	3184	0.918561
Adipose_Subcutaneous	N_23108	Impedance of leg (left)	ENSG00000170092.10	AC018720.10	2785	0.896706
Adipose_Subcutaneous	N_23108	Impedance of leg (left)	ENSG00000106367.9	AP1S1	5299	0.864583
Adipose_Subcutaneous	N_23108	Impedance of leg (left)	ENSG00000118971.3	CCND2	5965	0.990709
Adipose_Subcutaneous	N_23108	Impedance of leg (left)	ENSG00000132964.7	CDK8	6582	0.841196
Adipose_Subcutaneous	N_23108	Impedance of leg (left)	ENSG00000071967.7	CYBRD1	5700	0.840349
Adipose_Subcutaneous	N_23108	Impedance of leg (left)	ENSG00000173852.9	DPY19L1	5877	0.820333
Adipose_Subcutaneous	N_23108	Impedance of leg (left)	ENSG00000244161.1	FLNB-AS1	4612	0.88257
Adipose_Subcutaneous	N_23108	Impedance of leg (left)	ENSG00000162613.12	FUBP1	5413	0.999558
Adipose_Subcutaneous	N_23108	Impedance of leg (left)	ENSG00000149084.7	HSD17B12	6503	0.980749
Adipose_Subcutaneous	N_23108	Impedance of leg (left)	ENSG00000153814.7	JAZF1	6038	0.885804
Adipose_Subcutaneous	N_23108	Impedance of leg (left)	ENSG00000107186.12	MPDZ	6962	0.997408
Adipose_Subcutaneous	N_23108	Impedance of leg (left)	ENSG00000188211.4	NCR3LG1	4970	0.931194
Adipose_Subcutaneous	N_23108	Impedance of leg (left)	ENSG00000127957.12	PMS2P3	2809	0.933032
Adipose_Subcutaneous	N_23108	Impedance of leg (left)	ENSG00000135213.8	POM121C	2794	0.906509
Adipose_Subcutaneous	N_23108	Impedance of leg (left)	ENSG00000160801.9	PTH1R	4220	0.887707
Adipose_Subcutaneous	N_23108	Impedance of leg (left)	ENSG00000260196.1	RP1-239B22.5	4978	0.917385
Adipose_Subcutaneous	N_23108	Impedance of leg (left)	ENSG00000254038.1	RP11-419C23.1	3195	0.860176
Adipose_Subcutaneous	N_23108	Impedance of leg (left)	ENSG00000246250.2	RP11-613D13.5	6412	0.964048
Adipose_Subcutaneous	N_23108	Impedance of leg (left)	ENSG00000205583.9	STAG3L1	2703	0.913665
Adipose_Subcutaneous	N_23108	Impedance of leg (left)	ENSG00000144229.7	THSD7B	6097	0.836133
Adipose_Subcutaneous	N_23108	Impedance of leg (left)	ENSG00000178809.7	TRIM73	2758	0.861251
Adipose_Subcutaneous	N_23108	Impedance of leg (left)	ENSG00000114491.9	UMPS	5873	0.919084
Adipose_Subcutaneous	N_23108	Impedance of leg (left)	ENSG00000136100.8	VPS36	4414	0.862985
Adipose_Subcutaneous	N_23108	Impedance of leg (left)	ENSG00000134308.9	YWHAQ	6234	0.834395
Adipose_Subcutaneous	N_23108	Impedance of leg (left)	ENSG00000164924.13	YWHAZ	5224	0.893797
Adipose_Subcutaneous	N_23108	Impedance of leg (left)	ENSG00000160685.9	ZBTB7B	3184	0.905522
Adipose_Subcutaneous	N_23109	Impedance of arm (right)	ENSG00000106367.9	AP1S1	5299	0.914409
Adipose_Subcutaneous	N_23109	Impedance of arm (right)	ENSG00000122786.15	CALD1	5673	0.948452
Adipose_Subcutaneous	N_23109	Impedance of arm (right)	ENSG00000141570.6	CBX8	6875	0.836371
Adipose_Subcutaneous	N_23109	Impedance of arm (right)	ENSG00000164118.8	CEP44	6095	0.909929
Adipose_Subcutaneous	N_23109	Impedance of arm (right)	ENSG00000150938.5	CRIM1	7635	0.915298
Adipose_Subcutaneous	N_23109	Impedance of arm (right)	ENSG00000071967.7	CYBRD1	5700	0.897609
Adipose_Subcutaneous	N_23109	Impedance of arm (right)	ENSG00000174953.9	DHX36	5779	0.898383
Adipose_Subcutaneous	N_23109	Impedance of arm (right)	ENSG00000162613.12	FUBP1	5413	0.883862
Adipose_Subcutaneous	N_23109	Impedance of arm (right)	ENSG00000149084.7	HSD17B12	6503	0.818117
Adipose_Subcutaneous	N_23109	Impedance of arm (right)	ENSG00000174595.4	KLF14	5178	0.800918
Adipose_Subcutaneous	N_23109	Impedance of arm (right)	ENSG00000198945.3	L3MBTL3	6337	0.95068
Adipose_Subcutaneous	N_23109	Impedance of arm (right)	ENSG00000117122.9	MFAP2	5082	0.822921
Adipose_Subcutaneous	N_23109	Impedance of arm (right)	ENSG00000107186.12	MPDZ	6962	0.996854
Adipose_Subcutaneous	N_23109	Impedance of arm (right)	ENSG00000188211.4	NCR3LG1	4970	0.921924
Adipose_Subcutaneous	N_23109	Impedance of arm (right)	ENSG00000189266.7	PNRC2	4330	0.956182
Adipose_Subcutaneous	N_23109	Impedance of arm (right)	ENSG00000166439.5	RNF169	4861	0.814824
Adipose_Subcutaneous	N_23109	Impedance of arm (right)	ENSG00000260196.1	RP1-239B22.5	4978	0.909377
Adipose_Subcutaneous	N_23109	Impedance of arm (right)	ENSG00000273179.1	RP11-20I20.4	5898	0.967653
Adipose_Subcutaneous	N_23109	Impedance of arm (right)	ENSG00000272622.1	RP11-395N3.2	6370	0.938274
Adipose_Subcutaneous	N_23109	Impedance of arm (right)	ENSG00000254038.1	RP11-419C23.1	3195	0.885855
Adipose_Subcutaneous	N_23109	Impedance of arm (right)	ENSG00000099194.5	SCD	4881	0.988652
Adipose_Subcutaneous	N_23109	Impedance of arm (right)	ENSG00000188529.10	SRSF10	4366	0.956453
Adipose_Subcutaneous	N_23109	Impedance of arm (right)	ENSG00000092607.9	TBX15	4938	0.805851
Adipose_Subcutaneous	N_23109	Impedance of arm (right)	ENSG00000144229.7	THSD7B	6097	0.956058
Adipose_Subcutaneous	N_23109	Impedance of arm (right)	ENSG00000163659.8	TIPARP	5535	0.843107
Adipose_Subcutaneous	N_23109	Impedance of arm (right)	ENSG00000171914.10	TLN2	6182	0.994707
Adipose_Subcutaneous	N_23109	Impedance of arm (right)	ENSG00000114491.9	UMPS	5873	0.908615
Adipose_Subcutaneous	N_23109	Impedance of arm (right)	ENSG00000182093.10	WRB	6959	0.860052
Adipose_Subcutaneous	N_23109	Impedance of arm (right)	ENSG00000226445.1	XXyac-YX65C7_A.2	7708	0.999894
Adipose_Subcutaneous	N_23109	Impedance of arm (right)	ENSG00000134308.9	YWHAQ	6234	0.884159
Adipose_Subcutaneous	N_23109	Impedance of arm (right)	ENSG00000164924.13	YWHAZ	5224	0.924607
Adipose_Subcutaneous	N_23109	Impedance of arm (right)	ENSG00000183779.5	ZNF703	3840	0.905226
Adipose_Subcutaneous	N_23110	Impedance of arm (left)	ENSG00000120907.13	ADRA1A	7424	0.80217
Adipose_Subcutaneous	N_23110	Impedance of arm (left)	ENSG00000106367.9	AP1S1	5299	0.948051
Adipose_Subcutaneous	N_23110	Impedance of arm (left)	ENSG00000122786.15	CALD1	5673	0.970025
Adipose_Subcutaneous	N_23110	Impedance of arm (left)	ENSG00000118971.3	CCND2	5965	0.990397
Adipose_Subcutaneous	N_23110	Impedance of arm (left)	ENSG00000164118.8	CEP44	6095	0.888527
Adipose_Subcutaneous	N_23110	Impedance of arm (left)	ENSG00000253813.1	COX6B1P4	7366	0.800929
Adipose_Subcutaneous	N_23110	Impedance of arm (left)	ENSG00000150938.5	CRIM1	7635	0.84235
Adipose_Subcutaneous	N_23110	Impedance of arm (left)	ENSG00000071967.7	CYBRD1	5700	0.884435
Adipose_Subcutaneous	N_23110	Impedance of arm (left)	ENSG00000186704.8	DTX2P1	4238	0.829504
Adipose_Subcutaneous	N_23110	Impedance of arm (left)	ENSG00000138640.10	FAM13A	5770	0.806097
Adipose_Subcutaneous	N_23110	Impedance of arm (left)	ENSG00000162613.12	FUBP1	5413	0.981842
Adipose_Subcutaneous	N_23110	Impedance of arm (left)	ENSG00000149084.7	HSD17B12	6503	0.898581
Adipose_Subcutaneous	N_23110	Impedance of arm (left)	ENSG00000174595.4	KLF14	5178	0.88027
Adipose_Subcutaneous	N_23110	Impedance of arm (left)	ENSG00000198945.3	L3MBTL3	6337	0.953939
Adipose_Subcutaneous	N_23110	Impedance of arm (left)	ENSG00000117122.9	MFAP2	5082	0.853809
Adipose_Subcutaneous	N_23110	Impedance of arm (left)	ENSG00000107186.12	MPDZ	6962	0.999497
Adipose_Subcutaneous	N_23110	Impedance of arm (left)	ENSG00000127957.12	PMS2P3	2809	0.820325
Adipose_Subcutaneous	N_23110	Impedance of arm (left)	ENSG00000189266.7	PNRC2	4330	0.892381
Adipose_Subcutaneous	N_23110	Impedance of arm (left)	ENSG00000135213.8	POM121C	2794	0.803008
Adipose_Subcutaneous	N_23110	Impedance of arm (left)	ENSG00000273179.1	RP11-20I20.4	5898	0.954089
Adipose_Subcutaneous	N_23110	Impedance of arm (left)	ENSG00000272622.1	RP11-395N3.2	6370	0.944194
Adipose_Subcutaneous	N_23110	Impedance of arm (left)	ENSG00000254038.1	RP11-419C23.1	3195	0.857124
Adipose_Subcutaneous	N_23110	Impedance of arm (left)	ENSG00000246250.2	RP11-613D13.5	6412	0.870605
Adipose_Subcutaneous	N_23110	Impedance of arm (left)	ENSG00000197728.5	RPS26	3808	0.857913
Adipose_Subcutaneous	N_23110	Impedance of arm (left)	ENSG00000099194.5	SCD	4881	0.937462
Adipose_Subcutaneous	N_23110	Impedance of arm (left)	ENSG00000188529.10	SRSF10	4366	0.893001
Adipose_Subcutaneous	N_23110	Impedance of arm (left)	ENSG00000123096.7	SSPN	6655	0.953755
Adipose_Subcutaneous	N_23110	Impedance of arm (left)	ENSG00000144229.7	THSD7B	6097	0.978877
Adipose_Subcutaneous	N_23110	Impedance of arm (left)	ENSG00000171914.10	TLN2	6182	0.993092
Adipose_Subcutaneous	N_23110	Impedance of arm (left)	ENSG00000114491.9	UMPS	5873	0.909489
Adipose_Subcutaneous	N_23110	Impedance of arm (left)	ENSG00000226445.1	XXyac-YX65C7_A.2	7708	0.999793
Adipose_Subcutaneous	N_23110	Impedance of arm (left)	ENSG00000134308.9	YWHAQ	6234	0.890688
Adipose_Subcutaneous	N_23110	Impedance of arm (left)	ENSG00000164924.13	YWHAZ	5224	0.878111
Adipose_Subcutaneous	N_23110	Impedance of arm (left)	ENSG00000186446.7	ZNF501	5175	0.874143
Adipose_Subcutaneous	N_23110	Impedance of arm (left)	ENSG00000196653.7	ZNF502	5162	0.894953
Adipose_Subcutaneous	N_23110	Impedance of arm (left)	ENSG00000183779.5	ZNF703	3840	0.836376
Adipose_Subcutaneous	N_23111	Leg fat percentage (right)	ENSG00000170092.10	AC018720.10	2785	0.870127
Adipose_Subcutaneous	N_23111	Leg fat percentage (right)	ENSG00000245937.3	CTC-228N24.3	5680	0.944482
Adipose_Subcutaneous	N_23111	Leg fat percentage (right)	ENSG00000116406.14	EDEM3	4502	0.800417
Adipose_Subcutaneous	N_23111	Leg fat percentage (right)	ENSG00000148346.7	LCN2	3692	0.836995
Adipose_Subcutaneous	N_23111	Leg fat percentage (right)	ENSG00000159899.10	NPR2	4243	0.935296
Adipose_Subcutaneous	N_23111	Leg fat percentage (right)	ENSG00000127957.12	PMS2P3	2809	0.823954
Adipose_Subcutaneous	N_23111	Leg fat percentage (right)	ENSG00000135213.8	POM121C	2794	0.869764
Adipose_Subcutaneous	N_23111	Leg fat percentage (right)	ENSG00000136875.8	PRPF4	6118	0.899533
Adipose_Subcutaneous	N_23111	Leg fat percentage (right)	ENSG00000233081.1	RP11-440G5.2	6677	0.947435
Adipose_Subcutaneous	N_23111	Leg fat percentage (right)	ENSG00000232912.1	RP5-1115A15.1	5298	0.8922
Adipose_Subcutaneous	N_23111	Leg fat percentage (right)	ENSG00000189339.7	SLC35E2B	4995	0.882655
Adipose_Subcutaneous	N_23111	Leg fat percentage (right)	ENSG00000205583.9	STAG3L1	2703	0.811303
Adipose_Subcutaneous	N_23111	Leg fat percentage (right)	ENSG00000148225.11	WDR31	6133	0.838488
Adipose_Subcutaneous	N_23112	Leg fat mass (right)	ENSG00000170092.10	AC018720.10	2785	0.840581
Adipose_Subcutaneous	N_23112	Leg fat mass (right)	ENSG00000118971.3	CCND2	5965	0.996024
Adipose_Subcutaneous	N_23112	Leg fat mass (right)	ENSG00000162613.12	FUBP1	5413	0.995933
Adipose_Subcutaneous	N_23112	Leg fat mass (right)	ENSG00000135213.8	POM121C	2794	0.834307
Adipose_Subcutaneous	N_23112	Leg fat mass (right)	ENSG00000227775.3	RP1-283E3.4	5007	0.893458
Adipose_Subcutaneous	N_23112	Leg fat mass (right)	ENSG00000233081.1	RP11-440G5.2	6677	0.948271
Adipose_Subcutaneous	N_23112	Leg fat mass (right)	ENSG00000189339.7	SLC35E2B	4995	0.907134
Adipose_Subcutaneous	N_23112	Leg fat mass (right)	ENSG00000205583.9	STAG3L1	2703	0.801731
Adipose_Subcutaneous	N_23112	Leg fat mass (right)	ENSG00000102572.10	STK24	6361	0.883394
Adipose_Subcutaneous	N_23113	Leg fat-free mass (right)	ENSG00000006071.7	ABCC8	5143	0.971325
Adipose_Subcutaneous	N_23113	Leg fat-free mass (right)	ENSG00000170092.10	AC018720.10	2785	0.877801
Adipose_Subcutaneous	N_23113	Leg fat-free mass (right)	ENSG00000243317.3	C7orf73	5764	0.888441
Adipose_Subcutaneous	N_23113	Leg fat-free mass (right)	ENSG00000118971.3	CCND2	5965	0.9936
Adipose_Subcutaneous	N_23113	Leg fat-free mass (right)	ENSG00000163703.13	CRELD1	5935	0.999999
Adipose_Subcutaneous	N_23113	Leg fat-free mass (right)	ENSG00000179979.7	CRIPAK	6012	0.913776
Adipose_Subcutaneous	N_23113	Leg fat-free mass (right)	ENSG00000245937.3	CTC-228N24.3	5680	0.909488
Adipose_Subcutaneous	N_23113	Leg fat-free mass (right)	ENSG00000071967.7	CYBRD1	5700	0.860092
Adipose_Subcutaneous	N_23113	Leg fat-free mass (right)	ENSG00000183386.5	FHL3	5315	0.945933
Adipose_Subcutaneous	N_23113	Leg fat-free mass (right)	ENSG00000162613.12	FUBP1	5413	0.99979
Adipose_Subcutaneous	N_23113	Leg fat-free mass (right)	ENSG00000152254.6	G6PC2	6024	0.97063
Adipose_Subcutaneous	N_23113	Leg fat-free mass (right)	ENSG00000103253.13	HAGHL	5993	0.981687
Adipose_Subcutaneous	N_23113	Leg fat-free mass (right)	ENSG00000149084.7	HSD17B12	6503	0.9903
Adipose_Subcutaneous	N_23113	Leg fat-free mass (right)	ENSG00000135835.6	KIAA1614	5544	0.802828
Adipose_Subcutaneous	N_23113	Leg fat-free mass (right)	ENSG00000198945.3	L3MBTL3	6337	0.962873
Adipose_Subcutaneous	N_23113	Leg fat-free mass (right)	ENSG00000185290.3	NUPR1L	5660	0.813914
Adipose_Subcutaneous	N_23113	Leg fat-free mass (right)	ENSG00000008710.13	PKD1	5581	0.939085
Adipose_Subcutaneous	N_23113	Leg fat-free mass (right)	ENSG00000126003.6	PLAGL2	4344	0.870903
Adipose_Subcutaneous	N_23113	Leg fat-free mass (right)	ENSG00000127957.12	PMS2P3	2809	0.88727
Adipose_Subcutaneous	N_23113	Leg fat-free mass (right)	ENSG00000135213.8	POM121C	2794	0.879209
Adipose_Subcutaneous	N_23113	Leg fat-free mass (right)	ENSG00000101161.6	PRPF6	4673	0.975313
Adipose_Subcutaneous	N_23113	Leg fat-free mass (right)	ENSG00000230082.1	PRRT3-AS1	5936	0.916588
Adipose_Subcutaneous	N_23113	Leg fat-free mass (right)	ENSG00000108294.4	PSMB3	4061	0.948799
Adipose_Subcutaneous	N_23113	Leg fat-free mass (right)	ENSG00000146733.9	PSPH	5811	0.82046
Adipose_Subcutaneous	N_23113	Leg fat-free mass (right)	ENSG00000226278.1	PSPHP1	6545	0.842971
Adipose_Subcutaneous	N_23113	Leg fat-free mass (right)	ENSG00000101417.7	PXMP4	3530	0.953105
Adipose_Subcutaneous	N_23113	Leg fat-free mass (right)	ENSG00000172613.3	RAD9A	3821	0.913215
Adipose_Subcutaneous	N_23113	Leg fat-free mass (right)	ENSG00000269894.1	RP11-1020A11.1	5937	0.999999
Adipose_Subcutaneous	N_23113	Leg fat-free mass (right)	ENSG00000246250.2	RP11-613D13.5	6412	0.970739
Adipose_Subcutaneous	N_23113	Leg fat-free mass (right)	ENSG00000205583.9	STAG3L1	2703	0.902827
Adipose_Subcutaneous	N_23113	Leg fat-free mass (right)	ENSG00000163945.11	UVSSA	5931	0.912698
Adipose_Subcutaneous	N_23113	Leg fat-free mass (right)	ENSG00000168899.4	VAMP5	5607	0.821708
Adipose_Subcutaneous	N_23113	Leg fat-free mass (right)	ENSG00000166913.8	YWHAB	5479	0.903667
Adipose_Subcutaneous	N_23113	Leg fat-free mass (right)	ENSG00000134308.9	YWHAQ	6234	0.862857
Adipose_Subcutaneous	N_23113	Leg fat-free mass (right)	ENSG00000164924.13	YWHAZ	5224	0.886633
Adipose_Subcutaneous	N_23113	Leg fat-free mass (right)	ENSG00000177311.6	ZBTB38	5537	0.847439
Adipose_Subcutaneous	N_23113	Leg fat-free mass (right)	ENSG00000160685.9	ZBTB7B	3184	0.920709
Adipose_Subcutaneous	N_23114	Leg predicted mass (right)	ENSG00000006071.7	ABCC8	5143	0.974111
Adipose_Subcutaneous	N_23114	Leg predicted mass (right)	ENSG00000170092.10	AC018720.10	2785	0.877532
Adipose_Subcutaneous	N_23114	Leg predicted mass (right)	ENSG00000176720.3	BOK	4602	0.834643
Adipose_Subcutaneous	N_23114	Leg predicted mass (right)	ENSG00000243317.3	C7orf73	5764	0.905507
Adipose_Subcutaneous	N_23114	Leg predicted mass (right)	ENSG00000118971.3	CCND2	5965	0.995103
Adipose_Subcutaneous	N_23114	Leg predicted mass (right)	ENSG00000163703.13	CRELD1	5935	0.999999
Adipose_Subcutaneous	N_23114	Leg predicted mass (right)	ENSG00000179979.7	CRIPAK	6012	0.899545
Adipose_Subcutaneous	N_23114	Leg predicted mass (right)	ENSG00000245937.3	CTC-228N24.3	5680	0.916734
Adipose_Subcutaneous	N_23114	Leg predicted mass (right)	ENSG00000071967.7	CYBRD1	5700	0.864731
Adipose_Subcutaneous	N_23114	Leg predicted mass (right)	ENSG00000186704.8	DTX2P1	4238	0.810375
Adipose_Subcutaneous	N_23114	Leg predicted mass (right)	ENSG00000183386.5	FHL3	5315	0.952802
Adipose_Subcutaneous	N_23114	Leg predicted mass (right)	ENSG00000162613.12	FUBP1	5413	0.999792
Adipose_Subcutaneous	N_23114	Leg predicted mass (right)	ENSG00000152254.6	G6PC2	6024	0.970939
Adipose_Subcutaneous	N_23114	Leg predicted mass (right)	ENSG00000103253.13	HAGHL	5993	0.982581
Adipose_Subcutaneous	N_23114	Leg predicted mass (right)	ENSG00000149084.7	HSD17B12	6503	0.989648
Adipose_Subcutaneous	N_23114	Leg predicted mass (right)	ENSG00000198945.3	L3MBTL3	6337	0.965797
Adipose_Subcutaneous	N_23114	Leg predicted mass (right)	ENSG00000008710.13	PKD1	5581	0.941028
Adipose_Subcutaneous	N_23114	Leg predicted mass (right)	ENSG00000126003.6	PLAGL2	4344	0.879478
Adipose_Subcutaneous	N_23114	Leg predicted mass (right)	ENSG00000127957.12	PMS2P3	2809	0.888
Adipose_Subcutaneous	N_23114	Leg predicted mass (right)	ENSG00000135213.8	POM121C	2794	0.8792
Adipose_Subcutaneous	N_23114	Leg predicted mass (right)	ENSG00000101161.6	PRPF6	4673	0.975254
Adipose_Subcutaneous	N_23114	Leg predicted mass (right)	ENSG00000230082.1	PRRT3-AS1	5936	0.916164
Adipose_Subcutaneous	N_23114	Leg predicted mass (right)	ENSG00000108294.4	PSMB3	4061	0.951747
Adipose_Subcutaneous	N_23114	Leg predicted mass (right)	ENSG00000226278.1	PSPHP1	6545	0.811238
Adipose_Subcutaneous	N_23114	Leg predicted mass (right)	ENSG00000101417.7	PXMP4	3530	0.953926
Adipose_Subcutaneous	N_23114	Leg predicted mass (right)	ENSG00000172613.3	RAD9A	3821	0.909982
Adipose_Subcutaneous	N_23114	Leg predicted mass (right)	ENSG00000269894.1	RP11-1020A11.1	5937	0.999999
Adipose_Subcutaneous	N_23114	Leg predicted mass (right)	ENSG00000246250.2	RP11-613D13.5	6412	0.969406
Adipose_Subcutaneous	N_23114	Leg predicted mass (right)	ENSG00000205583.9	STAG3L1	2703	0.901934
Adipose_Subcutaneous	N_23114	Leg predicted mass (right)	ENSG00000183520.7	UTP11L	5320	0.80383
Adipose_Subcutaneous	N_23114	Leg predicted mass (right)	ENSG00000163945.11	UVSSA	5931	0.898309
Adipose_Subcutaneous	N_23114	Leg predicted mass (right)	ENSG00000168899.4	VAMP5	5607	0.823775
Adipose_Subcutaneous	N_23114	Leg predicted mass (right)	ENSG00000166913.8	YWHAB	5479	0.906122
Adipose_Subcutaneous	N_23114	Leg predicted mass (right)	ENSG00000134308.9	YWHAQ	6234	0.871791
Adipose_Subcutaneous	N_23114	Leg predicted mass (right)	ENSG00000164924.13	YWHAZ	5224	0.877323
Adipose_Subcutaneous	N_23114	Leg predicted mass (right)	ENSG00000177311.6	ZBTB38	5537	0.846342
Adipose_Subcutaneous	N_23114	Leg predicted mass (right)	ENSG00000160685.9	ZBTB7B	3184	0.921123
Adipose_Subcutaneous	N_23115	Leg fat percentage (left)	ENSG00000170092.10	AC018720.10	2785	0.857112
Adipose_Subcutaneous	N_23115	Leg fat percentage (left)	ENSG00000023516.7	AKAP11	5520	0.819873
Adipose_Subcutaneous	N_23115	Leg fat percentage (left)	ENSG00000141452.5	C18orf8	4522	0.841689
Adipose_Subcutaneous	N_23115	Leg fat percentage (left)	ENSG00000245937.3	CTC-228N24.3	5680	0.895984
Adipose_Subcutaneous	N_23115	Leg fat percentage (left)	ENSG00000116406.14	EDEM3	4502	0.816128
Adipose_Subcutaneous	N_23115	Leg fat percentage (left)	ENSG00000132205.6	EMILIN2	6782	0.864422
Adipose_Subcutaneous	N_23115	Leg fat percentage (left)	ENSG00000254527.1	ENPP7P12	6430	0.914564
Adipose_Subcutaneous	N_23115	Leg fat percentage (left)	ENSG00000162613.12	FUBP1	5413	0.816545
Adipose_Subcutaneous	N_23115	Leg fat percentage (left)	ENSG00000148346.7	LCN2	3692	0.845198
Adipose_Subcutaneous	N_23115	Leg fat percentage (left)	ENSG00000136944.13	LMX1B	4636	0.9155
Adipose_Subcutaneous	N_23115	Leg fat percentage (left)	ENSG00000159899.10	NPR2	4243	0.941639
Adipose_Subcutaneous	N_23115	Leg fat percentage (left)	ENSG00000127957.12	PMS2P3	2809	0.81135
Adipose_Subcutaneous	N_23115	Leg fat percentage (left)	ENSG00000135213.8	POM121C	2794	0.856338
Adipose_Subcutaneous	N_23115	Leg fat percentage (left)	ENSG00000136875.8	PRPF4	6118	0.910971
Adipose_Subcutaneous	N_23115	Leg fat percentage (left)	ENSG00000233081.1	RP11-440G5.2	6677	0.969881
Adipose_Subcutaneous	N_23115	Leg fat percentage (left)	ENSG00000232912.1	RP5-1115A15.1	5298	0.8759
Adipose_Subcutaneous	N_23115	Leg fat percentage (left)	ENSG00000189339.7	SLC35E2B	4995	0.878141
Adipose_Subcutaneous	N_23115	Leg fat percentage (left)	ENSG00000155099.3	TMEM55A	3948	0.813683
Adipose_Subcutaneous	N_23115	Leg fat percentage (left)	ENSG00000148225.11	WDR31	6133	0.861964
Adipose_Subcutaneous	N_23115	Leg fat percentage (left)	ENSG00000183779.5	ZNF703	3840	0.80148
Adipose_Subcutaneous	N_23116	Leg fat mass (left)	ENSG00000170092.10	AC018720.10	2785	0.844919
Adipose_Subcutaneous	N_23116	Leg fat mass (left)	ENSG00000118971.3	CCND2	5965	0.995614
Adipose_Subcutaneous	N_23116	Leg fat mass (left)	ENSG00000162613.12	FUBP1	5413	0.998215
Adipose_Subcutaneous	N_23116	Leg fat mass (left)	ENSG00000127957.12	PMS2P3	2809	0.807398
Adipose_Subcutaneous	N_23116	Leg fat mass (left)	ENSG00000135213.8	POM121C	2794	0.839217
Adipose_Subcutaneous	N_23116	Leg fat mass (left)	ENSG00000227775.3	RP1-283E3.4	5007	0.890922
Adipose_Subcutaneous	N_23116	Leg fat mass (left)	ENSG00000233081.1	RP11-440G5.2	6677	0.949702
Adipose_Subcutaneous	N_23116	Leg fat mass (left)	ENSG00000189339.7	SLC35E2B	4995	0.917132
Adipose_Subcutaneous	N_23116	Leg fat mass (left)	ENSG00000205583.9	STAG3L1	2703	0.815208
Adipose_Subcutaneous	N_23116	Leg fat mass (left)	ENSG00000102572.10	STK24	6361	0.877894
Adipose_Subcutaneous	N_23116	Leg fat mass (left)	ENSG00000134308.9	YWHAQ	6234	0.827618
Adipose_Subcutaneous	N_23117	Leg fat-free mass (left)	ENSG00000006071.7	ABCC8	5143	0.938205
Adipose_Subcutaneous	N_23117	Leg fat-free mass (left)	ENSG00000170092.10	AC018720.10	2785	0.86086
Adipose_Subcutaneous	N_23117	Leg fat-free mass (left)	ENSG00000243317.3	C7orf73	5764	0.829478
Adipose_Subcutaneous	N_23117	Leg fat-free mass (left)	ENSG00000118971.3	CCND2	5965	0.992584
Adipose_Subcutaneous	N_23117	Leg fat-free mass (left)	ENSG00000163703.13	CRELD1	5935	0.999985
Adipose_Subcutaneous	N_23117	Leg fat-free mass (left)	ENSG00000245937.3	CTC-228N24.3	5680	0.895693
Adipose_Subcutaneous	N_23117	Leg fat-free mass (left)	ENSG00000071967.7	CYBRD1	5700	0.87733
Adipose_Subcutaneous	N_23117	Leg fat-free mass (left)	ENSG00000183386.5	FHL3	5315	0.944663
Adipose_Subcutaneous	N_23117	Leg fat-free mass (left)	ENSG00000162613.12	FUBP1	5413	0.999797
Adipose_Subcutaneous	N_23117	Leg fat-free mass (left)	ENSG00000152254.6	G6PC2	6024	0.973321
Adipose_Subcutaneous	N_23117	Leg fat-free mass (left)	ENSG00000103253.13	HAGHL	5993	0.981816
Adipose_Subcutaneous	N_23117	Leg fat-free mass (left)	ENSG00000149084.7	HSD17B12	6503	0.988544
Adipose_Subcutaneous	N_23117	Leg fat-free mass (left)	ENSG00000185290.3	NUPR1L	5660	0.821354
Adipose_Subcutaneous	N_23117	Leg fat-free mass (left)	ENSG00000008710.13	PKD1	5581	0.943269
Adipose_Subcutaneous	N_23117	Leg fat-free mass (left)	ENSG00000126003.6	PLAGL2	4344	0.884703
Adipose_Subcutaneous	N_23117	Leg fat-free mass (left)	ENSG00000127957.12	PMS2P3	2809	0.863183
Adipose_Subcutaneous	N_23117	Leg fat-free mass (left)	ENSG00000135213.8	POM121C	2794	0.859942
Adipose_Subcutaneous	N_23117	Leg fat-free mass (left)	ENSG00000101161.6	PRPF6	4673	0.971956
Adipose_Subcutaneous	N_23117	Leg fat-free mass (left)	ENSG00000230082.1	PRRT3-AS1	5936	0.913856
Adipose_Subcutaneous	N_23117	Leg fat-free mass (left)	ENSG00000108294.4	PSMB3	4061	0.949215
Adipose_Subcutaneous	N_23117	Leg fat-free mass (left)	ENSG00000146733.9	PSPH	5811	0.82867
Adipose_Subcutaneous	N_23117	Leg fat-free mass (left)	ENSG00000226278.1	PSPHP1	6545	0.851136
Adipose_Subcutaneous	N_23117	Leg fat-free mass (left)	ENSG00000101417.7	PXMP4	3530	0.952914
Adipose_Subcutaneous	N_23117	Leg fat-free mass (left)	ENSG00000172613.3	RAD9A	3821	0.897748
Adipose_Subcutaneous	N_23117	Leg fat-free mass (left)	ENSG00000269894.1	RP11-1020A11.1	5937	0.999985
Adipose_Subcutaneous	N_23117	Leg fat-free mass (left)	ENSG00000246250.2	RP11-613D13.5	6412	0.96728
Adipose_Subcutaneous	N_23117	Leg fat-free mass (left)	ENSG00000205583.9	STAG3L1	2703	0.887901
Adipose_Subcutaneous	N_23117	Leg fat-free mass (left)	ENSG00000166913.8	YWHAB	5479	0.909299
Adipose_Subcutaneous	N_23117	Leg fat-free mass (left)	ENSG00000134308.9	YWHAQ	6234	0.829642
Adipose_Subcutaneous	N_23117	Leg fat-free mass (left)	ENSG00000164924.13	YWHAZ	5224	0.818634
Adipose_Subcutaneous	N_23117	Leg fat-free mass (left)	ENSG00000177311.6	ZBTB38	5537	0.847518
Adipose_Subcutaneous	N_23117	Leg fat-free mass (left)	ENSG00000160685.9	ZBTB7B	3184	0.922971
Adipose_Subcutaneous	N_23118	Leg predicted mass (left)	ENSG00000006071.7	ABCC8	5143	0.933024
Adipose_Subcutaneous	N_23118	Leg predicted mass (left)	ENSG00000170092.10	AC018720.10	2785	0.886107
Adipose_Subcutaneous	N_23118	Leg predicted mass (left)	ENSG00000243317.3	C7orf73	5764	0.851439
Adipose_Subcutaneous	N_23118	Leg predicted mass (left)	ENSG00000118971.3	CCND2	5965	0.993064
Adipose_Subcutaneous	N_23118	Leg predicted mass (left)	ENSG00000163703.13	CRELD1	5935	0.999988
Adipose_Subcutaneous	N_23118	Leg predicted mass (left)	ENSG00000245937.3	CTC-228N24.3	5680	0.904898
Adipose_Subcutaneous	N_23118	Leg predicted mass (left)	ENSG00000071967.7	CYBRD1	5700	0.879084
Adipose_Subcutaneous	N_23118	Leg predicted mass (left)	ENSG00000183386.5	FHL3	5315	0.945611
Adipose_Subcutaneous	N_23118	Leg predicted mass (left)	ENSG00000162613.12	FUBP1	5413	0.999797
Adipose_Subcutaneous	N_23118	Leg predicted mass (left)	ENSG00000152254.6	G6PC2	6024	0.976706
Adipose_Subcutaneous	N_23118	Leg predicted mass (left)	ENSG00000103253.13	HAGHL	5993	0.982193
Adipose_Subcutaneous	N_23118	Leg predicted mass (left)	ENSG00000149084.7	HSD17B12	6503	0.988313
Adipose_Subcutaneous	N_23118	Leg predicted mass (left)	ENSG00000185290.3	NUPR1L	5660	0.861588
Adipose_Subcutaneous	N_23118	Leg predicted mass (left)	ENSG00000008710.13	PKD1	5581	0.944145
Adipose_Subcutaneous	N_23118	Leg predicted mass (left)	ENSG00000126003.6	PLAGL2	4344	0.893945
Adipose_Subcutaneous	N_23118	Leg predicted mass (left)	ENSG00000127957.12	PMS2P3	2809	0.888025
Adipose_Subcutaneous	N_23118	Leg predicted mass (left)	ENSG00000135213.8	POM121C	2794	0.885583
Adipose_Subcutaneous	N_23118	Leg predicted mass (left)	ENSG00000101161.6	PRPF6	4673	0.972814
Adipose_Subcutaneous	N_23118	Leg predicted mass (left)	ENSG00000230082.1	PRRT3-AS1	5936	0.915129
Adipose_Subcutaneous	N_23118	Leg predicted mass (left)	ENSG00000108294.4	PSMB3	4061	0.953444
Adipose_Subcutaneous	N_23118	Leg predicted mass (left)	ENSG00000146733.9	PSPH	5811	0.867562
Adipose_Subcutaneous	N_23118	Leg predicted mass (left)	ENSG00000226278.1	PSPHP1	6545	0.885484
Adipose_Subcutaneous	N_23118	Leg predicted mass (left)	ENSG00000101417.7	PXMP4	3530	0.954069
Adipose_Subcutaneous	N_23118	Leg predicted mass (left)	ENSG00000172613.3	RAD9A	3821	0.899867
Adipose_Subcutaneous	N_23118	Leg predicted mass (left)	ENSG00000269894.1	RP11-1020A11.1	5937	0.999988
Adipose_Subcutaneous	N_23118	Leg predicted mass (left)	ENSG00000246250.2	RP11-613D13.5	6412	0.967404
Adipose_Subcutaneous	N_23118	Leg predicted mass (left)	ENSG00000205583.9	STAG3L1	2703	0.908578
Adipose_Subcutaneous	N_23118	Leg predicted mass (left)	ENSG00000168899.4	VAMP5	5607	0.819855
Adipose_Subcutaneous	N_23118	Leg predicted mass (left)	ENSG00000166913.8	YWHAB	5479	0.913642
Adipose_Subcutaneous	N_23118	Leg predicted mass (left)	ENSG00000134308.9	YWHAQ	6234	0.861519
Adipose_Subcutaneous	N_23118	Leg predicted mass (left)	ENSG00000177311.6	ZBTB38	5537	0.851484
Adipose_Subcutaneous	N_23118	Leg predicted mass (left)	ENSG00000160685.9	ZBTB7B	3184	0.922839
Adipose_Subcutaneous	N_23119	Arm fat percentage (right)	ENSG00000170092.10	AC018720.10	2785	0.917137
Adipose_Subcutaneous	N_23119	Arm fat percentage (right)	ENSG00000186704.8	DTX2P1	4238	0.866961
Adipose_Subcutaneous	N_23119	Arm fat percentage (right)	ENSG00000174595.4	KLF14	5178	0.822124
Adipose_Subcutaneous	N_23119	Arm fat percentage (right)	ENSG00000159899.10	NPR2	4243	0.944743
Adipose_Subcutaneous	N_23119	Arm fat percentage (right)	ENSG00000188000.2	OR7D2	5836	0.895939
Adipose_Subcutaneous	N_23119	Arm fat percentage (right)	ENSG00000127957.12	PMS2P3	2809	0.911459
Adipose_Subcutaneous	N_23119	Arm fat percentage (right)	ENSG00000135213.8	POM121C	2794	0.91692
Adipose_Subcutaneous	N_23119	Arm fat percentage (right)	ENSG00000107185.8	RGP1	4227	0.836378
Adipose_Subcutaneous	N_23119	Arm fat percentage (right)	ENSG00000227775.3	RP1-283E3.4	5007	0.830596
Adipose_Subcutaneous	N_23119	Arm fat percentage (right)	ENSG00000233081.1	RP11-440G5.2	6677	0.807067
Adipose_Subcutaneous	N_23119	Arm fat percentage (right)	ENSG00000232912.1	RP5-1115A15.1	5298	0.823056
Adipose_Subcutaneous	N_23119	Arm fat percentage (right)	ENSG00000189339.7	SLC35E2B	4995	0.92318
Adipose_Subcutaneous	N_23119	Arm fat percentage (right)	ENSG00000205583.9	STAG3L1	2703	0.91756
Adipose_Subcutaneous	N_23119	Arm fat percentage (right)	ENSG00000102572.10	STK24	6361	0.859169
Adipose_Subcutaneous	N_23119	Arm fat percentage (right)	ENSG00000178809.7	TRIM73	2758	0.827579
Adipose_Subcutaneous	N_23119	Arm fat percentage (right)	ENSG00000130803.10	ZNF317	5911	0.890843
Adipose_Subcutaneous	N_23120	Arm fat mass (right)	ENSG00000170092.10	AC018720.10	2785	0.877308
Adipose_Subcutaneous	N_23120	Arm fat mass (right)	ENSG00000118971.3	CCND2	5965	0.997516
Adipose_Subcutaneous	N_23120	Arm fat mass (right)	ENSG00000162613.12	FUBP1	5413	0.999057
Adipose_Subcutaneous	N_23120	Arm fat mass (right)	ENSG00000127957.12	PMS2P3	2809	0.878422
Adipose_Subcutaneous	N_23120	Arm fat mass (right)	ENSG00000135213.8	POM121C	2794	0.873323
Adipose_Subcutaneous	N_23120	Arm fat mass (right)	ENSG00000227775.3	RP1-283E3.4	5007	0.838478
Adipose_Subcutaneous	N_23120	Arm fat mass (right)	ENSG00000257410.1	RP11-2H8.2	5117	0.95009
Adipose_Subcutaneous	N_23120	Arm fat mass (right)	ENSG00000233081.1	RP11-440G5.2	6677	0.900255
Adipose_Subcutaneous	N_23120	Arm fat mass (right)	ENSG00000254558.1	RP11-81M19.3	4635	0.856506
Adipose_Subcutaneous	N_23120	Arm fat mass (right)	ENSG00000189339.7	SLC35E2B	4995	0.918427
Adipose_Subcutaneous	N_23120	Arm fat mass (right)	ENSG00000205583.9	STAG3L1	2703	0.886599
Adipose_Subcutaneous	N_23120	Arm fat mass (right)	ENSG00000102572.10	STK24	6361	0.804048
Adipose_Subcutaneous	N_23120	Arm fat mass (right)	ENSG00000179195.11	ZNF664	6032	0.915583
Adipose_Subcutaneous	N_23121	Arm fat-free mass (right)	ENSG00000234028.3	AC062029.1	2167	0.837026
Adipose_Subcutaneous	N_23121	Arm fat-free mass (right)	ENSG00000106367.9	AP1S1	5299	0.867105
Adipose_Subcutaneous	N_23121	Arm fat-free mass (right)	ENSG00000176720.3	BOK	4602	0.932974
Adipose_Subcutaneous	N_23121	Arm fat-free mass (right)	ENSG00000118971.3	CCND2	5965	0.988503
Adipose_Subcutaneous	N_23121	Arm fat-free mass (right)	ENSG00000168763.11	CNNM3	1981	0.916291
Adipose_Subcutaneous	N_23121	Arm fat-free mass (right)	ENSG00000163703.13	CRELD1	5935	0.999856
Adipose_Subcutaneous	N_23121	Arm fat-free mass (right)	ENSG00000179979.7	CRIPAK	6012	0.907439
Adipose_Subcutaneous	N_23121	Arm fat-free mass (right)	ENSG00000071967.7	CYBRD1	5700	0.924616
Adipose_Subcutaneous	N_23121	Arm fat-free mass (right)	ENSG00000174953.9	DHX36	5779	0.905128
Adipose_Subcutaneous	N_23121	Arm fat-free mass (right)	ENSG00000100697.10	DICER1	8038	0.999386
Adipose_Subcutaneous	N_23121	Arm fat-free mass (right)	ENSG00000183386.5	FHL3	5315	0.955158
Adipose_Subcutaneous	N_23121	Arm fat-free mass (right)	ENSG00000162613.12	FUBP1	5413	0.999845
Adipose_Subcutaneous	N_23121	Arm fat-free mass (right)	ENSG00000152254.6	G6PC2	6024	0.981958
Adipose_Subcutaneous	N_23121	Arm fat-free mass (right)	ENSG00000103253.13	HAGHL	5993	0.893669
Adipose_Subcutaneous	N_23121	Arm fat-free mass (right)	ENSG00000149084.7	HSD17B12	6503	0.981225
Adipose_Subcutaneous	N_23121	Arm fat-free mass (right)	ENSG00000198945.3	L3MBTL3	6337	0.986084
Adipose_Subcutaneous	N_23121	Arm fat-free mass (right)	ENSG00000008710.13	PKD1	5581	0.914319
Adipose_Subcutaneous	N_23121	Arm fat-free mass (right)	ENSG00000101161.6	PRPF6	4673	0.965858
Adipose_Subcutaneous	N_23121	Arm fat-free mass (right)	ENSG00000230082.1	PRRT3-AS1	5936	0.93747
Adipose_Subcutaneous	N_23121	Arm fat-free mass (right)	ENSG00000108294.4	PSMB3	4061	0.898104
Adipose_Subcutaneous	N_23121	Arm fat-free mass (right)	ENSG00000172613.3	RAD9A	3821	0.915153
Adipose_Subcutaneous	N_23121	Arm fat-free mass (right)	ENSG00000269894.1	RP11-1020A11.1	5937	0.999856
Adipose_Subcutaneous	N_23121	Arm fat-free mass (right)	ENSG00000116883.8	RP11-268J15.5	3852	0.851924
Adipose_Subcutaneous	N_23121	Arm fat-free mass (right)	ENSG00000233081.1	RP11-440G5.2	6677	0.859832
Adipose_Subcutaneous	N_23121	Arm fat-free mass (right)	ENSG00000246250.2	RP11-613D13.5	6412	0.964488
Adipose_Subcutaneous	N_23121	Arm fat-free mass (right)	ENSG00000179119.10	SPTY2D1	5803	0.804384
Adipose_Subcutaneous	N_23121	Arm fat-free mass (right)	ENSG00000183520.7	UTP11L	5320	0.862595
Adipose_Subcutaneous	N_23121	Arm fat-free mass (right)	ENSG00000163945.11	UVSSA	5931	0.906291
Adipose_Subcutaneous	N_23121	Arm fat-free mass (right)	ENSG00000166913.8	YWHAB	5479	0.848789
Adipose_Subcutaneous	N_23121	Arm fat-free mass (right)	ENSG00000134308.9	YWHAQ	6234	0.915754
Adipose_Subcutaneous	N_23121	Arm fat-free mass (right)	ENSG00000177311.6	ZBTB38	5537	0.887313
Adipose_Subcutaneous	N_23121	Arm fat-free mass (right)	ENSG00000160685.9	ZBTB7B	3184	0.939595
Adipose_Subcutaneous	N_23121	Arm fat-free mass (right)	ENSG00000186446.7	ZNF501	5175	0.97779
Adipose_Subcutaneous	N_23121	Arm fat-free mass (right)	ENSG00000196653.7	ZNF502	5162	0.981868
Adipose_Subcutaneous	N_23122	Arm predicted mass (right)	ENSG00000234028.3	AC062029.1	2167	0.836941
Adipose_Subcutaneous	N_23122	Arm predicted mass (right)	ENSG00000106367.9	AP1S1	5299	0.871324
Adipose_Subcutaneous	N_23122	Arm predicted mass (right)	ENSG00000176720.3	BOK	4602	0.928134
Adipose_Subcutaneous	N_23122	Arm predicted mass (right)	ENSG00000118971.3	CCND2	5965	0.988452
Adipose_Subcutaneous	N_23122	Arm predicted mass (right)	ENSG00000168763.11	CNNM3	1981	0.936212
Adipose_Subcutaneous	N_23122	Arm predicted mass (right)	ENSG00000163703.13	CRELD1	5935	0.999625
Adipose_Subcutaneous	N_23122	Arm predicted mass (right)	ENSG00000179979.7	CRIPAK	6012	0.911457
Adipose_Subcutaneous	N_23122	Arm predicted mass (right)	ENSG00000071967.7	CYBRD1	5700	0.927197
Adipose_Subcutaneous	N_23122	Arm predicted mass (right)	ENSG00000174953.9	DHX36	5779	0.89328
Adipose_Subcutaneous	N_23122	Arm predicted mass (right)	ENSG00000100697.10	DICER1	8038	0.998114
Adipose_Subcutaneous	N_23122	Arm predicted mass (right)	ENSG00000183386.5	FHL3	5315	0.968502
Adipose_Subcutaneous	N_23122	Arm predicted mass (right)	ENSG00000162613.12	FUBP1	5413	0.999847
Adipose_Subcutaneous	N_23122	Arm predicted mass (right)	ENSG00000152254.6	G6PC2	6024	0.981867
Adipose_Subcutaneous	N_23122	Arm predicted mass (right)	ENSG00000103253.13	HAGHL	5993	0.963085
Adipose_Subcutaneous	N_23122	Arm predicted mass (right)	ENSG00000149084.7	HSD17B12	6503	0.982863
Adipose_Subcutaneous	N_23122	Arm predicted mass (right)	ENSG00000198945.3	L3MBTL3	6337	0.95986
Adipose_Subcutaneous	N_23122	Arm predicted mass (right)	ENSG00000008710.13	PKD1	5581	0.902995
Adipose_Subcutaneous	N_23122	Arm predicted mass (right)	ENSG00000101161.6	PRPF6	4673	0.971302
Adipose_Subcutaneous	N_23122	Arm predicted mass (right)	ENSG00000230082.1	PRRT3-AS1	5936	0.936915
Adipose_Subcutaneous	N_23122	Arm predicted mass (right)	ENSG00000108294.4	PSMB3	4061	0.919119
Adipose_Subcutaneous	N_23122	Arm predicted mass (right)	ENSG00000172613.3	RAD9A	3821	0.920973
Adipose_Subcutaneous	N_23122	Arm predicted mass (right)	ENSG00000270951.1	RP1-309F20.4	6044	0.90179
Adipose_Subcutaneous	N_23122	Arm predicted mass (right)	ENSG00000269894.1	RP11-1020A11.1	5937	0.999625
Adipose_Subcutaneous	N_23122	Arm predicted mass (right)	ENSG00000116883.8	RP11-268J15.5	3852	0.877607
Adipose_Subcutaneous	N_23122	Arm predicted mass (right)	ENSG00000233081.1	RP11-440G5.2	6677	0.807932
Adipose_Subcutaneous	N_23122	Arm predicted mass (right)	ENSG00000246250.2	RP11-613D13.5	6412	0.968924
Adipose_Subcutaneous	N_23122	Arm predicted mass (right)	ENSG00000179119.10	SPTY2D1	5803	0.83057
Adipose_Subcutaneous	N_23122	Arm predicted mass (right)	ENSG00000183520.7	UTP11L	5320	0.887169
Adipose_Subcutaneous	N_23122	Arm predicted mass (right)	ENSG00000163945.11	UVSSA	5931	0.910354
Adipose_Subcutaneous	N_23122	Arm predicted mass (right)	ENSG00000168899.4	VAMP5	5607	0.845838
Adipose_Subcutaneous	N_23122	Arm predicted mass (right)	ENSG00000166913.8	YWHAB	5479	0.872823
Adipose_Subcutaneous	N_23122	Arm predicted mass (right)	ENSG00000134308.9	YWHAQ	6234	0.915689
Adipose_Subcutaneous	N_23122	Arm predicted mass (right)	ENSG00000177311.6	ZBTB38	5537	0.895033
Adipose_Subcutaneous	N_23122	Arm predicted mass (right)	ENSG00000160685.9	ZBTB7B	3184	0.940103
Adipose_Subcutaneous	N_23122	Arm predicted mass (right)	ENSG00000186446.7	ZNF501	5175	0.973377
Adipose_Subcutaneous	N_23122	Arm predicted mass (right)	ENSG00000196653.7	ZNF502	5162	0.977756
Adipose_Subcutaneous	N_23123	Arm fat percentage (left)	ENSG00000170092.10	AC018720.10	2785	0.921377
Adipose_Subcutaneous	N_23123	Arm fat percentage (left)	ENSG00000186704.8	DTX2P1	4238	0.844196
Adipose_Subcutaneous	N_23123	Arm fat percentage (left)	ENSG00000162613.12	FUBP1	5413	0.909986
Adipose_Subcutaneous	N_23123	Arm fat percentage (left)	ENSG00000174595.4	KLF14	5178	0.815182
Adipose_Subcutaneous	N_23123	Arm fat percentage (left)	ENSG00000159899.10	NPR2	4243	0.94887
Adipose_Subcutaneous	N_23123	Arm fat percentage (left)	ENSG00000127957.12	PMS2P3	2809	0.912688
Adipose_Subcutaneous	N_23123	Arm fat percentage (left)	ENSG00000135213.8	POM121C	2794	0.920503
Adipose_Subcutaneous	N_23123	Arm fat percentage (left)	ENSG00000227775.3	RP1-283E3.4	5007	0.848197
Adipose_Subcutaneous	N_23123	Arm fat percentage (left)	ENSG00000233081.1	RP11-440G5.2	6677	0.857078
Adipose_Subcutaneous	N_23123	Arm fat percentage (left)	ENSG00000254558.1	RP11-81M19.3	4635	0.81982
Adipose_Subcutaneous	N_23123	Arm fat percentage (left)	ENSG00000232912.1	RP5-1115A15.1	5298	0.887025
Adipose_Subcutaneous	N_23123	Arm fat percentage (left)	ENSG00000189339.7	SLC35E2B	4995	0.915262
Adipose_Subcutaneous	N_23123	Arm fat percentage (left)	ENSG00000205583.9	STAG3L1	2703	0.916931
Adipose_Subcutaneous	N_23123	Arm fat percentage (left)	ENSG00000102572.10	STK24	6361	0.880792
Adipose_Subcutaneous	N_23123	Arm fat percentage (left)	ENSG00000178809.7	TRIM73	2758	0.836087
Adipose_Subcutaneous	N_23124	Arm fat mass (left)	ENSG00000170092.10	AC018720.10	2785	0.875089
Adipose_Subcutaneous	N_23124	Arm fat mass (left)	ENSG00000118971.3	CCND2	5965	0.996569
Adipose_Subcutaneous	N_23124	Arm fat mass (left)	ENSG00000162613.12	FUBP1	5413	0.999668
Adipose_Subcutaneous	N_23124	Arm fat mass (left)	ENSG00000127957.12	PMS2P3	2809	0.873612
Adipose_Subcutaneous	N_23124	Arm fat mass (left)	ENSG00000135213.8	POM121C	2794	0.870712
Adipose_Subcutaneous	N_23124	Arm fat mass (left)	ENSG00000227775.3	RP1-283E3.4	5007	0.840879
Adipose_Subcutaneous	N_23124	Arm fat mass (left)	ENSG00000257410.1	RP11-2H8.2	5117	0.803861
Adipose_Subcutaneous	N_23124	Arm fat mass (left)	ENSG00000233081.1	RP11-440G5.2	6677	0.912896
Adipose_Subcutaneous	N_23124	Arm fat mass (left)	ENSG00000189339.7	SLC35E2B	4995	0.920224
Adipose_Subcutaneous	N_23124	Arm fat mass (left)	ENSG00000205583.9	STAG3L1	2703	0.888577
Adipose_Subcutaneous	N_23124	Arm fat mass (left)	ENSG00000179195.11	ZNF664	6032	0.955228
Adipose_Subcutaneous	N_23125	Arm fat-free mass (left)	ENSG00000106367.9	AP1S1	5299	0.922159
Adipose_Subcutaneous	N_23125	Arm fat-free mass (left)	ENSG00000176720.3	BOK	4602	0.900009
Adipose_Subcutaneous	N_23125	Arm fat-free mass (left)	ENSG00000118971.3	CCND2	5965	0.989497
Adipose_Subcutaneous	N_23125	Arm fat-free mass (left)	ENSG00000163703.13	CRELD1	5935	0.999654
Adipose_Subcutaneous	N_23125	Arm fat-free mass (left)	ENSG00000179979.7	CRIPAK	6012	0.805837
Adipose_Subcutaneous	N_23125	Arm fat-free mass (left)	ENSG00000071967.7	CYBRD1	5700	0.918588
Adipose_Subcutaneous	N_23125	Arm fat-free mass (left)	ENSG00000174953.9	DHX36	5779	0.872498
Adipose_Subcutaneous	N_23125	Arm fat-free mass (left)	ENSG00000100697.10	DICER1	8038	0.985818
Adipose_Subcutaneous	N_23125	Arm fat-free mass (left)	ENSG00000183386.5	FHL3	5315	0.889853
Adipose_Subcutaneous	N_23125	Arm fat-free mass (left)	ENSG00000162613.12	FUBP1	5413	0.999824
Adipose_Subcutaneous	N_23125	Arm fat-free mass (left)	ENSG00000152254.6	G6PC2	6024	0.983121
Adipose_Subcutaneous	N_23125	Arm fat-free mass (left)	ENSG00000103253.13	HAGHL	5993	0.838474
Adipose_Subcutaneous	N_23125	Arm fat-free mass (left)	ENSG00000149084.7	HSD17B12	6503	0.983613
Adipose_Subcutaneous	N_23125	Arm fat-free mass (left)	ENSG00000135835.6	KIAA1614	5544	0.800314
Adipose_Subcutaneous	N_23125	Arm fat-free mass (left)	ENSG00000198945.3	L3MBTL3	6337	0.993498
Adipose_Subcutaneous	N_23125	Arm fat-free mass (left)	ENSG00000171757.11	LRRC34	5231	0.898059
Adipose_Subcutaneous	N_23125	Arm fat-free mass (left)	ENSG00000008710.13	PKD1	5581	0.908782
Adipose_Subcutaneous	N_23125	Arm fat-free mass (left)	ENSG00000101161.6	PRPF6	4673	0.962517
Adipose_Subcutaneous	N_23125	Arm fat-free mass (left)	ENSG00000230082.1	PRRT3-AS1	5936	0.940763
Adipose_Subcutaneous	N_23125	Arm fat-free mass (left)	ENSG00000108294.4	PSMB3	4061	0.927111
Adipose_Subcutaneous	N_23125	Arm fat-free mass (left)	ENSG00000172613.3	RAD9A	3821	0.916093
Adipose_Subcutaneous	N_23125	Arm fat-free mass (left)	ENSG00000269894.1	RP11-1020A11.1	5937	0.999654
Adipose_Subcutaneous	N_23125	Arm fat-free mass (left)	ENSG00000233081.1	RP11-440G5.2	6677	0.879557
Adipose_Subcutaneous	N_23125	Arm fat-free mass (left)	ENSG00000246250.2	RP11-613D13.5	6412	0.965932
Adipose_Subcutaneous	N_23125	Arm fat-free mass (left)	ENSG00000163945.11	UVSSA	5931	0.803707
Adipose_Subcutaneous	N_23125	Arm fat-free mass (left)	ENSG00000116213.11	WRAP73	7073	0.849255
Adipose_Subcutaneous	N_23125	Arm fat-free mass (left)	ENSG00000166913.8	YWHAB	5479	0.837131
Adipose_Subcutaneous	N_23125	Arm fat-free mass (left)	ENSG00000134308.9	YWHAQ	6234	0.912055
Adipose_Subcutaneous	N_23125	Arm fat-free mass (left)	ENSG00000177311.6	ZBTB38	5537	0.903957
Adipose_Subcutaneous	N_23125	Arm fat-free mass (left)	ENSG00000160685.9	ZBTB7B	3184	0.932138
Adipose_Subcutaneous	N_23125	Arm fat-free mass (left)	ENSG00000186446.7	ZNF501	5175	0.985307
Adipose_Subcutaneous	N_23125	Arm fat-free mass (left)	ENSG00000196653.7	ZNF502	5162	0.988248
Adipose_Subcutaneous	N_23126	Arm predicted mass (left)	ENSG00000106367.9	AP1S1	5299	0.928014
Adipose_Subcutaneous	N_23126	Arm predicted mass (left)	ENSG00000176720.3	BOK	4602	0.888512
Adipose_Subcutaneous	N_23126	Arm predicted mass (left)	ENSG00000118971.3	CCND2	5965	0.988142
Adipose_Subcutaneous	N_23126	Arm predicted mass (left)	ENSG00000163703.13	CRELD1	5935	0.99914
Adipose_Subcutaneous	N_23126	Arm predicted mass (left)	ENSG00000071967.7	CYBRD1	5700	0.920073
Adipose_Subcutaneous	N_23126	Arm predicted mass (left)	ENSG00000174953.9	DHX36	5779	0.878301
Adipose_Subcutaneous	N_23126	Arm predicted mass (left)	ENSG00000100697.10	DICER1	8038	0.995831
Adipose_Subcutaneous	N_23126	Arm predicted mass (left)	ENSG00000183386.5	FHL3	5315	0.85427
Adipose_Subcutaneous	N_23126	Arm predicted mass (left)	ENSG00000162613.12	FUBP1	5413	0.999811
Adipose_Subcutaneous	N_23126	Arm predicted mass (left)	ENSG00000152254.6	G6PC2	6024	0.981367
Adipose_Subcutaneous	N_23126	Arm predicted mass (left)	ENSG00000103253.13	HAGHL	5993	0.970622
Adipose_Subcutaneous	N_23126	Arm predicted mass (left)	ENSG00000149084.7	HSD17B12	6503	0.982659
Adipose_Subcutaneous	N_23126	Arm predicted mass (left)	ENSG00000198945.3	L3MBTL3	6337	0.990909
Adipose_Subcutaneous	N_23126	Arm predicted mass (left)	ENSG00000171757.11	LRRC34	5231	0.800392
Adipose_Subcutaneous	N_23126	Arm predicted mass (left)	ENSG00000008710.13	PKD1	5581	0.919366
Adipose_Subcutaneous	N_23126	Arm predicted mass (left)	ENSG00000101161.6	PRPF6	4673	0.967256
Adipose_Subcutaneous	N_23126	Arm predicted mass (left)	ENSG00000230082.1	PRRT3-AS1	5936	0.930077
Adipose_Subcutaneous	N_23126	Arm predicted mass (left)	ENSG00000108294.4	PSMB3	4061	0.926866
Adipose_Subcutaneous	N_23126	Arm predicted mass (left)	ENSG00000172613.3	RAD9A	3821	0.916454
Adipose_Subcutaneous	N_23126	Arm predicted mass (left)	ENSG00000269894.1	RP11-1020A11.1	5937	0.999141
Adipose_Subcutaneous	N_23126	Arm predicted mass (left)	ENSG00000233081.1	RP11-440G5.2	6677	0.881727
Adipose_Subcutaneous	N_23126	Arm predicted mass (left)	ENSG00000246250.2	RP11-613D13.5	6412	0.96547
Adipose_Subcutaneous	N_23126	Arm predicted mass (left)	ENSG00000179119.10	SPTY2D1	5803	0.865941
Adipose_Subcutaneous	N_23126	Arm predicted mass (left)	ENSG00000128159.7	TUBGCP6	5654	0.805928
Adipose_Subcutaneous	N_23126	Arm predicted mass (left)	ENSG00000166913.8	YWHAB	5479	0.847833
Adipose_Subcutaneous	N_23126	Arm predicted mass (left)	ENSG00000134308.9	YWHAQ	6234	0.914139
Adipose_Subcutaneous	N_23126	Arm predicted mass (left)	ENSG00000177311.6	ZBTB38	5537	0.894654
Adipose_Subcutaneous	N_23126	Arm predicted mass (left)	ENSG00000160685.9	ZBTB7B	3184	0.927446
Adipose_Subcutaneous	N_23126	Arm predicted mass (left)	ENSG00000186446.7	ZNF501	5175	0.938961
Adipose_Subcutaneous	N_23126	Arm predicted mass (left)	ENSG00000196653.7	ZNF502	5162	0.946501
Adipose_Subcutaneous	N_23127	Trunk fat percentage	ENSG00000170092.10	AC018720.10	2785	0.905932
Adipose_Subcutaneous	N_23127	Trunk fat percentage	ENSG00000118971.3	CCND2	5965	0.974886
Adipose_Subcutaneous	N_23127	Trunk fat percentage	ENSG00000084636.13	COL16A1	4171	0.84522
Adipose_Subcutaneous	N_23127	Trunk fat percentage	ENSG00000116406.14	EDEM3	4502	0.802177
Adipose_Subcutaneous	N_23127	Trunk fat percentage	ENSG00000132205.6	EMILIN2	6782	0.903668
Adipose_Subcutaneous	N_23127	Trunk fat percentage	ENSG00000162613.12	FUBP1	5413	0.964864
Adipose_Subcutaneous	N_23127	Trunk fat percentage	ENSG00000132849.14	INADL	5431	0.818588
Adipose_Subcutaneous	N_23127	Trunk fat percentage	ENSG00000012983.7	MAP4K5	5325	0.942273
Adipose_Subcutaneous	N_23127	Trunk fat percentage	ENSG00000127957.12	PMS2P3	2809	0.884873
Adipose_Subcutaneous	N_23127	Trunk fat percentage	ENSG00000135213.8	POM121C	2794	0.902012
Adipose_Subcutaneous	N_23127	Trunk fat percentage	ENSG00000235790.3	RP11-73M7.6	4227	0.829079
Adipose_Subcutaneous	N_23127	Trunk fat percentage	ENSG00000205583.9	STAG3L1	2703	0.899897
Adipose_Subcutaneous	N_23127	Trunk fat percentage	ENSG00000102572.10	STK24	6361	0.951533
Adipose_Subcutaneous	N_23127	Trunk fat percentage	ENSG00000178809.7	TRIM73	2758	0.807632
Adipose_Subcutaneous	N_23127	Trunk fat percentage	ENSG00000169062.10	UPF3A	2775	0.896689
Adipose_Subcutaneous	N_23128	Trunk fat mass	ENSG00000170092.10	AC018720.10	2785	0.849783
Adipose_Subcutaneous	N_23128	Trunk fat mass	ENSG00000118971.3	CCND2	5965	0.996526
Adipose_Subcutaneous	N_23128	Trunk fat mass	ENSG00000162613.12	FUBP1	5413	0.999541
Adipose_Subcutaneous	N_23128	Trunk fat mass	ENSG00000260075.1	NSFP1	4627	0.963624
Adipose_Subcutaneous	N_23128	Trunk fat mass	ENSG00000127957.12	PMS2P3	2809	0.823695
Adipose_Subcutaneous	N_23128	Trunk fat mass	ENSG00000135213.8	POM121C	2794	0.841729
Adipose_Subcutaneous	N_23128	Trunk fat mass	ENSG00000257410.1	RP11-2H8.2	5117	0.904055
Adipose_Subcutaneous	N_23128	Trunk fat mass	ENSG00000272622.1	RP11-395N3.2	6370	0.845451
Adipose_Subcutaneous	N_23128	Trunk fat mass	ENSG00000205583.9	STAG3L1	2703	0.848163
Adipose_Subcutaneous	N_23128	Trunk fat mass	ENSG00000102572.10	STK24	6361	0.894763
Adipose_Subcutaneous	N_23128	Trunk fat mass	ENSG00000179195.11	ZNF664	6032	0.907329
Adipose_Subcutaneous	N_23129	Trunk fat-free mass	ENSG00000006071.7	ABCC8	5143	0.828606
Adipose_Subcutaneous	N_23129	Trunk fat-free mass	ENSG00000234028.3	AC062029.1	2167	0.800871
Adipose_Subcutaneous	N_23129	Trunk fat-free mass	ENSG00000106367.9	AP1S1	5299	0.856974
Adipose_Subcutaneous	N_23129	Trunk fat-free mass	ENSG00000165801.5	ARHGEF40	7290	0.954294
Adipose_Subcutaneous	N_23129	Trunk fat-free mass	ENSG00000129473.5	BCL2L2	5381	0.868275
Adipose_Subcutaneous	N_23129	Trunk fat-free mass	ENSG00000176720.3	BOK	4602	0.868527
Adipose_Subcutaneous	N_23129	Trunk fat-free mass	ENSG00000147419.12	CCDC25	6522	0.828653
Adipose_Subcutaneous	N_23129	Trunk fat-free mass	ENSG00000118971.3	CCND2	5965	0.993319
Adipose_Subcutaneous	N_23129	Trunk fat-free mass	ENSG00000168763.11	CNNM3	1981	0.844717
Adipose_Subcutaneous	N_23129	Trunk fat-free mass	ENSG00000163703.13	CRELD1	5935	1
Adipose_Subcutaneous	N_23129	Trunk fat-free mass	ENSG00000179979.7	CRIPAK	6012	0.937898
Adipose_Subcutaneous	N_23129	Trunk fat-free mass	ENSG00000245937.3	CTC-228N24.3	5680	0.930864
Adipose_Subcutaneous	N_23129	Trunk fat-free mass	ENSG00000071967.7	CYBRD1	5700	0.897575
Adipose_Subcutaneous	N_23129	Trunk fat-free mass	ENSG00000174953.9	DHX36	5779	0.805165
Adipose_Subcutaneous	N_23129	Trunk fat-free mass	ENSG00000183386.5	FHL3	5315	0.975015
Adipose_Subcutaneous	N_23129	Trunk fat-free mass	ENSG00000162613.12	FUBP1	5413	0.99984
Adipose_Subcutaneous	N_23129	Trunk fat-free mass	ENSG00000152254.6	G6PC2	6024	0.981382
Adipose_Subcutaneous	N_23129	Trunk fat-free mass	ENSG00000103253.13	HAGHL	5993	0.960648
Adipose_Subcutaneous	N_23129	Trunk fat-free mass	ENSG00000149084.7	HSD17B12	6503	0.982096
Adipose_Subcutaneous	N_23129	Trunk fat-free mass	ENSG00000135835.6	KIAA1614	5544	0.848105
Adipose_Subcutaneous	N_23129	Trunk fat-free mass	ENSG00000198945.3	L3MBTL3	6337	0.997054
Adipose_Subcutaneous	N_23129	Trunk fat-free mass	ENSG00000008710.13	PKD1	5581	0.924644
Adipose_Subcutaneous	N_23129	Trunk fat-free mass	ENSG00000198056.9	PRIM1	3082	0.994888
Adipose_Subcutaneous	N_23129	Trunk fat-free mass	ENSG00000101161.6	PRPF6	4673	0.966832
Adipose_Subcutaneous	N_23129	Trunk fat-free mass	ENSG00000230082.1	PRRT3-AS1	5936	0.921264
Adipose_Subcutaneous	N_23129	Trunk fat-free mass	ENSG00000108294.4	PSMB3	4061	0.905318
Adipose_Subcutaneous	N_23129	Trunk fat-free mass	ENSG00000226278.1	PSPHP1	6545	0.812451
Adipose_Subcutaneous	N_23129	Trunk fat-free mass	ENSG00000172613.3	RAD9A	3821	0.919071
Adipose_Subcutaneous	N_23129	Trunk fat-free mass	ENSG00000270951.1	RP1-309F20.4	6044	0.868179
Adipose_Subcutaneous	N_23129	Trunk fat-free mass	ENSG00000269894.1	RP11-1020A11.1	5937	1
Adipose_Subcutaneous	N_23129	Trunk fat-free mass	ENSG00000233081.1	RP11-440G5.2	6677	0.848572
Adipose_Subcutaneous	N_23129	Trunk fat-free mass	ENSG00000246250.2	RP11-613D13.5	6412	0.969005
Adipose_Subcutaneous	N_23129	Trunk fat-free mass	ENSG00000128159.7	TUBGCP6	5654	0.811274
Adipose_Subcutaneous	N_23129	Trunk fat-free mass	ENSG00000183520.7	UTP11L	5320	0.910437
Adipose_Subcutaneous	N_23129	Trunk fat-free mass	ENSG00000163945.11	UVSSA	5931	0.937101
Adipose_Subcutaneous	N_23129	Trunk fat-free mass	ENSG00000168899.4	VAMP5	5607	0.80758
Adipose_Subcutaneous	N_23129	Trunk fat-free mass	ENSG00000166913.8	YWHAB	5479	0.814764
Adipose_Subcutaneous	N_23129	Trunk fat-free mass	ENSG00000177311.6	ZBTB38	5537	0.859911
Adipose_Subcutaneous	N_23129	Trunk fat-free mass	ENSG00000160685.9	ZBTB7B	3184	0.938538
Adipose_Subcutaneous	N_23130	Trunk predicted mass	ENSG00000006071.7	ABCC8	5143	0.822708
Adipose_Subcutaneous	N_23130	Trunk predicted mass	ENSG00000106367.9	AP1S1	5299	0.866196
Adipose_Subcutaneous	N_23130	Trunk predicted mass	ENSG00000165801.5	ARHGEF40	7290	0.955914
Adipose_Subcutaneous	N_23130	Trunk predicted mass	ENSG00000129473.5	BCL2L2	5381	0.867006
Adipose_Subcutaneous	N_23130	Trunk predicted mass	ENSG00000176720.3	BOK	4602	0.856392
Adipose_Subcutaneous	N_23130	Trunk predicted mass	ENSG00000147419.12	CCDC25	6522	0.800767
Adipose_Subcutaneous	N_23130	Trunk predicted mass	ENSG00000118971.3	CCND2	5965	0.993213
Adipose_Subcutaneous	N_23130	Trunk predicted mass	ENSG00000168763.11	CNNM3	1981	0.833111
Adipose_Subcutaneous	N_23130	Trunk predicted mass	ENSG00000163703.13	CRELD1	5935	1
Adipose_Subcutaneous	N_23130	Trunk predicted mass	ENSG00000179979.7	CRIPAK	6012	0.932829
Adipose_Subcutaneous	N_23130	Trunk predicted mass	ENSG00000245937.3	CTC-228N24.3	5680	0.934718
Adipose_Subcutaneous	N_23130	Trunk predicted mass	ENSG00000071967.7	CYBRD1	5700	0.896222
Adipose_Subcutaneous	N_23130	Trunk predicted mass	ENSG00000183386.5	FHL3	5315	0.974915
Adipose_Subcutaneous	N_23130	Trunk predicted mass	ENSG00000162613.12	FUBP1	5413	0.99984
Adipose_Subcutaneous	N_23130	Trunk predicted mass	ENSG00000152254.6	G6PC2	6024	0.979383
Adipose_Subcutaneous	N_23130	Trunk predicted mass	ENSG00000103253.13	HAGHL	5993	0.96035
Adipose_Subcutaneous	N_23130	Trunk predicted mass	ENSG00000149084.7	HSD17B12	6503	0.980876
Adipose_Subcutaneous	N_23130	Trunk predicted mass	ENSG00000135835.6	KIAA1614	5544	0.853613
Adipose_Subcutaneous	N_23130	Trunk predicted mass	ENSG00000198945.3	L3MBTL3	6337	0.997199
Adipose_Subcutaneous	N_23130	Trunk predicted mass	ENSG00000183423.7	LRIT3	5351	0.805885
Adipose_Subcutaneous	N_23130	Trunk predicted mass	ENSG00000185290.3	NUPR1L	5660	0.811189
Adipose_Subcutaneous	N_23130	Trunk predicted mass	ENSG00000008710.13	PKD1	5581	0.92255
Adipose_Subcutaneous	N_23130	Trunk predicted mass	ENSG00000198056.9	PRIM1	3082	0.994931
Adipose_Subcutaneous	N_23130	Trunk predicted mass	ENSG00000101161.6	PRPF6	4673	0.966963
Adipose_Subcutaneous	N_23130	Trunk predicted mass	ENSG00000230082.1	PRRT3-AS1	5936	0.922126
Adipose_Subcutaneous	N_23130	Trunk predicted mass	ENSG00000108294.4	PSMB3	4061	0.907709
Adipose_Subcutaneous	N_23130	Trunk predicted mass	ENSG00000146733.9	PSPH	5811	0.823188
Adipose_Subcutaneous	N_23130	Trunk predicted mass	ENSG00000226278.1	PSPHP1	6545	0.846329
Adipose_Subcutaneous	N_23130	Trunk predicted mass	ENSG00000172613.3	RAD9A	3821	0.913349
Adipose_Subcutaneous	N_23130	Trunk predicted mass	ENSG00000270951.1	RP1-309F20.4	6044	0.881138
Adipose_Subcutaneous	N_23130	Trunk predicted mass	ENSG00000269894.1	RP11-1020A11.1	5937	1
Adipose_Subcutaneous	N_23130	Trunk predicted mass	ENSG00000233081.1	RP11-440G5.2	6677	0.845831
Adipose_Subcutaneous	N_23130	Trunk predicted mass	ENSG00000246250.2	RP11-613D13.5	6412	0.966796
Adipose_Subcutaneous	N_23130	Trunk predicted mass	ENSG00000183520.7	UTP11L	5320	0.909458
Adipose_Subcutaneous	N_23130	Trunk predicted mass	ENSG00000163945.11	UVSSA	5931	0.931972
Adipose_Subcutaneous	N_23130	Trunk predicted mass	ENSG00000168899.4	VAMP5	5607	0.829442
Adipose_Subcutaneous	N_23130	Trunk predicted mass	ENSG00000166913.8	YWHAB	5479	0.817692
Adipose_Subcutaneous	N_23130	Trunk predicted mass	ENSG00000177311.6	ZBTB38	5537	0.856626
Adipose_Subcutaneous	N_23130	Trunk predicted mass	ENSG00000160685.9	ZBTB7B	3184	0.938479
Adipose_Subcutaneous	N_2316	Wheeze or whistling in the chest in last year	ENSG00000267270.1	AC139100.2	3726	0.833115
Adipose_Subcutaneous	N_2316	Wheeze or whistling in the chest in last year	ENSG00000128573.18	FOXP2	4253	0.944853
Adipose_Subcutaneous	N_2316	Wheeze or whistling in the chest in last year	ENSG00000107485.11	GATA3	7376	0.844506
Adipose_Subcutaneous	N_2316	Wheeze or whistling in the chest in last year	ENSG00000233016.2	SNHG7	5401	0.918058
Adipose_Subcutaneous	N_2375	Relative age of first facial hair	ENSG00000052850.5	ALX4	5729	0.992293
Adipose_Subcutaneous	N_2375	Relative age of first facial hair	ENSG00000255568.2	BRWD1-IT2	7042	0.950929
Adipose_Subcutaneous	N_2375	Relative age of first facial hair	ENSG00000109944.6	C11orf63	6104	0.883043
Adipose_Subcutaneous	N_2375	Relative age of first facial hair	ENSG00000127663.10	KDM4B	6353	0.956142
Adipose_Subcutaneous	N_2375	Relative age of first facial hair	ENSG00000157837.11	SPPL3	5321	0.803764
Adipose_Subcutaneous	N_2375	Relative age of first facial hair	ENSG00000092607.9	TBX15	4938	0.829697
Adipose_Subcutaneous	N_2375	Relative age of first facial hair	ENSG00000165637.9	VDAC2	3867	0.892228
Adipose_Subcutaneous	N_2375	Relative age of first facial hair	ENSG00000177311.6	ZBTB38	5537	0.881154
Adipose_Subcutaneous	N_2385	Relative age voice broke	ENSG00000052850.5	ALX4	5729	0.995787
Adipose_Subcutaneous	N_2385	Relative age voice broke	ENSG00000196275.9	GTF2IRD2	2151	0.984391
Adipose_Subcutaneous	N_2385	Relative age voice broke	ENSG00000160828.13	STAG3L2	2238	0.999299
Adipose_Subcutaneous	N_2395_2	Hair/balding pattern: Pattern 2	ENSG00000214401.4	KANSL1-AS1	4456	0.914801
Adipose_Subcutaneous	N_2395_2	Hair/balding pattern: Pattern 2	ENSG00000262539.1	RP11-259G18.3	4517	0.91018
Adipose_Subcutaneous	N_2395_3	Hair/balding pattern: Pattern 3	ENSG00000214401.4	KANSL1-AS1	4456	0.944328
Adipose_Subcutaneous	N_2395_3	Hair/balding pattern: Pattern 3	ENSG00000262539.1	RP11-259G18.3	4517	0.93184
Adipose_Subcutaneous	N_2395_4	Hair/balding pattern: Pattern 4	ENSG00000171791.10	BCL2	5629	0.899311
Adipose_Subcutaneous	N_2395_4	Hair/balding pattern: Pattern 4	ENSG00000183784.5	C9orf66	5205	0.858195
Adipose_Subcutaneous	N_2395_4	Hair/balding pattern: Pattern 4	ENSG00000140575.8	IQGAP1	5822	0.999393
Adipose_Subcutaneous	N_2395_4	Hair/balding pattern: Pattern 4	ENSG00000107186.12	MPDZ	6962	0.997594
Adipose_Subcutaneous	N_2395_4	Hair/balding pattern: Pattern 4	ENSG00000103152.7	MPG	3734	0.859156
Adipose_Subcutaneous	N_2395_4	Hair/balding pattern: Pattern 4	ENSG00000174705.7	SH3PXD2B	5982	0.980703
Adipose_Subcutaneous	N_2395_4	Hair/balding pattern: Pattern 4	ENSG00000177311.6	ZBTB38	5537	0.823237
Adipose_Subcutaneous	N_2405	Number of children fathered	ENSG00000175161.9	CADM2	5787	0.982811
Adipose_Subcutaneous	N_2443	Diabetes diagnosed by doctor	ENSG00000234936.1	AC010883.5	6176	0.916479
Adipose_Subcutaneous	N_2443	Diabetes diagnosed by doctor	ENSG00000029534.15	ANK1	5405	0.960373
Adipose_Subcutaneous	N_2443	Diabetes diagnosed by doctor	ENSG00000118971.3	CCND2	5965	0.999478
Adipose_Subcutaneous	N_2443	Diabetes diagnosed by doctor	ENSG00000147536.7	GINS4	5616	0.912475
Adipose_Subcutaneous	N_2443	Diabetes diagnosed by doctor	ENSG00000169047.5	IRS1	6370	0.883342
Adipose_Subcutaneous	N_2443	Diabetes diagnosed by doctor	ENSG00000153814.7	JAZF1	6038	0.878374
Adipose_Subcutaneous	N_2443	Diabetes diagnosed by doctor	ENSG00000261379.1	RP11-395N3.1	6375	0.878922
Adipose_Subcutaneous	N_2492	Taking other prescription medications	ENSG00000119689.10	DLST	4964	0.892809
Adipose_Subcutaneous	N_2644	Light smokers, at least 100 smokes in lifetime	ENSG00000268466.1	AL132989.1	5897	0.912725
Adipose_Subcutaneous	N_2644	Light smokers, at least 100 smokes in lifetime	ENSG00000032219.14	ARID4A	5927	0.812239
Adipose_Subcutaneous	N_2644	Light smokers, at least 100 smokes in lifetime	ENSG00000175161.9	CADM2	5787	0.803202
Adipose_Subcutaneous	N_2714	Age when periods started (menarche)	ENSG00000273199.1	AP000692.10	6512	0.958036
Adipose_Subcutaneous	N_2714	Age when periods started (menarche)	ENSG00000196821.5	C6orf106	6211	0.80371
Adipose_Subcutaneous	N_2714	Age when periods started (menarche)	ENSG00000172543.3	CTSW	3280	0.840886
Adipose_Subcutaneous	N_2714	Age when periods started (menarche)	ENSG00000172500.8	FIBP	3300	0.831322
Adipose_Subcutaneous	N_2714	Age when periods started (menarche)	ENSG00000196275.9	GTF2IRD2	2151	0.958149
Adipose_Subcutaneous	N_2714	Age when periods started (menarche)	ENSG00000246523.3	RP11-736K20.6	7161	0.869227
Adipose_Subcutaneous	N_2714	Age when periods started (menarche)	ENSG00000176783.10	RUFY1	7181	0.835652
Adipose_Subcutaneous	N_2714	Age when periods started (menarche)	ENSG00000163659.8	TIPARP	5535	0.899718
Adipose_Subcutaneous	N_2724	Had menopause	ENSG00000160867.10	FGFR4	4048	0.890396
Adipose_Subcutaneous	N_2724	Had menopause	ENSG00000115216.9	NRBP1	3792	0.819114
Adipose_Subcutaneous	N_2724	Had menopause	ENSG00000115241.9	PPM1G	3798	0.832573
Adipose_Subcutaneous	N_2724	Had menopause	ENSG00000198056.9	PRIM1	3082	0.999549
Adipose_Subcutaneous	N_2724	Had menopause	ENSG00000087206.12	UIMC1	3907	0.825563
Adipose_Subcutaneous	N_2734	Number of live births	ENSG00000149485.12	FADS1	4382	0.850593
Adipose_Subcutaneous	N_2744	Birth weight of first child	ENSG00000175826.7	CTDNEP1	5991	0.821686
Adipose_Subcutaneous	N_2744	Birth weight of first child	ENSG00000163257.6	DCAF16	6203	0.846948
Adipose_Subcutaneous	N_2744	Birth weight of first child	ENSG00000169738.3	DCXR	6675	0.897194
Adipose_Subcutaneous	N_2744	Birth weight of first child	ENSG00000139679.11	LPAR6	5464	0.827316
Adipose_Subcutaneous	N_2744	Birth weight of first child	ENSG00000139687.9	RB1	5659	0.810736
Adipose_Subcutaneous	N_2744	Birth weight of first child	ENSG00000259416.2	RP11-158M2.5	7066	0.932013
Adipose_Subcutaneous	N_2754	Age at first live birth	ENSG00000084636.13	COL16A1	4171	0.946283
Adipose_Subcutaneous	N_2754	Age at first live birth	ENSG00000183426.11	NPIPA1	3245	0.843557
Adipose_Subcutaneous	N_2754	Age at first live birth	ENSG00000183793.9	NPIPA5	3048	0.843529
Adipose_Subcutaneous	N_2754	Age at first live birth	ENSG00000235790.3	RP11-73M7.6	4227	0.949297
Adipose_Subcutaneous	N_2754	Age at first live birth	ENSG00000197728.5	RPS26	3808	0.80061
Adipose_Subcutaneous	N_2754	Age at first live birth	ENSG00000176974.13	SHMT1	3120	0.854156
Adipose_Subcutaneous	N_2754	Age at first live birth	ENSG00000115112.7	TFCP2L1	5335	0.875849
Adipose_Subcutaneous	N_2764	Age at last live birth	ENSG00000148572.10	NRBF2	5698	0.863431
Adipose_Subcutaneous	N_2764	Age at last live birth	ENSG00000141425.13	RPRD1A	4697	0.978786
Adipose_Subcutaneous	N_2794	Age started oral contraceptive pill	ENSG00000267270.1	AC139100.2	3726	0.870004
Adipose_Subcutaneous	N_2986	Started insulin within one year diagnosis of diabetes	ENSG00000197728.5	RPS26	3808	0.814241
Adipose_Subcutaneous	N_30510	Creatinine (enzymatic) in urine	ENSG00000115073.6	ACTR1B	2870	0.873144
Adipose_Subcutaneous	N_30510	Creatinine (enzymatic) in urine	ENSG00000162613.12	FUBP1	5413	0.979055
Adipose_Subcutaneous	N_30510	Creatinine (enzymatic) in urine	ENSG00000198890.6	PRMT6	5758	0.831141
Adipose_Subcutaneous	N_30510	Creatinine (enzymatic) in urine	ENSG00000100024.10	UPB1	5112	0.811252
Adipose_Subcutaneous	N_30530	Sodium in urine	ENSG00000177627.5	C12orf54	5182	0.870443
Adipose_Subcutaneous	N_30530	Sodium in urine	ENSG00000187166.1	H1FNT	5512	0.89476
Adipose_Subcutaneous	N_30530	Sodium in urine	ENSG00000078043.11	PIAS2	5505	0.821423
Adipose_Subcutaneous	N_30530	Sodium in urine	ENSG00000261367.1	RP11-455F5.4	2274	0.938701
Adipose_Subcutaneous	N_30530	Sodium in urine	ENSG00000136149.6	RPL13AP25	5686	0.851039
Adipose_Subcutaneous	N_30530	Sodium in urine	ENSG00000102572.10	STK24	6361	0.983921
Adipose_Subcutaneous	N_30530	Sodium in urine	ENSG00000100024.10	UPB1	5112	0.844999
Adipose_Subcutaneous	N_3062	Forced vital capacity (FVC)	ENSG00000176720.3	BOK	4602	0.933963
Adipose_Subcutaneous	N_3062	Forced vital capacity (FVC)	ENSG00000118971.3	CCND2	5965	0.998028
Adipose_Subcutaneous	N_3062	Forced vital capacity (FVC)	ENSG00000168763.11	CNNM3	1981	0.89515
Adipose_Subcutaneous	N_3062	Forced vital capacity (FVC)	ENSG00000163703.13	CRELD1	5935	0.838937
Adipose_Subcutaneous	N_3062	Forced vital capacity (FVC)	ENSG00000150938.5	CRIM1	7635	0.845905
Adipose_Subcutaneous	N_3062	Forced vital capacity (FVC)	ENSG00000179979.7	CRIPAK	6012	0.919351
Adipose_Subcutaneous	N_3062	Forced vital capacity (FVC)	ENSG00000245937.3	CTC-228N24.3	5680	0.950081
Adipose_Subcutaneous	N_3062	Forced vital capacity (FVC)	ENSG00000170802.11	FOXN2	6266	0.913456
Adipose_Subcutaneous	N_3062	Forced vital capacity (FVC)	ENSG00000162613.12	FUBP1	5413	0.997809
Adipose_Subcutaneous	N_3062	Forced vital capacity (FVC)	ENSG00000103253.13	HAGHL	5993	0.972521
Adipose_Subcutaneous	N_3062	Forced vital capacity (FVC)	ENSG00000250451.1	HOXC-AS1	4719	0.971642
Adipose_Subcutaneous	N_3062	Forced vital capacity (FVC)	ENSG00000169228.9	RAB24	4494	0.987427
Adipose_Subcutaneous	N_3062	Forced vital capacity (FVC)	ENSG00000172613.3	RAD9A	3821	0.843473
Adipose_Subcutaneous	N_3062	Forced vital capacity (FVC)	ENSG00000178222.8	RNF212	5959	0.892651
Adipose_Subcutaneous	N_3062	Forced vital capacity (FVC)	ENSG00000269894.1	RP11-1020A11.1	5937	0.839389
Adipose_Subcutaneous	N_3062	Forced vital capacity (FVC)	ENSG00000116883.8	RP11-268J15.5	3852	0.840864
Adipose_Subcutaneous	N_3062	Forced vital capacity (FVC)	ENSG00000247934.3	RP11-967K21.1	6383	0.877353
Adipose_Subcutaneous	N_3062	Forced vital capacity (FVC)	ENSG00000163945.11	UVSSA	5931	0.918403
Adipose_Subcutaneous	N_3062	Forced vital capacity (FVC)	ENSG00000143067.4	ZNF697	3354	0.806952
Adipose_Subcutaneous	N_3063	Forced expiratory volume in 1-second (FEV1)	ENSG00000135074.11	ADAM19	6149	0.898011
Adipose_Subcutaneous	N_3063	Forced expiratory volume in 1-second (FEV1)	ENSG00000165895.13	ARHGAP42	7061	0.821541
Adipose_Subcutaneous	N_3063	Forced expiratory volume in 1-second (FEV1)	ENSG00000176720.3	BOK	4602	0.817661
Adipose_Subcutaneous	N_3063	Forced expiratory volume in 1-second (FEV1)	ENSG00000118971.3	CCND2	5965	0.99679
Adipose_Subcutaneous	N_3063	Forced expiratory volume in 1-second (FEV1)	ENSG00000064309.10	CDON	6419	0.933171
Adipose_Subcutaneous	N_3063	Forced expiratory volume in 1-second (FEV1)	ENSG00000134255.9	CEPT1	6143	0.865519
Adipose_Subcutaneous	N_3063	Forced expiratory volume in 1-second (FEV1)	ENSG00000265519.1	CTD-3157E16.1	4997	0.806195
Adipose_Subcutaneous	N_3063	Forced expiratory volume in 1-second (FEV1)	ENSG00000196743.4	GM2A	5844	0.868623
Adipose_Subcutaneous	N_3063	Forced expiratory volume in 1-second (FEV1)	ENSG00000103253.13	HAGHL	5993	0.86343
Adipose_Subcutaneous	N_3063	Forced expiratory volume in 1-second (FEV1)	ENSG00000140807.4	NKD1	5099	0.848824
Adipose_Subcutaneous	N_3063	Forced expiratory volume in 1-second (FEV1)	ENSG00000169228.9	RAB24	4494	0.896666
Adipose_Subcutaneous	N_3063	Forced expiratory volume in 1-second (FEV1)	ENSG00000172613.3	RAD9A	3821	0.959641
Adipose_Subcutaneous	N_3063	Forced expiratory volume in 1-second (FEV1)	ENSG00000178222.8	RNF212	5959	0.92809
Adipose_Subcutaneous	N_3063	Forced expiratory volume in 1-second (FEV1)	ENSG00000261685.2	RP11-401P9.4	5111	0.827148
Adipose_Subcutaneous	N_3063	Forced expiratory volume in 1-second (FEV1)	ENSG00000247934.3	RP11-967K21.1	6383	0.834223
Adipose_Subcutaneous	N_3063	Forced expiratory volume in 1-second (FEV1)	ENSG00000170647.2	TMEM133	6775	0.871607
Adipose_Subcutaneous	N_3063	Forced expiratory volume in 1-second (FEV1)	ENSG00000143067.4	ZNF697	3354	0.845795
Adipose_Subcutaneous	N_3064	Peak expiratory flow (PEF)	ENSG00000135074.11	ADAM19	6149	0.845736
Adipose_Subcutaneous	N_3064	Peak expiratory flow (PEF)	ENSG00000118971.3	CCND2	5965	0.994517
Adipose_Subcutaneous	N_3064	Peak expiratory flow (PEF)	ENSG00000181885.14	CLDN7	5938	0.879309
Adipose_Subcutaneous	N_3064	Peak expiratory flow (PEF)	ENSG00000175826.7	CTDNEP1	5991	0.859867
Adipose_Subcutaneous	N_3064	Peak expiratory flow (PEF)	ENSG00000108292.12	MLLT6	4108	0.900118
Adipose_Subcutaneous	N_3064	Peak expiratory flow (PEF)	ENSG00000141905.13	NFIC	6821	0.910498
Adipose_Subcutaneous	N_3064	Peak expiratory flow (PEF)	ENSG00000140807.4	NKD1	5099	0.898535
Adipose_Subcutaneous	N_3064	Peak expiratory flow (PEF)	ENSG00000172613.3	RAD9A	3821	0.876804
Adipose_Subcutaneous	N_3064	Peak expiratory flow (PEF)	ENSG00000261685.2	RP11-401P9.4	5111	0.878979
Adipose_Subcutaneous	N_3064	Peak expiratory flow (PEF)	ENSG00000265554.1	RP11-419J16.1	6946	0.862704
Adipose_Subcutaneous	N_3456	Number of cigarettes currently smoked daily (current cigarette smokers)	ENSG00000170835.10	CEL	6723	0.830785
Adipose_Subcutaneous	N_399	Number of incorrect matches in round	ENSG00000010704.14	HFE	6618	0.939983
Adipose_Subcutaneous	N_399	Number of incorrect matches in round	ENSG00000051596.5	THOC3	4931	0.853493
Adipose_Subcutaneous	N_4079	Diastolic blood pressure, automated reading	ENSG00000087085.9	ACHE	5058	0.893483
Adipose_Subcutaneous	N_4079	Diastolic blood pressure, automated reading	ENSG00000165895.13	ARHGAP42	7061	0.932934
Adipose_Subcutaneous	N_4079	Diastolic blood pressure, automated reading	ENSG00000138604.5	GLCE	5082	0.800561
Adipose_Subcutaneous	N_4079	Diastolic blood pressure, automated reading	ENSG00000137807.9	KIF23	5290	0.915632
Adipose_Subcutaneous	N_4079	Diastolic blood pressure, automated reading	ENSG00000183011.9	LSMD1	5214	0.858242
Adipose_Subcutaneous	N_4079	Diastolic blood pressure, automated reading	ENSG00000101335.5	MYL9	3250	0.912092
Adipose_Subcutaneous	N_4079	Diastolic blood pressure, automated reading	ENSG00000136448.7	NMT1	5161	0.909448
Adipose_Subcutaneous	N_4079	Diastolic blood pressure, automated reading	ENSG00000137819.9	PAQR5	5382	0.997984
Adipose_Subcutaneous	N_4079	Diastolic blood pressure, automated reading	ENSG00000127957.12	PMS2P3	2809	0.813219
Adipose_Subcutaneous	N_4079	Diastolic blood pressure, automated reading	ENSG00000166532.11	RIMKLB	4966	0.947941
Adipose_Subcutaneous	N_4079	Diastolic blood pressure, automated reading	ENSG00000254689.1	RP11-354A14.1	5863	0.808033
Adipose_Subcutaneous	N_4079	Diastolic blood pressure, automated reading	ENSG00000260633.1	RP11-375I20.6	5553	0.89132
Adipose_Subcutaneous	N_4079	Diastolic blood pressure, automated reading	ENSG00000232912.1	RP5-1115A15.1	5298	0.829978
Adipose_Subcutaneous	N_4079	Diastolic blood pressure, automated reading	ENSG00000214289.2	RPL39P5	5549	0.897325
Adipose_Subcutaneous	N_4079	Diastolic blood pressure, automated reading	ENSG00000174891.8	RSRC1	5440	0.819145
Adipose_Subcutaneous	N_4079	Diastolic blood pressure, automated reading	ENSG00000163536.8	SERPINI1	4842	0.802656
Adipose_Subcutaneous	N_4079	Diastolic blood pressure, automated reading	ENSG00000158865.8	SLC5A11	6195	0.806339
Adipose_Subcutaneous	N_4079	Diastolic blood pressure, automated reading	ENSG00000171703.12	TCEA2	4401	0.914647
Adipose_Subcutaneous	N_4079	Diastolic blood pressure, automated reading	ENSG00000170647.2	TMEM133	6775	0.952291
Adipose_Subcutaneous	N_4079	Diastolic blood pressure, automated reading	ENSG00000163870.10	TPRA1	5418	0.863749
Adipose_Subcutaneous	N_4079	Diastolic blood pressure, automated reading	ENSG00000178809.7	TRIM73	2758	0.864009
Adipose_Subcutaneous	N_4079	Diastolic blood pressure, automated reading	ENSG00000140474.8	ULK3	3747	0.870619
Adipose_Subcutaneous	N_4080	Systolic blood pressure, automated reading	ENSG00000226363.3	AC009336.24	5496	0.892575
Adipose_Subcutaneous	N_4080	Systolic blood pressure, automated reading	ENSG00000170092.10	AC018720.10	2785	0.80197
Adipose_Subcutaneous	N_4080	Systolic blood pressure, automated reading	ENSG00000072778.15	ACADVL	6003	0.932114
Adipose_Subcutaneous	N_4080	Systolic blood pressure, automated reading	ENSG00000273199.1	AP000692.10	6512	0.810212
Adipose_Subcutaneous	N_4080	Systolic blood pressure, automated reading	ENSG00000138639.13	ARHGAP24	5085	0.802306
Adipose_Subcutaneous	N_4080	Systolic blood pressure, automated reading	ENSG00000165895.13	ARHGAP42	7061	0.941705
Adipose_Subcutaneous	N_4080	Systolic blood pressure, automated reading	ENSG00000011523.9	CEP68	5808	0.952156
Adipose_Subcutaneous	N_4080	Systolic blood pressure, automated reading	ENSG00000168763.11	CNNM3	1981	0.83694
Adipose_Subcutaneous	N_4080	Systolic blood pressure, automated reading	ENSG00000183386.5	FHL3	5315	0.808966
Adipose_Subcutaneous	N_4080	Systolic blood pressure, automated reading	ENSG00000010704.14	HFE	6618	0.927014
Adipose_Subcutaneous	N_4080	Systolic blood pressure, automated reading	ENSG00000128645.11	HOXD1	5470	0.87539
Adipose_Subcutaneous	N_4080	Systolic blood pressure, automated reading	ENSG00000128652.7	HOXD3	5544	0.896088
Adipose_Subcutaneous	N_4080	Systolic blood pressure, automated reading	ENSG00000137807.9	KIF23	5290	0.907236
Adipose_Subcutaneous	N_4080	Systolic blood pressure, automated reading	ENSG00000103642.7	LACTB	5968	0.894704
Adipose_Subcutaneous	N_4080	Systolic blood pressure, automated reading	ENSG00000122390.13	NAA60	5271	0.8502
Adipose_Subcutaneous	N_4080	Systolic blood pressure, automated reading	ENSG00000125510.11	OPRL1	4249	0.926384
Adipose_Subcutaneous	N_4080	Systolic blood pressure, automated reading	ENSG00000137819.9	PAQR5	5382	0.997273
Adipose_Subcutaneous	N_4080	Systolic blood pressure, automated reading	ENSG00000127957.12	PMS2P3	2809	0.843933
Adipose_Subcutaneous	N_4080	Systolic blood pressure, automated reading	ENSG00000171700.9	RGS19	4251	0.982408
Adipose_Subcutaneous	N_4080	Systolic blood pressure, automated reading	ENSG00000113269.9	RNF130	6663	0.886353
Adipose_Subcutaneous	N_4080	Systolic blood pressure, automated reading	ENSG00000270820.1	RP11-355B11.2	4367	0.840708
Adipose_Subcutaneous	N_4080	Systolic blood pressure, automated reading	ENSG00000171703.12	TCEA2	4401	0.895201
Adipose_Subcutaneous	N_4080	Systolic blood pressure, automated reading	ENSG00000170647.2	TMEM133	6775	0.938805
Adipose_Subcutaneous	N_4080	Systolic blood pressure, automated reading	ENSG00000130595.12	TNNT3	6934	0.917288
Adipose_Subcutaneous	N_4080	Systolic blood pressure, automated reading	ENSG00000178809.7	TRIM73	2758	0.913235
Adipose_Subcutaneous	N_4080	Systolic blood pressure, automated reading	ENSG00000169062.10	UPF3A	2775	0.916171
Adipose_Subcutaneous	N_4106	Heel bone mineral density (BMD) T-score, automated (left)	ENSG00000118971.3	CCND2	5965	0.863999
Adipose_Subcutaneous	N_4106	Heel bone mineral density (BMD) T-score, automated (left)	ENSG00000183762.8	KREMEN1	4375	0.853694
Adipose_Subcutaneous	N_4106	Heel bone mineral density (BMD) T-score, automated (left)	ENSG00000187583.6	PLEKHN1	2911	0.813819
Adipose_Subcutaneous	N_4106	Heel bone mineral density (BMD) T-score, automated (left)	ENSG00000099194.5	SCD	4881	0.839578
Adipose_Subcutaneous	N_4106	Heel bone mineral density (BMD) T-score, automated (left)	ENSG00000179833.4	SERTAD2	5490	0.942386
Adipose_Subcutaneous	N_4125	Heel bone mineral density (BMD) T-score, automated (right)	ENSG00000118971.3	CCND2	5965	0.94458
Adipose_Subcutaneous	N_4125	Heel bone mineral density (BMD) T-score, automated (right)	ENSG00000116786.7	PLEKHM2	5875	0.920091
Adipose_Subcutaneous	N_4125	Heel bone mineral density (BMD) T-score, automated (right)	ENSG00000099194.5	SCD	4881	0.994046
Adipose_Subcutaneous	N_4125	Heel bone mineral density (BMD) T-score, automated (right)	ENSG00000179833.4	SERTAD2	5490	0.949462
Adipose_Subcutaneous	N_4194	Pulse rate	ENSG00000223878.1	AC005517.3	5769	0.922563
Adipose_Subcutaneous	N_4194	Pulse rate	ENSG00000100211.6	CBY1	4931	0.856324
Adipose_Subcutaneous	N_4194	Pulse rate	ENSG00000239704.6	CDRT4	5778	0.828603
Adipose_Subcutaneous	N_4194	Pulse rate	ENSG00000235387.1	LINC00961	4392	0.901077
Adipose_Subcutaneous	N_4194	Pulse rate	ENSG00000140807.4	NKD1	5099	0.985613
Adipose_Subcutaneous	N_4194	Pulse rate	ENSG00000109099.9	PMP22	6180	0.875842
Adipose_Subcutaneous	N_4194	Pulse rate	ENSG00000231518.1	RP11-327L3.3	4404	0.989381
Adipose_Subcutaneous	N_4194	Pulse rate	ENSG00000261685.2	RP11-401P9.4	5111	0.981431
Adipose_Subcutaneous	N_4194	Pulse rate	ENSG00000228274.3	RP3-508I15.9	4916	0.868242
Adipose_Subcutaneous	N_4194	Pulse rate	ENSG00000118526.6	TCF21	5657	0.999106
Adipose_Subcutaneous	N_4194	Pulse rate	ENSG00000175106.12	TVP23C	5667	0.930505
Adipose_Subcutaneous	N_4548	Health satisfaction	ENSG00000163431.11	LMOD1	5495	0.811493
Adipose_Subcutaneous	N_46	Hand grip strength (left)	ENSG00000141570.6	CBX8	6875	0.82406
Adipose_Subcutaneous	N_46	Hand grip strength (left)	ENSG00000118971.3	CCND2	5965	0.992576
Adipose_Subcutaneous	N_46	Hand grip strength (left)	ENSG00000198945.3	L3MBTL3	6337	0.994402
Adipose_Subcutaneous	N_46	Hand grip strength (left)	ENSG00000108294.4	PSMB3	4061	0.881439
Adipose_Subcutaneous	N_46	Hand grip strength (left)	ENSG00000172613.3	RAD9A	3821	0.9244
Adipose_Subcutaneous	N_47	Hand grip strength (right)	ENSG00000118971.3	CCND2	5965	0.997478
Adipose_Subcutaneous	N_47	Hand grip strength (right)	ENSG00000144567.6	FAM134A	4646	0.923772
Adipose_Subcutaneous	N_47	Hand grip strength (right)	ENSG00000173917.9	HOXB2	4883	0.812366
Adipose_Subcutaneous	N_47	Hand grip strength (right)	ENSG00000203485.8	INF2	5360	0.820336
Adipose_Subcutaneous	N_47	Hand grip strength (right)	ENSG00000198945.3	L3MBTL3	6337	0.990667
Adipose_Subcutaneous	N_47	Hand grip strength (right)	ENSG00000237854.3	LINC00674	5079	0.803225
Adipose_Subcutaneous	N_47	Hand grip strength (right)	ENSG00000108294.4	PSMB3	4061	0.957614
Adipose_Subcutaneous	N_47	Hand grip strength (right)	ENSG00000172613.3	RAD9A	3821	0.888131
Adipose_Subcutaneous	N_47	Hand grip strength (right)	ENSG00000163933.5	RFT1	4280	0.8018
Adipose_Subcutaneous	N_47	Hand grip strength (right)	ENSG00000175003.8	SLC22A1	6243	0.843884
Adipose_Subcutaneous	N_47	Hand grip strength (right)	ENSG00000177311.6	ZBTB38	5537	0.871165
Adipose_Subcutaneous	N_4728	Leg pain on walking	ENSG00000273091.1	AP000255.6	5785	0.925011
Adipose_Subcutaneous	N_48	Waist circumference	ENSG00000170092.10	AC018720.10	2785	0.915541
Adipose_Subcutaneous	N_48	Waist circumference	ENSG00000118971.3	CCND2	5965	0.990711
Adipose_Subcutaneous	N_48	Waist circumference	ENSG00000186704.8	DTX2P1	4238	0.959401
Adipose_Subcutaneous	N_48	Waist circumference	ENSG00000162613.12	FUBP1	5413	0.966037
Adipose_Subcutaneous	N_48	Waist circumference	ENSG00000008710.13	PKD1	5581	0.898287
Adipose_Subcutaneous	N_48	Waist circumference	ENSG00000127957.12	PMS2P3	2809	0.925568
Adipose_Subcutaneous	N_48	Waist circumference	ENSG00000135213.8	POM121C	2794	0.917411
Adipose_Subcutaneous	N_48	Waist circumference	ENSG00000146374.9	RSPO3	3661	0.958293
Adipose_Subcutaneous	N_48	Waist circumference	ENSG00000205583.9	STAG3L1	2703	0.902258
Adipose_Subcutaneous	N_48	Waist circumference	ENSG00000178809.7	TRIM73	2758	0.833021
Adipose_Subcutaneous	N_4814	Tinnitus severity/nuisance	ENSG00000187773.7	FAM69C	6318	0.823543
Adipose_Subcutaneous	N_49	Hip circumference	ENSG00000170092.10	AC018720.10	2785	0.899701
Adipose_Subcutaneous	N_49	Hip circumference	ENSG00000182685.3	BRICD5	5530	0.876464
Adipose_Subcutaneous	N_49	Hip circumference	ENSG00000118971.3	CCND2	5965	0.995924
Adipose_Subcutaneous	N_49	Hip circumference	ENSG00000163703.13	CRELD1	5935	0.982171
Adipose_Subcutaneous	N_49	Hip circumference	ENSG00000100697.10	DICER1	8038	0.829068
Adipose_Subcutaneous	N_49	Hip circumference	ENSG00000132205.6	EMILIN2	6782	0.998461
Adipose_Subcutaneous	N_49	Hip circumference	ENSG00000223496.1	EXOSC6	3080	0.899842
Adipose_Subcutaneous	N_49	Hip circumference	ENSG00000158863.17	FAM160B2	6135	0.811023
Adipose_Subcutaneous	N_49	Hip circumference	ENSG00000162613.12	FUBP1	5413	0.999771
Adipose_Subcutaneous	N_49	Hip circumference	ENSG00000174595.4	KLF14	5178	0.801674
Adipose_Subcutaneous	N_49	Hip circumference	ENSG00000009950.11	MLXIPL	3114	0.87798
Adipose_Subcutaneous	N_49	Hip circumference	ENSG00000213347.6	MXD3	4530	0.886633
Adipose_Subcutaneous	N_49	Hip circumference	ENSG00000184207.8	PGP	5523	0.834118
Adipose_Subcutaneous	N_49	Hip circumference	ENSG00000008710.13	PKD1	5581	0.923371
Adipose_Subcutaneous	N_49	Hip circumference	ENSG00000127957.12	PMS2P3	2809	0.910351
Adipose_Subcutaneous	N_49	Hip circumference	ENSG00000135213.8	POM121C	2794	0.903849
Adipose_Subcutaneous	N_49	Hip circumference	ENSG00000101417.7	PXMP4	3530	0.887411
Adipose_Subcutaneous	N_49	Hip circumference	ENSG00000269894.1	RP11-1020A11.1	5937	0.982177
Adipose_Subcutaneous	N_49	Hip circumference	ENSG00000261556.4	RP11-296I10.6	3075	0.899699
Adipose_Subcutaneous	N_49	Hip circumference	ENSG00000233081.1	RP11-440G5.2	6677	0.920967
Adipose_Subcutaneous	N_49	Hip circumference	ENSG00000226172.2	RP4-712E4.1	4898	0.95164
Adipose_Subcutaneous	N_49	Hip circumference	ENSG00000146374.9	RSPO3	3661	0.929003
Adipose_Subcutaneous	N_49	Hip circumference	ENSG00000205583.9	STAG3L1	2703	0.87071
Adipose_Subcutaneous	N_49	Hip circumference	ENSG00000178809.7	TRIM73	2758	0.80185
Adipose_Subcutaneous	N_49	Hip circumference	ENSG00000166913.8	YWHAB	5479	0.876513
Adipose_Subcutaneous	N_49	Hip circumference	ENSG00000177311.6	ZBTB38	5537	0.858663
Adipose_Subcutaneous	N_49	Hip circumference	ENSG00000160685.9	ZBTB7B	3184	0.925486
Adipose_Subcutaneous	N_49	Hip circumference	ENSG00000179195.11	ZNF664	6032	0.952601
Adipose_Subcutaneous	N_50	Standing height	ENSG00000165801.5	ARHGEF40	7290	0.918755
Adipose_Subcutaneous	N_50	Standing height	ENSG00000129473.5	BCL2L2	5381	0.853046
Adipose_Subcutaneous	N_50	Standing height	ENSG00000176720.3	BOK	4602	0.827567
Adipose_Subcutaneous	N_50	Standing height	ENSG00000119147.5	C2orf40	6701	0.989037
Adipose_Subcutaneous	N_50	Standing height	ENSG00000118971.3	CCND2	5965	0.992964
Adipose_Subcutaneous	N_50	Standing height	ENSG00000168763.11	CNNM3	1981	0.881012
Adipose_Subcutaneous	N_50	Standing height	ENSG00000183386.5	FHL3	5315	0.93445
Adipose_Subcutaneous	N_50	Standing height	ENSG00000162613.12	FUBP1	5413	0.999817
Adipose_Subcutaneous	N_50	Standing height	ENSG00000141429.9	GALNT1	4729	0.933624
Adipose_Subcutaneous	N_50	Standing height	ENSG00000103253.13	HAGHL	5993	0.974916
Adipose_Subcutaneous	N_50	Standing height	ENSG00000153391.11	INO80C	4719	0.925537
Adipose_Subcutaneous	N_50	Standing height	ENSG00000135835.6	KIAA1614	5544	0.814491
Adipose_Subcutaneous	N_50	Standing height	ENSG00000198945.3	L3MBTL3	6337	1
Adipose_Subcutaneous	N_50	Standing height	ENSG00000008710.13	PKD1	5581	0.90832
Adipose_Subcutaneous	N_50	Standing height	ENSG00000230082.1	PRRT3-AS1	5936	0.914156
Adipose_Subcutaneous	N_50	Standing height	ENSG00000172613.3	RAD9A	3821	0.913685
Adipose_Subcutaneous	N_50	Standing height	ENSG00000049449.4	RCN1	4220	0.922002
Adipose_Subcutaneous	N_50	Standing height	ENSG00000166532.11	RIMKLB	4966	0.978502
Adipose_Subcutaneous	N_50	Standing height	ENSG00000269894.1	RP11-1020A11.1	5937	1
Adipose_Subcutaneous	N_50	Standing height	ENSG00000116883.8	RP11-268J15.5	3852	0.900824
Adipose_Subcutaneous	N_50	Standing height	ENSG00000267583.1	RP11-322E11.5	4697	0.946145
Adipose_Subcutaneous	N_50	Standing height	ENSG00000172340.10	SUCLG2	6592	0.898335
Adipose_Subcutaneous	N_50	Standing height	ENSG00000183520.7	UTP11L	5320	0.876077
Adipose_Subcutaneous	N_50	Standing height	ENSG00000168899.4	VAMP5	5607	0.844713
Adipose_Subcutaneous	N_50	Standing height	ENSG00000177311.6	ZBTB38	5537	0.909942
Adipose_Subcutaneous	N_50	Standing height	ENSG00000165424.6	ZCCHC24	6597	0.909046
Adipose_Subcutaneous	N_5507	Leg pain on walking : action taken	ENSG00000174373.11	RALGAPA1	5122	0.850588
Adipose_Subcutaneous	N_5843_1	Which eye(s) affected by myopia (short sight): Right eye	ENSG00000183208.8	GDPGP1	5688	0.921112
Adipose_Subcutaneous	N_6138_1	Qualifications: College or University degree	ENSG00000227403.1	AC009299.3	4370	0.840651
Adipose_Subcutaneous	N_6138_1	Qualifications: College or University degree	ENSG00000170092.10	AC018720.10	2785	0.805355
Adipose_Subcutaneous	N_6138_1	Qualifications: College or University degree	ENSG00000154874.10	CCDC144B	2849	0.893364
Adipose_Subcutaneous	N_6138_1	Qualifications: College or University degree	ENSG00000084636.13	COL16A1	4171	0.924611
Adipose_Subcutaneous	N_6138_1	Qualifications: College or University degree	ENSG00000126267.4	COX6B1	5381	0.94125
Adipose_Subcutaneous	N_6138_1	Qualifications: College or University degree	ENSG00000178773.10	CPNE7	5831	0.84502
Adipose_Subcutaneous	N_6138_1	Qualifications: College or University degree	ENSG00000089597.12	GANAB	4722	0.989085
Adipose_Subcutaneous	N_6138_1	Qualifications: College or University degree	ENSG00000078814.11	MYH7B	3457	0.832727
Adipose_Subcutaneous	N_6138_1	Qualifications: College or University degree	ENSG00000140807.4	NKD1	5099	0.903621
Adipose_Subcutaneous	N_6138_1	Qualifications: College or University degree	ENSG00000188599.13	NPIPP1	3393	0.897621
Adipose_Subcutaneous	N_6138_1	Qualifications: College or University degree	ENSG00000262223.2	RP11-1055B8.3	6797	0.87562
Adipose_Subcutaneous	N_6138_1	Qualifications: College or University degree	ENSG00000269901.1	RP11-178L8.9	9043	0.814956
Adipose_Subcutaneous	N_6138_1	Qualifications: College or University degree	ENSG00000261685.2	RP11-401P9.4	5111	0.883966
Adipose_Subcutaneous	N_6138_1	Qualifications: College or University degree	ENSG00000260735.1	RP11-72I8.1	3374	0.846506
Adipose_Subcutaneous	N_6138_1	Qualifications: College or University degree	ENSG00000235790.3	RP11-73M7.6	4227	0.915667
Adipose_Subcutaneous	N_6138_1	Qualifications: College or University degree	ENSG00000197728.5	RPS26	3808	0.924751
Adipose_Subcutaneous	N_6138_1	Qualifications: College or University degree	ENSG00000054282.11	SDCCAG8	4914	0.842178
Adipose_Subcutaneous	N_6138_1	Qualifications: College or University degree	ENSG00000205583.9	STAG3L1	2703	0.800076
Adipose_Subcutaneous	N_6138_1	Qualifications: College or University degree	ENSG00000139531.8	SUOX	3869	0.822946
Adipose_Subcutaneous	N_6138_1	Qualifications: College or University degree	ENSG00000116957.8	TBCE	5681	0.817181
Adipose_Subcutaneous	N_6138_1	Qualifications: College or University degree	ENSG00000178809.7	TRIM73	2758	0.829563
Adipose_Subcutaneous	N_6138_1	Qualifications: College or University degree	ENSG00000105668.3	UPK1A	5349	0.942852
Adipose_Subcutaneous	N_6138_1	Qualifications: College or University degree	ENSG00000011590.9	ZBTB32	5284	0.856817
Adipose_Subcutaneous	N_6138_100	Qualifications: None of the above	ENSG00000256885.1	AP001877.1	5065	0.84465
Adipose_Subcutaneous	N_6138_100	Qualifications: None of the above	ENSG00000166037.6	CEP57	5042	0.838308
Adipose_Subcutaneous	N_6138_100	Qualifications: None of the above	ENSG00000084636.13	COL16A1	4171	0.915968
Adipose_Subcutaneous	N_6138_100	Qualifications: None of the above	ENSG00000049167.9	ERCC8	4554	0.837478
Adipose_Subcutaneous	N_6138_100	Qualifications: None of the above	ENSG00000123411.10	IKZF4	3848	0.918909
Adipose_Subcutaneous	N_6138_100	Qualifications: None of the above	ENSG00000087053.14	MTMR2	5198	0.808707
Adipose_Subcutaneous	N_6138_100	Qualifications: None of the above	ENSG00000235790.3	RP11-73M7.6	4227	0.925697
Adipose_Subcutaneous	N_6138_100	Qualifications: None of the above	ENSG00000139531.8	SUOX	3869	0.828768
Adipose_Subcutaneous	N_6138_100	Qualifications: None of the above	ENSG00000127580.11	WDR24	5924	0.857246
Adipose_Subcutaneous	N_6138_2	Qualifications: A levels/AS levels or equivalent	ENSG00000170092.10	AC018720.10	2785	0.881852
Adipose_Subcutaneous	N_6138_2	Qualifications: A levels/AS levels or equivalent	ENSG00000256885.1	AP001877.1	5065	0.935588
Adipose_Subcutaneous	N_6138_2	Qualifications: A levels/AS levels or equivalent	ENSG00000166037.6	CEP57	5042	0.947024
Adipose_Subcutaneous	N_6138_2	Qualifications: A levels/AS levels or equivalent	ENSG00000087053.14	MTMR2	5198	0.910682
Adipose_Subcutaneous	N_6138_2	Qualifications: A levels/AS levels or equivalent	ENSG00000127957.12	PMS2P3	2809	0.885152
Adipose_Subcutaneous	N_6138_2	Qualifications: A levels/AS levels or equivalent	ENSG00000135213.8	POM121C	2794	0.887228
Adipose_Subcutaneous	N_6138_2	Qualifications: A levels/AS levels or equivalent	ENSG00000054282.11	SDCCAG8	4914	0.927067
Adipose_Subcutaneous	N_6138_2	Qualifications: A levels/AS levels or equivalent	ENSG00000182319.5	SGK223	5354	0.82756
Adipose_Subcutaneous	N_6138_2	Qualifications: A levels/AS levels or equivalent	ENSG00000205583.9	STAG3L1	2703	0.898494
Adipose_Subcutaneous	N_6138_2	Qualifications: A levels/AS levels or equivalent	ENSG00000178809.7	TRIM73	2758	0.828721
Adipose_Subcutaneous	N_6147_1	Reason for glasses/contact lenses: For short-sightedness, i.e. only or mainly for distance viewing such as driving, cinema etc (called 'myopia')	ENSG00000135437.5	RDH5	4399	0.996949
Adipose_Subcutaneous	N_6148_1	Eye problems/disorders: Diabetes related eye disease	ENSG00000125398.5	SOX9	5866	0.830809
Adipose_Subcutaneous	N_6148_2	Eye problems/disorders: Glaucoma	ENSG00000224842.2	RP11-123K19.1	4633	0.922418
Adipose_Subcutaneous	N_6148_2	Eye problems/disorders: Glaucoma	ENSG00000224358.1	RP11-466F5.8	6405	0.986856
Adipose_Subcutaneous	N_6148_2	Eye problems/disorders: Glaucoma	ENSG00000143183.12	TMCO1	6454	0.993274
Adipose_Subcutaneous	N_6149_1	Mouth/teeth dental problems: Mouth ulcers	ENSG00000128604.14	IRF5	5408	0.967298
Adipose_Subcutaneous	N_6150_1	Vascular/heart problems diagnosed by doctor: Heart attack	ENSG00000154305.12	MIA3	5077	0.918658
Adipose_Subcutaneous	N_6150_1	Vascular/heart problems diagnosed by doctor: Heart attack	ENSG00000272750.1	RP11-378J18.8	5028	0.94702
Adipose_Subcutaneous	N_6150_100	Vascular/heart problems diagnosed by doctor: None of the above	ENSG00000273199.1	AP000692.10	6512	0.817935
Adipose_Subcutaneous	N_6150_100	Vascular/heart problems diagnosed by doctor: None of the above	ENSG00000165895.13	ARHGAP42	7061	0.967149
Adipose_Subcutaneous	N_6150_100	Vascular/heart problems diagnosed by doctor: None of the above	ENSG00000141076.13	CIRH1A	4363	0.812883
Adipose_Subcutaneous	N_6150_100	Vascular/heart problems diagnosed by doctor: None of the above	ENSG00000140465.9	CYP1A1	3885	0.805139
Adipose_Subcutaneous	N_6150_100	Vascular/heart problems diagnosed by doctor: None of the above	ENSG00000188878.12	FBF1	5696	0.821462
Adipose_Subcutaneous	N_6150_100	Vascular/heart problems diagnosed by doctor: None of the above	ENSG00000196196.2	HRCT1	4387	0.999977
Adipose_Subcutaneous	N_6150_100	Vascular/heart problems diagnosed by doctor: None of the above	ENSG00000170606.9	HSPA4	5305	0.986299
Adipose_Subcutaneous	N_6150_100	Vascular/heart problems diagnosed by doctor: None of the above	ENSG00000137807.9	KIF23	5290	0.97108
Adipose_Subcutaneous	N_6150_100	Vascular/heart problems diagnosed by doctor: None of the above	ENSG00000189067.8	LITAF	8351	0.818005
Adipose_Subcutaneous	N_6150_100	Vascular/heart problems diagnosed by doctor: None of the above	ENSG00000158186.8	MRAS	4159	0.870241
Adipose_Subcutaneous	N_6150_100	Vascular/heart problems diagnosed by doctor: None of the above	ENSG00000137819.9	PAQR5	5382	0.971467
Adipose_Subcutaneous	N_6150_100	Vascular/heart problems diagnosed by doctor: None of the above	ENSG00000163785.8	RYK	5623	0.821764
Adipose_Subcutaneous	N_6150_100	Vascular/heart problems diagnosed by doctor: None of the above	ENSG00000163536.8	SERPINI1	4842	0.897867
Adipose_Subcutaneous	N_6150_100	Vascular/heart problems diagnosed by doctor: None of the above	ENSG00000170647.2	TMEM133	6775	0.974614
Adipose_Subcutaneous	N_6150_100	Vascular/heart problems diagnosed by doctor: None of the above	ENSG00000130595.12	TNNT3	6934	0.830979
Adipose_Subcutaneous	N_6150_100	Vascular/heart problems diagnosed by doctor: None of the above	ENSG00000154127.5	UBASH3B	5753	0.818001
Adipose_Subcutaneous	N_6150_2	Vascular/heart problems diagnosed by doctor: Angina	ENSG00000118526.6	TCF21	5657	0.858179
Adipose_Subcutaneous	N_6150_4	Vascular/heart problems diagnosed by doctor: High blood pressure	ENSG00000273199.1	AP000692.10	6512	0.955879
Adipose_Subcutaneous	N_6150_4	Vascular/heart problems diagnosed by doctor: High blood pressure	ENSG00000165895.13	ARHGAP42	7061	0.972556
Adipose_Subcutaneous	N_6150_4	Vascular/heart problems diagnosed by doctor: High blood pressure	ENSG00000103653.12	CSK	3866	0.902274
Adipose_Subcutaneous	N_6150_4	Vascular/heart problems diagnosed by doctor: High blood pressure	ENSG00000140465.9	CYP1A1	3885	0.918751
Adipose_Subcutaneous	N_6150_4	Vascular/heart problems diagnosed by doctor: High blood pressure	ENSG00000188878.12	FBF1	5696	0.885589
Adipose_Subcutaneous	N_6150_4	Vascular/heart problems diagnosed by doctor: High blood pressure	ENSG00000164116.12	GUCY1A3	6777	0.835413
Adipose_Subcutaneous	N_6150_4	Vascular/heart problems diagnosed by doctor: High blood pressure	ENSG00000196196.2	HRCT1	4387	0.999974
Adipose_Subcutaneous	N_6150_4	Vascular/heart problems diagnosed by doctor: High blood pressure	ENSG00000167244.13	IGF2	6980	0.8027
Adipose_Subcutaneous	N_6150_4	Vascular/heart problems diagnosed by doctor: High blood pressure	ENSG00000137807.9	KIF23	5290	0.972343
Adipose_Subcutaneous	N_6150_4	Vascular/heart problems diagnosed by doctor: High blood pressure	ENSG00000189067.8	LITAF	8351	0.83835
Adipose_Subcutaneous	N_6150_4	Vascular/heart problems diagnosed by doctor: High blood pressure	ENSG00000183011.9	LSMD1	5214	0.846942
Adipose_Subcutaneous	N_6150_4	Vascular/heart problems diagnosed by doctor: High blood pressure	ENSG00000158186.8	MRAS	4159	0.852745
Adipose_Subcutaneous	N_6150_4	Vascular/heart problems diagnosed by doctor: High blood pressure	ENSG00000137819.9	PAQR5	5382	0.977194
Adipose_Subcutaneous	N_6150_4	Vascular/heart problems diagnosed by doctor: High blood pressure	ENSG00000260196.1	RP1-239B22.5	4978	0.804693
Adipose_Subcutaneous	N_6150_4	Vascular/heart problems diagnosed by doctor: High blood pressure	ENSG00000270210.1	RP11-373D23.3	4913	0.918194
Adipose_Subcutaneous	N_6150_4	Vascular/heart problems diagnosed by doctor: High blood pressure	ENSG00000255353.1	RP11-382M14.1	5984	0.928985
Adipose_Subcutaneous	N_6150_4	Vascular/heart problems diagnosed by doctor: High blood pressure	ENSG00000163785.8	RYK	5623	0.819521
Adipose_Subcutaneous	N_6150_4	Vascular/heart problems diagnosed by doctor: High blood pressure	ENSG00000163536.8	SERPINI1	4842	0.839376
Adipose_Subcutaneous	N_6150_4	Vascular/heart problems diagnosed by doctor: High blood pressure	ENSG00000170647.2	TMEM133	6775	0.964116
Adipose_Subcutaneous	N_6150_4	Vascular/heart problems diagnosed by doctor: High blood pressure	ENSG00000166436.11	TRIM66	6212	0.847047
Adipose_Subcutaneous	N_6150_4	Vascular/heart problems diagnosed by doctor: High blood pressure	ENSG00000154127.5	UBASH3B	5753	0.854215
Adipose_Subcutaneous	N_6150_4	Vascular/heart problems diagnosed by doctor: High blood pressure	ENSG00000173511.5	VEGFB	3619	0.841299
Adipose_Subcutaneous	N_6151_1	Fractured bone site(s): Ankle	ENSG00000002745.8	WNT16	4902	0.919344
Adipose_Subcutaneous	N_6152_100	Blood clot, DVT, bronchitis, emphysema, asthma, rhinitis, eczema, allergy diagnosed by doctor: None of the above	ENSG00000140575.8	IQGAP1	5822	0.82334
Adipose_Subcutaneous	N_6152_100	Blood clot, DVT, bronchitis, emphysema, asthma, rhinitis, eczema, allergy diagnosed by doctor: None of the above	ENSG00000153814.7	JAZF1	6038	0.983238
Adipose_Subcutaneous	N_6152_100	Blood clot, DVT, bronchitis, emphysema, asthma, rhinitis, eczema, allergy diagnosed by doctor: None of the above	ENSG00000174004.5	NRROS	5891	0.933716
Adipose_Subcutaneous	N_6152_100	Blood clot, DVT, bronchitis, emphysema, asthma, rhinitis, eczema, allergy diagnosed by doctor: None of the above	ENSG00000143224.13	PPOX	5355	0.843852
Adipose_Subcutaneous	N_6152_100	Blood clot, DVT, bronchitis, emphysema, asthma, rhinitis, eczema, allergy diagnosed by doctor: None of the above	ENSG00000162437.10	RAVER2	5235	0.802113
Adipose_Subcutaneous	N_6152_100	Blood clot, DVT, bronchitis, emphysema, asthma, rhinitis, eczema, allergy diagnosed by doctor: None of the above	ENSG00000141646.9	SMAD4	5288	0.811086
Adipose_Subcutaneous	N_6152_100	Blood clot, DVT, bronchitis, emphysema, asthma, rhinitis, eczema, allergy diagnosed by doctor: None of the above	ENSG00000177311.6	ZBTB38	5537	0.911757
Adipose_Subcutaneous	N_6152_8	Blood clot, DVT, bronchitis, emphysema, asthma, rhinitis, eczema, allergy diagnosed by doctor: Asthma	ENSG00000152804.6	HHEX	5293	0.940641
Adipose_Subcutaneous	N_6152_8	Blood clot, DVT, bronchitis, emphysema, asthma, rhinitis, eczema, allergy diagnosed by doctor: Asthma	ENSG00000256433.1	RP1-102E24.8	5386	0.974346
Adipose_Subcutaneous	N_6152_9	Blood clot, DVT, bronchitis, emphysema, asthma, rhinitis, eczema, allergy diagnosed by doctor: Hayfever, allergic rhinitis or eczema	ENSG00000197070.9	ARRDC1	3590	0.996186
Adipose_Subcutaneous	N_6152_9	Blood clot, DVT, bronchitis, emphysema, asthma, rhinitis, eczema, allergy diagnosed by doctor: Hayfever, allergic rhinitis or eczema	ENSG00000158850.10	B4GALT3	5342	0.895831
Adipose_Subcutaneous	N_6152_9	Blood clot, DVT, bronchitis, emphysema, asthma, rhinitis, eczema, allergy diagnosed by doctor: Hayfever, allergic rhinitis or eczema	ENSG00000165474.5	GJB2	6487	0.915457
Adipose_Subcutaneous	N_6152_9	Blood clot, DVT, bronchitis, emphysema, asthma, rhinitis, eczema, allergy diagnosed by doctor: Hayfever, allergic rhinitis or eczema	ENSG00000153814.7	JAZF1	6038	0.939734
Adipose_Subcutaneous	N_6152_9	Blood clot, DVT, bronchitis, emphysema, asthma, rhinitis, eczema, allergy diagnosed by doctor: Hayfever, allergic rhinitis or eczema	ENSG00000174004.5	NRROS	5891	0.860292
Adipose_Subcutaneous	N_6152_9	Blood clot, DVT, bronchitis, emphysema, asthma, rhinitis, eczema, allergy diagnosed by doctor: Hayfever, allergic rhinitis or eczema	ENSG00000101751.6	POLI	5873	0.96291
Adipose_Subcutaneous	N_6152_9	Blood clot, DVT, bronchitis, emphysema, asthma, rhinitis, eczema, allergy diagnosed by doctor: Hayfever, allergic rhinitis or eczema	ENSG00000143224.13	PPOX	5355	0.860068
Adipose_Subcutaneous	N_6152_9	Blood clot, DVT, bronchitis, emphysema, asthma, rhinitis, eczema, allergy diagnosed by doctor: Hayfever, allergic rhinitis or eczema	ENSG00000162437.10	RAVER2	5235	0.997119
Adipose_Subcutaneous	N_6152_9	Blood clot, DVT, bronchitis, emphysema, asthma, rhinitis, eczema, allergy diagnosed by doctor: Hayfever, allergic rhinitis or eczema	ENSG00000270210.1	RP11-373D23.3	4913	0.928586
Adipose_Subcutaneous	N_6152_9	Blood clot, DVT, bronchitis, emphysema, asthma, rhinitis, eczema, allergy diagnosed by doctor: Hayfever, allergic rhinitis or eczema	ENSG00000141646.9	SMAD4	5288	0.858083
Adipose_Subcutaneous	N_6152_9	Blood clot, DVT, bronchitis, emphysema, asthma, rhinitis, eczema, allergy diagnosed by doctor: Hayfever, allergic rhinitis or eczema	ENSG00000157837.11	SPPL3	5321	0.915078
Adipose_Subcutaneous	N_6152_9	Blood clot, DVT, bronchitis, emphysema, asthma, rhinitis, eczema, allergy diagnosed by doctor: Hayfever, allergic rhinitis or eczema	ENSG00000177311.6	ZBTB38	5537	0.922384
Adipose_Subcutaneous	N_6153_1	Medication for cholesterol, blood pressure, diabetes, or take exogenous hormones: Cholesterol lowering medication	ENSG00000104760.12	FGL1	10220	0.89721
Adipose_Subcutaneous	N_6153_1	Medication for cholesterol, blood pressure, diabetes, or take exogenous hormones: Cholesterol lowering medication	ENSG00000174595.4	KLF14	5178	0.963772
Adipose_Subcutaneous	N_6153_1	Medication for cholesterol, blood pressure, diabetes, or take exogenous hormones: Cholesterol lowering medication	ENSG00000015520.10	NPC1L1	5312	0.831677
Adipose_Subcutaneous	N_6153_1	Medication for cholesterol, blood pressure, diabetes, or take exogenous hormones: Cholesterol lowering medication	ENSG00000125510.11	OPRL1	4249	0.948465
Adipose_Subcutaneous	N_6153_1	Medication for cholesterol, blood pressure, diabetes, or take exogenous hormones: Cholesterol lowering medication	ENSG00000171700.9	RGS19	4251	0.967457
Adipose_Subcutaneous	N_6153_1	Medication for cholesterol, blood pressure, diabetes, or take exogenous hormones: Cholesterol lowering medication	ENSG00000254038.1	RP11-419C23.1	3195	0.876814
Adipose_Subcutaneous	N_6153_1	Medication for cholesterol, blood pressure, diabetes, or take exogenous hormones: Cholesterol lowering medication	ENSG00000173511.5	VEGFB	3619	0.827264
Adipose_Subcutaneous	N_6153_1	Medication for cholesterol, blood pressure, diabetes, or take exogenous hormones: Cholesterol lowering medication	ENSG00000183779.5	ZNF703	3840	0.875009
Adipose_Subcutaneous	N_6153_100	Medication for cholesterol, blood pressure, diabetes, or take exogenous hormones: None of the above	ENSG00000165895.13	ARHGAP42	7061	0.954482
Adipose_Subcutaneous	N_6153_100	Medication for cholesterol, blood pressure, diabetes, or take exogenous hormones: None of the above	ENSG00000131165.10	CHMP1A	5541	0.968776
Adipose_Subcutaneous	N_6153_100	Medication for cholesterol, blood pressure, diabetes, or take exogenous hormones: None of the above	ENSG00000167244.13	IGF2	6980	0.945809
Adipose_Subcutaneous	N_6153_100	Medication for cholesterol, blood pressure, diabetes, or take exogenous hormones: None of the above	ENSG00000168101.10	NUDT16L1	7504	0.891493
Adipose_Subcutaneous	N_6153_100	Medication for cholesterol, blood pressure, diabetes, or take exogenous hormones: None of the above	ENSG00000254038.1	RP11-419C23.1	3195	0.806128
Adipose_Subcutaneous	N_6153_100	Medication for cholesterol, blood pressure, diabetes, or take exogenous hormones: None of the above	ENSG00000170647.2	TMEM133	6775	0.971215
Adipose_Subcutaneous	N_6153_100	Medication for cholesterol, blood pressure, diabetes, or take exogenous hormones: None of the above	ENSG00000130595.12	TNNT3	6934	0.999862
Adipose_Subcutaneous	N_6153_100	Medication for cholesterol, blood pressure, diabetes, or take exogenous hormones: None of the above	ENSG00000183779.5	ZNF703	3840	0.80417
Adipose_Subcutaneous	N_6153_2	Medication for cholesterol, blood pressure, diabetes, or take exogenous hormones: Blood pressure medication	ENSG00000165895.13	ARHGAP42	7061	0.979227
Adipose_Subcutaneous	N_6153_2	Medication for cholesterol, blood pressure, diabetes, or take exogenous hormones: Blood pressure medication	ENSG00000103653.12	CSK	3866	0.82366
Adipose_Subcutaneous	N_6153_2	Medication for cholesterol, blood pressure, diabetes, or take exogenous hormones: Blood pressure medication	ENSG00000164116.12	GUCY1A3	6777	0.99189
Adipose_Subcutaneous	N_6153_2	Medication for cholesterol, blood pressure, diabetes, or take exogenous hormones: Blood pressure medication	ENSG00000230069.3	LRRC37A15P	5056	0.814564
Adipose_Subcutaneous	N_6153_2	Medication for cholesterol, blood pressure, diabetes, or take exogenous hormones: Blood pressure medication	ENSG00000213445.4	SIPA1	3432	0.840481
Adipose_Subcutaneous	N_6153_2	Medication for cholesterol, blood pressure, diabetes, or take exogenous hormones: Blood pressure medication	ENSG00000128039.6	SRD5A3	6385	0.810003
Adipose_Subcutaneous	N_6153_2	Medication for cholesterol, blood pressure, diabetes, or take exogenous hormones: Blood pressure medication	ENSG00000170647.2	TMEM133	6775	0.975226
Adipose_Subcutaneous	N_6153_2	Medication for cholesterol, blood pressure, diabetes, or take exogenous hormones: Blood pressure medication	ENSG00000130595.12	TNNT3	6934	0.991052
Adipose_Subcutaneous	N_6155_7	Vitamin and mineral supplements: Multivitamins +/- minerals	ENSG00000165476.8	REEP3	5123	0.92212
Adipose_Subcutaneous	N_6159_100	Pain type(s) experienced in last month: None of the above	ENSG00000197728.5	RPS26	3808	0.82709
Adipose_Subcutaneous	N_6159_7	Pain type(s) experienced in last month: Knee pain	ENSG00000204248.6	COL11A2	12742	0.910446
Adipose_Subcutaneous	N_6162_2	Types of transport used (excluding work): Walk	ENSG00000036257.8	CUL3	5764	0.849346
Adipose_Subcutaneous	N_6164_1	Types of physical activity in last 4 weeks: Walking for pleasure (not as a means of transport)	ENSG00000196502.7	SULT1A1	3041	0.807331
Adipose_Subcutaneous	N_6164_2	Types of physical activity in last 4 weeks: Other exercises (eg: swimming, cycling, keep fit, bowling)	ENSG00000254458.1	RP11-867G23.13	3086	0.858888
Adipose_Subcutaneous	N_6164_4	Types of physical activity in last 4 weeks: Light DIY (eg: pruning, watering the lawn)	ENSG00000184616.7	AC004166.6	2293	0.90443
Adipose_Subcutaneous	N_6164_4	Types of physical activity in last 4 weeks: Light DIY (eg: pruning, watering the lawn)	ENSG00000128573.18	FOXP2	4253	0.993482
Adipose_Subcutaneous	N_6164_4	Types of physical activity in last 4 weeks: Light DIY (eg: pruning, watering the lawn)	ENSG00000196275.9	GTF2IRD2	2151	0.858518
Adipose_Subcutaneous	N_6164_4	Types of physical activity in last 4 weeks: Light DIY (eg: pruning, watering the lawn)	ENSG00000233232.2	NPIPB7	3181	0.880869
Adipose_Subcutaneous	N_6164_4	Types of physical activity in last 4 weeks: Light DIY (eg: pruning, watering the lawn)	ENSG00000160828.13	STAG3L2	2238	0.905223
Adipose_Subcutaneous	N_6164_4	Types of physical activity in last 4 weeks: Light DIY (eg: pruning, watering the lawn)	ENSG00000197165.6	SULT1A2	3056	0.908565
Adipose_Subcutaneous	N_6177_1	Medication for cholesterol, blood pressure or diabetes: Cholesterol lowering medication	ENSG00000125510.11	OPRL1	4249	0.885888
Adipose_Subcutaneous	N_6177_1	Medication for cholesterol, blood pressure or diabetes: Cholesterol lowering medication	ENSG00000171700.9	RGS19	4251	0.946677
Adipose_Subcutaneous	N_6177_1	Medication for cholesterol, blood pressure or diabetes: Cholesterol lowering medication	ENSG00000170647.2	TMEM133	6775	0.8186
Adipose_Subcutaneous	N_6177_100	Medication for cholesterol, blood pressure or diabetes: None of the above	ENSG00000229695.1	AC011242.5	6375	0.809461
Adipose_Subcutaneous	N_6177_100	Medication for cholesterol, blood pressure or diabetes: None of the above	ENSG00000084674.9	APOB	5114	0.874634
Adipose_Subcutaneous	N_6177_100	Medication for cholesterol, blood pressure or diabetes: None of the above	ENSG00000165895.13	ARHGAP42	7061	0.953111
Adipose_Subcutaneous	N_6177_100	Medication for cholesterol, blood pressure or diabetes: None of the above	ENSG00000171700.9	RGS19	4251	0.859631
Adipose_Subcutaneous	N_6177_100	Medication for cholesterol, blood pressure or diabetes: None of the above	ENSG00000170647.2	TMEM133	6775	0.948678
Adipose_Subcutaneous	N_6177_2	Medication for cholesterol, blood pressure or diabetes: Blood pressure medication	ENSG00000159640.10	ACE	3527	0.888962
Adipose_Subcutaneous	N_6177_2	Medication for cholesterol, blood pressure or diabetes: Blood pressure medication	ENSG00000204472.8	AIF1	14206	0.838173
Adipose_Subcutaneous	N_6177_2	Medication for cholesterol, blood pressure or diabetes: Blood pressure medication	ENSG00000165895.13	ARHGAP42	7061	0.960781
Adipose_Subcutaneous	N_6177_2	Medication for cholesterol, blood pressure or diabetes: Blood pressure medication	ENSG00000138792.5	ENPEP	5148	0.895703
Adipose_Subcutaneous	N_6177_2	Medication for cholesterol, blood pressure or diabetes: Blood pressure medication	ENSG00000164116.12	GUCY1A3	6777	0.938616
Adipose_Subcutaneous	N_6177_2	Medication for cholesterol, blood pressure or diabetes: Blood pressure medication	ENSG00000196196.2	HRCT1	4387	0.996436
Adipose_Subcutaneous	N_6177_2	Medication for cholesterol, blood pressure or diabetes: Blood pressure medication	ENSG00000169047.5	IRS1	6370	0.890787
Adipose_Subcutaneous	N_6177_2	Medication for cholesterol, blood pressure or diabetes: Blood pressure medication	ENSG00000132510.6	KDM6B	5245	0.835043
Adipose_Subcutaneous	N_6177_2	Medication for cholesterol, blood pressure or diabetes: Blood pressure medication	ENSG00000183011.9	LSMD1	5214	0.889869
Adipose_Subcutaneous	N_6177_2	Medication for cholesterol, blood pressure or diabetes: Blood pressure medication	ENSG00000255353.1	RP11-382M14.1	5984	0.977619
Adipose_Subcutaneous	N_6177_2	Medication for cholesterol, blood pressure or diabetes: Blood pressure medication	ENSG00000261379.1	RP11-395N3.1	6375	0.887451
Adipose_Subcutaneous	N_6177_2	Medication for cholesterol, blood pressure or diabetes: Blood pressure medication	ENSG00000272622.1	RP11-395N3.2	6370	0.821831
Adipose_Subcutaneous	N_6177_2	Medication for cholesterol, blood pressure or diabetes: Blood pressure medication	ENSG00000118526.6	TCF21	5657	0.908339
Adipose_Subcutaneous	N_6177_2	Medication for cholesterol, blood pressure or diabetes: Blood pressure medication	ENSG00000170647.2	TMEM133	6775	0.963651
Adipose_Subcutaneous	N_6179_100	Mineral and other dietary supplements: None of the above	ENSG00000165476.8	REEP3	5123	0.888917
Adipose_Subcutaneous	N_6179_2	Mineral and other dietary supplements: Glucosamine	ENSG00000182010.6	RTKN2	5675	0.805332
Adipose_Subcutaneous	N_78	Heel bone mineral density (BMD) T-score, automated	ENSG00000118971.3	CCND2	5965	0.996661
Adipose_Subcutaneous	N_78	Heel bone mineral density (BMD) T-score, automated	ENSG00000188897.4	CTD-3088G3.8	7515	0.828878
Adipose_Subcutaneous	N_78	Heel bone mineral density (BMD) T-score, automated	ENSG00000183386.5	FHL3	5315	0.857843
Adipose_Subcutaneous	N_78	Heel bone mineral density (BMD) T-score, automated	ENSG00000107186.12	MPDZ	6962	0.969947
Adipose_Subcutaneous	N_78	Heel bone mineral density (BMD) T-score, automated	ENSG00000066248.10	NGEF	5736	0.810501
Adipose_Subcutaneous	N_78	Heel bone mineral density (BMD) T-score, automated	ENSG00000108294.4	PSMB3	4061	0.916805
Adipose_Subcutaneous	N_78	Heel bone mineral density (BMD) T-score, automated	ENSG00000198755.6	RPL10A	5147	0.843297
Adipose_Subcutaneous	N_78	Heel bone mineral density (BMD) T-score, automated	ENSG00000099194.5	SCD	4881	0.992925
Adipose_Subcutaneous	N_78	Heel bone mineral density (BMD) T-score, automated	ENSG00000183431.7	SF3A3	5288	0.86079
Adipose_Subcutaneous	N_78	Heel bone mineral density (BMD) T-score, automated	ENSG00000183520.7	UTP11L	5320	0.814635
Adipose_Subcutaneous	N_806	Job involves mainly walking or standing	ENSG00000256885.1	AP001877.1	5065	0.931929
Adipose_Subcutaneous	N_806	Job involves mainly walking or standing	ENSG00000064726.5	BTBD1	3170	0.802836
Adipose_Subcutaneous	N_806	Job involves mainly walking or standing	ENSG00000166037.6	CEP57	5042	0.917243
Adipose_Subcutaneous	N_806	Job involves mainly walking or standing	ENSG00000126267.4	COX6B1	5381	0.942759
Adipose_Subcutaneous	N_806	Job involves mainly walking or standing	ENSG00000183230.12	CTNNA3	5706	0.877715
Adipose_Subcutaneous	N_806	Job involves mainly walking or standing	ENSG00000196648.6	GOLGA6L9	3072	0.949432
Adipose_Subcutaneous	N_806	Job involves mainly walking or standing	ENSG00000249115.4	HAUS5	5463	0.816336
Adipose_Subcutaneous	N_806	Job involves mainly walking or standing	ENSG00000243789.6	JMJD7	4558	0.851565
Adipose_Subcutaneous	N_806	Job involves mainly walking or standing	ENSG00000087053.14	MTMR2	5198	0.830944
Adipose_Subcutaneous	N_806	Job involves mainly walking or standing	ENSG00000243708.4	PLA2G4B	4555	0.897825
Adipose_Subcutaneous	N_806	Job involves mainly walking or standing	ENSG00000260814.2	RP11-107F6.3	4599	0.85452
Adipose_Subcutaneous	N_806	Job involves mainly walking or standing	ENSG00000186322.9	RP13-608F4.1	3290	0.885583
Adipose_Subcutaneous	N_806	Job involves mainly walking or standing	ENSG00000105668.3	UPK1A	5349	0.911125
Adipose_Subcutaneous	N_806	Job involves mainly walking or standing	ENSG00000011590.9	ZBTB32	5284	0.827547
Adipose_Subcutaneous	N_816	Job involves heavy manual or physical work	ENSG00000198547.4	C20orf203	3877	0.935346
Adipose_Subcutaneous	N_816	Job involves heavy manual or physical work	ENSG00000163431.11	LMOD1	5495	0.886789
Adipose_Subcutaneous	N_845	Age completed full time education	ENSG00000204472.8	AIF1	14206	0.84487
Adipose_Subcutaneous	N_845	Age completed full time education	ENSG00000256885.1	AP001877.1	5065	0.922144
Adipose_Subcutaneous	N_845	Age completed full time education	ENSG00000124198.8	ARFGEF2	6037	0.944235
Adipose_Subcutaneous	N_845	Age completed full time education	ENSG00000166037.6	CEP57	5042	0.893784
Adipose_Subcutaneous	N_845	Age completed full time education	ENSG00000084636.13	COL16A1	4171	0.910699
Adipose_Subcutaneous	N_845	Age completed full time education	ENSG00000124207.12	CSE1L	6025	0.956084
Adipose_Subcutaneous	N_845	Age completed full time education	ENSG00000087053.14	MTMR2	5198	0.892035
Adipose_Subcutaneous	N_845	Age completed full time education	ENSG00000158517.9	NCF1	2050	0.866831
Adipose_Subcutaneous	N_845	Age completed full time education	ENSG00000162631.14	NTNG1	5868	0.83748
Adipose_Subcutaneous	N_845	Age completed full time education	ENSG00000127957.12	PMS2P3	2809	0.886255
Adipose_Subcutaneous	N_845	Age completed full time education	ENSG00000204469.8	PRRC2A	14298	0.881421
Adipose_Subcutaneous	N_845	Age completed full time education	ENSG00000235790.3	RP11-73M7.6	4227	0.926898
Adipose_Subcutaneous	N_924	Usual walking pace	ENSG00000170092.10	AC018720.10	2785	0.92557
Adipose_Subcutaneous	N_924	Usual walking pace	ENSG00000183092.11	BEGAIN	5675	0.915664
Adipose_Subcutaneous	N_924	Usual walking pace	ENSG00000141452.5	C18orf8	4522	0.958554
Adipose_Subcutaneous	N_924	Usual walking pace	ENSG00000084636.13	COL16A1	4171	0.973569
Adipose_Subcutaneous	N_924	Usual walking pace	ENSG00000127663.10	KDM4B	6353	0.941485
Adipose_Subcutaneous	N_924	Usual walking pace	ENSG00000141458.8	NPC1	4633	0.841502
Adipose_Subcutaneous	N_924	Usual walking pace	ENSG00000127957.12	PMS2P3	2809	0.937321
Adipose_Subcutaneous	N_924	Usual walking pace	ENSG00000135213.8	POM121C	2794	0.932628
Adipose_Subcutaneous	N_924	Usual walking pace	ENSG00000235790.3	RP11-73M7.6	4227	0.974411
Adipose_Subcutaneous	N_924	Usual walking pace	ENSG00000205583.9	STAG3L1	2703	0.905505
Adipose_Subcutaneous	N_924	Usual walking pace	ENSG00000178809.7	TRIM73	2758	0.899552
Adipose_Subcutaneous	N_943	Frequency of stair climbing in last 4 weeks	ENSG00000216901.1	AL022393.7	6576	0.924447
Adipose_Subcutaneous	N_943	Frequency of stair climbing in last 4 weeks	ENSG00000224997.1	AL049840.1	6150	0.938106
Adipose_Subcutaneous	N_943	Frequency of stair climbing in last 4 weeks	ENSG00000226524.2	RP1-102H19.8	5626	0.877857
Adipose_Subcutaneous	N_943	Frequency of stair climbing in last 4 weeks	ENSG00000269963.1	RP11-73M18.9	6156	0.937916
Adipose_Subcutaneous	N_943	Frequency of stair climbing in last 4 weeks	ENSG00000197062.7	RP5-874C20.3	6569	0.976856
Adipose_Subcutaneous	N_943	Frequency of stair climbing in last 4 weeks	ENSG00000197279.3	ZNF165	6449	0.912872
Adipose_Subcutaneous	N_943	Frequency of stair climbing in last 4 weeks	ENSG00000235109.3	ZSCAN31	6567	0.929893
Adipose_Subcutaneous	N_I21	Diagnoses - main ICD10: I21 Acute myocardial infarction	ENSG00000138380.13	CARF	3559	0.821694
Adipose_Subcutaneous	N_I21	Diagnoses - main ICD10: I21 Acute myocardial infarction	ENSG00000144426.14	NBEAL1	3598	0.858697
Adipose_Subcutaneous	N_I25	Diagnoses - main ICD10: I25 Chronic ischaemic heart disease	ENSG00000182511.7	FES	5972	0.840818
Adipose_Subcutaneous	N_I25	Diagnoses - main ICD10: I25 Chronic ischaemic heart disease	ENSG00000115486.7	GGCX	5618	0.852381
Adipose_Subcutaneous	N_I25	Diagnoses - main ICD10: I25 Chronic ischaemic heart disease	ENSG00000154305.12	MIA3	5077	0.869262
Adipose_Subcutaneous	N_I25	Diagnoses - main ICD10: I25 Chronic ischaemic heart disease	ENSG00000261143.1	RP11-114H24.5	5296	0.834251
Adipose_Subcutaneous	N_I25	Diagnoses - main ICD10: I25 Chronic ischaemic heart disease	ENSG00000272750.1	RP11-378J18.8	5028	0.915598
Adipose_Subcutaneous	N_I83	Diagnoses - main ICD10: I83 Varicose veins of lower extremities	ENSG00000124243.13	BCAS4	6005	0.878525
Adipose_Subcutaneous	N_I83	Diagnoses - main ICD10: I83 Varicose veins of lower extremities	ENSG00000245937.3	CTC-228N24.3	5680	0.974719
Adipose_Subcutaneous	N_K40	Diagnoses - main ICD10: K40 Inguinal hernia	ENSG00000103196.7	CRISPLD2	9933	0.984061
Adipose_Subcutaneous	N_K80	Diagnoses - main ICD10: K80 Cholelithiasis	ENSG00000164535.10	DAGLB	7479	0.84085
Adipose_Subcutaneous	N_K90	Diagnoses - main ICD10: K90 Intestinal malabsorption	ENSG00000231852.2	CYP21A2	15699	0.895097
Adipose_Subcutaneous	N_L03	Diagnoses - main ICD10: L03 Cellulitis	ENSG00000245937.3	CTC-228N24.3	5680	0.99022
Adipose_Subcutaneous	N_N20	Diagnoses - main ICD10: N20 Calculus of kidney and ureter	ENSG00000169220.13	RGS14	4687	0.960062
Adipose_Subcutaneous	N_N81	Diagnoses - main ICD10: N81 Female genital prolapse	ENSG00000260396.1	AC012065.7	5544	0.850541
Adipose_Subcutaneous	N_R31	Diagnoses - main ICD10: R31 Unspecified haematuria	ENSG00000142039.3	CCDC97	4506	0.993596
Adipose_Subcutaneous	N_R31	Diagnoses - main ICD10: R31 Unspecified haematuria	ENSG00000105329.5	TGFB1	4465	0.993596
Adipose_Subcutaneous	S_070	Viral hepatitis	ENSG00000226742.3	HSBP1L1	4322	0.840933
Adipose_Subcutaneous	S_070.9	Hepatitis NOS	ENSG00000261126.3	RBFADN	4123	0.960715
Adipose_Subcutaneous	S_079	Viral infection	ENSG00000165959.7	CLMN	8222	0.954494
Adipose_Subcutaneous	S_1005	Other symptoms	ENSG00000185437.9	SH3BGR	7006	0.963901
Adipose_Subcutaneous	S_1008	Crushing or internal injury to organs	ENSG00000160766.10	GBAP1	3457	0.891718
Adipose_Subcutaneous	S_1008	Crushing or internal injury to organs	ENSG00000236263.1	RP11-263K19.6	3439	0.88534
Adipose_Subcutaneous	S_1013	Asphyxia and hypoxemia	ENSG00000166173.9	LARP6	5587	0.916391
Adipose_Subcutaneous	S_1013	Asphyxia and hypoxemia	ENSG00000259744.1	RP11-138H8.6	5597	0.917102
Adipose_Subcutaneous	S_110	Dermatophytosis / Dermatomycosis	ENSG00000134042.8	MRO	5723	0.90923
Adipose_Subcutaneous	S_110.1	Dermatophytosis	ENSG00000134042.8	MRO	5723	0.868239
Adipose_Subcutaneous	S_145	Cancer of mouth	ENSG00000155530.2	LRGUK	5181	0.887884
Adipose_Subcutaneous	S_149	Cancer of larynx pharynx nasal cavities	ENSG00000229391.3	HLA-DRB6	11441	0.87787
Adipose_Subcutaneous	S_149	Cancer of larynx pharynx nasal cavities	ENSG00000225914.1	XXbac-BPG154L12.4	15380	0.82767
Adipose_Subcutaneous	S_149.1	Cancer of oropharynx	ENSG00000231236.2	AP001604.3	7058	0.842614
Adipose_Subcutaneous	S_151	Cancer of stomach	ENSG00000165476.8	REEP3	5216	0.860176
Adipose_Subcutaneous	S_151	Cancer of stomach	ENSG00000183463.5	URAD	6224	0.831216
Adipose_Subcutaneous	S_157	Pancreatic cancer	ENSG00000008517.12	IL32	4851	0.814404
Adipose_Subcutaneous	S_172	Skin cancer	ENSG00000245025.2	RP11-875O11.1	6308	0.839543
Adipose_Subcutaneous	S_172	Skin cancer	ENSG00000160685.9	ZBTB7B	3331	0.909992
Adipose_Subcutaneous	S_172.1	Melanomas of skin dx or hx	ENSG00000099810.14	MTAP	5849	0.849835
Adipose_Subcutaneous	S_172.1	Melanomas of skin dx or hx	ENSG00000260461.1	RP11-541N10.3	4551	0.808317
Adipose_Subcutaneous	S_172.11	Melanomas of skin	ENSG00000099810.14	MTAP	5849	0.849835
Adipose_Subcutaneous	S_172.11	Melanomas of skin	ENSG00000260461.1	RP11-541N10.3	4551	0.808317
Adipose_Subcutaneous	S_172.2	Other non-epithelial cancer of skin	ENSG00000245025.2	RP11-875O11.1	6308	0.937686
Adipose_Subcutaneous	S_174	Breast cancer	ENSG00000254038.1	RP11-419C23.1	3257	0.985637
Adipose_Subcutaneous	S_174	Breast cancer	ENSG00000183154.1	RP11-863K10.7	3980	0.971643
Adipose_Subcutaneous	S_174	Breast cancer	ENSG00000183779.5	ZNF703	3906	0.988158
Adipose_Subcutaneous	S_189	Cancer of urinary organs (incl. kidney and bladder)	ENSG00000174137.8	FAM53A	6000	0.912103
Adipose_Subcutaneous	S_189.2	Cancer of bladder	ENSG00000207650.1	MIR570	6565	0.90945
Adipose_Subcutaneous	S_189.2	Cancer of bladder	ENSG00000175985.8	PLEKHD1	6085	0.873924
Adipose_Subcutaneous	S_189.21	Malignant neoplasm of bladder	ENSG00000174137.8	FAM53A	6000	0.814469
Adipose_Subcutaneous	S_189.21	Malignant neoplasm of bladder	ENSG00000205362.6	MT1A	6323	0.814483
Adipose_Subcutaneous	S_189.21	Malignant neoplasm of bladder	ENSG00000175985.8	PLEKHD1	6085	0.834199
Adipose_Subcutaneous	S_191	Manlignant and unknown neoplasms of brain and nervous system	ENSG00000196355.2	AC021860.1	6950	0.877512
Adipose_Subcutaneous	S_191	Manlignant and unknown neoplasms of brain and nervous system	ENSG00000231160.5	RP11-617D20.1	6849	0.873442
Adipose_Subcutaneous	S_191.1	Cancer of brain and nervous system	ENSG00000196355.2	AC021860.1	6950	0.903714
Adipose_Subcutaneous	S_191.1	Cancer of brain and nervous system	ENSG00000101216.6	GMEB2	6061	0.823062
Adipose_Subcutaneous	S_191.1	Cancer of brain and nervous system	ENSG00000231160.5	RP11-617D20.1	6849	0.905947
Adipose_Subcutaneous	S_191.11	Cancer of brain	ENSG00000196355.2	AC021860.1	6950	0.909527
Adipose_Subcutaneous	S_191.11	Cancer of brain	ENSG00000101216.6	GMEB2	6061	0.831552
Adipose_Subcutaneous	S_191.11	Cancer of brain	ENSG00000231160.5	RP11-617D20.1	6849	0.913925
Adipose_Subcutaneous	S_200.1	Polycythemia vera	ENSG00000135253.9	KCP	5422	0.83672
Adipose_Subcutaneous	S_202.24	Large cell lymphoma	ENSG00000223534.1	HLA-DQB1-AS1	11537	0.905764
Adipose_Subcutaneous	S_204.1	Lymphoid leukemia	ENSG00000271216.1	LINC01050	5663	0.878783
Adipose_Subcutaneous	S_204.12	Lymphoid leukemia chronic	ENSG00000231607.4	DLEU2	5166	0.816043
Adipose_Subcutaneous	S_204.12	Lymphoid leukemia chronic	ENSG00000026103.15	FAS	6028	0.951083
Adipose_Subcutaneous	S_204.12	Lymphoid leukemia chronic	ENSG00000271216.1	LINC01050	5663	0.957422
Adipose_Subcutaneous	S_204.12	Lymphoid leukemia chronic	ENSG00000104388.10	RAB2A	5301	0.865963
Adipose_Subcutaneous	S_204.12	Lymphoid leukemia chronic	ENSG00000251396.2	RP11-163N6.2	5300	0.84214
Adipose_Subcutaneous	S_204.12	Lymphoid leukemia chronic	ENSG00000261438.1	RP11-399O19.9	6023	0.802179
Adipose_Subcutaneous	S_211	Benign neoplasm of other parts of digestive system	ENSG00000170606.9	HSPA4	5336	0.93546
Adipose_Subcutaneous	S_211	Benign neoplasm of other parts of digestive system	ENSG00000185499.12	MUC1	3427	0.808475
Adipose_Subcutaneous	S_214	Lipoma	ENSG00000107960.6	OBFC1	4557	0.811812
Adipose_Subcutaneous	S_214	Lipoma	ENSG00000260461.1	RP11-541N10.3	4551	0.970183
Adipose_Subcutaneous	S_214	Lipoma	ENSG00000065613.9	SLK	4622	0.834977
Adipose_Subcutaneous	S_214.1	Lipoma of skin and subcutaneous tissue	ENSG00000136104.14	RNASEH2B	4685	0.934069
Adipose_Subcutaneous	S_214.1	Lipoma of skin and subcutaneous tissue	ENSG00000260461.1	RP11-541N10.3	4551	0.960398
Adipose_Subcutaneous	S_214.1	Lipoma of skin and subcutaneous tissue	ENSG00000065613.9	SLK	4622	0.835971
Adipose_Subcutaneous	S_214.1	Lipoma of skin and subcutaneous tissue	ENSG00000186891.9	TNFRSF18	3717	0.858421
Adipose_Subcutaneous	S_215	Other benign neoplasm of connective and other soft tissue	ENSG00000258890.2	CEP95	3951	0.891464
Adipose_Subcutaneous	S_215	Other benign neoplasm of connective and other soft tissue	ENSG00000108654.7	DDX5	3956	0.918259
Adipose_Subcutaneous	S_216	Benign neoplasm of skin	ENSG00000260461.1	RP11-541N10.3	4551	0.85238
Adipose_Subcutaneous	S_226	Benign neoplasm of thyroid glands	ENSG00000237870.2	AC073130.1	4407	0.824268
Adipose_Subcutaneous	S_242	Thyrotoxicosis with or without goiter	ENSG00000163568.9	AIM2	6233	0.832442
Adipose_Subcutaneous	S_242	Thyrotoxicosis with or without goiter	ENSG00000233473.2	RP11-520H16.4	6251	0.82881
Adipose_Subcutaneous	S_242	Thyrotoxicosis with or without goiter	ENSG00000165409.11	TSHR	5859	0.984822
Adipose_Subcutaneous	S_242.1	Graves' disease	ENSG00000165409.11	TSHR	5859	0.873549
Adipose_Subcutaneous	S_244	Hypothyroidism	ENSG00000050344.8	NFE2L3	5856	0.822009
Adipose_Subcutaneous	S_244	Hypothyroidism	ENSG00000129292.16	PHF20L1	6616	0.892229
Adipose_Subcutaneous	S_244	Hypothyroidism	ENSG00000197728.5	RPS26	3929	0.85535
Adipose_Subcutaneous	S_244	Hypothyroidism	ENSG00000042832.7	TG	6804	0.854842
Adipose_Subcutaneous	S_244	Hypothyroidism	ENSG00000186891.9	TNFRSF18	3717	0.899445
Adipose_Subcutaneous	S_244.1	Secondary hypothyroidism	ENSG00000165409.11	TSHR	5859	0.876309
Adipose_Subcutaneous	S_244.4	Hypothyroidism NOS	ENSG00000140931.15	CMTM3	4465	0.89729
Adipose_Subcutaneous	S_244.4	Hypothyroidism NOS	ENSG00000050344.8	NFE2L3	5855	0.806372
Adipose_Subcutaneous	S_244.4	Hypothyroidism NOS	ENSG00000197728.5	RPS26	3929	0.890797
Adipose_Subcutaneous	S_244.4	Hypothyroidism NOS	ENSG00000186891.9	TNFRSF18	3717	0.882424
Adipose_Subcutaneous	S_245	Thyroiditis	ENSG00000263120.1	RP5-1107A17.4	5395	0.975743
Adipose_Subcutaneous	S_245.2	Chronic thyroiditis	ENSG00000263120.1	RP5-1107A17.4	5395	0.828386
Adipose_Subcutaneous	S_250	Diabetes mellitus	ENSG00000029534.15	ANK1	5502	0.978072
Adipose_Subcutaneous	S_250	Diabetes mellitus	ENSG00000118971.3	CCND2	6064	0.996969
Adipose_Subcutaneous	S_250	Diabetes mellitus	ENSG00000011523.9	CEP68	5839	0.843229
Adipose_Subcutaneous	S_250	Diabetes mellitus	ENSG00000254527.1	ENPP7P12	6571	0.817133
Adipose_Subcutaneous	S_250	Diabetes mellitus	ENSG00000104313.13	EYA1	5806	0.886038
Adipose_Subcutaneous	S_250	Diabetes mellitus	ENSG00000146830.9	GIGYF1	4960	0.85758
Adipose_Subcutaneous	S_250	Diabetes mellitus	ENSG00000169047.5	IRS1	6416	0.825288
Adipose_Subcutaneous	S_250	Diabetes mellitus	ENSG00000153814.7	JAZF1	6069	0.83497
Adipose_Subcutaneous	S_250	Diabetes mellitus	ENSG00000271122.1	RP11-379H18.1	6038	0.888993
Adipose_Subcutaneous	S_250	Diabetes mellitus	ENSG00000261379.1	RP11-395N3.1	6421	0.829173
Adipose_Subcutaneous	S_250.1	Type 1 diabetes	ENSG00000109501.9	WFS1	8360	0.831566
Adipose_Subcutaneous	S_250.2	Type 2 diabetes	ENSG00000029534.15	ANK1	5502	0.985049
Adipose_Subcutaneous	S_250.2	Type 2 diabetes	ENSG00000118971.3	CCND2	6065	0.996564
Adipose_Subcutaneous	S_250.2	Type 2 diabetes	ENSG00000084636.13	COL16A1	4214	0.851815
Adipose_Subcutaneous	S_250.2	Type 2 diabetes	ENSG00000254527.1	ENPP7P12	6571	0.915276
Adipose_Subcutaneous	S_250.2	Type 2 diabetes	ENSG00000147536.7	GINS4	5731	0.846997
Adipose_Subcutaneous	S_250.2	Type 2 diabetes	ENSG00000169047.5	IRS1	6417	0.83105
Adipose_Subcutaneous	S_250.2	Type 2 diabetes	ENSG00000115221.6	ITGB6	5671	0.80392
Adipose_Subcutaneous	S_250.2	Type 2 diabetes	ENSG00000261379.1	RP11-395N3.1	6422	0.83342
Adipose_Subcutaneous	S_250.2	Type 2 diabetes	ENSG00000254038.1	RP11-419C23.1	3257	0.938906
Adipose_Subcutaneous	S_250.2	Type 2 diabetes	ENSG00000235790.3	RP11-73M7.6	4251	0.858124
Adipose_Subcutaneous	S_250.2	Type 2 diabetes	ENSG00000183154.1	RP11-863K10.7	3980	0.866529
Adipose_Subcutaneous	S_250.2	Type 2 diabetes	ENSG00000183779.5	ZNF703	3906	0.949011
Adipose_Subcutaneous	S_250.41	Impaired fasting glucose	ENSG00000156170.8	NDUFAF6	6450	0.850018
Adipose_Subcutaneous	S_250.7	Diabetic retinopathy	ENSG00000109501.9	WFS1	8360	0.809813
Adipose_Subcutaneous	S_251	Other disorders of pancreatic internal secretion	ENSG00000160307.5	S100B	3681	0.923285
Adipose_Subcutaneous	S_251.1	Hypoglycemia	ENSG00000160307.5	S100B	3681	0.911758
Adipose_Subcutaneous	S_253.2	Pituitary hypofunction	ENSG00000136111.8	TBC1D4	6203	0.878938
Adipose_Subcutaneous	S_261	Vitamin deficiency	ENSG00000234745.5	HLA-B	14056	0.949337
Adipose_Subcutaneous	S_261	Vitamin deficiency	ENSG00000204257.10	HLA-DMA	12241	0.867985
Adipose_Subcutaneous	S_261.2	Vitamin B-complex deficiencies	ENSG00000234745.5	HLA-B	14056	0.840687
Adipose_Subcutaneous	S_261.4	Vitamin D deficiency	ENSG00000100065.10	CARD10	5737	0.975062
Adipose_Subcutaneous	S_262	Mineral deficiency NEC	ENSG00000168743.8	NPNT	4981	0.827657
Adipose_Subcutaneous	S_262	Mineral deficiency NEC	ENSG00000115183.9	TANC1	6637	0.903177
Adipose_Subcutaneous	S_272	Disorders of lipoid metabolism	ENSG00000118971.3	CCND2	6064	0.97735
Adipose_Subcutaneous	S_272.1	Hyperlipidemia	ENSG00000118971.3	CCND2	6064	0.959407
Adipose_Subcutaneous	S_272.11	Hypercholesterolemia	ENSG00000164010.9	ERMAP	4706	0.925223
Adipose_Subcutaneous	S_274	Gout and other crystal arthropathies	ENSG00000132510.6	KDM6B	5441	0.813503
Adipose_Subcutaneous	S_274	Gout and other crystal arthropathies	ENSG00000183011.9	LSMD1	5409	0.862284
Adipose_Subcutaneous	S_274	Gout and other crystal arthropathies	ENSG00000185499.12	MUC1	3427	0.833466
Adipose_Subcutaneous	S_274.1	Gout	ENSG00000165449.7	SLC16A9	5685	0.838239
Adipose_Subcutaneous	S_274.1	Gout	ENSG00000141384.7	TAF4B	5468	0.940625
Adipose_Subcutaneous	S_276.13	Hyperpotassemia	ENSG00000158270.10	COLEC12	4806	0.876786
Adipose_Subcutaneous	S_276.13	Hyperpotassemia	ENSG00000267369.1	RP11-1094M14.8	4665	0.801952
Adipose_Subcutaneous	S_276.13	Hyperpotassemia	ENSG00000264433.1	RP11-720L2.3	4242	0.874606
Adipose_Subcutaneous	S_276.13	Hyperpotassemia	ENSG00000205045.4	SLFN12L	4591	0.830159
Adipose_Subcutaneous	S_276.13	Hyperpotassemia	ENSG00000154760.9	SLFN13	4851	0.826749
Adipose_Subcutaneous	S_276.13	Hyperpotassemia	ENSG00000264932.2	Y_RNA_chr17	3029	0.852529
Adipose_Subcutaneous	S_276.41	Acidosis	ENSG00000175538.6	KCNE3	4739	0.863351
Adipose_Subcutaneous	S_278	Overweight obesity and other hyperalimentation	ENSG00000170092.10	AC018720.10	2800	0.852679
Adipose_Subcutaneous	S_278	Overweight obesity and other hyperalimentation	ENSG00000127957.12	PMS2P3	2824	0.840964
Adipose_Subcutaneous	S_278	Overweight obesity and other hyperalimentation	ENSG00000135213.8	POM121C	2809	0.851159
Adipose_Subcutaneous	S_278	Overweight obesity and other hyperalimentation	ENSG00000205583.9	STAG3L1	2718	0.811546
Adipose_Subcutaneous	S_278	Overweight obesity and other hyperalimentation	ENSG00000178809.7	TRIM73	2771	0.81981
Adipose_Subcutaneous	S_279.1	Immunity deficiency	ENSG00000120324.4	PCDHB10	4667	0.801933
Adipose_Subcutaneous	S_279.1	Immunity deficiency	ENSG00000196963.2	PCDHB16	4651	0.809781
Adipose_Subcutaneous	S_279.7	Other immunological findings	ENSG00000260805.1	RP11-61J19.4	5820	0.875132
Adipose_Subcutaneous	S_280	Iron deficiency anemias	ENSG00000231852.2	CYP21A2	16049	0.857338
Adipose_Subcutaneous	S_280	Iron deficiency anemias	ENSG00000078814.11	MYH7B	3459	0.971914
Adipose_Subcutaneous	S_280	Iron deficiency anemias	ENSG00000100991.7	TRPC4AP	3475	0.965828
Adipose_Subcutaneous	S_280.1	Iron deficiency anemias unspecified or not due to blood loss	ENSG00000078814.11	MYH7B	3459	0.937879
Adipose_Subcutaneous	S_280.1	Iron deficiency anemias unspecified or not due to blood loss	ENSG00000100991.7	TRPC4AP	3475	0.93041
Adipose_Subcutaneous	S_280.2	Iron deficiency anemia secondary to blood loss (chronic)	ENSG00000250900.2	CTC-338M12.6	3969	0.851212
Adipose_Subcutaneous	S_280.2	Iron deficiency anemia secondary to blood loss (chronic)	ENSG00000146054.13	TRIM7	3939	0.807681
Adipose_Subcutaneous	S_285	Other anemias	ENSG00000231852.2	CYP21A2	16049	0.89612
Adipose_Subcutaneous	S_285.1	Acute posthemorrhagic anemia	ENSG00000177595.13	PIDD	5739	0.872545
Adipose_Subcutaneous	S_285.22	Anemia in neoplastic disease	ENSG00000114771.9	AADAC	5292	0.892901
Adipose_Subcutaneous	S_289.3	Personal history of diseases of blood and blood-forming organs	ENSG00000108064.6	TFAM	6054	0.851442
Adipose_Subcutaneous	S_289.4	Lymphadenitis	ENSG00000127220.5	ABHD8	6111	0.823925
Adipose_Subcutaneous	S_290.1	Dementias	ENSG00000253397.1	RP11-597M17.1	6265	0.823991
Adipose_Subcutaneous	S_293.1	Swelling mass or lump in head and neck [Space-occupying lesion intracranial NOS]	ENSG00000122870.7	BICC1	5939	0.878374
Adipose_Subcutaneous	S_295	Schizophrenia and other psychotic disorders	ENSG00000187105.4	HEATR4	5710	0.881389
Adipose_Subcutaneous	S_295.1	Schizophrenia	ENSG00000187105.4	HEATR4	5710	0.852643
Adipose_Subcutaneous	S_296.22	Major depressive disorder	ENSG00000156261.8	CCT8	5857	0.884294
Adipose_Subcutaneous	S_297	Suicidal ideation or attempt	ENSG00000260182.1	RP11-616M22.5	7341	0.957857
Adipose_Subcutaneous	S_297	Suicidal ideation or attempt	ENSG00000095917.9	TPSD1	7342	0.951086
Adipose_Subcutaneous	S_300.12	Agorophobia social phobia and panic disorder	ENSG00000161981.6	SNRNP25	3598	0.932595
Adipose_Subcutaneous	S_303	Psychogenic and somatoform disorders	ENSG00000120832.5	MTERFD3	5194	0.849349
Adipose_Subcutaneous	S_304	Adjustment reaction	ENSG00000133962.3	CATSPERB	6271	0.968758
Adipose_Subcutaneous	S_304	Adjustment reaction	ENSG00000260711.1	RP11-747H7.3	6311	0.899282
Adipose_Subcutaneous	S_304	Adjustment reaction	ENSG00000165929.8	TC2N	6134	0.897339
Adipose_Subcutaneous	S_306	Other mental disorder	ENSG00000177627.5	C12orf54	5188	0.815944
Adipose_Subcutaneous	S_306	Other mental disorder	ENSG00000187166.1	H1FNT	5518	0.848809
Adipose_Subcutaneous	S_317.1	Alcoholism	ENSG00000224997.1	AL049840.1	6266	0.806826
Adipose_Subcutaneous	S_317.1	Alcoholism	ENSG00000269963.1	RP11-73M18.9	6272	0.804251
Adipose_Subcutaneous	S_317.11	Alcoholic liver damage	ENSG00000196616.8	ADH1B	6262	0.914271
Adipose_Subcutaneous	S_318	Tobacco use disorder	ENSG00000084636.13	COL16A1	4214	0.895414
Adipose_Subcutaneous	S_318	Tobacco use disorder	ENSG00000006377.9	DLX6	5185	0.926148
Adipose_Subcutaneous	S_318	Tobacco use disorder	ENSG00000231764.4	DLX6-AS1	5219	0.896714
Adipose_Subcutaneous	S_318	Tobacco use disorder	ENSG00000128573.18	FOXP2	4294	0.963983
Adipose_Subcutaneous	S_318	Tobacco use disorder	ENSG00000235790.3	RP11-73M7.6	4251	0.90274
Adipose_Subcutaneous	S_323	Encephalitis	ENSG00000067836.8	ROGDI	8050	0.823168
Adipose_Subcutaneous	S_324	Other CNS infection and poliomyelitis	ENSG00000157833.8	GAREML	4040	0.919608
Adipose_Subcutaneous	S_331.9	Cerebral degeneration unspecified	ENSG00000119471.10	HSDL2	6294	0.92896
Adipose_Subcutaneous	S_332	Parkinson's disease	ENSG00000105258.4	POLR2I	5266	0.814917
Adipose_Subcutaneous	S_333.1	Essential tremor	ENSG00000136044.7	APPL2	6444	0.867635
Adipose_Subcutaneous	S_333.1	Essential tremor	ENSG00000109625.14	CPZ	6487	0.814976
Adipose_Subcutaneous	S_333.1	Essential tremor	ENSG00000166532.11	RIMKLB	5168	0.843627
Adipose_Subcutaneous	S_333.1	Essential tremor	ENSG00000155275.14	TRMT44	6829	0.839244
Adipose_Subcutaneous	S_334.2	Anterior horn cell disease	ENSG00000260027.3	HOXB7	4945	0.854887
Adipose_Subcutaneous	S_334.2	Anterior horn cell disease	ENSG00000163785.8	RYK	5669	0.821975
Adipose_Subcutaneous	S_335	Multiple sclerosis	ENSG00000182372.6	CLN8	9888	0.966424
Adipose_Subcutaneous	S_335	Multiple sclerosis	ENSG00000253982.1	CTD-2336O2.1	9899	0.982119
Adipose_Subcutaneous	S_335	Multiple sclerosis	ENSG00000115137.7	DNAJC27	4530	0.868522
Adipose_Subcutaneous	S_338.1	Acute pain	ENSG00000198185.7	ZNF334	5647	0.915075
Adipose_Subcutaneous	S_338.1	Acute pain	ENSG00000215452.3	ZNF663P	5687	0.902935
Adipose_Subcutaneous	S_338.2	Chronic pain	ENSG00000112053.9	SLC26A8	5687	0.865927
Adipose_Subcutaneous	S_339	Other headache syndromes	ENSG00000106258.9	CYP3A5	3990	0.853726
Adipose_Subcutaneous	S_339	Other headache syndromes	ENSG00000185442.8	FAM174B	8053	0.878424
Adipose_Subcutaneous	S_339	Other headache syndromes	ENSG00000263916.1	RP11-110H1.4	6104	0.91598
Adipose_Subcutaneous	S_340	Migraine	ENSG00000034053.10	APBA2	3612	0.84165
Adipose_Subcutaneous	S_340	Migraine	ENSG00000129595.8	EPB41L4A	7006	0.834755
Adipose_Subcutaneous	S_340.1	Migrain with aura	ENSG00000137076.14	TLN1	4274	0.811886
Adipose_Subcutaneous	S_344	Other paralytic syndromes	ENSG00000226180.2	AC010536.1	8580	0.873699
Adipose_Subcutaneous	S_344	Other paralytic syndromes	ENSG00000239415.1	AP001469.9	5003	0.97181
Adipose_Subcutaneous	S_344	Other paralytic syndromes	ENSG00000160299.12	PCNT	4783	0.96337
Adipose_Subcutaneous	S_344	Other paralytic syndromes	ENSG00000182362.9	YBEY	4899	0.909287
Adipose_Subcutaneous	S_345.1	Epilepsy	ENSG00000169136.4	ATF5	5617	0.938536
Adipose_Subcutaneous	S_345.1	Epilepsy	ENSG00000213024.6	NUP62	5616	0.901671
Adipose_Subcutaneous	S_349	Other and unspecified disorders of the nervous system	ENSG00000259344.1	RP11-566K19.6	2720	0.822078
Adipose_Subcutaneous	S_350.1	Abnormal involuntary movements	ENSG00000137076.14	TLN1	4274	0.930944
Adipose_Subcutaneous	S_350.3	Lack of coordination	ENSG00000240089.2	BMS1P3	4771	0.950911
Adipose_Subcutaneous	S_350.3	Lack of coordination	ENSG00000261011.1	RP11-96C23.11	4781	0.955828
Adipose_Subcutaneous	S_351	Other peripheral nerve disorders	ENSG00000114491.9	UMPS	5956	0.927668
Adipose_Subcutaneous	S_351	Other peripheral nerve disorders	ENSG00000177311.6	ZBTB38	5619	0.937926
Adipose_Subcutaneous	S_352.1	Trigeminal nerve disorders [CN5]	ENSG00000119414.7	PPP6C	3970	0.851482
Adipose_Subcutaneous	S_352.1	Trigeminal nerve disorders [CN5]	ENSG00000136933.12	RABEPK	3944	0.845095
Adipose_Subcutaneous	S_352.2	Facial nerve disorders [CN7]	ENSG00000173811.6	CCDC13-AS1	5202	0.826514
Adipose_Subcutaneous	S_352.2	Facial nerve disorders [CN7]	ENSG00000133624.9	ZNF767	5415	0.831001
Adipose_Subcutaneous	S_358	Myoneural disorders	ENSG00000165806.15	CASP7	5296	0.871162
Adipose_Subcutaneous	S_359	Muscular dystrophies and other myopathies	ENSG00000227450.2	CTB-58E17.5	4073	0.91049
Adipose_Subcutaneous	S_359	Muscular dystrophies and other myopathies	ENSG00000108292.12	MLLT6	4121	0.883916
Adipose_Subcutaneous	S_359	Muscular dystrophies and other myopathies	ENSG00000056661.9	PCGF2	4073	0.953983
Adipose_Subcutaneous	S_359.2	Myopathy	ENSG00000227450.2	CTB-58E17.5	4073	0.938798
Adipose_Subcutaneous	S_359.2	Myopathy	ENSG00000108292.12	MLLT6	4121	0.885033
Adipose_Subcutaneous	S_359.2	Myopathy	ENSG00000056661.9	PCGF2	4073	0.969021
Adipose_Subcutaneous	S_362.4	Retinal vascular changes and abnomalities	ENSG00000272168.1	CASC15	6142	0.804323
Adipose_Subcutaneous	S_362.4	Retinal vascular changes and abnomalities	ENSG00000176623.7	RMDN1	4543	0.874368
Adipose_Subcutaneous	S_365	Glaucoma	ENSG00000136944.13	LMX1B	4666	0.805402
Adipose_Subcutaneous	S_365	Glaucoma	ENSG00000224842.2	RP11-123K19.1	4663	0.928078
Adipose_Subcutaneous	S_365	Glaucoma	ENSG00000224358.1	RP11-466F5.8	6486	0.981671
Adipose_Subcutaneous	S_365	Glaucoma	ENSG00000143183.12	TMCO1	6535	0.990482
Adipose_Subcutaneous	S_365.1	Open-angle glaucoma	ENSG00000162836.7	ACP6	3339	0.906011
Adipose_Subcutaneous	S_365.1	Open-angle glaucoma	ENSG00000224358.1	RP11-466F5.8	6486	0.984351
Adipose_Subcutaneous	S_365.1	Open-angle glaucoma	ENSG00000143183.12	TMCO1	6535	0.989406
Adipose_Subcutaneous	S_365.11	Primary open angle glaucoma	ENSG00000162836.7	ACP6	3339	0.867603
Adipose_Subcutaneous	S_365.11	Primary open angle glaucoma	ENSG00000224358.1	RP11-466F5.8	6486	0.986127
Adipose_Subcutaneous	S_365.11	Primary open angle glaucoma	ENSG00000143183.12	TMCO1	6535	0.990562
Adipose_Subcutaneous	S_365.2	Primary angle-closure glaucoma	ENSG00000204427.7	ABHD16A	15113	0.83153
Adipose_Subcutaneous	S_366	Cataract	ENSG00000261888.1	AC144831.1	3620	0.85187
Adipose_Subcutaneous	S_366	Cataract	ENSG00000232629.4	HLA-DQB2	11754	0.904107
Adipose_Subcutaneous	S_366	Cataract	ENSG00000135437.5	RDH5	4516	0.943543
Adipose_Subcutaneous	S_366.2	Senile cataract	ENSG00000261888.1	AC144831.1	3620	0.804177
Adipose_Subcutaneous	S_366.2	Senile cataract	ENSG00000142405.17	NLRP12	7813	0.97073
Adipose_Subcutaneous	S_367	Disorders of refraction and accommodation; blindness and low vision	ENSG00000135437.5	RDH5	4516	0.962707
Adipose_Subcutaneous	S_367.1	Myopia	ENSG00000135437.5	RDH5	4516	0.992876
Adipose_Subcutaneous	S_367.1	Myopia	ENSG00000205189.7	ZBTB10	4588	0.850998
Adipose_Subcutaneous	S_368.2	Diplopia and disorders of binocular vision	ENSG00000153317.10	ASAP1	6342	0.818527
Adipose_Subcutaneous	S_368.9	Subjective visual disturbances	ENSG00000042062.7	FAM65C	5916	0.940893
Adipose_Subcutaneous	S_370	Keratitis	ENSG00000119715.10	ESRRB	6048	0.923725
Adipose_Subcutaneous	S_370	Keratitis	ENSG00000258454.1	RP11-361H10.3	6059	0.943813
Adipose_Subcutaneous	S_375	Disorders of lacrimal system	ENSG00000224383.3	C17orf72	3116	0.951877
Adipose_Subcutaneous	S_375	Disorders of lacrimal system	ENSG00000108622.6	ICAM2	3127	0.952778
[truncated: 73,225 more rows]
