# Supplementary material for: A tissue-level phenome-wide network map of colocalized genes and phenotypes in the UK Biobank
Source: Commun Biol. 2022 Aug 20;5:849. doi: 10.1038/s42003-022-03820-z (PMC9392744; doi:10.1038/s42003-022-03820-z)
Supplement: Supplementary file 4 — Supplementary Data 2 [file 42003_2022_3820_MOESM4_ESM.xlsx]

## Sheet: Supplementary Data 2
Tissue	Number of phenotypes	Number of genes	Number of links	Phenotype average degree	Gene average degree
Adipose_Subcutaneous	530	956	2447	4.62	2.56
Adipose_Visceral_Omentum	474	725	1634	3.45	2.25
Adrenal_Gland	482	718	1619	3.36	2.25
Artery_Aorta	486	834	2283	4.7	2.74
Artery_Coronary	439	626	1409	3.21	2.25
Artery_Tibial	513	933	2336	4.55	2.5
Brain_Amygdala	459	511	1157	2.52	2.26
Brain_Anterior_cingulate_cortex_BA24	421	540	1274	3.03	2.36
Brain_Caudate_basal_ganglia	445	602	1346	3.02	2.24
Brain_Cerebellar_Hemisphere	490	729	1733	3.54	2.38
Brain_Cerebellum	517	830	1988	3.85	2.4
Brain_Cortex	480	626	1513	3.15	2.42
Brain_Frontal_Cortex_BA9	453	567	1270	2.8	2.24
Brain_Hippocampus	447	536	1096	2.45	2.04
Brain_Hypothalamus	412	530	1174	2.85	2.22
Brain_Nucleus_accumbens_basal_ganglia	449	544	1160	2.58	2.13
Brain_Putamen_basal_ganglia	481	571	1326	2.76	2.32
Brain_Spinal_cord_cervical_c-1	464	522	1054	2.27	2.02
Brain_Substantia_nigra	417	445	855	2.05	1.92
Breast_Mammary_Tissue	496	757	1768	3.56	2.34
Cells_EBV-transformed_lymphocytes	407	610	1086	2.67	1.78
Cells_Transformed_fibroblasts	512	879	2156	4.21	2.45
Colon_Sigmoid	505	688	1435	2.84	2.09
Colon_Transverse	474	707	1625	3.43	2.3
Esophagus_Gastroesophageal_Junction	466	707	1513	3.25	2.14
Esophagus_Mucosa	548	845	1960	3.58	2.32
Esophagus_Muscularis	499	873	2252	4.51	2.58
Heart_Atrial_Appendage	459	719	1660	3.62	2.31
Heart_Left_Ventricle	462	694	1635	3.54	2.36
Liver	478	595	1534	3.21	2.58
Lung	487	778	1801	3.7	2.31
Minor_Salivary_Gland	442	509	1142	2.58	2.24
Muscle_Skeletal	521	829	1940	3.72	2.34
Nerve_Tibial	489	864	2094	4.28	2.42
Ovary	451	610	1248	2.77	2.05
Pancreas	467	675	1637	3.51	2.43
Pituitary	495	682	1653	3.34	2.42
Prostate	460	556	1293	2.81	2.33
Skin_Not_Sun_Exposed_Suprapubic	483	754	1711	3.54	2.27
Skin_Sun_Exposed_Lower_leg	526	841	2032	3.86	2.42
Small_Intestine_Terminal_Ileum	443	571	1112	2.51	1.95
Spleen	465	661	1321	2.84	2
Stomach	456	594	1198	2.63	2.02
Testis	470	711	1632	3.47	2.3
Thyroid	522	921	2195	4.2	2.38
Uterus	414	493	1055	2.55	2.14
Vagina	427	517	1107	2.59	2.14
Whole_Blood	503	747	1755	3.49	2.35
All tissues aggregated	1411	9151	25710	18.22	2.81
