# Supplementary material for: A tissue-level phenome-wide network map of colocalized genes and phenotypes in the UK Biobank
Source: Commun Biol. 2022 Aug 20;5:849. doi: 10.1038/s42003-022-03820-z (PMC9392744; doi:10.1038/s42003-022-03820-z)
Supplement: Supplementary file 5 — Supplementary Data 3 [file 42003_2022_3820_MOESM5_ESM.xlsx]

## Sheet: Supplementary Data 3
Phenotype	Phenotype description	Gene probe ID	Gene name	Number of tissues	List of tissues
N_1001	Duration of strenuous sports	ENSG00000226237.1	RP11-276H19.1	1	Thyroid
N_102	Pulse rate, automated reading	ENSG00000009950.11	MLXIPL	1	Prostate
N_102	Pulse rate, automated reading	ENSG00000031003.6	FAM13B	2	Heart_Atrial_Appendage | Heart_Left_Ventricle
N_102	Pulse rate, automated reading	ENSG00000044459.10	CNTLN	1	Breast_Mammary_Tissue
N_102	Pulse rate, automated reading	ENSG00000048405.5	ZNF800	2	Muscle_Skeletal | Pancreas
N_102	Pulse rate, automated reading	ENSG00000056661.9	PCGF2	13	Adipose_Visceral_Omentum | Adrenal_Gland | Artery_Coronary | Artery_Tibial | Brain_Cerebellum | Breast_Mammary_Tissue | Esophagus_Muscularis | Lung | Skin_Sun_Exposed_Lower_leg | Small_Intestine_Terminal_Ileum | Stomach | Testis | Whole_Blood
N_102	Pulse rate, automated reading	ENSG00000064989.8	CALCRL	3	Adipose_Subcutaneous | Artery_Aorta | Artery_Tibial
N_102	Pulse rate, automated reading	ENSG00000069188.12	SDK2	2	Artery_Aorta | Artery_Tibial
N_102	Pulse rate, automated reading	ENSG00000071991.4	CDH19	2	Esophagus_Gastroesophageal_Junction | Esophagus_Mucosa
N_102	Pulse rate, automated reading	ENSG00000075702.12	WDR62	2	Heart_Atrial_Appendage | Heart_Left_Ventricle
N_102	Pulse rate, automated reading	ENSG00000077522.8	ACTN2	3	Esophagus_Gastroesophageal_Junction | Esophagus_Muscularis | Heart_Atrial_Appendage
N_102	Pulse rate, automated reading	ENSG00000084676.11	NCOA1	3	Artery_Tibial | Brain_Putamen_basal_ganglia | Nerve_Tibial
N_102	Pulse rate, automated reading	ENSG00000086232.8	EIF2AK1	1	Cells_Transformed_fibroblasts
N_102	Pulse rate, automated reading	ENSG00000087077.7	TRIP6	1	Pancreas
N_102	Pulse rate, automated reading	ENSG00000087085.9	ACHE	14	Adipose_Subcutaneous | Adipose_Visceral_Omentum | Adrenal_Gland | Artery_Aorta | Artery_Coronary | Artery_Tibial | Esophagus_Gastroesophageal_Junction | Esophagus_Muscularis | Heart_Atrial_Appendage | Nerve_Tibial | Ovary | Pancreas | Skin_Sun_Exposed_Lower_leg | Thyroid
N_102	Pulse rate, automated reading	ENSG00000087087.14	SRRT	7	Adipose_Visceral_Omentum | Artery_Aorta | Artery_Tibial | Brain_Cerebellum | Heart_Atrial_Appendage | Lung | Nerve_Tibial
N_102	Pulse rate, automated reading	ENSG00000088298.8	EDEM2	1	Muscle_Skeletal
N_102	Pulse rate, automated reading	ENSG00000088756.8	ARHGAP28	10	Brain_Amygdala | Brain_Anterior_cingulate_cortex_BA24 | Brain_Cortex | Brain_Frontal_Cortex_BA9 | Brain_Spinal_cord_cervical_c-1 | Brain_Substantia_nigra | Esophagus_Mucosa | Muscle_Skeletal | Skin_Not_Sun_Exposed_Suprapubic | Skin_Sun_Exposed_Lower_leg
N_102	Pulse rate, automated reading	ENSG00000090316.11	MAEA	1	Ovary
N_102	Pulse rate, automated reading	ENSG00000100201.14	DDX17	2	Artery_Coronary | Nerve_Tibial
N_102	Pulse rate, automated reading	ENSG00000100211.6	CBY1	2	Artery_Coronary | Prostate
N_102	Pulse rate, automated reading	ENSG00000100226.11	GTPBP1	1	Testis
N_102	Pulse rate, automated reading	ENSG00000100242.11	SUN2	2	Esophagus_Mucosa | Skin_Sun_Exposed_Lower_leg
N_102	Pulse rate, automated reading	ENSG00000101000.4	PROCR	1	Muscle_Skeletal
N_102	Pulse rate, automated reading	ENSG00000101608.8	MYL12A	12	Adipose_Subcutaneous | Adipose_Visceral_Omentum | Artery_Aorta | Artery_Tibial | Breast_Mammary_Tissue | Cells_Transformed_fibroblasts | Esophagus_Mucosa | Heart_Atrial_Appendage | Heart_Left_Ventricle | Lung | Muscle_Skeletal | Skin_Sun_Exposed_Lower_leg
N_102	Pulse rate, automated reading	ENSG00000102780.12	DGKH	1	Prostate
N_102	Pulse rate, automated reading	ENSG00000103449.7	SALL1	1	Testis
N_102	Pulse rate, automated reading	ENSG00000103852.8	TTC23	1	Adrenal_Gland
N_102	Pulse rate, automated reading	ENSG00000104756.11	KCTD9	1	Minor_Salivary_Gland
N_102	Pulse rate, automated reading	ENSG00000105254.7	TBCB	1	Heart_Atrial_Appendage
N_102	Pulse rate, automated reading	ENSG00000105270.10	CLIP3	1	Heart_Atrial_Appendage
N_102	Pulse rate, automated reading	ENSG00000105393.11	BABAM1	1	Skin_Not_Sun_Exposed_Suprapubic
N_102	Pulse rate, automated reading	ENSG00000105976.10	MET	5	Brain_Caudate_basal_ganglia | Brain_Cerebellar_Hemisphere | Brain_Hypothalamus | Brain_Putamen_basal_ganglia | Lung
N_102	Pulse rate, automated reading	ENSG00000108292.12	MLLT6	1	Esophagus_Mucosa
N_102	Pulse rate, automated reading	ENSG00000108433.11	GOSR2	1	Adrenal_Gland
N_102	Pulse rate, automated reading	ENSG00000108515.13	ENO3	2	Esophagus_Muscularis | Ovary
N_102	Pulse rate, automated reading	ENSG00000114450.5	GNB4	2	Heart_Atrial_Appendage | Heart_Left_Ventricle
N_102	Pulse rate, automated reading	ENSG00000114541.10	FRMD4B	1	Artery_Tibial
N_102	Pulse rate, automated reading	ENSG00000118526.6	TCF21	4	Adipose_Subcutaneous | Artery_Coronary | Artery_Tibial | Muscle_Skeletal
N_102	Pulse rate, automated reading	ENSG00000118680.8	MYL12B	1	Heart_Left_Ventricle
N_102	Pulse rate, automated reading	ENSG00000118922.12	KLF12	1	Brain_Spinal_cord_cervical_c-1
N_102	Pulse rate, automated reading	ENSG00000119139.12	TJP2	1	Nerve_Tibial
N_102	Pulse rate, automated reading	ENSG00000120662.11	MTRF1	4	Brain_Cerebellar_Hemisphere | Brain_Cerebellum | Ovary | Pancreas
N_102	Pulse rate, automated reading	ENSG00000121749.11	TBC1D15	1	Testis
N_102	Pulse rate, automated reading	ENSG00000122696.8	SLC25A51	1	Brain_Cerebellum
N_102	Pulse rate, automated reading	ENSG00000123096.7	SSPN	2	Heart_Atrial_Appendage | Heart_Left_Ventricle
N_102	Pulse rate, automated reading	ENSG00000123416.11	TUBA1B	1	Esophagus_Muscularis
N_102	Pulse rate, automated reading	ENSG00000124772.7	CPNE5	1	Pituitary
N_102	Pulse rate, automated reading	ENSG00000127920.5	GNG11	1	Heart_Atrial_Appendage
N_102	Pulse rate, automated reading	ENSG00000127957.12	PMS2P3	8	Adipose_Subcutaneous | Adipose_Visceral_Omentum | Brain_Putamen_basal_ganglia | Breast_Mammary_Tissue | Cells_Transformed_fibroblasts | Heart_Atrial_Appendage | Muscle_Skeletal | Pituitary
N_102	Pulse rate, automated reading	ENSG00000130528.7	HRC	1	Lung
N_102	Pulse rate, automated reading	ENSG00000130856.11	ZNF236	2	Cells_Transformed_fibroblasts | Esophagus_Mucosa
N_102	Pulse rate, automated reading	ENSG00000132517.10	SLC52A1	2	Skin_Not_Sun_Exposed_Suprapubic | Skin_Sun_Exposed_Lower_leg
N_102	Pulse rate, automated reading	ENSG00000132563.11	REEP2	1	Brain_Hippocampus
N_102	Pulse rate, automated reading	ENSG00000132819.12	RBM38	2	Esophagus_Muscularis | Heart_Atrial_Appendage
N_102	Pulse rate, automated reading	ENSG00000134278.10	SPIRE1	1	Liver
N_102	Pulse rate, automated reading	ENSG00000134504.8	KCTD1	1	Nerve_Tibial
N_102	Pulse rate, automated reading	ENSG00000134825.9	TMEM258	1	Cells_Transformed_fibroblasts
N_102	Pulse rate, automated reading	ENSG00000135213.8	POM121C	14	Adipose_Subcutaneous | Adipose_Visceral_Omentum | Artery_Aorta | Artery_Coronary | Brain_Anterior_cingulate_cortex_BA24 | Brain_Hippocampus | Cells_Transformed_fibroblasts | Esophagus_Gastroesophageal_Junction | Esophagus_Mucosa | Esophagus_Muscularis | Heart_Atrial_Appendage | Muscle_Skeletal | Prostate | Thyroid
N_102	Pulse rate, automated reading	ENSG00000136404.11	TM6SF1	1	Artery_Aorta
N_102	Pulse rate, automated reading	ENSG00000137288.5	UQCC2	1	Brain_Frontal_Cortex_BA9
N_102	Pulse rate, automated reading	ENSG00000139517.6	LNX2	2	Brain_Spinal_cord_cervical_c-1 | Muscle_Skeletal
N_102	Pulse rate, automated reading	ENSG00000139636.11	LMBR1L	1	Esophagus_Muscularis
N_102	Pulse rate, automated reading	ENSG00000140465.9	CYP1A1	1	Brain_Hippocampus
N_102	Pulse rate, automated reading	ENSG00000140807.4	NKD1	1	Adipose_Subcutaneous
N_102	Pulse rate, automated reading	ENSG00000140937.9	CDH11	1	Heart_Atrial_Appendage
N_102	Pulse rate, automated reading	ENSG00000141030.8	COPS3	1	Whole_Blood
N_102	Pulse rate, automated reading	ENSG00000141441.11	GAREM	1	Lung
N_102	Pulse rate, automated reading	ENSG00000145194.13	ECE2	2	Brain_Caudate_basal_ganglia | Brain_Hypothalamus
N_102	Pulse rate, automated reading	ENSG00000146809.8	ASB15	1	Heart_Atrial_Appendage
N_102	Pulse rate, automated reading	ENSG00000149260.10	CAPN5	1	Spleen
N_102	Pulse rate, automated reading	ENSG00000149485.12	FADS1	1	Brain_Cerebellum
N_102	Pulse rate, automated reading	ENSG00000149782.7	PLCB3	1	Esophagus_Mucosa
N_102	Pulse rate, automated reading	ENSG00000151090.13	THRB	2	Heart_Atrial_Appendage | Heart_Left_Ventricle
N_102	Pulse rate, automated reading	ENSG00000152767.11	FARP1	1	Cells_Transformed_fibroblasts
N_102	Pulse rate, automated reading	ENSG00000153814.7	JAZF1	12	Adipose_Subcutaneous | Adipose_Visceral_Omentum | Artery_Aorta | Cells_Transformed_fibroblasts | Esophagus_Gastroesophageal_Junction | Esophagus_Muscularis | Heart_Atrial_Appendage | Heart_Left_Ventricle | Liver | Muscle_Skeletal | Nerve_Tibial | Pancreas
N_102	Pulse rate, automated reading	ENSG00000154639.14	CXADR	1	Brain_Hypothalamus
N_102	Pulse rate, automated reading	ENSG00000154803.8	FLCN	4	Artery_Tibial | Brain_Cerebellum | Esophagus_Muscularis | Ovary
N_102	Pulse rate, automated reading	ENSG00000156113.16	KCNMA1	1	Brain_Anterior_cingulate_cortex_BA24
N_102	Pulse rate, automated reading	ENSG00000156966.6	B3GNT7	5	Artery_Aorta | Artery_Tibial | Heart_Atrial_Appendage | Prostate | Testis
N_102	Pulse rate, automated reading	ENSG00000159842.10	ABR	1	Esophagus_Muscularis
N_102	Pulse rate, automated reading	ENSG00000160392.9	C19orf47	1	Esophagus_Mucosa
N_102	Pulse rate, automated reading	ENSG00000161904.7	LEMD2	5	Artery_Coronary | Breast_Mammary_Tissue | Esophagus_Mucosa | Nerve_Tibial | Pituitary
N_102	Pulse rate, automated reading	ENSG00000164707.11	SLC13A4	9	Adipose_Subcutaneous | Colon_Sigmoid | Nerve_Tibial | Ovary | Pancreas | Prostate | Small_Intestine_Terminal_Ileum | Stomach | Thyroid
N_102	Pulse rate, automated reading	ENSG00000165915.9	SLC39A13	1	Cells_Transformed_fibroblasts
N_102	Pulse rate, automated reading	ENSG00000166246.9	C16orf71	1	Adrenal_Gland
N_102	Pulse rate, automated reading	ENSG00000168958.15	MFF	1	Vagina
N_102	Pulse rate, automated reading	ENSG00000169609.9	C15orf40	1	Adrenal_Gland
N_102	Pulse rate, automated reading	ENSG00000170092.10	AC018720.10	12	Adipose_Subcutaneous | Adipose_Visceral_Omentum | Adrenal_Gland | Artery_Aorta | Breast_Mammary_Tissue | Esophagus_Gastroesophageal_Junction | Lung | Ovary | Pituitary | Prostate | Skin_Sun_Exposed_Lower_leg | Thyroid
N_102	Pulse rate, automated reading	ENSG00000170142.7	UBE2E1	1	Brain_Hippocampus
N_102	Pulse rate, automated reading	ENSG00000171471.5	MAP1LC3B2	1	Uterus
N_102	Pulse rate, automated reading	ENSG00000171634.12	BPTF	1	Esophagus_Muscularis
N_102	Pulse rate, automated reading	ENSG00000172650.8	AGAP5	1	Heart_Atrial_Appendage
N_102	Pulse rate, automated reading	ENSG00000172828.8	CES3	1	Esophagus_Mucosa
N_102	Pulse rate, automated reading	ENSG00000174165.3	ZDHHC24	1	Brain_Hypothalamus
N_102	Pulse rate, automated reading	ENSG00000174738.8	NR1D2	1	Artery_Tibial
N_102	Pulse rate, automated reading	ENSG00000175164.9	ABO	3	Adipose_Visceral_Omentum | Adrenal_Gland | Breast_Mammary_Tissue
N_102	Pulse rate, automated reading	ENSG00000175274.14	TP53I11	1	Esophagus_Mucosa
N_102	Pulse rate, automated reading	ENSG00000176054.6	RPL23P2	1	Adipose_Subcutaneous
N_102	Pulse rate, automated reading	ENSG00000177311.6	ZBTB38	2	Adipose_Subcutaneous | Thyroid
N_102	Pulse rate, automated reading	ENSG00000178209.10	PLEC	1	Heart_Left_Ventricle
N_102	Pulse rate, automated reading	ENSG00000178809.7	TRIM73	7	Brain_Putamen_basal_ganglia | Esophagus_Gastroesophageal_Junction | Esophagus_Muscularis | Nerve_Tibial | Pancreas | Stomach | Thyroid
N_102	Pulse rate, automated reading	ENSG00000179833.4	SERTAD2	1	Adipose_Subcutaneous
N_102	Pulse rate, automated reading	ENSG00000182253.10	SYNM	2	Adrenal_Gland | Pancreas
N_102	Pulse rate, automated reading	ENSG00000182472.4	CAPN12	2	Artery_Coronary | Lung
N_102	Pulse rate, automated reading	ENSG00000182534.9	MXRA7	4	Adrenal_Gland | Brain_Spinal_cord_cervical_c-1 | Muscle_Skeletal | Pituitary
N_102	Pulse rate, automated reading	ENSG00000183072.9	NKX2-5	3	Brain_Cerebellar_Hemisphere | Brain_Cerebellum | Pituitary
N_102	Pulse rate, automated reading	ENSG00000183161.3	FANCF	3	Esophagus_Mucosa | Pancreas | Skin_Not_Sun_Exposed_Suprapubic
N_102	Pulse rate, automated reading	ENSG00000184445.7	KNTC1	3	Brain_Frontal_Cortex_BA9 | Esophagus_Mucosa | Heart_Left_Ventricle
N_102	Pulse rate, automated reading	ENSG00000184949.11	FAM227A	2	Adipose_Visceral_Omentum | Cells_Transformed_fibroblasts
N_102	Pulse rate, automated reading	ENSG00000185739.9	SRL	1	Testis
N_102	Pulse rate, automated reading	ENSG00000186184.11	POLR1D	1	Brain_Caudate_basal_ganglia
N_102	Pulse rate, automated reading	ENSG00000198892.6	SHISA4	2	Brain_Hypothalamus | Brain_Spinal_cord_cervical_c-1
N_102	Pulse rate, automated reading	ENSG00000205581.6	HMGN1	3	Esophagus_Gastroesophageal_Junction | Esophagus_Muscularis | Pancreas
N_102	Pulse rate, automated reading	ENSG00000205583.9	STAG3L1	20	Adipose_Subcutaneous | Adipose_Visceral_Omentum | Adrenal_Gland | Artery_Coronary | Artery_Tibial | Brain_Anterior_cingulate_cortex_BA24 | Brain_Caudate_basal_ganglia | Brain_Frontal_Cortex_BA9 | Brain_Hippocampus | Brain_Hypothalamus | Brain_Putamen_basal_ganglia | Cells_Transformed_fibroblasts | Esophagus_Gastroesophageal_Junction | Esophagus_Mucosa | Esophagus_Muscularis | Heart_Atrial_Appenda…
N_102	Pulse rate, automated reading	ENSG00000215527.3	AP005482.1	1	Liver
N_102	Pulse rate, automated reading	ENSG00000219435.3	TEX40	3	Brain_Amygdala | Skin_Sun_Exposed_Lower_leg | Testis
N_102	Pulse rate, automated reading	ENSG00000223597.2	CTD-2296D1.5	1	Testis
N_102	Pulse rate, automated reading	ENSG00000223657.2	KRT8P51	1	Colon_Sigmoid
N_102	Pulse rate, automated reading	ENSG00000225639.1	PGAM1P2	2	Lung | Nerve_Tibial
N_102	Pulse rate, automated reading	ENSG00000226094.1	RPL7P3	1	Muscle_Skeletal
N_102	Pulse rate, automated reading	ENSG00000226243.1	RPL37AP1	1	Whole_Blood
N_102	Pulse rate, automated reading	ENSG00000227110.2	LMCD1-AS1	1	Minor_Salivary_Gland
N_102	Pulse rate, automated reading	ENSG00000227450.2	CTB-58E17.5	2	Adipose_Subcutaneous | Skin_Sun_Exposed_Lower_leg
N_102	Pulse rate, automated reading	ENSG00000228274.3	RP3-508I15.9	7	Brain_Cortex | Esophagus_Mucosa | Muscle_Skeletal | Ovary | Testis | Uterus | Vagina
N_102	Pulse rate, automated reading	ENSG00000228307.1	OR2S1P	1	Prostate
N_102	Pulse rate, automated reading	ENSG00000230795.2	HLA-K	1	Adipose_Subcutaneous
N_102	Pulse rate, automated reading	ENSG00000230912.1	RP3-508I15.10	1	Nerve_Tibial
N_102	Pulse rate, automated reading	ENSG00000231518.1	RP11-327L3.3	6	Adipose_Subcutaneous | Artery_Coronary | Esophagus_Gastroesophageal_Junction | Nerve_Tibial | Prostate | Thyroid
N_102	Pulse rate, automated reading	ENSG00000231721.2	MKLN1-AS1	1	Heart_Atrial_Appendage
N_102	Pulse rate, automated reading	ENSG00000234072.1	AC074117.10	1	Cells_Transformed_fibroblasts
N_102	Pulse rate, automated reading	ENSG00000235387.1	LINC00961	8	Esophagus_Mucosa | Heart_Atrial_Appendage | Heart_Left_Ventricle | Lung | Nerve_Tibial | Prostate | Thyroid | Vagina
N_102	Pulse rate, automated reading	ENSG00000237125.4	HAND2-AS1	1	Liver
N_102	Pulse rate, automated reading	ENSG00000237697.2	LINC00312	2	Esophagus_Mucosa | Heart_Atrial_Appendage
N_102	Pulse rate, automated reading	ENSG00000242539.2	AC007620.3	2	Heart_Atrial_Appendage | Heart_Left_Ventricle
N_102	Pulse rate, automated reading	ENSG00000243317.3	C7orf73	29	Adipose_Subcutaneous | Adipose_Visceral_Omentum | Adrenal_Gland | Artery_Aorta | Artery_Coronary | Artery_Tibial | Brain_Amygdala | Brain_Anterior_cingulate_cortex_BA24 | Brain_Caudate_basal_ganglia | Brain_Cortex | Brain_Frontal_Cortex_BA9 | Brain_Hippocampus | Brain_Putamen_basal_ganglia | Breast_Mammary_Tissue | Cells_EBV-transformed_lymphocytes | Cells_Transformed_fibroblasts | Colon_Sigmoid …
N_102	Pulse rate, automated reading	ENSG00000246263.2	KB-431C1.4	1	Artery_Aorta
N_102	Pulse rate, automated reading	ENSG00000246323.2	RP11-325L7.1	2	Heart_Atrial_Appendage | Heart_Left_Ventricle
N_102	Pulse rate, automated reading	ENSG00000249865.1	CTD-2296D1.4	1	Testis
N_102	Pulse rate, automated reading	ENSG00000250260.1	RP11-325L7.2	1	Heart_Atrial_Appendage
N_102	Pulse rate, automated reading	ENSG00000254423.1	RP11-351I21.7	1	Brain_Putamen_basal_ganglia
N_102	Pulse rate, automated reading	ENSG00000255556.2	RP11-351I21.6	1	Brain_Hypothalamus
N_102	Pulse rate, automated reading	ENSG00000255568.2	BRWD1-IT2	1	Cells_EBV-transformed_lymphocytes
N_102	Pulse rate, automated reading	ENSG00000258017.1	RP11-386G11.10	1	Uterus
N_102	Pulse rate, automated reading	ENSG00000261390.1	RP11-345M22.2	1	Vagina
N_102	Pulse rate, automated reading	ENSG00000261616.1	RP11-6O2.3	3	Adrenal_Gland | Artery_Coronary | Artery_Tibial
N_102	Pulse rate, automated reading	ENSG00000261685.2	RP11-401P9.4	1	Adipose_Subcutaneous
N_102	Pulse rate, automated reading	ENSG00000262223.2	RP11-1055B8.3	1	Artery_Aorta
N_102	Pulse rate, automated reading	ENSG00000264235.1	RP13-270P17.1	2	Artery_Aorta | Skin_Sun_Exposed_Lower_leg
N_102	Pulse rate, automated reading	ENSG00000266040.1	CTB-58E17.3	1	Skin_Sun_Exposed_Lower_leg
N_102	Pulse rate, automated reading	ENSG00000266441.1	RP11-91I8.3	11	Adipose_Subcutaneous | Adipose_Visceral_Omentum | Brain_Amygdala | Brain_Anterior_cingulate_cortex_BA24 | Brain_Caudate_basal_ganglia | Brain_Frontal_Cortex_BA9 | Brain_Nucleus_accumbens_basal_ganglia | Brain_Putamen_basal_ganglia | Brain_Substantia_nigra | Muscle_Skeletal | Pituitary
N_102	Pulse rate, automated reading	ENSG00000267023.1	LRRC37A16P	2	Esophagus_Mucosa | Skin_Sun_Exposed_Lower_leg
N_102	Pulse rate, automated reading	ENSG00000267114.1	CTB-129P6.11	1	Brain_Substantia_nigra
N_102	Pulse rate, automated reading	ENSG00000267249.1	RP11-973H7.3	2	Colon_Sigmoid | Esophagus_Mucosa
N_102	Pulse rate, automated reading	ENSG00000269728.1	RP11-145M9.4	2	Heart_Atrial_Appendage | Heart_Left_Ventricle
N_102	Pulse rate, automated reading	ENSG00000270237.1	RP11-381K20.5	4	Colon_Sigmoid | Heart_Left_Ventricle | Testis | Thyroid
N_102	Pulse rate, automated reading	ENSG00000272386.1	RP11-666A8.12	1	Brain_Cerebellar_Hemisphere
N_102	Pulse rate, automated reading	ENSG00000273076.1	RP3-508I15.22	1	Adipose_Visceral_Omentum
N_102	Pulse rate, automated reading	ENSG00000273190.1	RP11-255C15.4	1	Esophagus_Gastroesophageal_Junction
N_102	Pulse rate, automated reading	ENSG00000273219.1	RP11-644N4.1	20	Adipose_Subcutaneous | Adipose_Visceral_Omentum | Artery_Tibial | Breast_Mammary_Tissue | Cells_Transformed_fibroblasts | Colon_Transverse | Esophagus_Gastroesophageal_Junction | Esophagus_Mucosa | Minor_Salivary_Gland | Ovary | Pituitary | Prostate | Skin_Not_Sun_Exposed_Suprapubic | Skin_Sun_Exposed_Lower_leg | Spleen | Stomach | Testis | Thyroid | Uterus | Vagina
N_1021	Duration of light DIY	ENSG00000125386.10	FAM193A	1	Brain_Amygdala
N_1021	Duration of light DIY	ENSG00000127191.13	TRAF2	1	Brain_Amygdala
N_1021	Duration of light DIY	ENSG00000132671.4	SSTR4	1	Brain_Nucleus_accumbens_basal_ganglia
N_1021	Duration of light DIY	ENSG00000229766.2	RP5-971N18.3	2	Brain_Caudate_basal_ganglia | Brain_Nucleus_accumbens_basal_ganglia
N_1021	Duration of light DIY	ENSG00000234646.1	RP4-753D10.3	1	Brain_Nucleus_accumbens_basal_ganglia
N_1070	Time spent watching television (TV)	ENSG00000014138.4	POLA2	1	Prostate
N_1070	Time spent watching television (TV)	ENSG00000044459.10	CNTLN	1	Colon_Sigmoid
N_1070	Time spent watching television (TV)	ENSG00000070444.10	MNT	5	Brain_Putamen_basal_ganglia | Cells_EBV-transformed_lymphocytes | Esophagus_Mucosa | Skin_Sun_Exposed_Lower_leg | Thyroid
N_1070	Time spent watching television (TV)	ENSG00000088305.14	DNMT3B	2	Brain_Anterior_cingulate_cortex_BA24 | Heart_Left_Ventricle
N_1070	Time spent watching television (TV)	ENSG00000099377.9	HSD3B7	1	Whole_Blood
N_1070	Time spent watching television (TV)	ENSG00000100364.14	KIAA0930	1	Adrenal_Gland
N_1070	Time spent watching television (TV)	ENSG00000103507.9	BCKDK	1	Whole_Blood
N_1070	Time spent watching television (TV)	ENSG00000103855.13	CD276	1	Whole_Blood
N_1070	Time spent watching television (TV)	ENSG00000109466.9	KLHL2	1	Adrenal_Gland
N_1070	Time spent watching television (TV)	ENSG00000110888.13	CAPRIN2	2	Artery_Aorta | Heart_Atrial_Appendage
N_1070	Time spent watching television (TV)	ENSG00000111325.12	OGFOD2	1	Cells_EBV-transformed_lymphocytes
N_1070	Time spent watching television (TV)	ENSG00000111328.2	CDK2AP1	1	Testis
N_1070	Time spent watching television (TV)	ENSG00000119782.9	FKBP1B	1	Skin_Sun_Exposed_Lower_leg
N_1070	Time spent watching television (TV)	ENSG00000123352.13	SPATS2	2	Skin_Not_Sun_Exposed_Suprapubic | Skin_Sun_Exposed_Lower_leg
N_1070	Time spent watching television (TV)	ENSG00000124193.10	SRSF6	1	Brain_Putamen_basal_ganglia
N_1070	Time spent watching television (TV)	ENSG00000130584.6	ZBTB46	7	Artery_Aorta | Brain_Anterior_cingulate_cortex_BA24 | Brain_Cortex | Brain_Frontal_Cortex_BA9 | Brain_Putamen_basal_ganglia | Esophagus_Mucosa | Muscle_Skeletal
N_1070	Time spent watching television (TV)	ENSG00000130956.9	HABP4	1	Cells_EBV-transformed_lymphocytes
N_1070	Time spent watching television (TV)	ENSG00000132640.10	BTBD3	1	Esophagus_Mucosa
N_1070	Time spent watching television (TV)	ENSG00000133704.5	IPO8	3	Adrenal_Gland | Brain_Putamen_basal_ganglia | Prostate
N_1070	Time spent watching television (TV)	ENSG00000134817.9	APLNR	1	Heart_Atrial_Appendage
N_1070	Time spent watching television (TV)	ENSG00000134882.11	UBAC2	1	Brain_Frontal_Cortex_BA9
N_1070	Time spent watching television (TV)	ENSG00000136560.9	TANK	1	Muscle_Skeletal
N_1070	Time spent watching television (TV)	ENSG00000137875.4	BCL2L10	1	Uterus
N_1070	Time spent watching television (TV)	ENSG00000139160.9	METTL20	1	Pancreas
N_1070	Time spent watching television (TV)	ENSG00000139910.15	NOVA1	6	Artery_Tibial | Brain_Cerebellum | Colon_Sigmoid | Heart_Left_Ventricle | Nerve_Tibial | Ovary
N_1070	Time spent watching television (TV)	ENSG00000140488.10	CELF6	1	Thyroid
N_1070	Time spent watching television (TV)	ENSG00000141452.5	C18orf8	13	Artery_Aorta | Artery_Tibial | Brain_Anterior_cingulate_cortex_BA24 | Brain_Caudate_basal_ganglia | Brain_Cerebellar_Hemisphere | Brain_Cortex | Colon_Transverse | Esophagus_Gastroesophageal_Junction | Lung | Muscle_Skeletal | Nerve_Tibial | Thyroid | Whole_Blood
N_1070	Time spent watching television (TV)	ENSG00000141458.8	NPC1	3	Artery_Aorta | Brain_Anterior_cingulate_cortex_BA24 | Brain_Cortex
N_1070	Time spent watching television (TV)	ENSG00000142634.8	EFHD2	1	Pituitary
N_1070	Time spent watching television (TV)	ENSG00000145743.11	FBXL17	1	Skin_Not_Sun_Exposed_Suprapubic
N_1070	Time spent watching television (TV)	ENSG00000149115.9	TNKS1BP1	1	Lung
N_1070	Time spent watching television (TV)	ENSG00000150967.13	ABCB9	3	Artery_Aorta | Heart_Atrial_Appendage | Testis
N_1070	Time spent watching television (TV)	ENSG00000151006.7	PRSS53	1	Liver
N_1070	Time spent watching television (TV)	ENSG00000160679.8	CHTOP	1	Esophagus_Muscularis
N_1070	Time spent watching television (TV)	ENSG00000162438.7	CTRC	1	Whole_Blood
N_1070	Time spent watching television (TV)	ENSG00000162613.12	FUBP1	17	Adipose_Subcutaneous | Adipose_Visceral_Omentum | Artery_Aorta | Artery_Tibial | Brain_Cerebellum | Breast_Mammary_Tissue | Esophagus_Mucosa | Esophagus_Muscularis | Heart_Atrial_Appendage | Heart_Left_Ventricle | Lung | Muscle_Skeletal | Nerve_Tibial | Pancreas | Skin_Not_Sun_Exposed_Suprapubic | Skin_Sun_Exposed_Lower_leg | Thyroid
N_1070	Time spent watching television (TV)	ENSG00000163220.10	S100A9	1	Liver
N_1070	Time spent watching television (TV)	ENSG00000165392.5	WRN	1	Brain_Amygdala
N_1070	Time spent watching television (TV)	ENSG00000166037.6	CEP57	1	Cells_EBV-transformed_lymphocytes
N_1070	Time spent watching television (TV)	ENSG00000166971.12	AKTIP	1	Whole_Blood
N_1070	Time spent watching television (TV)	ENSG00000166974.8	MAPRE2	1	Brain_Frontal_Cortex_BA9
N_1070	Time spent watching television (TV)	ENSG00000167394.8	ZNF668	1	Whole_Blood
N_1070	Time spent watching television (TV)	ENSG00000167395.10	ZNF646	1	Whole_Blood
N_1070	Time spent watching television (TV)	ENSG00000167397.10	VKORC1	1	Liver
N_1070	Time spent watching television (TV)	ENSG00000168000.10	BSCL2	2	Cells_EBV-transformed_lymphocytes | Small_Intestine_Terminal_Ileum
N_1070	Time spent watching television (TV)	ENSG00000170035.11	UBE2E3	1	Thyroid
N_1070	Time spent watching television (TV)	ENSG00000172732.7	MUS81	1	Small_Intestine_Terminal_Ileum
N_1070	Time spent watching television (TV)	ENSG00000173327.3	MAP3K11	1	Brain_Frontal_Cortex_BA9
N_1070	Time spent watching television (TV)	ENSG00000173898.7	SPTBN2	1	Brain_Substantia_nigra
N_1070	Time spent watching television (TV)	ENSG00000175470.14	PPP2R2D	1	Testis
N_1070	Time spent watching television (TV)	ENSG00000176732.6	PFN4	7	Breast_Mammary_Tissue | Cells_EBV-transformed_lymphocytes | Esophagus_Mucosa | Pancreas | Pituitary | Skin_Sun_Exposed_Lower_leg | Stomach
N_1070	Time spent watching television (TV)	ENSG00000176956.8	LY6H	5	Adipose_Visceral_Omentum | Artery_Aorta | Brain_Cerebellar_Hemisphere | Brain_Cerebellum | Brain_Substantia_nigra
N_1070	Time spent watching television (TV)	ENSG00000178401.10	DNAJC22	2	Skin_Not_Sun_Exposed_Suprapubic | Skin_Sun_Exposed_Lower_leg
N_1070	Time spent watching television (TV)	ENSG00000182022.13	CHST15	1	Muscle_Skeletal
N_1070	Time spent watching television (TV)	ENSG00000183527.7	PSMG1	10	Adipose_Subcutaneous | Artery_Coronary | Artery_Tibial | Breast_Mammary_Tissue | Cells_EBV-transformed_lymphocytes | Heart_Atrial_Appendage | Liver | Nerve_Tibial | Small_Intestine_Terminal_Ileum | Vagina
N_1070	Time spent watching television (TV)	ENSG00000183955.8	SETD8	2	Esophagus_Gastroesophageal_Junction | Esophagus_Mucosa
N_1070	Time spent watching television (TV)	ENSG00000185019.12	UBOX5	11	Adipose_Subcutaneous | Brain_Nucleus_accumbens_basal_ganglia | Breast_Mammary_Tissue | Cells_Transformed_fibroblasts | Colon_Transverse | Esophagus_Mucosa | Esophagus_Muscularis | Heart_Left_Ventricle | Muscle_Skeletal | Pancreas | Stomach
N_1070	Time spent watching television (TV)	ENSG00000196090.8	PTPRT	1	Pancreas
N_1070	Time spent watching television (TV)	ENSG00000198890.6	PRMT6	7	Brain_Cerebellum | Breast_Mammary_Tissue | Esophagus_Mucosa | Heart_Left_Ventricle | Liver | Minor_Salivary_Gland | Vagina
N_1070	Time spent watching television (TV)	ENSG00000203668.1	CHML	1	Esophagus_Mucosa
N_1070	Time spent watching television (TV)	ENSG00000203896.5	LIME1	1	Breast_Mammary_Tissue
N_1070	Time spent watching television (TV)	ENSG00000204394.8	VARS	1	Nerve_Tibial
N_1070	Time spent watching television (TV)	ENSG00000204435.9	CSNK2B	3	Esophagus_Muscularis | Muscle_Skeletal | Whole_Blood
N_1070	Time spent watching television (TV)	ENSG00000204469.8	PRRC2A	4	Adipose_Subcutaneous | Lung | Muscle_Skeletal | Whole_Blood
N_1070	Time spent watching television (TV)	ENSG00000205581.6	HMGN1	1	Muscle_Skeletal
N_1070	Time spent watching television (TV)	ENSG00000215251.3	FASTKD5	7	Brain_Cortex | Cells_Transformed_fibroblasts | Colon_Transverse | Esophagus_Mucosa | Heart_Atrial_Appendage | Muscle_Skeletal | Thyroid
N_1070	Time spent watching television (TV)	ENSG00000221823.6	PPP3R1	5	Adipose_Visceral_Omentum | Brain_Cerebellum | Cells_Transformed_fibroblasts | Nerve_Tibial | Stomach
N_1070	Time spent watching television (TV)	ENSG00000226390.1	RP11-358D14.2	1	Brain_Nucleus_accumbens_basal_ganglia
N_1070	Time spent watching television (TV)	ENSG00000226476.2	RP11-776H12.1	1	Skin_Sun_Exposed_Lower_leg
N_1070	Time spent watching television (TV)	ENSG00000226648.1	RP1-1J6.2	1	Heart_Left_Ventricle
N_1070	Time spent watching television (TV)	ENSG00000227403.1	AC009299.3	18	Adipose_Subcutaneous | Adipose_Visceral_Omentum | Adrenal_Gland | Breast_Mammary_Tissue | Esophagus_Mucosa | Liver | Minor_Salivary_Gland | Nerve_Tibial | Pancreas | Pituitary | Prostate | Spleen | Stomach | Testis | Thyroid | Uterus | Vagina | Whole_Blood
N_1070	Time spent watching television (TV)	ENSG00000227888.3	FAM66A	2	Brain_Amygdala | Brain_Caudate_basal_ganglia
N_1070	Time spent watching television (TV)	ENSG00000228501.2	RPL15P18	1	Artery_Aorta
N_1070	Time spent watching television (TV)	ENSG00000229360.1	PPP1R2P5	3	Brain_Amygdala | Brain_Caudate_basal_ganglia | Brain_Cerebellum
N_1070	Time spent watching television (TV)	ENSG00000230622.1	UQCRHP1	1	Testis
N_1070	Time spent watching television (TV)	ENSG00000232460.3	BMPR1APS2	1	Cells_EBV-transformed_lymphocytes
N_1070	Time spent watching television (TV)	ENSG00000232837.1	AF064858.7	1	Muscle_Skeletal
N_1070	Time spent watching television (TV)	ENSG00000235173.2	FAM203A	1	Uterus
N_1070	Time spent watching television (TV)	ENSG00000235724.4	AC009299.2	3	Pancreas | Pituitary | Thyroid
N_1070	Time spent watching television (TV)	ENSG00000235884.2	LINC00941	8	Artery_Aorta | Brain_Caudate_basal_ganglia | Breast_Mammary_Tissue | Esophagus_Mucosa | Heart_Atrial_Appendage | Heart_Left_Ventricle | Skin_Sun_Exposed_Lower_leg | Uterus
N_1070	Time spent watching television (TV)	ENSG00000235888.1	AF064858.8	3	Brain_Cortex | Heart_Left_Ventricle | Muscle_Skeletal
N_1070	Time spent watching television (TV)	ENSG00000235927.2	NEXN-AS1	1	Testis
N_1070	Time spent watching television (TV)	ENSG00000237721.1	AF064858.11	2	Heart_Left_Ventricle | Muscle_Skeletal
N_1070	Time spent watching television (TV)	ENSG00000248671.3	CTD-2313N18.5	1	Cells_EBV-transformed_lymphocytes
N_1070	Time spent watching television (TV)	ENSG00000249889.1	ALG1L11P	1	Pituitary
N_1070	Time spent watching television (TV)	ENSG00000255015.1	RP11-716H6.1	2	Artery_Aorta | Heart_Atrial_Appendage
N_1070	Time spent watching television (TV)	ENSG00000255219.1	RP11-716H6.2	1	Brain_Substantia_nigra
N_1070	Time spent watching television (TV)	ENSG00000255556.2	RP11-351I21.6	1	Brain_Caudate_basal_ganglia
N_1070	Time spent watching television (TV)	ENSG00000255568.2	BRWD1-IT2	9	Artery_Tibial | Brain_Amygdala | Brain_Cortex | Breast_Mammary_Tissue | Esophagus_Mucosa | Liver | Lung | Nerve_Tibial | Small_Intestine_Terminal_Ileum
N_1070	Time spent watching television (TV)	ENSG00000255798.1	RP11-817J15.3	1	Small_Intestine_Terminal_Ileum
N_1070	Time spent watching television (TV)	ENSG00000255864.1	RP11-444D3.1	1	Stomach
N_1070	Time spent watching television (TV)	ENSG00000256443.1	RP11-794G24.1	1	Vagina
N_1070	Time spent watching television (TV)	ENSG00000256885.1	AP001877.1	1	Small_Intestine_Terminal_Ileum
N_1070	Time spent watching television (TV)	ENSG00000257842.1	NOVA1-AS1	1	Testis
N_1070	Time spent watching television (TV)	ENSG00000259203.1	RP11-209K10.2	1	Liver
N_1070	Time spent watching television (TV)	ENSG00000262119.1	RP11-483C6.1	1	Breast_Mammary_Tissue
N_1070	Time spent watching television (TV)	ENSG00000263345.1	RP1-59D14.5	1	Artery_Tibial
N_1070	Time spent watching television (TV)	ENSG00000267100.1	ILF3-AS1	1	Brain_Cortex
N_1070	Time spent watching television (TV)	ENSG00000267651.1	RP11-95O2.1	1	Brain_Amygdala
N_1070	Time spent watching television (TV)	ENSG00000270154.1	RP11-419I17.1	1	Pituitary
N_1070	Time spent watching television (TV)	ENSG00000272327.1	RP11-1002K11.1	1	Brain_Caudate_basal_ganglia
N_1080	Time spent using computer	ENSG00000075413.13	MARK3	1	Cells_EBV-transformed_lymphocytes
N_1080	Time spent using computer	ENSG00000101182.10	PSMA7	1	Artery_Tibial
N_1080	Time spent using computer	ENSG00000102890.10	ELMO3	2	Adipose_Subcutaneous | Cells_Transformed_fibroblasts
N_1080	Time spent using computer	ENSG00000102977.9	ACD	1	Adipose_Subcutaneous
N_1080	Time spent using computer	ENSG00000112246.5	SIM1	1	Brain_Hypothalamus
N_1080	Time spent using computer	ENSG00000121297.6	TSHZ3	6	Artery_Aorta | Brain_Anterior_cingulate_cortex_BA24 | Brain_Hypothalamus | Heart_Atrial_Appendage | Nerve_Tibial | Pancreas
N_1080	Time spent using computer	ENSG00000125122.10	LRRC29	1	Heart_Left_Ventricle
N_1080	Time spent using computer	ENSG00000130699.12	TAF4	1	Pituitary
N_1080	Time spent using computer	ENSG00000130703.11	OSBPL2	1	Prostate
N_1080	Time spent using computer	ENSG00000131435.8	PDLIM4	1	Brain_Cortex
N_1080	Time spent using computer	ENSG00000134376.10	CRB1	1	Brain_Cerebellum
N_1080	Time spent using computer	ENSG00000135723.9	FHOD1	1	Prostate
N_1080	Time spent using computer	ENSG00000145864.8	GABRB2	1	Muscle_Skeletal
N_1080	Time spent using computer	ENSG00000151229.8	SLC2A13	1	Brain_Hippocampus
N_1080	Time spent using computer	ENSG00000157782.5	CABP1	1	Brain_Anterior_cingulate_cortex_BA24
N_1080	Time spent using computer	ENSG00000158373.7	HIST1H2BD	1	Thyroid
N_1080	Time spent using computer	ENSG00000163597.10	SNHG16	2	Adipose_Visceral_Omentum | Muscle_Skeletal
N_1080	Time spent using computer	ENSG00000164610.4	RP9	1	Brain_Caudate_basal_ganglia
N_1080	Time spent using computer	ENSG00000166165.8	CKB	1	Muscle_Skeletal
N_1080	Time spent using computer	ENSG00000166166.8	TRMT61A	4	Artery_Aorta | Brain_Cortex | Muscle_Skeletal | Spleen
N_1080	Time spent using computer	ENSG00000166741.3	NNMT	1	Adipose_Visceral_Omentum
N_1080	Time spent using computer	ENSG00000168813.12	ZNF507	1	Brain_Cerebellar_Hemisphere
N_1080	Time spent using computer	ENSG00000170209.4	ANKK1	3	Colon_Transverse | Small_Intestine_Terminal_Ileum | Whole_Blood
N_1080	Time spent using computer	ENSG00000170852.6	KBTBD2	2	Artery_Aorta | Whole_Blood
N_1080	Time spent using computer	ENSG00000171045.10	TSNARE1	1	Pancreas
N_1080	Time spent using computer	ENSG00000171282.9	RP11-1055B8.7	3	Brain_Cerebellar_Hemisphere | Brain_Cerebellum | Brain_Putamen_basal_ganglia
N_1080	Time spent using computer	ENSG00000172260.9	NEGR1	1	Brain_Cerebellum
N_1080	Time spent using computer	ENSG00000172828.8	CES3	1	Skin_Not_Sun_Exposed_Suprapubic
N_1080	Time spent using computer	ENSG00000176108.5	CHMP6	1	Adrenal_Gland
N_1080	Time spent using computer	ENSG00000178821.8	TMEM52	3	Esophagus_Mucosa | Liver | Muscle_Skeletal
N_1080	Time spent using computer	ENSG00000179242.11	CDH4	2	Minor_Salivary_Gland | Nerve_Tibial
N_1080	Time spent using computer	ENSG00000185149.5	NPY2R	8	Brain_Amygdala | Brain_Caudate_basal_ganglia | Brain_Cortex | Brain_Hippocampus | Brain_Hypothalamus | Brain_Putamen_basal_ganglia | Brain_Spinal_cord_cervical_c-1 | Brain_Substantia_nigra
N_1080	Time spent using computer	ENSG00000205763.9	RP9P	1	Testis
N_1080	Time spent using computer	ENSG00000213047.7	DENND1B	2	Cells_Transformed_fibroblasts | Skin_Sun_Exposed_Lower_leg
N_1080	Time spent using computer	ENSG00000213380.9	COG8	1	Brain_Frontal_Cortex_BA9
N_1080	Time spent using computer	ENSG00000237857.2	RP11-435O5.2	1	Spleen
N_1080	Time spent using computer	ENSG00000244691.1	RP11-600F24.2	1	Cells_EBV-transformed_lymphocytes
N_1080	Time spent using computer	ENSG00000249087.3	C1orf213	1	Brain_Cerebellum
N_1080	Time spent using computer	ENSG00000250538.1	RP11-92A5.2	7	Brain_Caudate_basal_ganglia | Brain_Cortex | Brain_Frontal_Cortex_BA9 | Brain_Hippocampus | Brain_Putamen_basal_ganglia | Brain_Spinal_cord_cervical_c-1 | Brain_Substantia_nigra
N_1080	Time spent using computer	ENSG00000253910.1	PCDHGB2	1	Muscle_Skeletal
N_1080	Time spent using computer	ENSG00000254081.1	CTD-3025N20.2	3	Brain_Cortex | Brain_Hypothalamus | Brain_Nucleus_accumbens_basal_ganglia
N_1080	Time spent using computer	ENSG00000254419.1	RP11-261P9.4	4	Breast_Mammary_Tissue | Cells_EBV-transformed_lymphocytes | Spleen | Stomach
N_1080	Time spent using computer	ENSG00000256008.1	RP11-728G15.1	1	Brain_Anterior_cingulate_cortex_BA24
N_1080	Time spent using computer	ENSG00000258429.1	PDF	1	Uterus
N_1080	Time spent using computer	ENSG00000258534.1	CTD-2134A5.4	1	Cells_EBV-transformed_lymphocytes
N_1080	Time spent using computer	ENSG00000258851.1	RP11-894P9.2	1	Minor_Salivary_Gland
N_1080	Time spent using computer	ENSG00000262223.2	RP11-1055B8.3	5	Adipose_Subcutaneous | Artery_Aorta | Brain_Anterior_cingulate_cortex_BA24 | Brain_Spinal_cord_cervical_c-1 | Uterus
N_1080	Time spent using computer	ENSG00000262877.3	RP11-1055B8.4	1	Brain_Cerebellar_Hemisphere
N_1080	Time spent using computer	ENSG00000263154.1	RP11-1055B8.2	2	Brain_Cortex | Brain_Spinal_cord_cervical_c-1
N_1080	Time spent using computer	ENSG00000264812.1	RP13-20L14.4	1	Adrenal_Gland
N_1080	Time spent using computer	ENSG00000266213.1	RP11-100K18.1	1	Brain_Hypothalamus
N_1080	Time spent using computer	ENSG00000267636.1	AC008992.1	3	Brain_Anterior_cingulate_cortex_BA24 | Brain_Hippocampus | Nerve_Tibial
N_1080	Time spent using computer	ENSG00000270179.1	RP11-159N11.4	2	Brain_Frontal_Cortex_BA9 | Heart_Atrial_Appendage
N_1090	Time spent driving	ENSG00000124198.8	ARFGEF2	2	Colon_Sigmoid | Lung
N_1090	Time spent driving	ENSG00000124207.12	CSE1L	4	Colon_Sigmoid | Esophagus_Mucosa | Lung | Small_Intestine_Terminal_Ileum
N_1090	Time spent driving	ENSG00000124214.15	STAU1	1	Cells_Transformed_fibroblasts
N_1090	Time spent driving	ENSG00000149927.13	DOC2A	1	Pancreas
N_1100	Drive faster than motorway speed limit	ENSG00000066382.12	MPPED2	1	Brain_Cerebellum
N_1100	Drive faster than motorway speed limit	ENSG00000091164.8	TXNL1	1	Cells_EBV-transformed_lymphocytes
N_1100	Drive faster than motorway speed limit	ENSG00000100196.6	KDELR3	2	Esophagus_Muscularis | Nerve_Tibial
N_1100	Drive faster than motorway speed limit	ENSG00000118473.17	SGIP1	9	Adipose_Subcutaneous | Brain_Cerebellum | Brain_Spinal_cord_cervical_c-1 | Esophagus_Mucosa | Muscle_Skeletal | Nerve_Tibial | Spleen | Testis | Vagina
N_1100	Drive faster than motorway speed limit	ENSG00000122257.14	RBBP6	1	Esophagus_Gastroesophageal_Junction
N_1100	Drive faster than motorway speed limit	ENSG00000134851.8	TMEM165	2	Brain_Putamen_basal_ganglia | Spleen
N_1100	Drive faster than motorway speed limit	ENSG00000139697.7	SBNO1	2	Colon_Sigmoid | Lung
N_1100	Drive faster than motorway speed limit	ENSG00000142864.10	SERBP1	1	Breast_Mammary_Tissue
N_1100	Drive faster than motorway speed limit	ENSG00000148950.5	IMMP1L	1	Brain_Spinal_cord_cervical_c-1
N_1100	Drive faster than motorway speed limit	ENSG00000163161.8	ERCC3	1	Uterus
N_1100	Drive faster than motorway speed limit	ENSG00000175161.9	CADM2	2	Adipose_Subcutaneous | Adipose_Visceral_Omentum
N_1100	Drive faster than motorway speed limit	ENSG00000183955.8	SETD8	1	Skin_Sun_Exposed_Lower_leg
N_1100	Drive faster than motorway speed limit	ENSG00000184588.13	PDE4B	1	Small_Intestine_Terminal_Ileum
N_1100	Drive faster than motorway speed limit	ENSG00000188981.6	MSANTD1	1	Adipose_Subcutaneous
N_1100	Drive faster than motorway speed limit	ENSG00000196628.9	TCF4	1	Cells_EBV-transformed_lymphocytes
N_1100	Drive faster than motorway speed limit	ENSG00000197386.6	HTT	1	Esophagus_Muscularis
N_1100	Drive faster than motorway speed limit	ENSG00000204338.4	CYP21A1P	1	Brain_Spinal_cord_cervical_c-1
N_1100	Drive faster than motorway speed limit	ENSG00000204387.8	C6orf48	1	Spleen
N_1100	Drive faster than motorway speed limit	ENSG00000204538.3	PSORS1C2	2	Colon_Sigmoid | Stomach
N_1100	Drive faster than motorway speed limit	ENSG00000204540.6	PSORS1C1	2	Colon_Sigmoid | Stomach
N_1100	Drive faster than motorway speed limit	ENSG00000231852.2	CYP21A2	3	Brain_Hypothalamus | Colon_Sigmoid | Esophagus_Muscularis
N_1100	Drive faster than motorway speed limit	ENSG00000242353.1	RP4-710M3.1	1	Vagina
N_1100	Drive faster than motorway speed limit	ENSG00000249673.2	NOP14-AS1	1	Vagina
N_1100	Drive faster than motorway speed limit	ENSG00000254377.1	LINC00966	1	Brain_Cerebellar_Hemisphere
N_1100	Drive faster than motorway speed limit	ENSG00000255310.2	AF131215.2	3	Brain_Cerebellar_Hemisphere | Brain_Cerebellum | Pituitary
N_1100	Drive faster than motorway speed limit	ENSG00000256092.2	hsa-mir-8072	2	Colon_Sigmoid | Liver
N_1100	Drive faster than motorway speed limit	ENSG00000261340.1	RP11-215H22.1	1	Brain_Caudate_basal_ganglia
N_1100	Drive faster than motorway speed limit	ENSG00000267325.1	RP11-397A16.2	1	Cells_Transformed_fibroblasts
N_1160	Sleep duration	ENSG00000006114.11	SYNRG	1	Adipose_Visceral_Omentum
N_1160	Sleep duration	ENSG00000100321.10	SYNGR1	1	Brain_Cerebellum
N_1160	Sleep duration	ENSG00000100324.9	TAB1	1	Brain_Cerebellum
N_1160	Sleep duration	ENSG00000100335.8	MIEF1	2	Brain_Cerebellar_Hemisphere | Brain_Cerebellum
N_1160	Sleep duration	ENSG00000100346.13	CACNA1I	1	Colon_Sigmoid
N_1160	Sleep duration	ENSG00000100596.2	SPTLC2	1	Adipose_Subcutaneous
N_1160	Sleep duration	ENSG00000108264.12	TADA2A	1	Brain_Cortex
N_1160	Sleep duration	ENSG00000114054.9	PCCB	1	Liver
N_1160	Sleep duration	ENSG00000121904.13	CSMD2	1	Cells_Transformed_fibroblasts
N_1160	Sleep duration	ENSG00000124593.10	PRICKLE4	1	Artery_Coronary
N_1160	Sleep duration	ENSG00000125952.14	MAX	1	Heart_Atrial_Appendage
N_1160	Sleep duration	ENSG00000127445.9	PIN1	1	Colon_Sigmoid
N_1160	Sleep duration	ENSG00000128272.10	ATF4	28	Adipose_Subcutaneous | Adipose_Visceral_Omentum | Adrenal_Gland | Artery_Aorta | Artery_Tibial | Brain_Cerebellum | Brain_Cortex | Brain_Hypothalamus | Brain_Nucleus_accumbens_basal_ganglia | Brain_Spinal_cord_cervical_c-1 | Breast_Mammary_Tissue | Colon_Sigmoid | Colon_Transverse | Esophagus_Gastroesophageal_Junction | Esophagus_Mucosa | Esophagus_Muscularis | Heart_Atrial_Appendage | Heart_Left…
N_1160	Sleep duration	ENSG00000130813.13	C19orf66	1	Brain_Nucleus_accumbens_basal_ganglia
N_1160	Sleep duration	ENSG00000133985.2	TTC9	1	Brain_Anterior_cingulate_cortex_BA24
N_1160	Sleep duration	ENSG00000135272.5	MDFIC	1	Brain_Hypothalamus
N_1160	Sleep duration	ENSG00000136521.8	NDUFB5	1	Heart_Left_Ventricle
N_1160	Sleep duration	ENSG00000136682.10	CBWD2	2	Skin_Not_Sun_Exposed_Suprapubic | Thyroid
N_1160	Sleep duration	ENSG00000139998.10	RAB15	6	Adrenal_Gland | Brain_Spinal_cord_cervical_c-1 | Cells_Transformed_fibroblasts | Esophagus_Gastroesophageal_Junction | Esophagus_Muscularis | Pituitary
N_1160	Sleep duration	ENSG00000141279.11	NPEPPS	1	Brain_Cortex
N_1160	Sleep duration	ENSG00000145002.8	FAM86B2	1	Brain_Caudate_basal_ganglia
N_1160	Sleep duration	ENSG00000147604.9	RPL7	1	Brain_Spinal_cord_cervical_c-1
N_1160	Sleep duration	ENSG00000147813.11	NAPRT1	10	Adipose_Subcutaneous | Adipose_Visceral_Omentum | Artery_Aorta | Breast_Mammary_Tissue | Cells_Transformed_fibroblasts | Esophagus_Muscularis | Heart_Atrial_Appendage | Lung | Stomach | Testis
N_1160	Sleep duration	ENSG00000151148.9	UBE3B	1	Skin_Sun_Exposed_Lower_leg
N_1160	Sleep duration	ENSG00000151746.9	BICD1	1	Brain_Anterior_cingulate_cortex_BA24
N_1160	Sleep duration	ENSG00000164983.6	TMEM65	1	Muscle_Skeletal
N_1160	Sleep duration	ENSG00000165915.9	SLC39A13	1	Brain_Cerebellum
N_1160	Sleep duration	ENSG00000165916.4	PSMC3	1	Liver
N_1160	Sleep duration	ENSG00000166147.9	FBN1	1	Brain_Anterior_cingulate_cortex_BA24
N_1160	Sleep duration	ENSG00000169696.11	ASPSCR1	1	Thyroid
N_1160	Sleep duration	ENSG00000172828.8	CES3	1	Brain_Cerebellar_Hemisphere
N_1160	Sleep duration	ENSG00000175749.11	EIF3KP1	1	Brain_Putamen_basal_ganglia
N_1160	Sleep duration	ENSG00000178852.11	EFCAB13	2	Liver | Pituitary
N_1160	Sleep duration	ENSG00000178971.9	CTC1	1	Small_Intestine_Terminal_Ileum
N_1160	Sleep duration	ENSG00000179029.10	TMEM107	1	Nerve_Tibial
N_1160	Sleep duration	ENSG00000179886.4	TIGD5	5	Brain_Putamen_basal_ganglia | Cells_Transformed_fibroblasts | Nerve_Tibial | Skin_Not_Sun_Exposed_Suprapubic | Skin_Sun_Exposed_Lower_leg
N_1160	Sleep duration	ENSG00000182851.2	GPIHBP1	1	Brain_Spinal_cord_cervical_c-1
N_1160	Sleep duration	ENSG00000184492.5	FOXD4L1	1	Thyroid
N_1160	Sleep duration	ENSG00000197584.7	KCNMB2	1	Heart_Left_Ventricle
N_1160	Sleep duration	ENSG00000205879.4	FAM90A2P	2	Brain_Cerebellar_Hemisphere | Pituitary
N_1160	Sleep duration	ENSG00000213862.4	CTD-2270N23.1	1	Brain_Anterior_cingulate_cortex_BA24
N_1160	Sleep duration	ENSG00000224843.2	LINC00240	1	Esophagus_Muscularis
N_1160	Sleep duration	ENSG00000227262.3	HCG4B	1	Brain_Hypothalamus
N_1160	Sleep duration	ENSG00000227888.3	FAM66A	5	Brain_Amygdala | Brain_Caudate_basal_ganglia | Brain_Cerebellum | Brain_Substantia_nigra | Heart_Atrial_Appendage
N_1160	Sleep duration	ENSG00000231292.5	IGKV1OR2-108	2	Skin_Not_Sun_Exposed_Suprapubic | Thyroid
N_1160	Sleep duration	ENSG00000233609.3	RP11-62H7.2	10	Artery_Aorta | Brain_Frontal_Cortex_BA9 | Brain_Substantia_nigra | Breast_Mammary_Tissue | Colon_Sigmoid | Esophagus_Gastroesophageal_Junction | Esophagus_Mucosa | Heart_Left_Ventricle | Pituitary | Skin_Not_Sun_Exposed_Suprapubic
N_1160	Sleep duration	ENSG00000234997.1	AC016745.3	5	Adrenal_Gland | Lung | Skin_Not_Sun_Exposed_Suprapubic | Skin_Sun_Exposed_Lower_leg | Thyroid
N_1160	Sleep duration	ENSG00000242607.1	RPS3AP34	3	Artery_Coronary | Brain_Cortex | Heart_Atrial_Appendage
N_1160	Sleep duration	ENSG00000249889.1	ALG1L11P	1	Pituitary
N_1160	Sleep duration	ENSG00000251402.3	FAM90A25P	6	Brain_Amygdala | Brain_Cerebellar_Hemisphere | Brain_Cerebellum | Brain_Cortex | Pituitary | Skin_Not_Sun_Exposed_Suprapubic
N_1160	Sleep duration	ENSG00000253636.1	RP11-531A24.5	1	Heart_Left_Ventricle
N_1160	Sleep duration	ENSG00000254423.1	RP11-351I21.7	5	Brain_Cerebellar_Hemisphere | Brain_Cerebellum | Brain_Frontal_Cortex_BA9 | Brain_Putamen_basal_ganglia | Pituitary
N_1160	Sleep duration	ENSG00000254527.1	ENPP7P12	4	Adipose_Subcutaneous | Artery_Tibial | Cells_Transformed_fibroblasts | Esophagus_Muscularis
N_1160	Sleep duration	ENSG00000255050.1	RP11-661A12.9	2	Adipose_Subcutaneous | Testis
N_1160	Sleep duration	ENSG00000255098.1	RP11-481A20.11	1	Brain_Cortex
N_1160	Sleep duration	ENSG00000255518.1	RP11-148O21.4	1	Cells_Transformed_fibroblasts
N_1160	Sleep duration	ENSG00000255556.2	RP11-351I21.6	6	Brain_Caudate_basal_ganglia | Brain_Cerebellar_Hemisphere | Brain_Cerebellum | Brain_Frontal_Cortex_BA9 | Brain_Hippocampus | Brain_Hypothalamus
N_1160	Sleep duration	ENSG00000257365.3	FNTB	3	Adipose_Subcutaneous | Adipose_Visceral_Omentum | Breast_Mammary_Tissue
N_1160	Sleep duration	ENSG00000259705.1	RP11-227D13.1	2	Brain_Anterior_cingulate_cortex_BA24 | Brain_Hypothalamus
N_1160	Sleep duration	ENSG00000261451.1	RP11-981G7.1	1	Brain_Spinal_cord_cervical_c-1
N_1160	Sleep duration	ENSG00000264727.1	RP11-680C21.1	1	Brain_Spinal_cord_cervical_c-1
N_1160	Sleep duration	ENSG00000267289.1	CTD-2623N2.11	1	Artery_Coronary
N_1160	Sleep duration	ENSG00000269918.1	AF131215.9	2	Artery_Coronary | Vagina
N_1160	Sleep duration	ENSG00000269928.1	RP11-849F2.8	4	Heart_Left_Ventricle | Nerve_Tibial | Pituitary | Small_Intestine_Terminal_Ileum
N_1160	Sleep duration	ENSG00000270154.1	RP11-419I17.1	5	Brain_Anterior_cingulate_cortex_BA24 | Brain_Hypothalamus | Breast_Mammary_Tissue | Esophagus_Muscularis | Pituitary
N_1160	Sleep duration	ENSG00000271912.1	RP11-661A12.14	18	Adipose_Subcutaneous | Adipose_Visceral_Omentum | Artery_Tibial | Brain_Anterior_cingulate_cortex_BA24 | Brain_Caudate_basal_ganglia | Brain_Cerebellar_Hemisphere | Brain_Cerebellum | Brain_Cortex | Brain_Putamen_basal_ganglia | Cells_Transformed_fibroblasts | Esophagus_Gastroesophageal_Junction | Esophagus_Mucosa | Muscle_Skeletal | Nerve_Tibial | Pituitary | Skin_Not_Sun_Exposed_Suprapubic | Sp…
N_1160	Sleep duration	ENSG00000271975.1	RP11-383J24.6	1	Skin_Sun_Exposed_Lower_leg
N_1160	Sleep duration	ENSG00000272158.1	RP11-840I19.5	1	Breast_Mammary_Tissue
N_1160	Sleep duration	ENSG00000272505.1	RP11-981G7.6	1	Brain_Hippocampus
N_1160	Sleep duration	ENSG00000272563.1	RP11-480C16.1	6	Adrenal_Gland | Esophagus_Mucosa | Lung | Skin_Not_Sun_Exposed_Suprapubic | Skin_Sun_Exposed_Lower_leg | Thyroid
N_1170	Getting up in morning	ENSG00000005810.13	MYCBP2	2	Muscle_Skeletal | Thyroid
N_1170	Getting up in morning	ENSG00000019995.6	ZRANB1	1	Cells_Transformed_fibroblasts
N_1170	Getting up in morning	ENSG00000023287.8	RB1CC1	1	Vagina
N_1170	Getting up in morning	ENSG00000073150.9	PANX2	1	Heart_Atrial_Appendage
N_1170	Getting up in morning	ENSG00000073169.9	SELO	11	Artery_Aorta | Artery_Tibial | Brain_Cerebellar_Hemisphere | Cells_Transformed_fibroblasts | Colon_Transverse | Esophagus_Mucosa | Esophagus_Muscularis | Nerve_Tibial | Skin_Sun_Exposed_Lower_leg | Stomach | Thyroid
N_1170	Getting up in morning	ENSG00000083807.5	SLC27A5	1	Adipose_Visceral_Omentum
N_1170	Getting up in morning	ENSG00000089775.7	ZBTB25	1	Testis
N_1170	Getting up in morning	ENSG00000100429.13	HDAC10	46	Adipose_Subcutaneous | Adipose_Visceral_Omentum | Adrenal_Gland | Artery_Aorta | Artery_Coronary | Artery_Tibial | Brain_Amygdala | Brain_Anterior_cingulate_cortex_BA24 | Brain_Caudate_basal_ganglia | Brain_Cerebellar_Hemisphere | Brain_Cerebellum | Brain_Cortex | Brain_Frontal_Cortex_BA9 | Brain_Hippocampus | Brain_Hypothalamus | Brain_Nucleus_accumbens_basal_ganglia | Brain_Putamen_basal_gangli…
N_1170	Getting up in morning	ENSG00000114378.12	HYAL1	1	Heart_Left_Ventricle
N_1170	Getting up in morning	ENSG00000114388.8	NPRL2	1	Cells_EBV-transformed_lymphocytes
N_1170	Getting up in morning	ENSG00000128159.7	TUBGCP6	11	Adipose_Visceral_Omentum | Brain_Caudate_basal_ganglia | Brain_Cerebellum | Brain_Hypothalamus | Lung | Pituitary | Skin_Not_Sun_Exposed_Suprapubic | Skin_Sun_Exposed_Lower_leg | Testis | Thyroid | Whole_Blood
N_1170	Getting up in morning	ENSG00000130511.11	SSBP4	1	Colon_Sigmoid
N_1170	Getting up in morning	ENSG00000131849.10	ZNF132	12	Adipose_Subcutaneous | Adipose_Visceral_Omentum | Artery_Aorta | Artery_Coronary | Breast_Mammary_Tissue | Colon_Sigmoid | Esophagus_Gastroesophageal_Junction | Esophagus_Muscularis | Nerve_Tibial | Prostate | Spleen | Stomach
N_1170	Getting up in morning	ENSG00000145642.7	FAM159B	1	Pancreas
N_1170	Getting up in morning	ENSG00000146469.8	VIP	1	Brain_Cerebellar_Hemisphere
N_1170	Getting up in morning	ENSG00000155096.9	AZIN1	2	Cells_Transformed_fibroblasts | Esophagus_Mucosa
N_1170	Getting up in morning	ENSG00000156599.6	ZDHHC5	1	Heart_Left_Ventricle
N_1170	Getting up in morning	ENSG00000156603.10	MED19	2	Heart_Atrial_Appendage | Heart_Left_Ventricle
N_1170	Getting up in morning	ENSG00000164924.13	YWHAZ	1	Artery_Coronary
N_1170	Getting up in morning	ENSG00000164929.12	BAALC	1	Vagina
N_1170	Getting up in morning	ENSG00000170638.5	TRABD	5	Adipose_Subcutaneous | Adrenal_Gland | Artery_Tibial | Esophagus_Muscularis | Heart_Left_Ventricle
N_1170	Getting up in morning	ENSG00000172409.5	CLP1	1	Whole_Blood
N_1170	Getting up in morning	ENSG00000172461.6	FUT9	1	Brain_Cerebellum
N_1170	Getting up in morning	ENSG00000183049.8	CAMK1D	3	Heart_Atrial_Appendage | Heart_Left_Ventricle | Lung
N_1170	Getting up in morning	ENSG00000183098.6	GPC6	4	Lung | Pancreas | Testis | Thyroid
N_1170	Getting up in morning	ENSG00000185386.10	MAPK11	1	Brain_Spinal_cord_cervical_c-1
N_1170	Getting up in morning	ENSG00000188130.9	MAPK12	42	Adipose_Subcutaneous | Adipose_Visceral_Omentum | Adrenal_Gland | Artery_Coronary | Artery_Tibial | Brain_Amygdala | Brain_Anterior_cingulate_cortex_BA24 | Brain_Caudate_basal_ganglia | Brain_Cerebellar_Hemisphere | Brain_Cerebellum | Brain_Cortex | Brain_Frontal_Cortex_BA9 | Brain_Hippocampus | Brain_Hypothalamus | Brain_Nucleus_accumbens_basal_ganglia | Brain_Putamen_basal_ganglia | Brain_Spina…
N_1170	Getting up in morning	ENSG00000205659.6	LIN52	4	Adipose_Visceral_Omentum | Artery_Tibial | Stomach | Testis
N_1170	Getting up in morning	ENSG00000214043.3	RP5-944M2.3	1	Testis
N_1170	Getting up in morning	ENSG00000214706.6	IFRD2	1	Heart_Left_Ventricle
N_1170	Getting up in morning	ENSG00000224984.1	RP11-524H19.2	1	Prostate
N_1170	Getting up in morning	ENSG00000227450.2	CTB-58E17.5	1	Esophagus_Muscularis
N_1170	Getting up in morning	ENSG00000230454.1	U73166.2	1	Pancreas
N_1170	Getting up in morning	ENSG00000232098.2	CTD-2619J13.14	3	Artery_Tibial | Colon_Sigmoid | Esophagus_Muscularis
N_1170	Getting up in morning	ENSG00000232434.1	C9orf172	1	Vagina
N_1170	Getting up in morning	ENSG00000234028.3	AC062029.1	2	Adipose_Visceral_Omentum | Artery_Coronary
N_1170	Getting up in morning	ENSG00000236083.1	OR13E1P	1	Vagina
N_1170	Getting up in morning	ENSG00000247081.3	RP11-318M2.2	1	Vagina
N_1170	Getting up in morning	ENSG00000247828.3	TMEM161B-AS1	12	Brain_Anterior_cingulate_cortex_BA24 | Brain_Caudate_basal_ganglia | Brain_Hippocampus | Brain_Hypothalamus | Brain_Putamen_basal_ganglia | Brain_Spinal_cord_cervical_c-1 | Heart_Left_Ventricle | Liver | Pancreas | Prostate | Uterus | Vagina
N_1170	Getting up in morning	ENSG00000253320.1	KB-1507C5.2	12	Adrenal_Gland | Artery_Aorta | Artery_Coronary | Artery_Tibial | Cells_Transformed_fibroblasts | Colon_Sigmoid | Esophagus_Mucosa | Heart_Atrial_Appendage | Lung | Skin_Not_Sun_Exposed_Suprapubic | Stomach | Uterus
N_1170	Getting up in morning	ENSG00000253669.3	KB-1732A1.1	4	Brain_Hypothalamus | Colon_Transverse | Esophagus_Mucosa | Skin_Not_Sun_Exposed_Suprapubic
N_1170	Getting up in morning	ENSG00000254281.1	KB-1507C5.4	5	Artery_Tibial | Colon_Sigmoid | Heart_Atrial_Appendage | Ovary | Vagina
N_1170	Getting up in morning	ENSG00000258824.2	CTD-2555O16.2	1	Pituitary
N_1170	Getting up in morning	ENSG00000259116.1	RP11-973N13.4	1	Nerve_Tibial
N_1170	Getting up in morning	ENSG00000260613.1	RP3-522J7.6	1	Brain_Frontal_Cortex_BA9
N_1170	Getting up in morning	ENSG00000268912.1	CTD-2619J13.17	12	Adipose_Subcutaneous | Adipose_Visceral_Omentum | Artery_Aorta | Artery_Tibial | Brain_Hippocampus | Breast_Mammary_Tissue | Colon_Sigmoid | Colon_Transverse | Esophagus_Muscularis | Nerve_Tibial | Prostate | Stomach
N_1170	Getting up in morning	ENSG00000269473.1	CTD-2619J13.19	8	Brain_Putamen_basal_ganglia | Brain_Substantia_nigra | Breast_Mammary_Tissue | Colon_Sigmoid | Esophagus_Muscularis | Heart_Left_Ventricle | Skin_Sun_Exposed_Lower_leg | Stomach
N_1170	Getting up in morning	ENSG00000271581.1	XXbac-BPG248L24.12	2	Brain_Cerebellar_Hemisphere | Brain_Cerebellum
N_1170	Getting up in morning	ENSG00000272076.1	RP11-11C20.3	1	Skin_Not_Sun_Exposed_Suprapubic
N_1170	Getting up in morning	ENSG00000272836.1	RP3-402G11.27	1	Pituitary
N_1170	Getting up in morning	ENSG00000273137.1	RP3-402G11.28	2	Brain_Hypothalamus | Pituitary
N_1170	Getting up in morning	ENSG00000273192.1	CITF22-1A6.3	1	Ovary
N_1180	Morning/evening person (chronotype)	ENSG00000005812.6	FBXL3	1	Cells_Transformed_fibroblasts
N_1180	Morning/evening person (chronotype)	ENSG00000073169.9	SELO	1	Liver
N_1180	Morning/evening person (chronotype)	ENSG00000100403.10	ZC3H7B	1	Brain_Cerebellar_Hemisphere
N_1180	Morning/evening person (chronotype)	ENSG00000102805.9	CLN5	2	Colon_Transverse | Small_Intestine_Terminal_Ileum
N_1180	Morning/evening person (chronotype)	ENSG00000103253.13	HAGHL	1	Pituitary
N_1180	Morning/evening person (chronotype)	ENSG00000104626.10	ERI1	1	Cells_Transformed_fibroblasts
N_1180	Morning/evening person (chronotype)	ENSG00000110429.9	FBXO3	2	Esophagus_Mucosa | Thyroid
N_1180	Morning/evening person (chronotype)	ENSG00000112514.11	CUTA	1	Muscle_Skeletal
N_1180	Morning/evening person (chronotype)	ENSG00000113494.12	PRLR	2	Brain_Nucleus_accumbens_basal_ganglia | Brain_Putamen_basal_ganglia
N_1180	Morning/evening person (chronotype)	ENSG00000119636.11	CCDC176	1	Brain_Frontal_Cortex_BA9
N_1180	Morning/evening person (chronotype)	ENSG00000120696.8	KBTBD7	1	Minor_Salivary_Gland
N_1180	Morning/evening person (chronotype)	ENSG00000122870.7	BICC1	1	Adrenal_Gland
N_1180	Morning/evening person (chronotype)	ENSG00000131849.10	ZNF132	2	Colon_Sigmoid | Stomach
N_1180	Morning/evening person (chronotype)	ENSG00000134443.5	GRP	1	Brain_Anterior_cingulate_cortex_BA24
N_1180	Morning/evening person (chronotype)	ENSG00000137558.3	PI15	1	Colon_Transverse
N_1180	Morning/evening person (chronotype)	ENSG00000145002.8	FAM86B2	1	Brain_Cerebellum
N_1180	Morning/evening person (chronotype)	ENSG00000147324.6	MFHAS1	1	Cells_Transformed_fibroblasts
N_1180	Morning/evening person (chronotype)	ENSG00000147364.12	FBXO25	1	Brain_Cerebellar_Hemisphere
N_1180	Morning/evening person (chronotype)	ENSG00000147488.7	ST18	1	Brain_Cerebellum
N_1180	Morning/evening person (chronotype)	ENSG00000154328.11	NEIL2	5	Artery_Coronary | Artery_Tibial | Brain_Cortex | Heart_Atrial_Appendage | Heart_Left_Ventricle
N_1180	Morning/evening person (chronotype)	ENSG00000161999.7	JMJD8	15	Adipose_Visceral_Omentum | Adrenal_Gland | Artery_Aorta | Brain_Amygdala | Brain_Caudate_basal_ganglia | Brain_Hypothalamus | Breast_Mammary_Tissue | Cells_Transformed_fibroblasts | Esophagus_Mucosa | Muscle_Skeletal | Pancreas | Prostate | Skin_Not_Sun_Exposed_Suprapubic | Testis | Thyroid
N_1180	Morning/evening person (chronotype)	ENSG00000163634.7	THOC7	1	Adrenal_Gland
N_1180	Morning/evening person (chronotype)	ENSG00000163728.6	TTC14	2	Ovary | Pituitary
N_1180	Morning/evening person (chronotype)	ENSG00000164924.13	YWHAZ	14	Artery_Aorta | Artery_Coronary | Artery_Tibial | Brain_Amygdala | Brain_Cerebellar_Hemisphere | Brain_Cerebellum | Brain_Cortex | Brain_Frontal_Cortex_BA9 | Brain_Nucleus_accumbens_basal_ganglia | Cells_Transformed_fibroblasts | Colon_Sigmoid | Colon_Transverse | Heart_Atrial_Appendage | Heart_Left_Ventricle
N_1180	Morning/evening person (chronotype)	ENSG00000165443.7	PHYHIPL	1	Adrenal_Gland
N_1180	Morning/evening person (chronotype)	ENSG00000165650.7	PDZD8	1	Brain_Amygdala
N_1180	Morning/evening person (chronotype)	ENSG00000166562.4	SEC11C	2	Breast_Mammary_Tissue | Esophagus_Gastroesophageal_Junction
N_1180	Morning/evening person (chronotype)	ENSG00000167220.7	HDHD2	1	Muscle_Skeletal
N_1180	Morning/evening person (chronotype)	ENSG00000168255.14	POLR2J3	1	Testis
N_1180	Morning/evening person (chronotype)	ENSG00000170638.5	TRABD	1	Artery_Tibial
N_1180	Morning/evening person (chronotype)	ENSG00000170667.10	RASA4B	3	Cells_Transformed_fibroblasts | Esophagus_Muscularis | Pancreas
N_1180	Morning/evening person (chronotype)	ENSG00000170983.3	LINC00208	1	Testis
N_1180	Morning/evening person (chronotype)	ENSG00000172366.15	FAM195A	1	Small_Intestine_Terminal_Ileum
N_1180	Morning/evening person (chronotype)	ENSG00000173295.3	FAM86B3P	1	Nerve_Tibial
N_1180	Morning/evening person (chronotype)	ENSG00000173621.8	LRFN4	2	Prostate | Thyroid
N_1180	Morning/evening person (chronotype)	ENSG00000174109.3	C16orf91	1	Esophagus_Muscularis
N_1180	Morning/evening person (chronotype)	ENSG00000176909.7	MAMSTR	2	Adrenal_Gland | Colon_Sigmoid
N_1180	Morning/evening person (chronotype)	ENSG00000178078.7	STAP2	1	Cells_Transformed_fibroblasts
N_1180	Morning/evening person (chronotype)	ENSG00000182319.5	SGK223	1	Artery_Aorta
N_1180	Morning/evening person (chronotype)	ENSG00000182674.5	KCNB2	3	Artery_Aorta | Artery_Tibial | Brain_Nucleus_accumbens_basal_ganglia
N_1180	Morning/evening person (chronotype)	ENSG00000183092.11	BEGAIN	2	Cells_EBV-transformed_lymphocytes | Pituitary
N_1180	Morning/evening person (chronotype)	ENSG00000183098.6	GPC6	4	Lung | Pancreas | Testis | Thyroid
N_1180	Morning/evening person (chronotype)	ENSG00000185658.9	BRWD1	1	Adipose_Subcutaneous
N_1180	Morning/evening person (chronotype)	ENSG00000186660.14	ZFP91	1	Prostate
N_1180	Morning/evening person (chronotype)	ENSG00000196932.7	TMEM26	1	Nerve_Tibial
N_1180	Morning/evening person (chronotype)	ENSG00000204104.7	TRAF3IP1	1	Testis
N_1180	Morning/evening person (chronotype)	ENSG00000205659.6	LIN52	15	Adipose_Subcutaneous | Adipose_Visceral_Omentum | Brain_Anterior_cingulate_cortex_BA24 | Brain_Cortex | Brain_Frontal_Cortex_BA9 | Cells_Transformed_fibroblasts | Heart_Left_Ventricle | Lung | Nerve_Tibial | Skin_Not_Sun_Exposed_Suprapubic | Skin_Sun_Exposed_Lower_leg | Spleen | Stomach | Testis | Thyroid
N_1180	Morning/evening person (chronotype)	ENSG00000205702.6	CYP2D7P1	1	Liver
N_1180	Morning/evening person (chronotype)	ENSG00000213693.4	SEC14L1P1	1	Muscle_Skeletal
N_1180	Morning/evening person (chronotype)	ENSG00000227888.3	FAM66A	3	Brain_Amygdala | Brain_Caudate_basal_ganglia | Heart_Atrial_Appendage
N_1180	Morning/evening person (chronotype)	ENSG00000241889.1	RP11-435F17.3	1	Whole_Blood
N_1180	Morning/evening person (chronotype)	ENSG00000242607.1	RPS3AP34	1	Artery_Coronary
N_1180	Morning/evening person (chronotype)	ENSG00000242612.2	DECR2	1	Small_Intestine_Terminal_Ileum
N_1180	Morning/evening person (chronotype)	ENSG00000248538.2	RP11-10A14.5	2	Heart_Atrial_Appendage | Testis
N_1180	Morning/evening person (chronotype)	ENSG00000249484.4	AC091969.1	1	Brain_Putamen_basal_ganglia
N_1180	Morning/evening person (chronotype)	ENSG00000251574.2	RP11-6N13.1	1	Testis
N_1180	Morning/evening person (chronotype)	ENSG00000253981.1	ALG1L13P	1	Brain_Frontal_Cortex_BA9
N_1180	Morning/evening person (chronotype)	ENSG00000254423.1	RP11-351I21.7	3	Brain_Cortex | Brain_Frontal_Cortex_BA9 | Pituitary
N_1180	Morning/evening person (chronotype)	ENSG00000254944.1	ATP5F1P5	1	Spleen
N_1180	Morning/evening person (chronotype)	ENSG00000255310.2	AF131215.2	2	Artery_Coronary | Heart_Left_Ventricle
N_1180	Morning/evening person (chronotype)	ENSG00000255556.2	RP11-351I21.6	3	Brain_Caudate_basal_ganglia | Brain_Frontal_Cortex_BA9 | Brain_Hypothalamus
N_1180	Morning/evening person (chronotype)	ENSG00000259031.1	CTD-2062F14.3	1	Skin_Not_Sun_Exposed_Suprapubic
N_1180	Morning/evening person (chronotype)	ENSG00000260838.2	RP11-531A24.3	1	Artery_Aorta
N_1180	Morning/evening person (chronotype)	ENSG00000268912.1	CTD-2619J13.17	2	Colon_Sigmoid | Stomach
N_1180	Morning/evening person (chronotype)	ENSG00000269473.1	CTD-2619J13.19	1	Brain_Substantia_nigra
N_1180	Morning/evening person (chronotype)	ENSG00000269918.1	AF131215.9	3	Artery_Coronary | Colon_Transverse | Heart_Left_Ventricle
N_1180	Morning/evening person (chronotype)	ENSG00000270074.1	RP11-351I21.11	1	Brain_Frontal_Cortex_BA9
N_1180	Morning/evening person (chronotype)	ENSG00000270154.1	RP11-419I17.1	1	Pituitary
N_1180	Morning/evening person (chronotype)	ENSG00000270820.1	RP11-355B11.2	2	Artery_Coronary | Esophagus_Muscularis
N_1180	Morning/evening person (chronotype)	ENSG00000271889.1	RP11-493E12.1	1	Pituitary
N_1180	Morning/evening person (chronotype)	ENSG00000272338.1	RP11-722E23.2	1	Brain_Hypothalamus
N_1180	Morning/evening person (chronotype)	ENSG00000273247.1	RP11-83A24.2	1	Ovary
N_1190	Nap during day	ENSG00000021645.13	NRXN3	6	Artery_Coronary | Artery_Tibial | Brain_Cortex | Colon_Sigmoid | Esophagus_Gastroesophageal_Junction | Esophagus_Muscularis
N_1190	Nap during day	ENSG00000081189.9	MEF2C	1	Breast_Mammary_Tissue
N_1190	Nap during day	ENSG00000091010.4	POU4F3	1	Cells_EBV-transformed_lymphocytes
N_1190	Nap during day	ENSG00000095321.12	CRAT	1	Esophagus_Mucosa
N_1190	Nap during day	ENSG00000101216.6	GMEB2	1	Brain_Hypothalamus
N_1190	Nap during day	ENSG00000103723.8	AP3B2	1	Vagina
N_1190	Nap during day	ENSG00000106246.13	PTCD1	1	Nerve_Tibial
N_1190	Nap during day	ENSG00000106258.9	CYP3A5	1	Colon_Sigmoid
N_1190	Nap during day	ENSG00000106701.7	FSD1L	1	Cells_EBV-transformed_lymphocytes
N_1190	Nap during day	ENSG00000119383.15	PPP2R4	2	Esophagus_Mucosa | Pancreas
N_1190	Nap during day	ENSG00000130589.12	HELZ2	1	Cells_Transformed_fibroblasts
N_1190	Nap during day	ENSG00000134049.3	IER3IP1	1	Adrenal_Gland
N_1190	Nap during day	ENSG00000134489.6	HRH4	1	Cells_Transformed_fibroblasts
N_1190	Nap during day	ENSG00000140598.9	EFTUD1	2	Brain_Hippocampus | Thyroid
N_1190	Nap during day	ENSG00000140650.7	PMM2	1	Brain_Spinal_cord_cervical_c-1
N_1190	Nap during day	ENSG00000142156.10	COL6A1	2	Adrenal_Gland | Pituitary
N_1190	Nap during day	ENSG00000145194.13	ECE2	12	Brain_Amygdala | Brain_Anterior_cingulate_cortex_BA24 | Brain_Cerebellar_Hemisphere | Brain_Cerebellum | Brain_Cortex | Brain_Frontal_Cortex_BA9 | Brain_Hippocampus | Brain_Hypothalamus | Brain_Spinal_cord_cervical_c-1 | Brain_Substantia_nigra | Heart_Atrial_Appendage | Pituitary
N_1190	Nap during day	ENSG00000145723.12	GIN1	1	Brain_Amygdala
N_1190	Nap during day	ENSG00000147576.11	ADHFE1	7	Adrenal_Gland | Brain_Hypothalamus | Brain_Putamen_basal_ganglia | Brain_Spinal_cord_cervical_c-1 | Minor_Salivary_Gland | Pituitary | Whole_Blood
N_1190	Nap during day	ENSG00000148057.11	IDNK	1	Brain_Frontal_Cortex_BA9
N_1190	Nap during day	ENSG00000149485.12	FADS1	3	Brain_Anterior_cingulate_cortex_BA24 | Brain_Cerebellum | Pancreas
N_1190	Nap during day	ENSG00000151474.15	FRMD4A	1	Artery_Tibial
N_1190	Nap during day	ENSG00000152952.7	PLOD2	1	Brain_Hypothalamus
N_1190	Nap during day	ENSG00000153037.8	SRP19	2	Brain_Hippocampus | Liver
N_1190	Nap during day	ENSG00000154447.10	SH3RF1	1	Whole_Blood
N_1190	Nap during day	ENSG00000157315.4	TMED6	1	Adipose_Visceral_Omentum
N_1190	Nap during day	ENSG00000157578.9	LCA5L	1	Cells_EBV-transformed_lymphocytes
N_1190	Nap during day	ENSG00000157985.13	AGAP1	1	Brain_Hippocampus
N_1190	Nap during day	ENSG00000160917.10	CPSF4	2	Brain_Amygdala | Cells_Transformed_fibroblasts
N_1190	Nap during day	ENSG00000163431.11	LMOD1	2	Breast_Mammary_Tissue | Muscle_Skeletal
N_1190	Nap during day	ENSG00000169302.10	STK32A	1	Adipose_Subcutaneous
N_1190	Nap during day	ENSG00000170820.7	FSHR	1	Brain_Cortex
N_1190	Nap during day	ENSG00000174744.9	BRMS1	1	Pancreas
N_1190	Nap during day	ENSG00000174791.6	RIN1	1	Whole_Blood
N_1190	Nap during day	ENSG00000175749.11	EIF3KP1	1	Brain_Hippocampus
N_1190	Nap during day	ENSG00000175866.11	BAIAP2	1	Nerve_Tibial
N_1190	Nap during day	ENSG00000176165.7	FOXG1	1	Artery_Tibial
N_1190	Nap during day	ENSG00000176978.9	DPP7	3	Cells_EBV-transformed_lymphocytes | Cells_Transformed_fibroblasts | Whole_Blood
N_1190	Nap during day	ENSG00000177239.10	MAN1B1	11	Artery_Aorta | Artery_Coronary | Artery_Tibial | Cells_EBV-transformed_lymphocytes | Cells_Transformed_fibroblasts | Esophagus_Gastroesophageal_Junction | Liver | Pancreas | Prostate | Stomach | Thyroid
N_1190	Nap during day	ENSG00000178809.7	TRIM73	1	Brain_Caudate_basal_ganglia
N_1190	Nap during day	ENSG00000178966.11	RMI1	4	Brain_Spinal_cord_cervical_c-1 | Cells_EBV-transformed_lymphocytes | Pancreas | Stomach
N_1190	Nap during day	ENSG00000180539.4	C9orf139	1	Cells_EBV-transformed_lymphocytes
N_1190	Nap during day	ENSG00000181751.5	C5orf30	1	Brain_Amygdala
N_1190	Nap during day	ENSG00000181915.3	ADO	1	Muscle_Skeletal
N_1190	Nap during day	ENSG00000183036.6	PCP4	1	Cells_EBV-transformed_lymphocytes
N_1190	Nap during day	ENSG00000183044.7	ABAT	1	Ovary
N_1190	Nap during day	ENSG00000183396.3	TMEM89	1	Artery_Aorta
N_1190	Nap during day	ENSG00000183454.9	GRIN2A	2	Brain_Spinal_cord_cervical_c-1 | Brain_Substantia_nigra
N_1190	Nap during day	ENSG00000183527.7	PSMG1	12	Adrenal_Gland | Artery_Coronary | Brain_Caudate_basal_ganglia | Brain_Cortex | Brain_Hypothalamus | Brain_Putamen_basal_ganglia | Brain_Spinal_cord_cervical_c-1 | Cells_EBV-transformed_lymphocytes | Esophagus_Gastroesophageal_Junction | Esophagus_Muscularis | Heart_Left_Ventricle | Muscle_Skeletal
N_1190	Nap during day	ENSG00000184110.10	EIF3C	1	Brain_Anterior_cingulate_cortex_BA24
N_1190	Nap during day	ENSG00000185697.12	MYBL1	4	Adipose_Subcutaneous | Adipose_Visceral_Omentum | Breast_Mammary_Tissue | Esophagus_Mucosa
N_1190	Nap during day	ENSG00000186322.9	RP13-608F4.1	2	Brain_Nucleus_accumbens_basal_ganglia | Muscle_Skeletal
N_1190	Nap during day	ENSG00000187922.9	LCN10	1	Brain_Caudate_basal_ganglia
N_1190	Nap during day	ENSG00000188384.3	CSPG4P8	1	Prostate
N_1190	Nap during day	ENSG00000196652.7	ZKSCAN5	10	Adipose_Subcutaneous | Adipose_Visceral_Omentum | Artery_Aorta | Artery_Tibial | Heart_Left_Ventricle | Lung | Nerve_Tibial | Skin_Not_Sun_Exposed_Suprapubic | Skin_Sun_Exposed_Lower_leg | Whole_Blood
N_1190	Nap during day	ENSG00000197343.6	ZNF655	1	Brain_Caudate_basal_ganglia
N_1190	Nap during day	ENSG00000204442.2	FAM155A	2	Brain_Cerebellum | Brain_Hippocampus
N_1190	Nap during day	ENSG00000205581.6	HMGN1	3	Liver | Muscle_Skeletal | Thyroid
N_1190	Nap during day	ENSG00000229018.4	RP11-313P13.3	1	Uterus
N_1190	Nap during day	ENSG00000234688.1	RP1-293L6.1	1	Adipose_Subcutaneous
N_1190	Nap during day	ENSG00000235701.1	PCBP2P1	3	Cells_EBV-transformed_lymphocytes | Testis | Thyroid
N_1190	Nap during day	ENSG00000237032.1	RP11-398C13.2	1	Ovary
N_1190	Nap during day	ENSG00000237550.4	RPL9P9	1	Brain_Cortex
N_1190	Nap during day	ENSG00000238141.2	BRWD1-AS1	1	Testis
N_1190	Nap during day	ENSG00000241685.4	ARPC1A	1	Testis
N_1190	Nap during day	ENSG00000244219.2	GS1-259H13.2	27	Adipose_Subcutaneous | Adipose_Visceral_Omentum | Adrenal_Gland | Artery_Aorta | Artery_Tibial | Brain_Cerebellum | Brain_Hippocampus | Brain_Hypothalamus | Brain_Nucleus_accumbens_basal_ganglia | Brain_Putamen_basal_ganglia | Breast_Mammary_Tissue | Cells_EBV-transformed_lymphocytes | Esophagus_Gastroesophageal_Junction | Esophagus_Mucosa | Esophagus_Muscularis | Heart_Atrial_Appendage | Heart_L…
N_1190	Nap during day	ENSG00000250343.1	CTC-255N20.1	1	Adipose_Subcutaneous
N_1190	Nap during day	ENSG00000251442.1	RP11-792D21.2	2	Esophagus_Muscularis | Thyroid
N_1190	Nap during day	ENSG00000253321.1	RP11-61G23.2	2	Brain_Anterior_cingulate_cortex_BA24 | Brain_Frontal_Cortex_BA9
N_1190	Nap during day	ENSG00000255568.2	BRWD1-IT2	23	Adipose_Subcutaneous | Adrenal_Gland | Artery_Tibial | Brain_Cortex | Brain_Hippocampus | Brain_Hypothalamus | Breast_Mammary_Tissue | Cells_EBV-transformed_lymphocytes | Cells_Transformed_fibroblasts | Colon_Transverse | Esophagus_Gastroesophageal_Junction | Heart_Atrial_Appendage | Liver | Lung | Muscle_Skeletal | Nerve_Tibial | Pancreas | Pituitary | Small_Intestine_Terminal_Ileum | Stomach | …
N_1190	Nap during day	ENSG00000260432.1	RP11-297M9.2	2	Brain_Spinal_cord_cervical_c-1 | Brain_Substantia_nigra
N_1190	Nap during day	ENSG00000263167.1	RP11-149I9.2	1	Esophagus_Mucosa
N_1190	Nap during day	ENSG00000268707.1	RP11-247A12.7	1	Cells_EBV-transformed_lymphocytes
N_1190	Nap during day	ENSG00000271904.1	CTC-498M16.4	1	Brain_Amygdala
N_1200	Sleeplessness / insomnia	ENSG00000073067.9	CYP2W1	1	Nerve_Tibial
N_1200	Sleeplessness / insomnia	ENSG00000081189.9	MEF2C	1	Breast_Mammary_Tissue
N_1200	Sleeplessness / insomnia	ENSG00000102710.15	SUPT20H	1	Testis
N_1200	Sleeplessness / insomnia	ENSG00000105894.7	PTN	1	Nerve_Tibial
N_1200	Sleeplessness / insomnia	ENSG00000107882.7	SUFU	1	Testis
N_1200	Sleeplessness / insomnia	ENSG00000109919.5	MTCH2	1	Brain_Frontal_Cortex_BA9
N_1200	Sleeplessness / insomnia	ENSG00000113658.12	SMAD5	19	Adipose_Subcutaneous | Adipose_Visceral_Omentum | Adrenal_Gland | Artery_Aorta | Breast_Mammary_Tissue | Cells_Transformed_fibroblasts | Colon_Sigmoid | Colon_Transverse | Esophagus_Muscularis | Lung | Muscle_Skeletal | Pancreas | Skin_Not_Sun_Exposed_Suprapubic | Skin_Sun_Exposed_Lower_leg | Small_Intestine_Terminal_Ileum | Spleen | Stomach | Thyroid | Whole_Blood
N_1200	Sleeplessness / insomnia	ENSG00000119782.9	FKBP1B	2	Esophagus_Mucosa | Skin_Sun_Exposed_Lower_leg
N_1200	Sleeplessness / insomnia	ENSG00000120697.4	ALG5	7	Adipose_Visceral_Omentum | Adrenal_Gland | Cells_Transformed_fibroblasts | Colon_Transverse | Esophagus_Mucosa | Lung | Thyroid
N_1200	Sleeplessness / insomnia	ENSG00000120708.12	TGFBI	1	Pancreas
N_1200	Sleeplessness / insomnia	ENSG00000125107.12	CNOT1	1	Ovary
N_1200	Sleeplessness / insomnia	ENSG00000134291.7	TMEM106C	2	Brain_Caudate_basal_ganglia | Skin_Not_Sun_Exposed_Suprapubic
N_1200	Sleeplessness / insomnia	ENSG00000134369.11	NAV1	1	Brain_Putamen_basal_ganglia
N_1200	Sleeplessness / insomnia	ENSG00000136448.7	NMT1	1	Brain_Hypothalamus
N_1200	Sleeplessness / insomnia	ENSG00000136682.10	CBWD2	2	Skin_Not_Sun_Exposed_Suprapubic | Thyroid
N_1200	Sleeplessness / insomnia	ENSG00000137449.11	CPEB2	7	Artery_Aorta | Esophagus_Mucosa | Esophagus_Muscularis | Nerve_Tibial | Skin_Not_Sun_Exposed_Suprapubic | Skin_Sun_Exposed_Lower_leg | Whole_Blood
N_1200	Sleeplessness / insomnia	ENSG00000137764.15	MAP2K5	6	Lung | Ovary | Spleen | Thyroid | Uterus | Whole_Blood
N_1200	Sleeplessness / insomnia	ENSG00000142319.14	SLC6A3	1	Esophagus_Gastroesophageal_Junction
N_1200	Sleeplessness / insomnia	ENSG00000161654.5	LSM12	1	Brain_Caudate_basal_ganglia
N_1200	Sleeplessness / insomnia	ENSG00000163320.6	CGGBP1	4	Cells_EBV-transformed_lymphocytes | Cells_Transformed_fibroblasts | Liver | Uterus
N_1200	Sleeplessness / insomnia	ENSG00000163431.11	LMOD1	1	Brain_Nucleus_accumbens_basal_ganglia
N_1200	Sleeplessness / insomnia	ENSG00000163788.9	SNRK	1	Esophagus_Mucosa
N_1200	Sleeplessness / insomnia	ENSG00000164849.7	GPR146	1	Nerve_Tibial
N_1200	Sleeplessness / insomnia	ENSG00000164850.10	GPER1	1	Nerve_Tibial
N_1200	Sleeplessness / insomnia	ENSG00000165916.4	PSMC3	1	Brain_Cerebellar_Hemisphere
N_1200	Sleeplessness / insomnia	ENSG00000166478.5	ZNF143	3	Brain_Caudate_basal_ganglia | Brain_Cortex | Brain_Nucleus_accumbens_basal_ganglia
N_1200	Sleeplessness / insomnia	ENSG00000166888.6	STAT6	1	Esophagus_Mucosa
N_1200	Sleeplessness / insomnia	ENSG00000168591.11	TMUB2	1	Cells_EBV-transformed_lymphocytes
N_1200	Sleeplessness / insomnia	ENSG00000171044.6	XKR6	1	Esophagus_Mucosa
N_1200	Sleeplessness / insomnia	ENSG00000175749.11	EIF3KP1	1	Breast_Mammary_Tissue
N_1200	Sleeplessness / insomnia	ENSG00000176732.6	PFN4	9	Cells_EBV-transformed_lymphocytes | Colon_Sigmoid | Esophagus_Mucosa | Heart_Left_Ventricle | Lung | Minor_Salivary_Gland | Pituitary | Skin_Sun_Exposed_Lower_leg | Stomach
N_1200	Sleeplessness / insomnia	ENSG00000184492.5	FOXD4L1	1	Thyroid
N_1200	Sleeplessness / insomnia	ENSG00000186523.10	FAM86B1	1	Uterus
N_1200	Sleeplessness / insomnia	ENSG00000186834.2	HEXIM1	3	Brain_Caudate_basal_ganglia | Brain_Frontal_Cortex_BA9 | Nerve_Tibial
N_1200	Sleeplessness / insomnia	ENSG00000188779.6	SKOR1	2	Lung | Pituitary
N_1200	Sleeplessness / insomnia	ENSG00000196628.9	TCF4	1	Esophagus_Mucosa
N_1200	Sleeplessness / insomnia	ENSG00000198517.5	MAFK	1	Brain_Nucleus_accumbens_basal_ganglia
N_1200	Sleeplessness / insomnia	ENSG00000198892.6	SHISA4	5	Adipose_Visceral_Omentum | Cells_Transformed_fibroblasts | Lung | Skin_Sun_Exposed_Lower_leg | Spleen
N_1200	Sleeplessness / insomnia	ENSG00000203809.5	LINC00577	3	Brain_Caudate_basal_ganglia | Brain_Cortex | Brain_Putamen_basal_ganglia
N_1200	Sleeplessness / insomnia	ENSG00000206077.6	ZDHHC11B	1	Brain_Amygdala
N_1200	Sleeplessness / insomnia	ENSG00000231292.5	IGKV1OR2-108	2	Skin_Not_Sun_Exposed_Suprapubic | Thyroid
N_1200	Sleeplessness / insomnia	ENSG00000234997.1	AC016745.3	5	Adrenal_Gland | Lung | Skin_Not_Sun_Exposed_Suprapubic | Skin_Sun_Exposed_Lower_leg | Thyroid
N_1200	Sleeplessness / insomnia	ENSG00000239857.2	GET4	1	Nerve_Tibial
N_1200	Sleeplessness / insomnia	ENSG00000240230.1	COX19	1	Ovary
N_1200	Sleeplessness / insomnia	ENSG00000247624.2	CPEB2-AS1	1	Artery_Tibial
N_1200	Sleeplessness / insomnia	ENSG00000248360.3	LINC00504	4	Artery_Aorta | Artery_Tibial | Skin_Not_Sun_Exposed_Suprapubic | Skin_Sun_Exposed_Lower_leg
N_1200	Sleeplessness / insomnia	ENSG00000254239.1	GS1-39E22.2	1	Brain_Spinal_cord_cervical_c-1
N_1200	Sleeplessness / insomnia	ENSG00000255571.2	LINC00925	1	Whole_Blood
N_1200	Sleeplessness / insomnia	ENSG00000261425.1	RP11-709B3.2	1	Uterus
N_1200	Sleeplessness / insomnia	ENSG00000261786.1	RP4-555D20.2	1	Cells_Transformed_fibroblasts
N_1200	Sleeplessness / insomnia	ENSG00000267288.1	RP13-890H12.2	1	Muscle_Skeletal
N_1200	Sleeplessness / insomnia	ENSG00000270964.1	RP11-502I4.3	1	Brain_Amygdala
N_1200	Sleeplessness / insomnia	ENSG00000271192.1	RP4-555D20.3	1	Cells_Transformed_fibroblasts
N_1200	Sleeplessness / insomnia	ENSG00000271824.1	AC009014.3	12	Artery_Tibial | Brain_Anterior_cingulate_cortex_BA24 | Brain_Cerebellum | Colon_Transverse | Esophagus_Gastroesophageal_Junction | Esophagus_Muscularis | Muscle_Skeletal | Pancreas | Pituitary | Small_Intestine_Terminal_Ileum | Testis | Thyroid
N_1200	Sleeplessness / insomnia	ENSG00000272121.1	RP4-555D20.4	1	Cells_Transformed_fibroblasts
N_1200	Sleeplessness / insomnia	ENSG00000272563.1	RP11-480C16.1	6	Adrenal_Gland | Esophagus_Mucosa | Lung | Skin_Not_Sun_Exposed_Suprapubic | Skin_Sun_Exposed_Lower_leg | Thyroid
N_1200	Sleeplessness / insomnia	ENSG00000273151.1	RP11-449P15.2	1	Nerve_Tibial
N_1210	Snoring	ENSG00000007545.11	CRAMP1L	1	Brain_Cerebellum
N_1210	Snoring	ENSG00000066230.6	SLC9A3	1	Ovary
N_1210	Snoring	ENSG00000088448.10	ANKRD10	1	Liver
N_1210	Snoring	ENSG00000090061.13	CCNK	1	Brain_Frontal_Cortex_BA9
N_1210	Snoring	ENSG00000099365.5	STX1B	5	Adrenal_Gland | Artery_Tibial | Skin_Sun_Exposed_Lower_leg | Testis | Thyroid
N_1210	Snoring	ENSG00000100811.6	YY1	1	Breast_Mammary_Tissue
N_1210	Snoring	ENSG00000103496.10	STX4	3	Brain_Cerebellum | Esophagus_Mucosa | Testis
N_1210	Snoring	ENSG00000107485.11	GATA3	1	Spleen
N_1210	Snoring	ENSG00000113163.11	COL4A3BP	1	Cells_Transformed_fibroblasts
N_1210	Snoring	ENSG00000115159.11	GPD2	3	Adrenal_Gland | Liver | Small_Intestine_Terminal_Ileum
N_1210	Snoring	ENSG00000123700.4	KCNJ2	2	Esophagus_Gastroesophageal_Junction | Esophagus_Muscularis
N_1210	Snoring	ENSG00000129244.4	ATP1B2	1	Esophagus_Muscularis
N_1210	Snoring	ENSG00000130413.11	STK33	4	Artery_Aorta | Artery_Coronary | Brain_Cerebellar_Hemisphere | Brain_Cerebellum
N_1210	Snoring	ENSG00000137970.7	RP11-122C9.1	1	Esophagus_Mucosa
N_1210	Snoring	ENSG00000147592.4	LACTB2	4	Brain_Putamen_basal_ganglia | Brain_Spinal_cord_cervical_c-1 | Spleen | Whole_Blood
N_1210	Snoring	ENSG00000149932.12	TMEM219	1	Brain_Cortex
N_1210	Snoring	ENSG00000153234.9	NR4A2	2	Brain_Putamen_basal_ganglia | Liver
N_1210	Snoring	ENSG00000153495.6	TEX29	1	Pancreas
N_1210	Snoring	ENSG00000168228.10	ZCCHC4	1	Adrenal_Gland
N_1210	Snoring	ENSG00000168350.6	DEGS2	1	Cells_Transformed_fibroblasts
N_1210	Snoring	ENSG00000169203.12	RP11-231C14.4	20	Adipose_Subcutaneous | Artery_Tibial | Brain_Cerebellum | Breast_Mammary_Tissue | Cells_EBV-transformed_lymphocytes | Colon_Transverse | Esophagus_Gastroesophageal_Junction | Esophagus_Mucosa | Esophagus_Muscularis | Liver | Lung | Minor_Salivary_Gland | Muscle_Skeletal | Pancreas | Prostate | Skin_Not_Sun_Exposed_Suprapubic | Skin_Sun_Exposed_Lower_leg | Spleen | Testis | Thyroid
N_1210	Snoring	ENSG00000175911.4	AC127496.1	1	Brain_Hypothalamus
N_1210	Snoring	ENSG00000178860.8	MSC	1	Pituitary
N_1210	Snoring	ENSG00000182612.6	TSPAN10	1	Brain_Cerebellum
N_1210	Snoring	ENSG00000183336.7	BOLA2	12	Adrenal_Gland | Artery_Aorta | Artery_Tibial | Brain_Cortex | Brain_Nucleus_accumbens_basal_ganglia | Cells_EBV-transformed_lymphocytes | Esophagus_Gastroesophageal_Junction | Esophagus_Mucosa | Heart_Atrial_Appendage | Skin_Not_Sun_Exposed_Suprapubic | Testis | Thyroid
N_1210	Snoring	ENSG00000183691.4	NOG	1	Esophagus_Muscularis
N_1210	Snoring	ENSG00000184500.10	PROS1	1	Muscle_Skeletal
N_1210	Snoring	ENSG00000185924.6	RTN4RL1	1	Esophagus_Muscularis
N_1210	Snoring	ENSG00000189045.9	ANKDD1B	4	Adrenal_Gland | Brain_Cerebellum | Ovary | Thyroid
N_1210	Snoring	ENSG00000198056.9	PRIM1	6	Adipose_Subcutaneous | Artery_Aorta | Brain_Cerebellum | Esophagus_Muscularis | Lung | Skin_Not_Sun_Exposed_Suprapubic
N_1210	Snoring	ENSG00000198218.6	QRICH1	1	Small_Intestine_Terminal_Ileum
N_1210	Snoring	ENSG00000221947.3	XKR9	1	Brain_Putamen_basal_ganglia
N_1210	Snoring	ENSG00000226383.1	AC093375.1	3	Liver | Small_Intestine_Terminal_Ileum | Vagina
N_1210	Snoring	ENSG00000237560.1	AC004562.1	7	Adipose_Visceral_Omentum | Brain_Anterior_cingulate_cortex_BA24 | Brain_Hypothalamus | Esophagus_Gastroesophageal_Junction | Esophagus_Muscularis | Skin_Not_Sun_Exposed_Suprapubic | Testis
N_1210	Snoring	ENSG00000254634.3	RP11-231C14.3	8	Artery_Tibial | Brain_Cerebellar_Hemisphere | Brain_Frontal_Cortex_BA9 | Brain_Hippocampus | Cells_EBV-transformed_lymphocytes | Esophagus_Mucosa | Prostate | Skin_Sun_Exposed_Lower_leg
N_1210	Snoring	ENSG00000260911.1	RP11-196G11.2	11	Artery_Tibial | Breast_Mammary_Tissue | Cells_Transformed_fibroblasts | Esophagus_Mucosa | Prostate | Skin_Not_Sun_Exposed_Suprapubic | Skin_Sun_Exposed_Lower_leg | Spleen | Testis | Thyroid | Vagina
N_1210	Snoring	ENSG00000267365.1	KCNJ2-AS1	2	Esophagus_Gastroesophageal_Junction | Esophagus_Muscularis
N_1220	Daytime dozing / sleeping (narcolepsy)	ENSG00000053524.7	MCF2L2	1	Brain_Substantia_nigra
N_1220	Daytime dozing / sleeping (narcolepsy)	ENSG00000103723.8	AP3B2	1	Vagina
N_1220	Daytime dozing / sleeping (narcolepsy)	ENSG00000106829.14	TLE4	1	Lung
N_1220	Daytime dozing / sleeping (narcolepsy)	ENSG00000134049.3	IER3IP1	1	Adrenal_Gland
N_1220	Daytime dozing / sleeping (narcolepsy)	ENSG00000140598.9	EFTUD1	2	Brain_Hippocampus | Thyroid
N_1220	Daytime dozing / sleeping (narcolepsy)	ENSG00000145194.13	ECE2	2	Colon_Sigmoid | Colon_Transverse
N_1220	Daytime dozing / sleeping (narcolepsy)	ENSG00000152137.2	HSPB8	2	Brain_Frontal_Cortex_BA9 | Lung
N_1220	Daytime dozing / sleeping (narcolepsy)	ENSG00000157985.13	AGAP1	1	Brain_Hippocampus
N_1220	Daytime dozing / sleeping (narcolepsy)	ENSG00000163795.9	ZNF513	1	Brain_Anterior_cingulate_cortex_BA24
N_1220	Daytime dozing / sleeping (narcolepsy)	ENSG00000175182.9	FAM131A	1	Esophagus_Mucosa
N_1220	Daytime dozing / sleeping (narcolepsy)	ENSG00000175745.7	NR2F1	1	Esophagus_Muscularis
N_1220	Daytime dozing / sleeping (narcolepsy)	ENSG00000183527.7	PSMG1	2	Liver | Muscle_Skeletal
N_1220	Daytime dozing / sleeping (narcolepsy)	ENSG00000184825.4	HIST1H2AH	1	Spleen
N_1220	Daytime dozing / sleeping (narcolepsy)	ENSG00000186322.9	RP13-608F4.1	2	Brain_Nucleus_accumbens_basal_ganglia | Muscle_Skeletal
N_1220	Daytime dozing / sleeping (narcolepsy)	ENSG00000188384.3	CSPG4P8	1	Prostate
N_1220	Daytime dozing / sleeping (narcolepsy)	ENSG00000197914.2	HIST1H4K	1	Spleen
N_1220	Daytime dozing / sleeping (narcolepsy)	ENSG00000219410.4	RP4-761J14.8	1	Brain_Spinal_cord_cervical_c-1
N_1220	Daytime dozing / sleeping (narcolepsy)	ENSG00000221843.2	C2orf16	2	Minor_Salivary_Gland | Small_Intestine_Terminal_Ileum
N_1220	Daytime dozing / sleeping (narcolepsy)	ENSG00000228205.1	RP11-778D9.4	1	Brain_Cerebellum
N_1220	Daytime dozing / sleeping (narcolepsy)	ENSG00000232882.1	PHKA1P1	1	Pancreas
N_1220	Daytime dozing / sleeping (narcolepsy)	ENSG00000234072.1	AC074117.10	1	Cells_Transformed_fibroblasts
N_1220	Daytime dozing / sleeping (narcolepsy)	ENSG00000235888.1	AF064858.8	1	Muscle_Skeletal
N_1220	Daytime dozing / sleeping (narcolepsy)	ENSG00000237550.4	RPL9P9	1	Brain_Cortex
N_1220	Daytime dozing / sleeping (narcolepsy)	ENSG00000237721.1	AF064858.11	1	Muscle_Skeletal
N_1220	Daytime dozing / sleeping (narcolepsy)	ENSG00000270210.1	RP11-373D23.3	1	Pituitary
N_1239	Current tobacco smoking	ENSG00000070081.11	NUCB2	1	Adipose_Subcutaneous
N_1239	Current tobacco smoking	ENSG00000077063.6	CTTNBP2	3	Adipose_Subcutaneous | Cells_Transformed_fibroblasts | Skin_Sun_Exposed_Lower_leg
N_1239	Current tobacco smoking	ENSG00000100413.12	POLR3H	1	Esophagus_Mucosa
N_1239	Current tobacco smoking	ENSG00000109919.5	MTCH2	1	Brain_Cerebellar_Hemisphere
N_1239	Current tobacco smoking	ENSG00000114631.10	PODXL2	6	Esophagus_Muscularis | Muscle_Skeletal | Skin_Not_Sun_Exposed_Suprapubic | Skin_Sun_Exposed_Lower_leg | Stomach | Thyroid
N_1239	Current tobacco smoking	ENSG00000138380.13	CARF	2	Cells_EBV-transformed_lymphocytes | Esophagus_Mucosa
N_1239	Current tobacco smoking	ENSG00000144426.14	NBEAL1	1	Esophagus_Mucosa
N_1239	Current tobacco smoking	ENSG00000145934.11	TENM2	1	Brain_Substantia_nigra
N_1239	Current tobacco smoking	ENSG00000150773.6	PIH1D2	1	Brain_Amygdala
N_1239	Current tobacco smoking	ENSG00000154328.11	NEIL2	1	Brain_Hypothalamus
N_1239	Current tobacco smoking	ENSG00000160293.12	VAV2	1	Brain_Putamen_basal_ganglia
N_1239	Current tobacco smoking	ENSG00000163596.12	ICA1L	5	Breast_Mammary_Tissue | Cells_EBV-transformed_lymphocytes | Esophagus_Mucosa | Pancreas | Skin_Not_Sun_Exposed_Suprapubic
N_1239	Current tobacco smoking	ENSG00000170175.6	CHRNB1	1	Brain_Amygdala
N_1239	Current tobacco smoking	ENSG00000170835.10	CEL	1	Adipose_Subcutaneous
N_1239	Current tobacco smoking	ENSG00000172247.3	C1QTNF4	3	Adipose_Subcutaneous | Small_Intestine_Terminal_Ileum | Whole_Blood
N_1239	Current tobacco smoking	ENSG00000175806.10	MSRA	1	Liver
N_1239	Current tobacco smoking	ENSG00000177710.5	SLC35G5	1	Lung
N_1239	Current tobacco smoking	ENSG00000181409.7	AATK	1	Testis
N_1239	Current tobacco smoking	ENSG00000184669.6	OR7E14P	1	Small_Intestine_Terminal_Ileum
N_1239	Current tobacco smoking	ENSG00000188211.4	NCR3LG1	1	Adrenal_Gland
N_1239	Current tobacco smoking	ENSG00000196666.3	FAM180B	1	Brain_Cerebellar_Hemisphere
N_1239	Current tobacco smoking	ENSG00000197057.4	DTHD1	1	Colon_Transverse
N_1239	Current tobacco smoking	ENSG00000214435.3	AS3MT	18	Brain_Caudate_basal_ganglia | Brain_Cerebellar_Hemisphere | Brain_Cerebellum | Brain_Frontal_Cortex_BA9 | Brain_Spinal_cord_cervical_c-1 | Breast_Mammary_Tissue | Esophagus_Gastroesophageal_Junction | Esophagus_Muscularis | Minor_Salivary_Gland | Muscle_Skeletal | Ovary | Pituitary | Prostate | Skin_Not_Sun_Exposed_Suprapubic | Small_Intestine_Terminal_Ileum | Thyroid | Uterus | Whole_Blood
N_1239	Current tobacco smoking	ENSG00000233622.1	CYP2T2P	1	Heart_Atrial_Appendage
N_1239	Current tobacco smoking	ENSG00000238057.4	ZEB2-AS1	1	Brain_Anterior_cingulate_cortex_BA24
N_1239	Current tobacco smoking	ENSG00000247193.2	RP11-431M7.3	1	Brain_Amygdala
N_1239	Current tobacco smoking	ENSG00000247416.2	RP11-629G13.1	1	Colon_Transverse
N_1239	Current tobacco smoking	ENSG00000250303.2	RP11-356J5.12	1	Brain_Amygdala
N_1239	Current tobacco smoking	ENSG00000258735.1	LINC00637	1	Colon_Transverse
N_1239	Current tobacco smoking	ENSG00000272912.1	RP11-724N1.1	2	Brain_Cerebellum | Prostate
N_1249	Past tobacco smoking	ENSG00000047315.10	POLR2B	2	Brain_Frontal_Cortex_BA9 | Esophagus_Muscularis
N_1249	Past tobacco smoking	ENSG00000076685.14	NT5C2	1	Brain_Cerebellar_Hemisphere
N_1249	Past tobacco smoking	ENSG00000084093.11	REST	1	Brain_Hypothalamus
N_1249	Past tobacco smoking	ENSG00000089356.12	FXYD3	3	Lung | Skin_Not_Sun_Exposed_Suprapubic | Skin_Sun_Exposed_Lower_leg
N_1249	Past tobacco smoking	ENSG00000111605.12	CPSF6	1	Brain_Cerebellum
N_1249	Past tobacco smoking	ENSG00000114999.7	TTL	3	Heart_Atrial_Appendage | Heart_Left_Ventricle | Muscle_Skeletal
N_1249	Past tobacco smoking	ENSG00000115808.7	STRN	2	Adipose_Subcutaneous | Thyroid
N_1249	Past tobacco smoking	ENSG00000128050.4	PAICS	1	Brain_Hypothalamus
N_1249	Past tobacco smoking	ENSG00000131771.9	PPP1R1B	1	Esophagus_Mucosa
N_1249	Past tobacco smoking	ENSG00000134864.6	GGACT	1	Brain_Caudate_basal_ganglia
N_1249	Past tobacco smoking	ENSG00000135097.2	MSI1	1	Breast_Mammary_Tissue
N_1249	Past tobacco smoking	ENSG00000135454.9	B4GALNT1	1	Adipose_Subcutaneous
N_1249	Past tobacco smoking	ENSG00000135837.11	CEP350	1	Muscle_Skeletal
N_1249	Past tobacco smoking	ENSG00000137473.13	TTC29	1	Cells_Transformed_fibroblasts
N_1249	Past tobacco smoking	ENSG00000140983.9	RHOT2	2	Ovary | Stomach
N_1249	Past tobacco smoking	ENSG00000141101.8	NOB1	6	Brain_Cerebellar_Hemisphere | Brain_Cerebellum | Brain_Cortex | Colon_Sigmoid | Muscle_Skeletal | Prostate
N_1249	Past tobacco smoking	ENSG00000141452.5	C18orf8	14	Artery_Aorta | Artery_Tibial | Brain_Anterior_cingulate_cortex_BA24 | Brain_Caudate_basal_ganglia | Brain_Cerebellar_Hemisphere | Brain_Cortex | Colon_Transverse | Esophagus_Gastroesophageal_Junction | Heart_Atrial_Appendage | Lung | Muscle_Skeletal | Nerve_Tibial | Thyroid | Whole_Blood
N_1249	Past tobacco smoking	ENSG00000141458.8	NPC1	7	Artery_Aorta | Artery_Coronary | Brain_Anterior_cingulate_cortex_BA24 | Brain_Caudate_basal_ganglia | Brain_Cortex | Heart_Atrial_Appendage | Skin_Not_Sun_Exposed_Suprapubic
N_1249	Past tobacco smoking	ENSG00000141570.6	CBX8	3	Heart_Atrial_Appendage | Heart_Left_Ventricle | Pituitary
N_1249	Past tobacco smoking	ENSG00000154065.12	ANKRD29	1	Prostate
N_1249	Past tobacco smoking	ENSG00000156738.13	MS4A1	1	Brain_Spinal_cord_cervical_c-1
N_1249	Past tobacco smoking	ENSG00000167674.10	HDGFRP2	1	Brain_Cerebellum
N_1249	Past tobacco smoking	ENSG00000167720.8	SRR	38	Adipose_Subcutaneous | Adipose_Visceral_Omentum | Adrenal_Gland | Artery_Aorta | Brain_Anterior_cingulate_cortex_BA24 | Brain_Caudate_basal_ganglia | Brain_Cerebellar_Hemisphere | Brain_Cerebellum | Brain_Frontal_Cortex_BA9 | Brain_Hippocampus | Brain_Hypothalamus | Brain_Nucleus_accumbens_basal_ganglia | Brain_Putamen_basal_ganglia | Brain_Spinal_cord_cervical_c-1 | Breast_Mammary_Tissue | Cells…
N_1249	Past tobacco smoking	ENSG00000175193.8	PARL	1	Whole_Blood
N_1249	Past tobacco smoking	ENSG00000178971.9	CTC1	3	Cells_EBV-transformed_lymphocytes | Colon_Transverse | Small_Intestine_Terminal_Ileum
N_1249	Past tobacco smoking	ENSG00000180834.3	MAP6D1	1	Whole_Blood
N_1249	Past tobacco smoking	ENSG00000183495.9	EP400	1	Vagina
N_1249	Past tobacco smoking	ENSG00000187954.8	CYHR1	2	Cells_Transformed_fibroblasts | Thyroid
N_1249	Past tobacco smoking	ENSG00000204410.10	MSH5	1	Skin_Sun_Exposed_Lower_leg
N_1249	Past tobacco smoking	ENSG00000214433.4	AC091167.3	1	Brain_Nucleus_accumbens_basal_ganglia
N_1249	Past tobacco smoking	ENSG00000220205.4	VAMP2	1	Esophagus_Mucosa
N_1249	Past tobacco smoking	ENSG00000221946.3	FXYD7	1	Nerve_Tibial
N_1249	Past tobacco smoking	ENSG00000224356.3	RP11-151A6.4	1	Brain_Cortex
N_1249	Past tobacco smoking	ENSG00000224389.4	C4B	1	Minor_Salivary_Gland
N_1249	Past tobacco smoking	ENSG00000226800.5	CACTIN-AS1	1	Heart_Left_Ventricle
N_1249	Past tobacco smoking	ENSG00000243649.4	CFB	1	Artery_Aorta
N_1249	Past tobacco smoking	ENSG00000244307.2	RN7SL395P	1	Brain_Cerebellar_Hemisphere
N_1249	Past tobacco smoking	ENSG00000250673.1	RP11-6L6.2	1	Brain_Hypothalamus
N_1249	Past tobacco smoking	ENSG00000255045.1	RP11-677M14.2	1	Lung
N_1249	Past tobacco smoking	ENSG00000255571.2	LINC00925	3	Small_Intestine_Terminal_Ileum | Thyroid | Whole_Blood
N_1249	Past tobacco smoking	ENSG00000261812.1	TUBB8P7	1	Brain_Cortex
N_1249	Past tobacco smoking	ENSG00000262333.1	HNRNPA1P16	1	Nerve_Tibial
N_1249	Past tobacco smoking	ENSG00000269928.1	RP11-849F2.8	6	Adrenal_Gland | Breast_Mammary_Tissue | Esophagus_Mucosa | Heart_Left_Ventricle | Pancreas | Small_Intestine_Terminal_Ileum
N_1249	Past tobacco smoking	ENSG00000269949.1	RP11-738E22.3	9	Artery_Tibial | Brain_Anterior_cingulate_cortex_BA24 | Brain_Caudate_basal_ganglia | Brain_Hippocampus | Brain_Hypothalamus | Cells_EBV-transformed_lymphocytes | Cells_Transformed_fibroblasts | Colon_Sigmoid | Esophagus_Muscularis
N_1249	Past tobacco smoking	ENSG00000270964.1	RP11-502I4.3	1	Brain_Amygdala
N_1249	Past tobacco smoking	ENSG00000271271.1	UGT2A2	1	Skin_Not_Sun_Exposed_Suprapubic
N_1249	Past tobacco smoking	ENSG00000272912.1	RP11-724N1.1	1	Brain_Cerebellar_Hemisphere
N_1279	Exposure to tobacco smoke outside home	ENSG00000077063.6	CTTNBP2	3	Adipose_Subcutaneous | Cells_Transformed_fibroblasts | Skin_Sun_Exposed_Lower_leg
N_1279	Exposure to tobacco smoke outside home	ENSG00000253326.2	RP11-261C10.7	2	Brain_Hippocampus | Brain_Nucleus_accumbens_basal_ganglia
N_134	Number of self-reported cancers	ENSG00000064012.17	CASP8	2	Brain_Anterior_cingulate_cortex_BA24 | Heart_Left_Ventricle
N_134	Number of self-reported cancers	ENSG00000082153.13	BZW1	1	Spleen
N_134	Number of self-reported cancers	ENSG00000100991.7	TRPC4AP	1	Brain_Nucleus_accumbens_basal_ganglia
N_134	Number of self-reported cancers	ENSG00000101440.5	ASIP	2	Skin_Not_Sun_Exposed_Suprapubic | Skin_Sun_Exposed_Lower_leg
N_134	Number of self-reported cancers	ENSG00000101464.6	PIGU	1	Vagina
N_134	Number of self-reported cancers	ENSG00000137265.10	IRF4	4	Esophagus_Mucosa | Lung | Spleen | Whole_Blood
N_134	Number of self-reported cancers	ENSG00000155749.8	ALS2CR12	3	Artery_Aorta | Colon_Sigmoid | Skin_Not_Sun_Exposed_Suprapubic
N_134	Number of self-reported cancers	ENSG00000179051.9	RCC2	1	Brain_Cerebellum
N_134	Number of self-reported cancers	ENSG00000187741.10	FANCA	2	Brain_Nucleus_accumbens_basal_ganglia | Skin_Not_Sun_Exposed_Suprapubic
N_134	Number of self-reported cancers	ENSG00000221819.2	C16orf3	2	Brain_Anterior_cingulate_cortex_BA24 | Brain_Nucleus_accumbens_basal_ganglia
N_134	Number of self-reported cancers	ENSG00000222019.3	URAHP	1	Brain_Cerebellum
N_134	Number of self-reported cancers	ENSG00000224888.3	RP5-1142A6.2	1	Pituitary
N_134	Number of self-reported cancers	ENSG00000260006.1	RP11-469M7.1	1	Skin_Sun_Exposed_Lower_leg
N_135	Number of self-reported non-cancer illnesses	ENSG00000011021.17	CLCN6	3	Artery_Tibial | Esophagus_Mucosa | Skin_Sun_Exposed_Lower_leg
N_135	Number of self-reported non-cancer illnesses	ENSG00000038532.10	CLEC16A	1	Small_Intestine_Terminal_Ileum
N_135	Number of self-reported non-cancer illnesses	ENSG00000100412.11	ACO2	1	Muscle_Skeletal
N_135	Number of self-reported non-cancer illnesses	ENSG00000100413.12	POLR3H	2	Artery_Aorta | Artery_Tibial
N_135	Number of self-reported non-cancer illnesses	ENSG00000100418.7	DESI1	1	Artery_Coronary
N_135	Number of self-reported non-cancer illnesses	ENSG00000103591.8	AAGAB	1	Artery_Tibial
N_135	Number of self-reported non-cancer illnesses	ENSG00000103599.15	IQCH	6	Adipose_Subcutaneous | Artery_Tibial | Esophagus_Mucosa | Pituitary | Skin_Not_Sun_Exposed_Suprapubic | Uterus
N_135	Number of self-reported non-cancer illnesses	ENSG00000104435.9	STMN2	1	Ovary
N_135	Number of self-reported non-cancer illnesses	ENSG00000104497.9	SNX16	4	Adipose_Subcutaneous | Artery_Aorta | Thyroid | Vagina
N_135	Number of self-reported non-cancer illnesses	ENSG00000109323.4	MANBA	2	Adrenal_Gland | Artery_Aorta
N_135	Number of self-reported non-cancer illnesses	ENSG00000109332.15	UBE2D3	4	Adrenal_Gland | Cells_EBV-transformed_lymphocytes | Heart_Left_Ventricle | Pancreas
N_135	Number of self-reported non-cancer illnesses	ENSG00000115594.7	IL1R1	1	Stomach
N_135	Number of self-reported non-cancer illnesses	ENSG00000117114.15	LPHN2	1	Brain_Substantia_nigra
N_135	Number of self-reported non-cancer illnesses	ENSG00000125520.9	SLC2A4RG	2	Brain_Cerebellar_Hemisphere | Liver
N_135	Number of self-reported non-cancer illnesses	ENSG00000129007.10	CALML4	1	Prostate
N_135	Number of self-reported non-cancer illnesses	ENSG00000130701.3	RBBP8NL	1	Brain_Cortex
N_135	Number of self-reported non-cancer illnesses	ENSG00000137449.11	CPEB2	5	Artery_Aorta | Esophagus_Mucosa | Esophagus_Muscularis | Nerve_Tibial | Whole_Blood
N_135	Number of self-reported non-cancer illnesses	ENSG00000138821.8	SLC39A8	1	Artery_Aorta
N_135	Number of self-reported non-cancer illnesses	ENSG00000145354.5	CISD2	3	Adrenal_Gland | Artery_Aorta | Skin_Not_Sun_Exposed_Suprapubic
N_135	Number of self-reported non-cancer illnesses	ENSG00000146215.9	CRIP3	1	Heart_Atrial_Appendage
N_135	Number of self-reported non-cancer illnesses	ENSG00000152784.11	PRDM8	1	Testis
N_135	Number of self-reported non-cancer illnesses	ENSG00000164037.12	SLC9B1	2	Adrenal_Gland | Pancreas
N_135	Number of self-reported non-cancer illnesses	ENSG00000171700.9	RGS19	1	Artery_Tibial
N_135	Number of self-reported non-cancer illnesses	ENSG00000172260.9	NEGR1	8	Adrenal_Gland | Artery_Aorta | Brain_Anterior_cingulate_cortex_BA24 | Brain_Nucleus_accumbens_basal_ganglia | Brain_Substantia_nigra | Lung | Uterus | Whole_Blood
N_135	Number of self-reported non-cancer illnesses	ENSG00000175206.6	NPPA	1	Heart_Atrial_Appendage
N_135	Number of self-reported non-cancer illnesses	ENSG00000177000.6	MTHFR	1	Liver
N_135	Number of self-reported non-cancer illnesses	ENSG00000179344.12	HLA-DQB1	2	Brain_Hippocampus | Pituitary
N_135	Number of self-reported non-cancer illnesses	ENSG00000184068.2	RP5-821D11.7	1	Skin_Sun_Exposed_Lower_leg
N_135	Number of self-reported non-cancer illnesses	ENSG00000188779.6	SKOR1	3	Artery_Coronary | Prostate | Uterus
N_135	Number of self-reported non-cancer illnesses	ENSG00000196735.7	HLA-DQA1	9	Artery_Coronary | Artery_Tibial | Brain_Anterior_cingulate_cortex_BA24 | Brain_Caudate_basal_ganglia | Esophagus_Gastroesophageal_Junction | Esophagus_Mucosa | Heart_Atrial_Appendage | Pancreas | Prostate
N_135	Number of self-reported non-cancer illnesses	ENSG00000197114.7	ZGPAT	1	Brain_Cerebellar_Hemisphere
N_135	Number of self-reported non-cancer illnesses	ENSG00000197457.5	STMN3	1	Brain_Cortex
N_135	Number of self-reported non-cancer illnesses	ENSG00000197826.7	C4orf22	1	Brain_Cerebellar_Hemisphere
N_135	Number of self-reported non-cancer illnesses	ENSG00000198740.4	ZNF652	1	Adipose_Subcutaneous
N_135	Number of self-reported non-cancer illnesses	ENSG00000223534.1	HLA-DQB1-AS1	2	Brain_Hippocampus | Heart_Atrial_Appendage
N_135	Number of self-reported non-cancer illnesses	ENSG00000224207.2	RP11-10L12.1	1	Whole_Blood
N_135	Number of self-reported non-cancer illnesses	ENSG00000227207.2	RPL31P12	1	Brain_Cerebellum
N_135	Number of self-reported non-cancer illnesses	ENSG00000231942.3	HNRNPA1P36	1	Adipose_Subcutaneous
N_135	Number of self-reported non-cancer illnesses	ENSG00000232629.4	HLA-DQB2	5	Adrenal_Gland | Brain_Hippocampus | Liver | Ovary | Prostate
N_135	Number of self-reported non-cancer illnesses	ENSG00000236304.1	AP001189.4	1	Colon_Transverse
N_135	Number of self-reported non-cancer illnesses	ENSG00000238078.1	RP11-295M18.2	28	Adipose_Visceral_Omentum | Adrenal_Gland | Artery_Aorta | Artery_Coronary | Artery_Tibial | Brain_Anterior_cingulate_cortex_BA24 | Brain_Hippocampus | Brain_Nucleus_accumbens_basal_ganglia | Brain_Substantia_nigra | Breast_Mammary_Tissue | Cells_Transformed_fibroblasts | Colon_Sigmoid | Esophagus_Gastroesophageal_Junction | Esophagus_Mucosa | Esophagus_Muscularis | Heart_Atrial_Appendage | Heart_…
N_135	Number of self-reported non-cancer illnesses	ENSG00000246560.2	RP11-10L12.4	7	Artery_Aorta | Cells_EBV-transformed_lymphocytes | Liver | Muscle_Skeletal | Pancreas | Skin_Not_Sun_Exposed_Suprapubic | Stomach
N_135	Number of self-reported non-cancer illnesses	ENSG00000248360.3	LINC00504	2	Artery_Aorta | Skin_Not_Sun_Exposed_Suprapubic
N_135	Number of self-reported non-cancer illnesses	ENSG00000248971.2	KRT8P46	3	Artery_Aorta | Cells_EBV-transformed_lymphocytes | Pancreas
N_135	Number of self-reported non-cancer illnesses	ENSG00000251288.2	RP11-10L12.2	1	Cells_EBV-transformed_lymphocytes
N_135	Number of self-reported non-cancer illnesses	ENSG00000254162.1	RP11-48B3.3	1	Artery_Coronary
N_135	Number of self-reported non-cancer illnesses	ENSG00000257551.1	HLA-AS1	16	Adipose_Visceral_Omentum | Artery_Aorta | Artery_Coronary | Artery_Tibial | Brain_Hippocampus | Brain_Substantia_nigra | Breast_Mammary_Tissue | Cells_Transformed_fibroblasts | Colon_Sigmoid | Colon_Transverse | Esophagus_Gastroesophageal_Junction | Esophagus_Muscularis | Heart_Atrial_Appendage | Lung | Muscle_Skeletal | Nerve_Tibial
N_135	Number of self-reported non-cancer illnesses	ENSG00000258366.3	RTEL1	1	Liver
N_135	Number of self-reported non-cancer illnesses	ENSG00000272823.1	RP11-295M18.6	25	Adipose_Visceral_Omentum | Artery_Aorta | Artery_Coronary | Artery_Tibial | Brain_Hippocampus | Brain_Substantia_nigra | Breast_Mammary_Tissue | Cells_Transformed_fibroblasts | Colon_Sigmoid | Colon_Transverse | Esophagus_Gastroesophageal_Junction | Esophagus_Mucosa | Esophagus_Muscularis | Lung | Muscle_Skeletal | Nerve_Tibial | Ovary | Pancreas | Skin_Not_Sun_Exposed_Suprapubic | Skin_Sun_Expos…
N_136	Number of operations, self-reported	ENSG00000078403.12	MLLT10	1	Skin_Sun_Exposed_Lower_leg
N_136	Number of operations, self-reported	ENSG00000101161.6	PRPF6	2	Esophagus_Gastroesophageal_Junction | Stomach
N_136	Number of operations, self-reported	ENSG00000107281.5	NPDC1	3	Adrenal_Gland | Esophagus_Mucosa | Heart_Atrial_Appendage
N_136	Number of operations, self-reported	ENSG00000116285.8	ERRFI1	1	Breast_Mammary_Tissue
N_136	Number of operations, self-reported	ENSG00000119408.12	NEK6	1	Lung
N_136	Number of operations, self-reported	ENSG00000125779.17	PANK2	1	Lung
N_136	Number of operations, self-reported	ENSG00000136869.13	TLR4	1	Lung
N_136	Number of operations, self-reported	ENSG00000136930.8	PSMB7	2	Lung | Ovary
N_136	Number of operations, self-reported	ENSG00000138075.7	ABCG5	1	Spleen
N_136	Number of operations, self-reported	ENSG00000143921.6	ABCG8	1	Spleen
N_136	Number of operations, self-reported	ENSG00000146535.9	GNA12	1	Heart_Left_Ventricle
N_136	Number of operations, self-reported	ENSG00000152219.4	ARL14EP	1	Pancreas
N_136	Number of operations, self-reported	ENSG00000168769.8	TET2	1	Skin_Sun_Exposed_Lower_leg
N_136	Number of operations, self-reported	ENSG00000177239.10	MAN1B1	1	Esophagus_Mucosa
N_136	Number of operations, self-reported	ENSG00000187772.6	LIN28B	1	Pituitary
N_136	Number of operations, self-reported	ENSG00000197355.6	UAP1L1	1	Lung
N_136	Number of operations, self-reported	ENSG00000204682.5	CASC10	3	Artery_Aorta | Artery_Tibial | Skin_Sun_Exposed_Lower_leg
N_136	Number of operations, self-reported	ENSG00000227403.1	AC009299.3	8	Adipose_Visceral_Omentum | Breast_Mammary_Tissue | Liver | Minor_Salivary_Gland | Pancreas | Pituitary | Prostate | Spleen
N_136	Number of operations, self-reported	ENSG00000229695.1	AC011242.5	1	Skin_Sun_Exposed_Lower_leg
N_136	Number of operations, self-reported	ENSG00000235117.2	RP11-229P13.20	1	Artery_Tibial
N_136	Number of operations, self-reported	ENSG00000235724.4	AC009299.2	1	Pancreas
N_136	Number of operations, self-reported	ENSG00000235940.1	MTND1P21	1	Heart_Atrial_Appendage
N_136	Number of operations, self-reported	ENSG00000270035.1	RP11-338N10.2	1	Brain_Putamen_basal_ganglia
N_136	Number of operations, self-reported	ENSG00000271259.1	RP11-1109F11.5	1	Nerve_Tibial
N_136	Number of operations, self-reported	ENSG00000271327.1	RP11-1109F11.3	1	Pancreas
N_137	Number of treatments/medications taken	ENSG00000004534.10	RBM6	2	Esophagus_Muscularis | Small_Intestine_Terminal_Ileum
N_137	Number of treatments/medications taken	ENSG00000074695.5	LMAN1	1	Adrenal_Gland
N_137	Number of treatments/medications taken	ENSG00000088305.14	DNMT3B	1	Artery_Aorta
N_137	Number of treatments/medications taken	ENSG00000109323.4	MANBA	3	Adrenal_Gland | Artery_Aorta | Breast_Mammary_Tissue
N_137	Number of treatments/medications taken	ENSG00000109332.15	UBE2D3	18	Adrenal_Gland | Breast_Mammary_Tissue | Cells_EBV-transformed_lymphocytes | Cells_Transformed_fibroblasts | Colon_Transverse | Esophagus_Gastroesophageal_Junction | Esophagus_Mucosa | Heart_Atrial_Appendage | Heart_Left_Ventricle | Liver | Lung | Muscle_Skeletal | Pancreas | Skin_Sun_Exposed_Lower_leg | Small_Intestine_Terminal_Ileum | Spleen | Thyroid | Whole_Blood
N_137	Number of treatments/medications taken	ENSG00000109519.8	GRPEL1	4	Adipose_Visceral_Omentum | Colon_Transverse | Esophagus_Mucosa | Muscle_Skeletal
N_137	Number of treatments/medications taken	ENSG00000109805.5	NCAPG	2	Cells_EBV-transformed_lymphocytes | Esophagus_Mucosa
N_137	Number of treatments/medications taken	ENSG00000119596.13	YLPM1	1	Brain_Spinal_cord_cervical_c-1
N_137	Number of treatments/medications taken	ENSG00000119689.10	DLST	1	Adipose_Subcutaneous
N_137	Number of treatments/medications taken	ENSG00000123352.13	SPATS2	1	Brain_Substantia_nigra
N_137	Number of treatments/medications taken	ENSG00000130517.9	PGPEP1	1	Adrenal_Gland
N_137	Number of treatments/medications taken	ENSG00000134222.12	PSRC1	10	Brain_Cortex | Brain_Frontal_Cortex_BA9 | Esophagus_Mucosa | Heart_Left_Ventricle | Liver | Minor_Salivary_Gland | Muscle_Skeletal | Pancreas | Skin_Not_Sun_Exposed_Suprapubic | Whole_Blood
N_137	Number of treatments/medications taken	ENSG00000134243.7	SORT1	2	Liver | Minor_Salivary_Gland
N_137	Number of treatments/medications taken	ENSG00000136560.9	TANK	1	Muscle_Skeletal
N_137	Number of treatments/medications taken	ENSG00000138821.8	SLC39A8	2	Artery_Aorta | Ovary
N_137	Number of treatments/medications taken	ENSG00000143106.8	PSMA5	1	Liver
N_137	Number of treatments/medications taken	ENSG00000143126.7	CELSR2	3	Liver | Minor_Salivary_Gland | Pancreas
N_137	Number of treatments/medications taken	ENSG00000145354.5	CISD2	23	Adipose_Visceral_Omentum | Adrenal_Gland | Artery_Aorta | Artery_Tibial | Brain_Cerebellar_Hemisphere | Brain_Cerebellum | Brain_Spinal_cord_cervical_c-1 | Breast_Mammary_Tissue | Cells_Transformed_fibroblasts | Colon_Sigmoid | Colon_Transverse | Esophagus_Gastroesophageal_Junction | Esophagus_Mucosa | Esophagus_Muscularis | Lung | Nerve_Tibial | Ovary | Prostate | Skin_Not_Sun_Exposed_Suprapubic…
N_137	Number of treatments/medications taken	ENSG00000149600.7	COMMD7	1	Stomach
N_137	Number of treatments/medications taken	ENSG00000152061.17	RABGAP1L	1	Pancreas
N_137	Number of treatments/medications taken	ENSG00000159640.10	ACE	1	Brain_Frontal_Cortex_BA9
N_137	Number of treatments/medications taken	ENSG00000159917.10	ZNF235	1	Pituitary
N_137	Number of treatments/medications taken	ENSG00000164037.12	SLC9B1	2	Adrenal_Gland | Pancreas
N_137	Number of treatments/medications taken	ENSG00000164038.10	SLC9B2	1	Small_Intestine_Terminal_Ileum
N_137	Number of treatments/medications taken	ENSG00000164867.6	NOS3	2	Colon_Transverse | Heart_Atrial_Appendage
N_137	Number of treatments/medications taken	ENSG00000165895.13	ARHGAP42	2	Artery_Aorta | Artery_Tibial
N_137	Number of treatments/medications taken	ENSG00000167083.2	GNGT2	1	Colon_Transverse
N_137	Number of treatments/medications taken	ENSG00000170647.2	TMEM133	3	Artery_Aorta | Artery_Coronary | Artery_Tibial
N_137	Number of treatments/medications taken	ENSG00000172379.14	ARNT2	1	Pancreas
N_137	Number of treatments/medications taken	ENSG00000175470.14	PPP2R2D	1	Skin_Not_Sun_Exposed_Suprapubic
N_137	Number of treatments/medications taken	ENSG00000181652.14	ATG9B	1	Heart_Atrial_Appendage
N_137	Number of treatments/medications taken	ENSG00000183287.9	CCBE1	1	Liver
N_137	Number of treatments/medications taken	ENSG00000186446.7	ZNF501	1	Whole_Blood
N_137	Number of treatments/medications taken	ENSG00000187244.6	BCAM	1	Brain_Caudate_basal_ganglia
N_137	Number of treatments/medications taken	ENSG00000187676.7	B3GALTL	4	Adrenal_Gland | Artery_Tibial | Skin_Not_Sun_Exposed_Suprapubic | Testis
N_137	Number of treatments/medications taken	ENSG00000198040.6	ZNF84	1	Muscle_Skeletal
N_137	Number of treatments/medications taken	ENSG00000204682.5	CASC10	1	Skin_Sun_Exposed_Lower_leg
N_137	Number of treatments/medications taken	ENSG00000213996.8	TM6SF2	1	Artery_Coronary
N_137	Number of treatments/medications taken	ENSG00000224207.2	RP11-10L12.1	1	Whole_Blood
N_137	Number of treatments/medications taken	ENSG00000227373.1	RP11-160H22.5	1	Liver
N_137	Number of treatments/medications taken	ENSG00000227403.1	AC009299.3	18	Adipose_Subcutaneous | Adipose_Visceral_Omentum | Adrenal_Gland | Breast_Mammary_Tissue | Esophagus_Mucosa | Liver | Minor_Salivary_Gland | Nerve_Tibial | Pancreas | Pituitary | Prostate | Spleen | Stomach | Testis | Thyroid | Uterus | Vagina | Whole_Blood
N_137	Number of treatments/medications taken	ENSG00000230069.3	LRRC37A15P	18	Adipose_Visceral_Omentum | Adrenal_Gland | Artery_Aorta | Artery_Coronary | Artery_Tibial | Brain_Cerebellum | Cells_Transformed_fibroblasts | Colon_Sigmoid | Esophagus_Mucosa | Heart_Atrial_Appendage | Lung | Muscle_Skeletal | Nerve_Tibial | Pancreas | Prostate | Skin_Not_Sun_Exposed_Suprapubic | Small_Intestine_Terminal_Ileum | Whole_Blood
N_137	Number of treatments/medications taken	ENSG00000234667.1	ACTBP13	1	Skin_Sun_Exposed_Lower_leg
N_137	Number of treatments/medications taken	ENSG00000235413.3	KRT18P63	2	Colon_Transverse | Stomach
N_137	Number of treatments/medications taken	ENSG00000235724.4	AC009299.2	3	Pancreas | Pituitary | Thyroid
N_137	Number of treatments/medications taken	ENSG00000245468.3	RP11-367J11.3	1	Adipose_Visceral_Omentum
N_137	Number of treatments/medications taken	ENSG00000246560.2	RP11-10L12.4	21	Adipose_Visceral_Omentum | Adrenal_Gland | Artery_Aorta | Breast_Mammary_Tissue | Cells_EBV-transformed_lymphocytes | Cells_Transformed_fibroblasts | Colon_Sigmoid | Esophagus_Mucosa | Esophagus_Muscularis | Liver | Lung | Muscle_Skeletal | Nerve_Tibial | Ovary | Pancreas | Prostate | Skin_Not_Sun_Exposed_Suprapubic | Skin_Sun_Exposed_Lower_leg | Small_Intestine_Terminal_Ileum | Stomach | Thyroid
N_137	Number of treatments/medications taken	ENSG00000248971.2	KRT8P46	13	Adipose_Visceral_Omentum | Adrenal_Gland | Artery_Aorta | Breast_Mammary_Tissue | Cells_EBV-transformed_lymphocytes | Esophagus_Muscularis | Lung | Muscle_Skeletal | Nerve_Tibial | Pancreas | Prostate | Skin_Not_Sun_Exposed_Suprapubic | Stomach
N_137	Number of treatments/medications taken	ENSG00000250651.1	PABPC1P7	1	Nerve_Tibial
N_137	Number of treatments/medications taken	ENSG00000251288.2	RP11-10L12.2	6	Adrenal_Gland | Brain_Cerebellar_Hemisphere | Cells_EBV-transformed_lymphocytes | Nerve_Tibial | Small_Intestine_Terminal_Ileum | Spleen
N_137	Number of treatments/medications taken	ENSG00000265055.1	AC145343.2	1	Skin_Sun_Exposed_Lower_leg
N_137	Number of treatments/medications taken	ENSG00000267114.1	CTB-129P6.11	1	Brain_Substantia_nigra
N_1558	Alcohol intake frequency.	ENSG00000009950.11	MLXIPL	10	Artery_Aorta | Colon_Transverse | Esophagus_Mucosa | Pituitary | Prostate | Skin_Not_Sun_Exposed_Suprapubic | Skin_Sun_Exposed_Lower_leg | Stomach | Testis | Thyroid
N_1558	Alcohol intake frequency.	ENSG00000058404.15	CAMK2B	1	Brain_Caudate_basal_ganglia
N_1558	Alcohol intake frequency.	ENSG00000072364.8	AFF4	1	Liver
N_1558	Alcohol intake frequency.	ENSG00000105538.4	RASIP1	3	Colon_Sigmoid | Skin_Not_Sun_Exposed_Suprapubic | Skin_Sun_Exposed_Lower_leg
N_1558	Alcohol intake frequency.	ENSG00000112137.12	PHACTR1	3	Artery_Aorta | Artery_Coronary | Artery_Tibial
N_1558	Alcohol intake frequency.	ENSG00000112218.7	GPR63	1	Vagina
N_1558	Alcohol intake frequency.	ENSG00000117523.11	PRRC2C	1	Adipose_Visceral_Omentum
N_1558	Alcohol intake frequency.	ENSG00000123965.12	PMS2P5	8	Brain_Cerebellum | Brain_Hypothalamus | Cells_EBV-transformed_lymphocytes | Colon_Sigmoid | Esophagus_Gastroesophageal_Junction | Heart_Atrial_Appendage | Heart_Left_Ventricle | Prostate
N_1558	Alcohol intake frequency.	ENSG00000127585.7	FBXL16	1	Nerve_Tibial
N_1558	Alcohol intake frequency.	ENSG00000131591.13	C1orf159	1	Heart_Atrial_Appendage
N_1558	Alcohol intake frequency.	ENSG00000135063.13	FAM189A2	3	Brain_Amygdala | Brain_Hippocampus | Skin_Sun_Exposed_Lower_leg
N_1558	Alcohol intake frequency.	ENSG00000136161.8	RCBTB2	1	Adipose_Visceral_Omentum
N_1558	Alcohol intake frequency.	ENSG00000136169.12	SETDB2	1	Cells_EBV-transformed_lymphocytes
N_1558	Alcohol intake frequency.	ENSG00000141452.5	C18orf8	4	Brain_Anterior_cingulate_cortex_BA24 | Brain_Caudate_basal_ganglia | Brain_Frontal_Cortex_BA9 | Esophagus_Muscularis
N_1558	Alcohol intake frequency.	ENSG00000141458.8	NPC1	12	Brain_Caudate_basal_ganglia | Brain_Cerebellar_Hemisphere | Colon_Sigmoid | Esophagus_Muscularis | Heart_Left_Ventricle | Minor_Salivary_Gland | Muscle_Skeletal | Ovary | Pancreas | Skin_Sun_Exposed_Lower_leg | Small_Intestine_Terminal_Ileum | Stomach
N_1558	Alcohol intake frequency.	ENSG00000142233.7	NTN5	1	Testis
N_1558	Alcohol intake frequency.	ENSG00000145194.13	ECE2	11	Brain_Amygdala | Brain_Anterior_cingulate_cortex_BA24 | Brain_Cerebellar_Hemisphere | Brain_Cerebellum | Brain_Cortex | Brain_Frontal_Cortex_BA9 | Brain_Hippocampus | Brain_Spinal_cord_cervical_c-1 | Brain_Substantia_nigra | Heart_Atrial_Appendage | Pituitary
N_1558	Alcohol intake frequency.	ENSG00000149948.9	HMGA2	1	Cells_Transformed_fibroblasts
N_1558	Alcohol intake frequency.	ENSG00000151640.8	DPYSL4	3	Brain_Cerebellar_Hemisphere | Brain_Cerebellum | Brain_Cortex
N_1558	Alcohol intake frequency.	ENSG00000154040.16	CABYR	1	Minor_Salivary_Gland
N_1558	Alcohol intake frequency.	ENSG00000154930.10	ACSS1	1	Brain_Cerebellar_Hemisphere
N_1558	Alcohol intake frequency.	ENSG00000157214.9	STEAP2	1	Minor_Salivary_Gland
N_1558	Alcohol intake frequency.	ENSG00000160828.13	STAG3L2	48	Adipose_Subcutaneous | Adipose_Visceral_Omentum | Adrenal_Gland | Artery_Aorta | Artery_Coronary | Artery_Tibial | Brain_Amygdala | Brain_Anterior_cingulate_cortex_BA24 | Brain_Caudate_basal_ganglia | Brain_Cerebellar_Hemisphere | Brain_Cerebellum | Brain_Cortex | Brain_Frontal_Cortex_BA9 | Brain_Hippocampus | Brain_Hypothalamus | Brain_Nucleus_accumbens_basal_ganglia | Brain_Putamen_basal_gangli…
N_1558	Alcohol intake frequency.	ENSG00000162613.12	FUBP1	3	Brain_Cerebellum | Heart_Atrial_Appendage | Thyroid
N_1558	Alcohol intake frequency.	ENSG00000162927.9	PUS10	1	Brain_Cerebellum
N_1558	Alcohol intake frequency.	ENSG00000164406.7	LEAP2	1	Liver
N_1558	Alcohol intake frequency.	ENSG00000168477.13	TNXB	1	Adrenal_Gland
N_1558	Alcohol intake frequency.	ENSG00000169783.8	LINGO1	1	Brain_Hypothalamus
N_1558	Alcohol intake frequency.	ENSG00000171885.9	AQP4	1	Colon_Sigmoid
N_1558	Alcohol intake frequency.	ENSG00000173320.5	STOX2	3	Adrenal_Gland | Artery_Tibial | Colon_Sigmoid
N_1558	Alcohol intake frequency.	ENSG00000173517.6	PEAK1	1	Brain_Cerebellum
N_1558	Alcohol intake frequency.	ENSG00000176454.9	LPCAT4	1	Whole_Blood
N_1558	Alcohol intake frequency.	ENSG00000184612.8	RPL7P26	1	Small_Intestine_Terminal_Ileum
N_1558	Alcohol intake frequency.	ENSG00000184616.7	AC004166.6	4	Brain_Amygdala | Brain_Putamen_basal_ganglia | Brain_Spinal_cord_cervical_c-1 | Testis
N_1558	Alcohol intake frequency.	ENSG00000196275.9	GTF2IRD2	26	Adipose_Subcutaneous | Artery_Aorta | Artery_Tibial | Brain_Amygdala | Brain_Anterior_cingulate_cortex_BA24 | Brain_Caudate_basal_ganglia | Brain_Cerebellar_Hemisphere | Brain_Cerebellum | Brain_Cortex | Brain_Frontal_Cortex_BA9 | Brain_Hippocampus | Brain_Hypothalamus | Brain_Nucleus_accumbens_basal_ganglia | Brain_Spinal_cord_cervical_c-1 | Brain_Substantia_nigra | Breast_Mammary_Tissue | Heart…
N_1558	Alcohol intake frequency.	ENSG00000196873.11	CBWD3	1	Brain_Hippocampus
N_1558	Alcohol intake frequency.	ENSG00000197122.7	SRC	1	Brain_Hypothalamus
N_1558	Alcohol intake frequency.	ENSG00000197959.9	DNM3	1	Heart_Atrial_Appendage
N_1558	Alcohol intake frequency.	ENSG00000204304.7	PBX2	1	Artery_Aorta
N_1558	Alcohol intake frequency.	ENSG00000204315.3	FKBPL	2	Skin_Sun_Exposed_Lower_leg | Whole_Blood
N_1558	Alcohol intake frequency.	ENSG00000204348.5	DXO	1	Brain_Frontal_Cortex_BA9
N_1558	Alcohol intake frequency.	ENSG00000221843.2	C2orf16	1	Minor_Salivary_Gland
N_1558	Alcohol intake frequency.	ENSG00000222011.4	FAM185A	1	Brain_Amygdala
N_1558	Alcohol intake frequency.	ENSG00000231852.2	CYP21A2	2	Colon_Sigmoid | Esophagus_Muscularis
N_1558	Alcohol intake frequency.	ENSG00000233178.3	RP11-88I18.2	1	Skin_Not_Sun_Exposed_Suprapubic
N_1558	Alcohol intake frequency.	ENSG00000234745.5	HLA-B	4	Colon_Sigmoid | Esophagus_Mucosa | Skin_Not_Sun_Exposed_Suprapubic | Skin_Sun_Exposed_Lower_leg
N_1558	Alcohol intake frequency.	ENSG00000235010.1	RP11-140A10.3	1	Brain_Amygdala
N_1558	Alcohol intake frequency.	ENSG00000242574.4	HLA-DMB	1	Small_Intestine_Terminal_Ileum
N_1558	Alcohol intake frequency.	ENSG00000242866.5	STRC	2	Brain_Amygdala | Colon_Transverse
N_1558	Alcohol intake frequency.	ENSG00000248290.1	TNXA	11	Adipose_Visceral_Omentum | Adrenal_Gland | Brain_Hippocampus | Brain_Nucleus_accumbens_basal_ganglia | Esophagus_Muscularis | Nerve_Tibial | Ovary | Pituitary | Small_Intestine_Terminal_Ileum | Spleen | Testis
N_1558	Alcohol intake frequency.	ENSG00000249839.1	AC011330.5	2	Brain_Amygdala | Cells_EBV-transformed_lymphocytes
N_1558	Alcohol intake frequency.	ENSG00000258667.1	HIF1A-AS2	1	Whole_Blood
N_1558	Alcohol intake frequency.	ENSG00000259062.1	ACTN1-AS1	1	Artery_Tibial
N_1558	Alcohol intake frequency.	ENSG00000259904.1	RP11-602M11.3	4	Cells_Transformed_fibroblasts | Prostate | Small_Intestine_Terminal_Ileum | Thyroid
N_1558	Alcohol intake frequency.	ENSG00000271904.1	CTC-498M16.4	8	Brain_Anterior_cingulate_cortex_BA24 | Brain_Caudate_basal_ganglia | Brain_Cerebellum | Brain_Cortex | Brain_Frontal_Cortex_BA9 | Brain_Hypothalamus | Brain_Nucleus_accumbens_basal_ganglia | Brain_Putamen_basal_ganglia
N_1558	Alcohol intake frequency.	ENSG00000272379.1	RP1-257A7.5	2	Artery_Aorta | Artery_Tibial
N_1558	Alcohol intake frequency.	ENSG00000272744.1	RP11-367N14.3	1	Brain_Frontal_Cortex_BA9
N_1558	Alcohol intake frequency.	ENSG00000273443.1	RP11-54O7.18	1	Minor_Salivary_Gland
N_1568	Average weekly red wine intake	ENSG00000014138.4	POLA2	1	Prostate
N_1568	Average weekly red wine intake	ENSG00000081189.9	MEF2C	1	Cells_EBV-transformed_lymphocytes
N_1568	Average weekly red wine intake	ENSG00000111328.2	CDK2AP1	2	Artery_Aorta | Esophagus_Gastroesophageal_Junction
N_1568	Average weekly red wine intake	ENSG00000112234.4	FBXL4	1	Cells_EBV-transformed_lymphocytes
N_1568	Average weekly red wine intake	ENSG00000115290.5	GRB14	1	Brain_Hippocampus
N_1568	Average weekly red wine intake	ENSG00000122877.9	EGR2	1	Brain_Cerebellar_Hemisphere
N_1568	Average weekly red wine intake	ENSG00000123545.5	NDUFAF4	1	Brain_Hypothalamus
N_1568	Average weekly red wine intake	ENSG00000130921.3	C12orf65	1	Esophagus_Gastroesophageal_Junction
N_1568	Average weekly red wine intake	ENSG00000134757.4	DSG3	1	Small_Intestine_Terminal_Ileum
N_1568	Average weekly red wine intake	ENSG00000136531.9	SCN2A	2	Cells_Transformed_fibroblasts | Uterus
N_1568	Average weekly red wine intake	ENSG00000141452.5	C18orf8	13	Artery_Aorta | Artery_Tibial | Brain_Anterior_cingulate_cortex_BA24 | Brain_Caudate_basal_ganglia | Brain_Cerebellar_Hemisphere | Brain_Cortex | Colon_Transverse | Esophagus_Gastroesophageal_Junction | Lung | Muscle_Skeletal | Nerve_Tibial | Thyroid | Whole_Blood
N_1568	Average weekly red wine intake	ENSG00000141458.8	NPC1	5	Artery_Aorta | Artery_Tibial | Brain_Anterior_cingulate_cortex_BA24 | Brain_Caudate_basal_ganglia | Brain_Cortex
N_1568	Average weekly red wine intake	ENSG00000143919.10	CAMKMT	3	Cells_EBV-transformed_lymphocytes | Cells_Transformed_fibroblasts | Whole_Blood
N_1568	Average weekly red wine intake	ENSG00000145358.2	DDIT4L	1	Breast_Mammary_Tissue
N_1568	Average weekly red wine intake	ENSG00000148572.10	NRBF2	2	Adipose_Subcutaneous | Pancreas
N_1568	Average weekly red wine intake	ENSG00000154065.12	ANKRD29	1	Prostate
N_1568	Average weekly red wine intake	ENSG00000163412.8	EIF4E3	1	Brain_Amygdala
N_1568	Average weekly red wine intake	ENSG00000164180.9	TMEM161B	1	Artery_Coronary
N_1568	Average weekly red wine intake	ENSG00000170837.2	GPR27	1	Small_Intestine_Terminal_Ileum
N_1568	Average weekly red wine intake	ENSG00000173715.11	C11orf80	1	Prostate
N_1568	Average weekly red wine intake	ENSG00000174547.9	MRPL11	1	Muscle_Skeletal
N_1568	Average weekly red wine intake	ENSG00000175161.9	CADM2	1	Brain_Substantia_nigra
N_1568	Average weekly red wine intake	ENSG00000176399.3	DMRTA1	1	Esophagus_Gastroesophageal_Junction
N_1568	Average weekly red wine intake	ENSG00000178761.10	FAM219B	1	Esophagus_Mucosa
N_1568	Average weekly red wine intake	ENSG00000184486.7	POU3F2	1	Brain_Hypothalamus
N_1568	Average weekly red wine intake	ENSG00000186231.12	KLHL32	1	Brain_Hypothalamus
N_1568	Average weekly red wine intake	ENSG00000196616.8	ADH1B	1	Brain_Putamen_basal_ganglia
N_1568	Average weekly red wine intake	ENSG00000232075.1	MRPL35P2	1	Colon_Sigmoid
N_1568	Average weekly red wine intake	ENSG00000235816.2	PRELID1P3	1	Brain_Cerebellar_Hemisphere
N_1568	Average weekly red wine intake	ENSG00000244701.1	RP5-894A10.2	1	Thyroid
N_1568	Average weekly red wine intake	ENSG00000248309.1	MEF2C-AS1	1	Muscle_Skeletal
N_1568	Average weekly red wine intake	ENSG00000254986.3	DPP3	1	Muscle_Skeletal
N_1568	Average weekly red wine intake	ENSG00000257093.2	KIAA1147	1	Thyroid
N_1568	Average weekly red wine intake	ENSG00000264801.1	RP11-149I2.5	1	Cells_EBV-transformed_lymphocytes
N_1568	Average weekly red wine intake	ENSG00000265752.2	RP11-403A21.1	1	Liver
N_1568	Average weekly red wine intake	ENSG00000270157.1	RP5-894A10.6	2	Adipose_Visceral_Omentum | Thyroid
N_1568	Average weekly red wine intake	ENSG00000270562.1	RP11-154H23.3	1	Brain_Hippocampus
N_1568	Average weekly red wine intake	ENSG00000270923.1	TAS2R6	2	Brain_Anterior_cingulate_cortex_BA24 | Muscle_Skeletal
N_1568	Average weekly red wine intake	ENSG00000271860.1	RP11-436D23.1	1	Brain_Hypothalamus
N_1568	Average weekly red wine intake	ENSG00000272767.1	JMJD1C-AS1	1	Esophagus_Muscularis
N_1578	Average weekly champagne plus white wine intake	ENSG00000134824.9	FADS2	1	Uterus
N_1578	Average weekly champagne plus white wine intake	ENSG00000134825.9	TMEM258	3	Cells_EBV-transformed_lymphocytes | Cells_Transformed_fibroblasts | Uterus
N_1578	Average weekly champagne plus white wine intake	ENSG00000149485.12	FADS1	3	Adipose_Subcutaneous | Brain_Cerebellum | Colon_Sigmoid
N_1578	Average weekly champagne plus white wine intake	ENSG00000174453.5	VWC2L	1	Brain_Hypothalamus
N_1578	Average weekly champagne plus white wine intake	ENSG00000221968.4	FADS3	1	Liver
N_1578	Average weekly champagne plus white wine intake	ENSG00000230076.1	AC016708.2	1	Artery_Aorta
N_1588	Average weekly beer plus cider intake	ENSG00000078674.13	PCM1	1	Artery_Coronary
N_1588	Average weekly beer plus cider intake	ENSG00000104903.4	LYL1	2	Brain_Cerebellum | Thyroid
N_1588	Average weekly beer plus cider intake	ENSG00000119318.8	RAD23B	2	Artery_Aorta | Brain_Caudate_basal_ganglia
N_1588	Average weekly beer plus cider intake	ENSG00000130226.12	DPP6	1	Esophagus_Mucosa
N_1588	Average weekly beer plus cider intake	ENSG00000138311.11	ZNF365	1	Esophagus_Gastroesophageal_Junction
N_1588	Average weekly beer plus cider intake	ENSG00000141837.14	CACNA1A	1	Artery_Aorta
N_1588	Average weekly beer plus cider intake	ENSG00000143032.7	BARHL2	1	Brain_Amygdala
N_1588	Average weekly beer plus cider intake	ENSG00000145358.2	DDIT4L	1	Breast_Mammary_Tissue
N_1588	Average weekly beer plus cider intake	ENSG00000148572.10	NRBF2	3	Cells_EBV-transformed_lymphocytes | Cells_Transformed_fibroblasts | Skin_Not_Sun_Exposed_Suprapubic
N_1588	Average weekly beer plus cider intake	ENSG00000154319.10	FAM167A	2	Brain_Cerebellar_Hemisphere | Esophagus_Mucosa
N_1588	Average weekly beer plus cider intake	ENSG00000164032.7	H2AFZ	1	Brain_Nucleus_accumbens_basal_ganglia
N_1588	Average weekly beer plus cider intake	ENSG00000164751.10	PEX2	1	Brain_Hypothalamus
N_1588	Average weekly beer plus cider intake	ENSG00000165476.8	REEP3	1	Esophagus_Gastroesophageal_Junction
N_1588	Average weekly beer plus cider intake	ENSG00000171988.13	JMJD1C	2	Cells_Transformed_fibroblasts | Skin_Sun_Exposed_Lower_leg
N_1588	Average weekly beer plus cider intake	ENSG00000173295.3	FAM86B3P	1	Brain_Hypothalamus
N_1588	Average weekly beer plus cider intake	ENSG00000196616.8	ADH1B	1	Brain_Putamen_basal_ganglia
N_1588	Average weekly beer plus cider intake	ENSG00000225725.4	FAM66E	1	Uterus
N_1588	Average weekly beer plus cider intake	ENSG00000230310.1	CTD-2192J16.11	1	Brain_Frontal_Cortex_BA9
N_1588	Average weekly beer plus cider intake	ENSG00000232075.1	MRPL35P2	5	Adrenal_Gland | Brain_Cortex | Cells_EBV-transformed_lymphocytes | Pituitary | Stomach
N_1588	Average weekly beer plus cider intake	ENSG00000233593.2	RP4-665J23.1	1	Pituitary
N_1588	Average weekly beer plus cider intake	ENSG00000233609.3	RP11-62H7.2	1	Brain_Hypothalamus
N_1588	Average weekly beer plus cider intake	ENSG00000235489.3	DBF4P1	1	Cells_Transformed_fibroblasts
N_1588	Average weekly beer plus cider intake	ENSG00000237062.1	RP11-308N19.3	2	Heart_Left_Ventricle | Testis
N_1588	Average weekly beer plus cider intake	ENSG00000254423.1	RP11-351I21.7	1	Brain_Cortex
N_1588	Average weekly beer plus cider intake	ENSG00000255052.3	FAM66D	1	Nerve_Tibial
N_1588	Average weekly beer plus cider intake	ENSG00000269918.1	AF131215.9	1	Artery_Coronary
N_1588	Average weekly beer plus cider intake	ENSG00000270154.1	RP11-419I17.1	1	Pituitary
N_1588	Average weekly beer plus cider intake	ENSG00000273209.1	RP11-107N15.1	1	Brain_Cerebellar_Hemisphere
N_1598	Average weekly spirits intake	ENSG00000217027.1	RP1-83M4.2	4	Adipose_Subcutaneous | Adipose_Visceral_Omentum | Artery_Coronary | Artery_Tibial
N_1608	Average weekly fortified wine intake	ENSG00000164180.9	TMEM161B	1	Brain_Cerebellar_Hemisphere
N_1608	Average weekly fortified wine intake	ENSG00000250377.1	CTC-467M3.3	3	Brain_Cerebellar_Hemisphere | Brain_Cortex | Brain_Frontal_Cortex_BA9
N_1618	Alcohol usually taken with meals	ENSG00000014824.9	SLC30A9	7	Brain_Amygdala | Brain_Anterior_cingulate_cortex_BA24 | Brain_Caudate_basal_ganglia | Brain_Cerebellum | Brain_Cortex | Brain_Hypothalamus | Brain_Putamen_basal_ganglia
N_1618	Alcohol usually taken with meals	ENSG00000064042.13	LIMCH1	1	Brain_Amygdala
N_1618	Alcohol usually taken with meals	ENSG00000070444.10	MNT	10	Adipose_Subcutaneous | Artery_Tibial | Brain_Caudate_basal_ganglia | Brain_Cortex | Brain_Nucleus_accumbens_basal_ganglia | Brain_Putamen_basal_ganglia | Breast_Mammary_Tissue | Cells_EBV-transformed_lymphocytes | Esophagus_Mucosa | Nerve_Tibial
N_1618	Alcohol usually taken with meals	ENSG00000109133.8	TMEM33	1	Cells_Transformed_fibroblasts
N_1618	Alcohol usually taken with meals	ENSG00000118260.10	CREB1	1	Artery_Tibial
N_1618	Alcohol usually taken with meals	ENSG00000144218.14	AFF3	1	Artery_Tibial
N_1618	Alcohol usually taken with meals	ENSG00000146776.10	ATXN7L1	1	Brain_Cerebellar_Hemisphere
N_1618	Alcohol usually taken with meals	ENSG00000148175.8	STOM	1	Brain_Substantia_nigra
N_1618	Alcohol usually taken with meals	ENSG00000148572.10	NRBF2	2	Cells_EBV-transformed_lymphocytes | Cells_Transformed_fibroblasts
N_1618	Alcohol usually taken with meals	ENSG00000149131.11	SERPING1	1	Thyroid
N_1618	Alcohol usually taken with meals	ENSG00000152061.17	RABGAP1L	1	Breast_Mammary_Tissue
N_1618	Alcohol usually taken with meals	ENSG00000182308.5	DCAF4L1	5	Brain_Amygdala | Brain_Caudate_basal_ganglia | Brain_Cerebellar_Hemisphere | Brain_Nucleus_accumbens_basal_ganglia | Brain_Substantia_nigra
N_1618	Alcohol usually taken with meals	ENSG00000183831.6	ANKRD45	1	Cells_Transformed_fibroblasts
N_1618	Alcohol usually taken with meals	ENSG00000188848.11	BEND4	1	Brain_Cortex
N_1618	Alcohol usually taken with meals	ENSG00000188895.7	MSL1	1	Cells_EBV-transformed_lymphocytes
N_1618	Alcohol usually taken with meals	ENSG00000225535.2	AC068610.3	1	Adrenal_Gland
N_1618	Alcohol usually taken with meals	ENSG00000230325.1	RP11-385F5.4	1	Liver
N_1618	Alcohol usually taken with meals	ENSG00000232075.1	MRPL35P2	1	Cells_EBV-transformed_lymphocytes
N_1618	Alcohol usually taken with meals	ENSG00000254602.1	AP000662.4	1	Thyroid
N_1618	Alcohol usually taken with meals	ENSG00000272862.1	RP11-814H16.2	3	Brain_Cerebellar_Hemisphere | Colon_Sigmoid | Heart_Left_Ventricle
N_1628	Alcohol intake versus 10 years previously	ENSG00000072364.8	AFF4	1	Liver
N_1628	Alcohol intake versus 10 years previously	ENSG00000107105.10	ELAVL2	1	Breast_Mammary_Tissue
N_1628	Alcohol intake versus 10 years previously	ENSG00000113296.10	THBS4	2	Heart_Atrial_Appendage | Liver
N_1628	Alcohol intake versus 10 years previously	ENSG00000115216.9	NRBP1	1	Minor_Salivary_Gland
N_1628	Alcohol intake versus 10 years previously	ENSG00000115234.6	SNX17	1	Ovary
N_1628	Alcohol intake versus 10 years previously	ENSG00000145358.2	DDIT4L	1	Breast_Mammary_Tissue
N_1628	Alcohol intake versus 10 years previously	ENSG00000157992.8	KRTCAP3	1	Lung
N_1628	Alcohol intake versus 10 years previously	ENSG00000163795.9	ZNF513	1	Brain_Anterior_cingulate_cortex_BA24
N_1628	Alcohol intake versus 10 years previously	ENSG00000164032.7	H2AFZ	1	Brain_Nucleus_accumbens_basal_ganglia
N_1628	Alcohol intake versus 10 years previously	ENSG00000164406.7	LEAP2	1	Liver
N_1628	Alcohol intake versus 10 years previously	ENSG00000172260.9	NEGR1	1	Brain_Spinal_cord_cervical_c-1
N_1628	Alcohol intake versus 10 years previously	ENSG00000187583.6	PLEKHN1	1	Prostate
N_1628	Alcohol intake versus 10 years previously	ENSG00000187642.5	C1orf170	6	Colon_Sigmoid | Esophagus_Gastroesophageal_Junction | Esophagus_Muscularis | Prostate | Stomach | Uterus
N_1628	Alcohol intake versus 10 years previously	ENSG00000187961.9	KLHL17	1	Prostate
N_1628	Alcohol intake versus 10 years previously	ENSG00000196616.8	ADH1B	1	Brain_Putamen_basal_ganglia
N_1628	Alcohol intake versus 10 years previously	ENSG00000215014.3	AL645728.1	1	Stomach
N_1628	Alcohol intake versus 10 years previously	ENSG00000221843.2	C2orf16	2	Minor_Salivary_Gland | Small_Intestine_Terminal_Ileum
N_1628	Alcohol intake versus 10 years previously	ENSG00000228327.2	RP11-206L10.2	1	Whole_Blood
N_1628	Alcohol intake versus 10 years previously	ENSG00000229122.1	AGBL5-IT1	1	Ovary
N_1628	Alcohol intake versus 10 years previously	ENSG00000234072.1	AC074117.10	1	Cells_Transformed_fibroblasts
N_1628	Alcohol intake versus 10 years previously	ENSG00000237624.1	OXCT2P1	1	Artery_Coronary
N_1628	Alcohol intake versus 10 years previously	ENSG00000251050.1	RP11-168A11.4	1	Liver
N_1628	Alcohol intake versus 10 years previously	ENSG00000255458.1	RP11-539G18.2	1	Small_Intestine_Terminal_Ileum
N_1628	Alcohol intake versus 10 years previously	ENSG00000260641.1	RP11-1299A16.3	1	Minor_Salivary_Gland
N_1628	Alcohol intake versus 10 years previously	ENSG00000270210.1	RP11-373D23.3	1	Pituitary
N_1628	Alcohol intake versus 10 years previously	ENSG00000272091.1	RP4-758J24.5	1	Brain_Spinal_cord_cervical_c-1
N_1677	Breastfed as a baby	ENSG00000107404.13	DVL1	1	Nerve_Tibial
N_1677	Breastfed as a baby	ENSG00000127054.14	CPSF3L	4	Adipose_Visceral_Omentum | Esophagus_Gastroesophageal_Junction | Ovary | Pancreas
N_1677	Breastfed as a baby	ENSG00000135316.13	SYNCRIP	1	Thyroid
N_1677	Breastfed as a baby	ENSG00000142609.13	C1orf222	1	Brain_Cerebellar_Hemisphere
N_1677	Breastfed as a baby	ENSG00000162576.12	MXRA8	1	Nerve_Tibial
N_1677	Breastfed as a baby	ENSG00000169962.4	TAS1R3	1	Brain_Cerebellar_Hemisphere
N_1677	Breastfed as a baby	ENSG00000175756.9	AURKAIP1	1	Brain_Anterior_cingulate_cortex_BA24
N_1677	Breastfed as a baby	ENSG00000203999.4	RP11-290F20.1	2	Brain_Cortex | Whole_Blood
N_1677	Breastfed as a baby	ENSG00000205090.4	TMEM240	1	Esophagus_Gastroesophageal_Junction
N_1677	Breastfed as a baby	ENSG00000225905.1	RP4-758J18.7	5	Brain_Cerebellar_Hemisphere | Brain_Cerebellum | Esophagus_Gastroesophageal_Junction | Minor_Salivary_Gland | Ovary
N_1677	Breastfed as a baby	ENSG00000233077.1	RP11-290F20.2	2	Lung | Whole_Blood
N_1677	Breastfed as a baby	ENSG00000235098.4	ANKRD65	4	Brain_Anterior_cingulate_cortex_BA24 | Brain_Cerebellar_Hemisphere | Brain_Cerebellum | Minor_Salivary_Gland
N_1677	Breastfed as a baby	ENSG00000240731.1	RP5-890O3.9	1	Ovary
N_1677	Breastfed as a baby	ENSG00000272455.1	RP4-758J18.13	1	Adipose_Visceral_Omentum
N_1687	Comparative body size at age 10	ENSG00000005955.8	GGNBP2	3	Colon_Transverse | Muscle_Skeletal | Testis
N_1687	Comparative body size at age 10	ENSG00000007341.14	ST7L	1	Prostate
N_1687	Comparative body size at age 10	ENSG00000010244.12	ZNF207	1	Brain_Hypothalamus
N_1687	Comparative body size at age 10	ENSG00000069275.12	NUCKS1	1	Brain_Cerebellum
N_1687	Comparative body size at age 10	ENSG00000073969.14	NSF	1	Brain_Frontal_Cortex_BA9
N_1687	Comparative body size at age 10	ENSG00000077782.15	FGFR1	1	Whole_Blood
N_1687	Comparative body size at age 10	ENSG00000101333.12	PLCB4	1	Cells_Transformed_fibroblasts
N_1687	Comparative body size at age 10	ENSG00000104332.7	SFRP1	1	Brain_Nucleus_accumbens_basal_ganglia
N_1687	Comparative body size at age 10	ENSG00000105523.3	FAM83E	1	Brain_Cerebellar_Hemisphere
N_1687	Comparative body size at age 10	ENSG00000108272.9	DHRS11	5	Brain_Cortex | Brain_Frontal_Cortex_BA9 | Brain_Hypothalamus | Brain_Substantia_nigra | Heart_Left_Ventricle
N_1687	Comparative body size at age 10	ENSG00000116406.14	EDEM3	1	Brain_Frontal_Cortex_BA9
N_1687	Comparative body size at age 10	ENSG00000120071.8	KANSL1	23	Adipose_Subcutaneous | Adipose_Visceral_Omentum | Artery_Aorta | Artery_Coronary | Artery_Tibial | Brain_Hippocampus | Brain_Hypothalamus | Breast_Mammary_Tissue | Colon_Sigmoid | Colon_Transverse | Esophagus_Gastroesophageal_Junction | Esophagus_Muscularis | Heart_Atrial_Appendage | Liver | Lung | Minor_Salivary_Gland | Nerve_Tibial | Ovary | Pancreas | Prostate | Spleen | Stomach | Testis
N_1687	Comparative body size at age 10	ENSG00000122507.16	BBS9	1	Brain_Spinal_cord_cervical_c-1
N_1687	Comparative body size at age 10	ENSG00000128294.11	TPST2	1	Esophagus_Muscularis
N_1687	Comparative body size at age 10	ENSG00000129194.3	SOX15	1	Nerve_Tibial
N_1687	Comparative body size at age 10	ENSG00000131196.13	NFATC1	7	Adipose_Subcutaneous | Breast_Mammary_Tissue | Heart_Left_Ventricle | Muscle_Skeletal | Pancreas | Stomach | Testis
N_1687	Comparative body size at age 10	ENSG00000131484.3	RP11-798G7.5	12	Adipose_Subcutaneous | Adipose_Visceral_Omentum | Artery_Tibial | Breast_Mammary_Tissue | Cells_Transformed_fibroblasts | Colon_Transverse | Lung | Muscle_Skeletal | Nerve_Tibial | Pituitary | Small_Intestine_Terminal_Ileum | Stomach
N_1687	Comparative body size at age 10	ENSG00000132792.14	CTNNBL1	1	Cells_Transformed_fibroblasts
N_1687	Comparative body size at age 10	ENSG00000133065.6	SLC41A1	5	Esophagus_Mucosa | Esophagus_Muscularis | Nerve_Tibial | Pancreas | Thyroid
N_1687	Comparative body size at age 10	ENSG00000137218.6	FRS3	17	Adipose_Subcutaneous | Adipose_Visceral_Omentum | Artery_Aorta | Artery_Tibial | Brain_Caudate_basal_ganglia | Brain_Cerebellar_Hemisphere | Brain_Cerebellum | Brain_Cortex | Brain_Nucleus_accumbens_basal_ganglia | Breast_Mammary_Tissue | Colon_Sigmoid | Colon_Transverse | Esophagus_Gastroesophageal_Junction | Heart_Left_Ventricle | Nerve_Tibial | Spleen | Thyroid
N_1687	Comparative body size at age 10	ENSG00000138031.10	ADCY3	1	Skin_Sun_Exposed_Lower_leg
N_1687	Comparative body size at age 10	ENSG00000141452.5	C18orf8	2	Skin_Not_Sun_Exposed_Suprapubic | Skin_Sun_Exposed_Lower_leg
N_1687	Comparative body size at age 10	ENSG00000141458.8	NPC1	7	Artery_Tibial | Brain_Caudate_basal_ganglia | Brain_Cerebellar_Hemisphere | Heart_Left_Ventricle | Muscle_Skeletal | Pancreas | Stomach
N_1687	Comparative body size at age 10	ENSG00000141564.9	RPTOR	1	Muscle_Skeletal
N_1687	Comparative body size at age 10	ENSG00000141576.10	RNF157	1	Uterus
N_1687	Comparative body size at age 10	ENSG00000142230.7	SAE1	1	Thyroid
N_1687	Comparative body size at age 10	ENSG00000142233.7	NTN5	1	Brain_Cerebellar_Hemisphere
N_1687	Comparative body size at age 10	ENSG00000143390.13	RFX5	1	Brain_Frontal_Cortex_BA9
N_1687	Comparative body size at age 10	ENSG00000143622.6	RIT1	1	Colon_Sigmoid
N_1687	Comparative body size at age 10	ENSG00000143995.15	MEIS1	1	Brain_Cerebellum
N_1687	Comparative body size at age 10	ENSG00000149716.8	ORAOV1	2	Esophagus_Mucosa | Esophagus_Muscularis
N_1687	Comparative body size at age 10	ENSG00000153815.12	CMIP	1	Cells_Transformed_fibroblasts
N_1687	Comparative body size at age 10	ENSG00000156219.12	ART3	1	Spleen
N_1687	Comparative body size at age 10	ENSG00000156502.9	SUPV3L1	3	Lung | Spleen | Whole_Blood
N_1687	Comparative body size at age 10	ENSG00000156510.11	HKDC1	6	Adipose_Visceral_Omentum | Esophagus_Mucosa | Liver | Pancreas | Skin_Sun_Exposed_Lower_leg | Spleen
N_1687	Comparative body size at age 10	ENSG00000157557.7	ETS2	2	Brain_Cerebellum | Esophagus_Mucosa
N_1687	Comparative body size at age 10	ENSG00000162613.12	FUBP1	14	Adipose_Subcutaneous | Artery_Aorta | Artery_Tibial | Brain_Cerebellum | Breast_Mammary_Tissue | Esophagus_Muscularis | Heart_Atrial_Appendage | Heart_Left_Ventricle | Lung | Muscle_Skeletal | Pancreas | Skin_Not_Sun_Exposed_Suprapubic | Skin_Sun_Exposed_Lower_leg | Thyroid
N_1687	Comparative body size at age 10	ENSG00000162877.8	PM20D1	43	Adipose_Subcutaneous | Adipose_Visceral_Omentum | Adrenal_Gland | Artery_Aorta | Artery_Coronary | Artery_Tibial | Brain_Amygdala | Brain_Anterior_cingulate_cortex_BA24 | Brain_Cortex | Brain_Frontal_Cortex_BA9 | Brain_Hippocampus | Brain_Hypothalamus | Brain_Nucleus_accumbens_basal_ganglia | Brain_Putamen_basal_ganglia | Brain_Spinal_cord_cervical_c-1 | Brain_Substantia_nigra | Breast_Mammary_Ti…
N_1687	Comparative body size at age 10	ENSG00000165061.10	ZMAT4	1	Colon_Transverse
N_1687	Comparative body size at age 10	ENSG00000166167.13	BTRC	1	Brain_Anterior_cingulate_cortex_BA24
N_1687	Comparative body size at age 10	ENSG00000166311.5	SMPD1	1	Colon_Sigmoid
N_1687	Comparative body size at age 10	ENSG00000166402.4	TUB	1	Cells_Transformed_fibroblasts
N_1687	Comparative body size at age 10	ENSG00000166507.12	NDST2	1	Adipose_Visceral_Omentum
N_1687	Comparative body size at age 10	ENSG00000167720.8	SRR	9	Artery_Coronary | Brain_Cortex | Brain_Putamen_basal_ganglia | Brain_Spinal_cord_cervical_c-1 | Brain_Substantia_nigra | Breast_Mammary_Tissue | Minor_Salivary_Gland | Pancreas | Uterus
N_1687	Comparative body size at age 10	ENSG00000167881.10	SRP68	1	Spleen
N_1687	Comparative body size at age 10	ENSG00000170791.13	CHCHD7	1	Whole_Blood
N_1687	Comparative body size at age 10	ENSG00000172247.3	C1QTNF4	10	Brain_Cerebellar_Hemisphere | Brain_Cerebellum | Breast_Mammary_Tissue | Colon_Sigmoid | Esophagus_Gastroesophageal_Junction | Esophagus_Mucosa | Esophagus_Muscularis | Heart_Left_Ventricle | Muscle_Skeletal | Nerve_Tibial
N_1687	Comparative body size at age 10	ENSG00000172260.9	NEGR1	2	Brain_Spinal_cord_cervical_c-1 | Whole_Blood
N_1687	Comparative body size at age 10	ENSG00000172638.8	EFEMP2	3	Artery_Tibial | Esophagus_Mucosa | Muscle_Skeletal
N_1687	Comparative body size at age 10	ENSG00000176681.10	LRRC37A	44	Adipose_Subcutaneous | Adipose_Visceral_Omentum | Adrenal_Gland | Artery_Aorta | Artery_Coronary | Artery_Tibial | Brain_Amygdala | Brain_Anterior_cingulate_cortex_BA24 | Brain_Caudate_basal_ganglia | Brain_Cerebellar_Hemisphere | Brain_Cerebellum | Brain_Cortex | Brain_Frontal_Cortex_BA9 | Brain_Hippocampus | Brain_Hypothalamus | Brain_Nucleus_accumbens_basal_ganglia | Brain_Putamen_basal_gangli…
N_1687	Comparative body size at age 10	ENSG00000176920.10	FUT2	1	Minor_Salivary_Gland
N_1687	Comparative body size at age 10	ENSG00000178631.7	ACTG1P1	1	Vagina
N_1687	Comparative body size at age 10	ENSG00000182150.11	ERCC6L2	1	Brain_Cortex
N_1687	Comparative body size at age 10	ENSG00000185829.11	ARL17A	2	Nerve_Tibial | Whole_Blood
N_1687	Comparative body size at age 10	ENSG00000186704.8	DTX2P1	1	Pancreas
N_1687	Comparative body size at age 10	ENSG00000186868.11	MAPT	1	Nerve_Tibial
N_1687	Comparative body size at age 10	ENSG00000189045.9	ANKDD1B	2	Skin_Not_Sun_Exposed_Suprapubic | Thyroid
N_1687	Comparative body size at age 10	ENSG00000204438.6	GPANK1	1	Colon_Sigmoid
N_1687	Comparative body size at age 10	ENSG00000204444.6	APOM	1	Colon_Transverse
N_1687	Comparative body size at age 10	ENSG00000205581.6	HMGN1	1	Pituitary
N_1687	Comparative body size at age 10	ENSG00000225544.1	KB-1027C11.4	1	Brain_Cerebellar_Hemisphere
N_1687	Comparative body size at age 10	ENSG00000227207.2	RPL31P12	1	Brain_Cerebellum
N_1687	Comparative body size at age 10	ENSG00000228078.1	HLA-U	3	Brain_Cortex | Esophagus_Gastroesophageal_Junction | Stomach
N_1687	Comparative body size at age 10	ENSG00000228696.4	ARL17B	16	Adipose_Subcutaneous | Artery_Tibial | Brain_Cerebellar_Hemisphere | Brain_Cerebellum | Brain_Frontal_Cortex_BA9 | Brain_Hypothalamus | Brain_Spinal_cord_cervical_c-1 | Breast_Mammary_Tissue | Cells_EBV-transformed_lymphocytes | Cells_Transformed_fibroblasts | Colon_Transverse | Heart_Atrial_Appendage | Ovary | Skin_Not_Sun_Exposed_Suprapubic | Small_Intestine_Terminal_Ileum | Whole_Blood
N_1687	Comparative body size at age 10	ENSG00000231050.1	RP1-140A9.1	1	Spleen
N_1687	Comparative body size at age 10	ENSG00000232046.2	AC007392.3	1	Brain_Cerebellum
N_1687	Comparative body size at age 10	ENSG00000232837.1	AF064858.7	1	Liver
N_1687	Comparative body size at age 10	ENSG00000232874.1	RP11-135A1.2	1	Ovary
N_1687	Comparative body size at age 10	ENSG00000233448.2	PMS2P9	1	Minor_Salivary_Gland
N_1687	Comparative body size at age 10	ENSG00000233569.1	RP11-500B12.1	2	Colon_Transverse | Spleen
N_1687	Comparative body size at age 10	ENSG00000233609.3	RP11-62H7.2	3	Brain_Cerebellar_Hemisphere | Colon_Transverse | Small_Intestine_Terminal_Ileum
N_1687	Comparative body size at age 10	ENSG00000236279.2	CLEC2L	1	Spleen
N_1687	Comparative body size at age 10	ENSG00000236936.1	RP3-329E20.2	1	Spleen
N_1687	Comparative body size at age 10	ENSG00000238083.3	LRRC37A2	2	Muscle_Skeletal | Testis
N_1687	Comparative body size at age 10	ENSG00000239827.4	SUGT1P3	1	Pituitary
N_1687	Comparative body size at age 10	ENSG00000242435.1	UPK3BP1	1	Skin_Not_Sun_Exposed_Suprapubic
N_1687	Comparative body size at age 10	ENSG00000242607.1	RPS3AP34	1	Artery_Coronary
N_1687	Comparative body size at age 10	ENSG00000243477.1	NAT6	2	Adipose_Subcutaneous | Lung
N_1687	Comparative body size at age 10	ENSG00000245928.2	RP11-630D6.5	1	Spleen
N_1687	Comparative body size at age 10	ENSG00000254651.1	RP11-430H10.3	2	Brain_Cerebellar_Hemisphere | Brain_Cerebellum
N_1687	Comparative body size at age 10	ENSG00000255556.2	RP11-351I21.6	2	Brain_Caudate_basal_ganglia | Brain_Hippocampus
N_1687	Comparative body size at age 10	ENSG00000257499.2	RP11-571M6.8	1	Skin_Sun_Exposed_Lower_leg
N_1687	Comparative body size at age 10	ENSG00000260065.1	CTA-445C9.15	9	Brain_Amygdala | Brain_Cerebellar_Hemisphere | Brain_Cortex | Brain_Nucleus_accumbens_basal_ganglia | Brain_Putamen_basal_ganglia | Esophagus_Muscularis | Minor_Salivary_Gland | Uterus | Vagina
N_1687	Comparative body size at age 10	ENSG00000260075.1	NSFP1	8	Adipose_Visceral_Omentum | Artery_Coronary | Brain_Hypothalamus | Cells_EBV-transformed_lymphocytes | Colon_Transverse | Muscle_Skeletal | Prostate | Testis
N_1687	Comparative body size at age 10	ENSG00000262115.1	RP11-455O6.2	1	Brain_Hypothalamus
N_1687	Comparative body size at age 10	ENSG00000262185.1	RP11-462G12.1	3	Brain_Cerebellar_Hemisphere | Brain_Cerebellum | Pancreas
N_1687	Comparative body size at age 10	ENSG00000262372.1	RP11-669E14.6	1	Brain_Putamen_basal_ganglia
N_1687	Comparative body size at age 10	ENSG00000262873.1	CTD-2561B21.11	1	Adrenal_Gland
N_1687	Comparative body size at age 10	ENSG00000262888.1	RP11-462G12.2	2	Brain_Cerebellum | Thyroid
N_1687	Comparative body size at age 10	ENSG00000264514.1	RP11-720L2.4	1	Brain_Cerebellar_Hemisphere
N_1687	Comparative body size at age 10	ENSG00000264589.1	MAPT-AS1	1	Brain_Caudate_basal_ganglia
N_1687	Comparative body size at age 10	ENSG00000266918.1	RP11-798G7.8	17	Adipose_Subcutaneous | Adipose_Visceral_Omentum | Artery_Coronary | Artery_Tibial | Brain_Hypothalamus | Brain_Substantia_nigra | Breast_Mammary_Tissue | Colon_Transverse | Lung | Minor_Salivary_Gland | Nerve_Tibial | Prostate | Spleen | Stomach | Testis | Vagina | Whole_Blood
N_1687	Comparative body size at age 10	ENSG00000266980.1	RP11-552F3.4	1	Uterus
N_1687	Comparative body size at age 10	ENSG00000267198.1	RP11-798G7.6	27	Adipose_Subcutaneous | Adipose_Visceral_Omentum | Adrenal_Gland | Artery_Aorta | Artery_Tibial | Brain_Hypothalamus | Brain_Spinal_cord_cervical_c-1 | Breast_Mammary_Tissue | Colon_Sigmoid | Colon_Transverse | Heart_Atrial_Appendage | Liver | Lung | Minor_Salivary_Gland | Muscle_Skeletal | Nerve_Tibial | Ovary | Pancreas | Pituitary | Prostate | Small_Intestine_Terminal_Ileum | Spleen | Stomach |…
N_1687	Comparative body size at age 10	ENSG00000272954.1	KB-1440D3.13	1	Brain_Amygdala
N_1687	Comparative body size at age 10	ENSG00000273302.1	RP11-493E12.2	1	Brain_Cerebellum
N_1697	Comparative height size at age 10	ENSG00000007520.3	TSR3	1	Whole_Blood
N_1697	Comparative height size at age 10	ENSG00000010803.12	SCMH1	1	Nerve_Tibial
N_1697	Comparative height size at age 10	ENSG00000014138.4	POLA2	1	Breast_Mammary_Tissue
N_1697	Comparative height size at age 10	ENSG00000022976.11	ZNF839	1	Artery_Tibial
N_1697	Comparative height size at age 10	ENSG00000025423.7	HSD17B6	1	Brain_Putamen_basal_ganglia
N_1697	Comparative height size at age 10	ENSG00000049323.11	LTBP1	1	Thyroid
N_1697	Comparative height size at age 10	ENSG00000066322.8	ELOVL1	1	Esophagus_Gastroesophageal_Junction
N_1697	Comparative height size at age 10	ENSG00000068745.10	IP6K2	1	Adipose_Subcutaneous
N_1697	Comparative height size at age 10	ENSG00000069011.11	PITX1	1	Esophagus_Mucosa
N_1697	Comparative height size at age 10	ENSG00000069275.12	NUCKS1	3	Adipose_Visceral_Omentum | Adrenal_Gland | Nerve_Tibial
N_1697	Comparative height size at age 10	ENSG00000078177.9	N4BP2	3	Adipose_Subcutaneous | Artery_Aorta | Artery_Tibial
N_1697	Comparative height size at age 10	ENSG00000079459.8	FDFT1	2	Colon_Sigmoid | Esophagus_Muscularis
N_1697	Comparative height size at age 10	ENSG00000089101.13	C20orf26	2	Artery_Aorta | Pituitary
N_1697	Comparative height size at age 10	ENSG00000090520.6	DNAJB11	1	Esophagus_Muscularis
N_1697	Comparative height size at age 10	ENSG00000095539.11	SEMA4G	1	Cells_Transformed_fibroblasts
N_1697	Comparative height size at age 10	ENSG00000100033.12	PRODH	1	Brain_Nucleus_accumbens_basal_ganglia
N_1697	Comparative height size at age 10	ENSG00000100294.8	MCAT	1	Brain_Nucleus_accumbens_basal_ganglia
N_1697	Comparative height size at age 10	ENSG00000100577.14	GSTZ1	2	Liver | Pituitary
N_1697	Comparative height size at age 10	ENSG00000100968.9	NFATC4	2	Lung | Nerve_Tibial
N_1697	Comparative height size at age 10	ENSG00000101290.9	CDS2	1	Nerve_Tibial
N_1697	Comparative height size at age 10	ENSG00000101342.5	TLDC2	1	Thyroid
N_1697	Comparative height size at age 10	ENSG00000102780.12	DGKH	1	Brain_Cerebellar_Hemisphere
N_1697	Comparative height size at age 10	ENSG00000103024.3	NME3	1	Muscle_Skeletal
N_1697	Comparative height size at age 10	ENSG00000103245.9	NARFL	20	Adrenal_Gland | Artery_Aorta | Artery_Coronary | Brain_Cortex | Brain_Frontal_Cortex_BA9 | Brain_Hippocampus | Brain_Hypothalamus | Brain_Nucleus_accumbens_basal_ganglia | Brain_Spinal_cord_cervical_c-1 | Cells_Transformed_fibroblasts | Esophagus_Muscularis | Heart_Atrial_Appendage | Minor_Salivary_Gland | Ovary | Pancreas | Small_Intestine_Terminal_Ileum | Stomach | Testis | Uterus | Whole_Blood
N_1697	Comparative height size at age 10	ENSG00000103253.13	HAGHL	12	Adipose_Subcutaneous | Adrenal_Gland | Breast_Mammary_Tissue | Cells_Transformed_fibroblasts | Esophagus_Mucosa | Heart_Left_Ventricle | Muscle_Skeletal | Spleen | Stomach | Thyroid | Uterus | Whole_Blood
N_1697	Comparative height size at age 10	ENSG00000104332.7	SFRP1	1	Liver
N_1697	Comparative height size at age 10	ENSG00000104885.13	DOT1L	1	Artery_Tibial
N_1697	Comparative height size at age 10	ENSG00000105755.3	ETHE1	2	Artery_Aorta | Cells_Transformed_fibroblasts
N_1697	Comparative height size at age 10	ENSG00000107819.9	SFXN3	1	Brain_Putamen_basal_ganglia
N_1697	Comparative height size at age 10	ENSG00000107863.12	ARHGAP21	1	Artery_Tibial
N_1697	Comparative height size at age 10	ENSG00000107902.9	LHPP	1	Brain_Putamen_basal_ganglia
N_1697	Comparative height size at age 10	ENSG00000108179.9	PPIF	1	Artery_Tibial
N_1697	Comparative height size at age 10	ENSG00000108294.4	PSMB3	10	Adipose_Visceral_Omentum | Artery_Aorta | Artery_Tibial | Breast_Mammary_Tissue | Cells_Transformed_fibroblasts | Colon_Transverse | Esophagus_Muscularis | Liver | Nerve_Tibial | Testis
N_1697	Comparative height size at age 10	ENSG00000116883.8	RP11-268J15.5	38	Adipose_Subcutaneous | Adipose_Visceral_Omentum | Adrenal_Gland | Artery_Aorta | Artery_Coronary | Artery_Tibial | Brain_Amygdala | Brain_Anterior_cingulate_cortex_BA24 | Brain_Cerebellum | Brain_Cortex | Brain_Frontal_Cortex_BA9 | Brain_Nucleus_accumbens_basal_ganglia | Brain_Putamen_basal_ganglia | Breast_Mammary_Tissue | Cells_EBV-transformed_lymphocytes | Cells_Transformed_fibroblasts | Colon…
N_1697	Comparative height size at age 10	ENSG00000117122.9	MFAP2	3	Adrenal_Gland | Brain_Hippocampus | Lung
N_1697	Comparative height size at age 10	ENSG00000117280.8	RAB7L1	1	Pituitary
N_1697	Comparative height size at age 10	ENSG00000118971.3	CCND2	10	Adipose_Subcutaneous | Artery_Tibial | Brain_Cerebellar_Hemisphere | Brain_Cerebellum | Esophagus_Muscularis | Lung | Muscle_Skeletal | Nerve_Tibial | Pituitary | Prostate
N_1697	Comparative height size at age 10	ENSG00000125037.8	EMC3	1	Brain_Spinal_cord_cervical_c-1
N_1697	Comparative height size at age 10	ENSG00000125965.4	GDF5	1	Brain_Putamen_basal_ganglia
N_1697	Comparative height size at age 10	ENSG00000129038.11	LOXL1	1	Pituitary
N_1697	Comparative height size at age 10	ENSG00000129422.9	MTUS1	1	Whole_Blood
N_1697	Comparative height size at age 10	ENSG00000129467.9	ADCY4	2	Colon_Transverse | Small_Intestine_Terminal_Ileum
N_1697	Comparative height size at age 10	ENSG00000130177.10	CDC16	2	Brain_Cerebellum | Cells_EBV-transformed_lymphocytes
N_1697	Comparative height size at age 10	ENSG00000131165.10	CHMP1A	2	Esophagus_Gastroesophageal_Junction | Small_Intestine_Terminal_Ileum
N_1697	Comparative height size at age 10	ENSG00000132386.6	SERPINF1	4	Breast_Mammary_Tissue | Esophagus_Mucosa | Esophagus_Muscularis | Nerve_Tibial
N_1697	Comparative height size at age 10	ENSG00000132646.6	PCNA	1	Nerve_Tibial
N_1697	Comparative height size at age 10	ENSG00000135835.6	KIAA1614	9	Artery_Aorta | Artery_Tibial | Brain_Amygdala | Brain_Cortex | Brain_Frontal_Cortex_BA9 | Cells_Transformed_fibroblasts | Esophagus_Muscularis | Heart_Atrial_Appendage | Lung
N_1697	Comparative height size at age 10	ENSG00000136146.10	MED4	1	Cells_EBV-transformed_lymphocytes
N_1697	Comparative height size at age 10	ENSG00000137501.12	SYTL2	1	Cells_Transformed_fibroblasts
N_1697	Comparative height size at age 10	ENSG00000139044.6	B4GALNT3	4	Artery_Aorta | Artery_Coronary | Artery_Tibial | Ovary
N_1697	Comparative height size at age 10	ENSG00000139190.12	VAMP1	1	Brain_Nucleus_accumbens_basal_ganglia
N_1697	Comparative height size at age 10	ENSG00000140391.10	TSPAN3	2	Cells_Transformed_fibroblasts | Whole_Blood
N_1697	Comparative height size at age 10	ENSG00000140575.8	IQGAP1	5	Adrenal_Gland | Cells_Transformed_fibroblasts | Esophagus_Mucosa | Skin_Sun_Exposed_Lower_leg | Whole_Blood
N_1697	Comparative height size at age 10	ENSG00000141720.7	PIP4K2B	2	Artery_Aorta | Artery_Tibial
N_1697	Comparative height size at age 10	ENSG00000141905.13	NFIC	4	Artery_Aorta | Cells_Transformed_fibroblasts | Lung | Nerve_Tibial
N_1697	Comparative height size at age 10	ENSG00000142197.8	DOPEY2	1	Esophagus_Mucosa
N_1697	Comparative height size at age 10	ENSG00000142233.7	NTN5	2	Brain_Cerebellar_Hemisphere | Thyroid
N_1697	Comparative height size at age 10	ENSG00000142694.6	EVA1B	14	Artery_Aorta | Artery_Tibial | Brain_Cerebellum | Brain_Cortex | Colon_Sigmoid | Colon_Transverse | Esophagus_Gastroesophageal_Junction | Esophagus_Muscularis | Heart_Atrial_Appendage | Lung | Nerve_Tibial | Skin_Not_Sun_Exposed_Suprapubic | Skin_Sun_Exposed_Lower_leg | Thyroid
N_1697	Comparative height size at age 10	ENSG00000146535.9	GNA12	1	Esophagus_Muscularis
N_1697	Comparative height size at age 10	ENSG00000147419.12	CCDC25	1	Colon_Sigmoid
N_1697	Comparative height size at age 10	ENSG00000148143.8	ZNF462	1	Thyroid
N_1697	Comparative height size at age 10	ENSG00000148655.10	C10orf11	7	Adrenal_Gland | Cells_Transformed_fibroblasts | Esophagus_Gastroesophageal_Junction | Esophagus_Muscularis | Lung | Ovary | Thyroid
N_1697	Comparative height size at age 10	ENSG00000149257.9	SERPINH1	1	Breast_Mammary_Tissue
N_1697	Comparative height size at age 10	ENSG00000149656.4	LINC00266-1	2	Brain_Cerebellar_Hemisphere | Brain_Putamen_basal_ganglia
N_1697	Comparative height size at age 10	ENSG00000150455.9	TIRAP	1	Artery_Tibial
N_1697	Comparative height size at age 10	ENSG00000150938.5	CRIM1	1	Cells_Transformed_fibroblasts
N_1697	Comparative height size at age 10	ENSG00000151208.12	DLG5	10	Adrenal_Gland | Artery_Tibial | Brain_Hippocampus | Esophagus_Gastroesophageal_Junction | Heart_Atrial_Appendage | Lung | Ovary | Skin_Not_Sun_Exposed_Suprapubic | Skin_Sun_Exposed_Lower_leg | Thyroid
N_1697	Comparative height size at age 10	ENSG00000152254.6	G6PC2	2	Adipose_Visceral_Omentum | Stomach
N_1697	Comparative height size at age 10	ENSG00000152804.6	HHEX	3	Adrenal_Gland | Artery_Aorta | Cells_Transformed_fibroblasts
N_1697	Comparative height size at age 10	ENSG00000152952.7	PLOD2	1	Esophagus_Muscularis
N_1697	Comparative height size at age 10	ENSG00000154001.9	PPP2R5E	1	Pituitary
N_1697	Comparative height size at age 10	ENSG00000154743.13	TSEN2	1	Colon_Sigmoid
N_1697	Comparative height size at age 10	ENSG00000155363.14	MOV10	1	Esophagus_Gastroesophageal_Junction
N_1697	Comparative height size at age 10	ENSG00000159363.13	ATP13A2	1	Cells_Transformed_fibroblasts
N_1697	Comparative height size at age 10	ENSG00000160326.9	SLC2A6	1	Heart_Atrial_Appendage
N_1697	Comparative height size at age 10	ENSG00000160685.9	ZBTB7B	1	Nerve_Tibial
N_1697	Comparative height size at age 10	ENSG00000161714.7	PLCD3	1	Nerve_Tibial
N_1697	Comparative height size at age 10	ENSG00000162613.12	FUBP1	17	Adipose_Subcutaneous | Adipose_Visceral_Omentum | Artery_Aorta | Artery_Tibial | Brain_Cerebellum | Breast_Mammary_Tissue | Esophagus_Mucosa | Esophagus_Muscularis | Heart_Atrial_Appendage | Heart_Left_Ventricle | Lung | Muscle_Skeletal | Nerve_Tibial | Pancreas | Skin_Not_Sun_Exposed_Suprapubic | Skin_Sun_Exposed_Lower_leg | Thyroid
N_1697	Comparative height size at age 10	ENSG00000163354.10	DCST2	1	Thyroid
N_1697	Comparative height size at age 10	ENSG00000163520.9	FBLN2	3	Adipose_Subcutaneous | Artery_Aorta | Stomach
N_1697	Comparative height size at age 10	ENSG00000163703.13	CRELD1	31	Adipose_Subcutaneous | Adipose_Visceral_Omentum | Adrenal_Gland | Artery_Aorta | Artery_Coronary | Artery_Tibial | Breast_Mammary_Tissue | Cells_Transformed_fibroblasts | Colon_Sigmoid | Colon_Transverse | Esophagus_Gastroesophageal_Junction | Esophagus_Mucosa | Esophagus_Muscularis | Heart_Atrial_Appendage | Heart_Left_Ventricle | Lung | Minor_Salivary_Gland | Muscle_Skeletal | Nerve_Tibial | Ov…
N_1697	Comparative height size at age 10	ENSG00000163710.3	PCOLCE2	5	Adipose_Subcutaneous | Adipose_Visceral_Omentum | Adrenal_Gland | Artery_Aorta | Nerve_Tibial
N_1697	Comparative height size at age 10	ENSG00000163933.5	RFT1	5	Artery_Coronary | Brain_Amygdala | Breast_Mammary_Tissue | Ovary | Vagina
N_1697	Comparative height size at age 10	ENSG00000163935.9	SFMBT1	1	Uterus
N_1697	Comparative height size at age 10	ENSG00000163946.9	FAM208A	1	Thyroid
N_1697	Comparative height size at age 10	ENSG00000164743.4	C8orf48	1	Heart_Left_Ventricle
N_1697	Comparative height size at age 10	ENSG00000165424.6	ZCCHC24	4	Adipose_Subcutaneous | Cells_Transformed_fibroblasts | Nerve_Tibial | Thyroid
N_1697	Comparative height size at age 10	ENSG00000165661.11	QSOX2	1	Liver
N_1697	Comparative height size at age 10	ENSG00000165801.5	ARHGEF40	12	Adipose_Subcutaneous | Artery_Aorta | Artery_Coronary | Artery_Tibial | Cells_EBV-transformed_lymphocytes | Cells_Transformed_fibroblasts | Colon_Sigmoid | Esophagus_Mucosa | Esophagus_Muscularis | Lung | Nerve_Tibial | Skin_Sun_Exposed_Lower_leg
N_1697	Comparative height size at age 10	ENSG00000166033.7	HTRA1	1	Heart_Atrial_Appendage
N_1697	Comparative height size at age 10	ENSG00000166225.4	FRS2	1	Thyroid
N_1697	Comparative height size at age 10	ENSG00000167767.9	KRT80	1	Skin_Not_Sun_Exposed_Suprapubic
N_1697	Comparative height size at age 10	ENSG00000167965.13	MLST8	1	Brain_Amygdala
N_1697	Comparative height size at age 10	ENSG00000168036.12	CTNNB1	1	Esophagus_Muscularis
N_1697	Comparative height size at age 10	ENSG00000168763.11	CNNM3	3	Adipose_Subcutaneous | Adipose_Visceral_Omentum | Esophagus_Muscularis
N_1697	Comparative height size at age 10	ENSG00000169062.10	UPF3A	1	Brain_Cerebellum
N_1697	Comparative height size at age 10	ENSG00000170209.4	ANKK1	2	Heart_Atrial_Appendage | Heart_Left_Ventricle
N_1697	Comparative height size at age 10	ENSG00000170430.9	MGMT	2	Brain_Hippocampus | Spleen
N_1697	Comparative height size at age 10	ENSG00000171055.10	FEZ2	1	Brain_Cortex
N_1697	Comparative height size at age 10	ENSG00000172613.3	RAD9A	21	Adipose_Subcutaneous | Adipose_Visceral_Omentum | Adrenal_Gland | Artery_Aorta | Artery_Tibial | Brain_Caudate_basal_ganglia | Brain_Nucleus_accumbens_basal_ganglia | Brain_Putamen_basal_ganglia | Breast_Mammary_Tissue | Cells_Transformed_fibroblasts | Esophagus_Gastroesophageal_Junction | Esophagus_Muscularis | Heart_Atrial_Appendage | Heart_Left_Ventricle | Nerve_Tibial | Ovary | Pancreas | Pro…
N_1697	Comparative height size at age 10	ENSG00000175697.6	GPR156	6	Adipose_Subcutaneous | Adipose_Visceral_Omentum | Adrenal_Gland | Artery_Tibial | Esophagus_Mucosa | Prostate
N_1697	Comparative height size at age 10	ENSG00000176472.6	ZNF575	7	Artery_Tibial | Breast_Mammary_Tissue | Cells_Transformed_fibroblasts | Heart_Atrial_Appendage | Lung | Ovary | Pancreas
N_1697	Comparative height size at age 10	ENSG00000176920.10	FUT2	6	Brain_Caudate_basal_ganglia | Cells_Transformed_fibroblasts | Esophagus_Mucosa | Pancreas | Skin_Sun_Exposed_Lower_leg | Stomach
N_1697	Comparative height size at age 10	ENSG00000176974.13	SHMT1	2	Cells_EBV-transformed_lymphocytes | Nerve_Tibial
N_1697	Comparative height size at age 10	ENSG00000177311.6	ZBTB38	4	Adipose_Subcutaneous | Esophagus_Mucosa | Esophagus_Muscularis | Thyroid
N_1697	Comparative height size at age 10	ENSG00000178163.3	ZNF518B	2	Colon_Sigmoid | Pituitary
N_1697	Comparative height size at age 10	ENSG00000178922.12	HYI	1	Artery_Coronary
N_1697	Comparative height size at age 10	ENSG00000179119.10	SPTY2D1	6	Breast_Mammary_Tissue | Cells_Transformed_fibroblasts | Heart_Atrial_Appendage | Liver | Minor_Salivary_Gland | Pancreas
N_1697	Comparative height size at age 10	ENSG00000179296.9	CTGLF12P	1	Brain_Putamen_basal_ganglia
N_1697	Comparative height size at age 10	ENSG00000180357.5	ZNF609	1	Whole_Blood
N_1697	Comparative height size at age 10	ENSG00000181031.11	RPH3AL	1	Pituitary
N_1697	Comparative height size at age 10	ENSG00000181264.4	TMEM136	1	Cells_Transformed_fibroblasts
N_1697	Comparative height size at age 10	ENSG00000181789.10	COPG1	1	Thyroid
N_1697	Comparative height size at age 10	ENSG00000182685.3	BRICD5	1	Brain_Amygdala
N_1697	Comparative height size at age 10	ENSG00000183386.5	FHL3	22	Adipose_Subcutaneous | Adrenal_Gland | Artery_Aorta | Artery_Coronary | Artery_Tibial | Breast_Mammary_Tissue | Cells_Transformed_fibroblasts | Colon_Transverse | Esophagus_Gastroesophageal_Junction | Esophagus_Mucosa | Heart_Atrial_Appendage | Heart_Left_Ventricle | Lung | Nerve_Tibial | Pancreas | Pituitary | Skin_Not_Sun_Exposed_Suprapubic | Skin_Sun_Exposed_Lower_leg | Small_Intestine_Termina…
N_1697	Comparative height size at age 10	ENSG00000183431.7	SF3A3	4	Adrenal_Gland | Cells_EBV-transformed_lymphocytes | Colon_Transverse | Liver
N_1697	Comparative height size at age 10	ENSG00000183520.7	UTP11L	9	Adipose_Subcutaneous | Adrenal_Gland | Artery_Aorta | Artery_Coronary | Artery_Tibial | Breast_Mammary_Tissue | Cells_Transformed_fibroblasts | Nerve_Tibial | Uterus
N_1697	Comparative height size at age 10	ENSG00000184517.7	ZFP1	9	Adipose_Subcutaneous | Adipose_Visceral_Omentum | Breast_Mammary_Tissue | Cells_Transformed_fibroblasts | Heart_Atrial_Appendage | Nerve_Tibial | Spleen | Vagina | Whole_Blood
N_1697	Comparative height size at age 10	ENSG00000185269.7	NOTUM	1	Nerve_Tibial
N_1697	Comparative height size at age 10	ENSG00000185559.9	DLK1	1	Pituitary
N_1697	Comparative height size at age 10	ENSG00000186212.2	SOWAHB	1	Artery_Tibial
N_1697	Comparative height size at age 10	ENSG00000186301.7	MST1P2	8	Brain_Caudate_basal_ganglia | Brain_Cortex | Brain_Hippocampus | Brain_Putamen_basal_ganglia | Colon_Sigmoid | Pituitary | Skin_Not_Sun_Exposed_Suprapubic | Thyroid
N_1697	Comparative height size at age 10	ENSG00000186532.7	SMYD4	1	Liver
N_1697	Comparative height size at age 10	ENSG00000186715.6	MST1L	8	Adipose_Visceral_Omentum | Breast_Mammary_Tissue | Esophagus_Gastroesophageal_Junction | Nerve_Tibial | Prostate | Skin_Sun_Exposed_Lower_leg | Testis | Thyroid
N_1697	Comparative height size at age 10	ENSG00000196396.5	PTPN1	1	Whole_Blood
N_1697	Comparative height size at age 10	ENSG00000196628.9	TCF4	1	Esophagus_Mucosa
N_1697	Comparative height size at age 10	ENSG00000197256.6	KANK2	1	Heart_Atrial_Appendage
N_1697	Comparative height size at age 10	ENSG00000198056.9	PRIM1	9	Adipose_Subcutaneous | Artery_Aorta | Brain_Cerebellum | Esophagus_Mucosa | Esophagus_Muscularis | Lung | Skin_Not_Sun_Exposed_Suprapubic | Small_Intestine_Terminal_Ileum | Thyroid
N_1697	Comparative height size at age 10	ENSG00000198189.6	HSD17B11	1	Brain_Hypothalamus
N_1697	Comparative height size at age 10	ENSG00000198860.7	TSEN15	2	Brain_Nucleus_accumbens_basal_ganglia | Thyroid
N_1697	Comparative height size at age 10	ENSG00000198945.3	L3MBTL3	28	Adipose_Subcutaneous | Adipose_Visceral_Omentum | Artery_Aorta | Artery_Tibial | Brain_Amygdala | Brain_Cortex | Breast_Mammary_Tissue | Cells_EBV-transformed_lymphocytes | Colon_Sigmoid | Colon_Transverse | Esophagus_Gastroesophageal_Junction | Esophagus_Mucosa | Esophagus_Muscularis | Liver | Lung | Minor_Salivary_Gland | Nerve_Tibial | Pancreas | Pituitary | Prostate | Skin_Not_Sun_Exposed_Sup…
N_1697	Comparative height size at age 10	ENSG00000204164.6	BMS1P5	6	Adrenal_Gland | Brain_Putamen_basal_ganglia | Cells_Transformed_fibroblasts | Heart_Atrial_Appendage | Ovary | Thyroid
N_1697	Comparative height size at age 10	ENSG00000204314.6	PRRT1	1	Adipose_Subcutaneous
N_1697	Comparative height size at age 10	ENSG00000204410.10	MSH5	1	Thyroid
N_1697	Comparative height size at age 10	ENSG00000205794.4	RP11-333E13.4	1	Thyroid
N_1697	Comparative height size at age 10	ENSG00000212293.1	SNORA16	2	Brain_Cerebellar_Hemisphere | Cells_EBV-transformed_lymphocytes
N_1697	Comparative height size at age 10	ENSG00000213903.4	LTB4R	1	Liver
N_1697	Comparative height size at age 10	ENSG00000214193.5	SH3D21	13	Adipose_Visceral_Omentum | Artery_Aorta | Brain_Caudate_basal_ganglia | Brain_Cortex | Esophagus_Gastroesophageal_Junction | Esophagus_Muscularis | Heart_Atrial_Appendage | Heart_Left_Ventricle | Lung | Nerve_Tibial | Pituitary | Stomach | Thyroid
N_1697	Comparative height size at age 10	ENSG00000219481.6	NBPF1	1	Colon_Transverse
N_1697	Comparative height size at age 10	ENSG00000226526.1	RP1-37C10.3	1	Artery_Tibial
N_1697	Comparative height size at age 10	ENSG00000227684.1	CROCCP4	1	Testis
N_1697	Comparative height size at age 10	ENSG00000230082.1	PRRT3-AS1	5	Adipose_Subcutaneous | Cells_Transformed_fibroblasts | Esophagus_Muscularis | Heart_Left_Ventricle | Uterus
N_1697	Comparative height size at age 10	ENSG00000231231.1	AP001422.3	1	Thyroid
N_1697	Comparative height size at age 10	ENSG00000231768.1	RP5-855F14.1	8	Adipose_Visceral_Omentum | Brain_Anterior_cingulate_cortex_BA24 | Heart_Atrial_Appendage | Muscle_Skeletal | Nerve_Tibial | Pancreas | Pituitary | Testis
N_1697	Comparative height size at age 10	ENSG00000234072.1	AC074117.10	1	Cells_Transformed_fibroblasts
N_1697	Comparative height size at age 10	ENSG00000234213.1	FHP1	1	Brain_Cerebellar_Hemisphere
N_1697	Comparative height size at age 10	ENSG00000234465.6	PINLYP	1	Brain_Hypothalamus
N_1697	Comparative height size at age 10	ENSG00000236493.1	EIF2S2P3	3	Brain_Hypothalamus | Esophagus_Muscularis | Spleen
N_1697	Comparative height size at age 10	ENSG00000236830.2	CBR3-AS1	1	Esophagus_Mucosa
N_1697	Comparative height size at age 10	ENSG00000242094.1	FOXP1-IT1	1	Ovary
N_1697	Comparative height size at age 10	ENSG00000242142.1	SERBP1P3	3	Adrenal_Gland | Esophagus_Gastroesophageal_Junction | Heart_Left_Ventricle
N_1697	Comparative height size at age 10	ENSG00000250772.1	RP11-236P13.1	1	Testis
N_1697	Comparative height size at age 10	ENSG00000253768.1	CTB-33O18.1	1	Testis
N_1697	Comparative height size at age 10	ENSG00000254966.1	RP11-1081L13.4	1	Brain_Putamen_basal_ganglia
N_1697	Comparative height size at age 10	ENSG00000255920.1	RP11-264F23.4	2	Brain_Cerebellar_Hemisphere | Brain_Cerebellum
N_1697	Comparative height size at age 10	ENSG00000256164.1	RP11-264F23.3	4	Brain_Cerebellar_Hemisphere | Brain_Cerebellum | Brain_Nucleus_accumbens_basal_ganglia | Esophagus_Muscularis
N_1697	Comparative height size at age 10	ENSG00000260196.1	RP1-239B22.5	1	Cells_Transformed_fibroblasts
N_1697	Comparative height size at age 10	ENSG00000261135.1	RP4-798A10.7	1	Testis
N_1697	Comparative height size at age 10	ENSG00000261542.1	RP11-16E18.3	1	Minor_Salivary_Gland
N_1697	Comparative height size at age 10	ENSG00000261801.1	LOXL1-AS1	1	Pituitary
N_1697	Comparative height size at age 10	ENSG00000262061.1	RP11-1260E13.4	4	Adipose_Visceral_Omentum | Colon_Transverse | Small_Intestine_Terminal_Ileum | Spleen
N_1697	Comparative height size at age 10	ENSG00000262185.1	RP11-462G12.1	1	Brain_Cerebellum
N_1697	Comparative height size at age 10	ENSG00000262920.1	RP11-1260E13.1	1	Stomach
N_1697	Comparative height size at age 10	ENSG00000269894.1	RP11-1020A11.1	14	Adipose_Subcutaneous | Artery_Aorta | Artery_Tibial | Cells_Transformed_fibroblasts | Esophagus_Mucosa | Esophagus_Muscularis | Nerve_Tibial | Ovary | Prostate | Skin_Not_Sun_Exposed_Suprapubic | Skin_Sun_Exposed_Lower_leg | Spleen | Uterus | Vagina
N_1697	Comparative height size at age 10	ENSG00000269951.1	RP11-797A18.6	1	Cells_Transformed_fibroblasts
N_1697	Comparative height size at age 10	ENSG00000269982.1	RP11-1020A11.2	1	Esophagus_Mucosa
N_1697	Comparative height size at age 10	ENSG00000270781.1	RP11-501C14.9	1	Colon_Transverse
N_1697	Comparative height size at age 10	ENSG00000270951.1	RP1-309F20.4	5	Nerve_Tibial | Pituitary | Skin_Sun_Exposed_Lower_leg | Stomach | Thyroid
N_1697	Comparative height size at age 10	ENSG00000272572.1	RP11-179B2.2	20	Adrenal_Gland | Artery_Aorta | Artery_Coronary | Artery_Tibial | Brain_Anterior_cingulate_cortex_BA24 | Brain_Caudate_basal_ganglia | Brain_Cerebellar_Hemisphere | Brain_Cortex | Brain_Hypothalamus | Brain_Putamen_basal_ganglia | Brain_Substantia_nigra | Cells_Transformed_fibroblasts | Esophagus_Gastroesophageal_Junction | Esophagus_Muscularis | Heart_Left_Ventricle | Lung | Pancreas | Pituitary …
N_1697	Comparative height size at age 10	ENSG00000272636.1	DOC2B	2	Pituitary | Small_Intestine_Terminal_Ileum
N_1697	Comparative height size at age 10	ENSG00000273087.1	RP11-566J3.4	1	Pituitary
N_1697	Comparative height size at age 10	ENSG00000273302.1	RP11-493E12.2	1	Brain_Cerebellum
N_1707_2	Handedness (chirality/laterality): Left-handed	ENSG00000078018.15	MAP2	3	Esophagus_Gastroesophageal_Junction | Esophagus_Muscularis | Vagina
N_1707_2	Handedness (chirality/laterality): Left-handed	ENSG00000115361.3	ACADL	1	Brain_Caudate_basal_ganglia
N_1707_2	Handedness (chirality/laterality): Left-handed	ENSG00000144406.14	UNC80	1	Brain_Caudate_basal_ganglia
N_1707_2	Handedness (chirality/laterality): Left-handed	ENSG00000144445.11	KANSL1L	1	Esophagus_Muscularis
N_1707_2	Handedness (chirality/laterality): Left-handed	ENSG00000229127.1	AC007038.7	1	Cells_EBV-transformed_lymphocytes
N_1787	Maternal smoking around birth	ENSG00000005955.8	GGNBP2	2	Esophagus_Muscularis | Stomach
N_1787	Maternal smoking around birth	ENSG00000055950.12	MRPL43	1	Brain_Cerebellar_Hemisphere
N_1787	Maternal smoking around birth	ENSG00000076685.14	NT5C2	2	Adipose_Subcutaneous | Breast_Mammary_Tissue
N_1787	Maternal smoking around birth	ENSG00000103740.5	ACSBG1	1	Liver
N_1787	Maternal smoking around birth	ENSG00000136381.8	IREB2	1	Skin_Not_Sun_Exposed_Suprapubic
N_1787	Maternal smoking around birth	ENSG00000141140.12	MYO19	2	Adipose_Visceral_Omentum | Artery_Aorta
N_1787	Maternal smoking around birth	ENSG00000158373.7	HIST1H2BD	2	Muscle_Skeletal | Nerve_Tibial
N_1787	Maternal smoking around birth	ENSG00000160293.12	VAV2	1	Brain_Putamen_basal_ganglia
N_1787	Maternal smoking around birth	ENSG00000166275.11	C10orf32	1	Uterus
N_1787	Maternal smoking around birth	ENSG00000171703.12	TCEA2	1	Brain_Putamen_basal_ganglia
N_1787	Maternal smoking around birth	ENSG00000184886.3	PIGW	1	Muscle_Skeletal
N_1787	Maternal smoking around birth	ENSG00000214435.3	AS3MT	6	Brain_Cerebellar_Hemisphere | Brain_Cerebellum | Breast_Mammary_Tissue | Prostate | Thyroid | Uterus
N_1787	Maternal smoking around birth	ENSG00000235266.1	RP11-753C18.8	1	Brain_Cerebellar_Hemisphere
N_1787	Maternal smoking around birth	ENSG00000237004.3	ZNRF2P1	1	Vagina
N_1787	Maternal smoking around birth	ENSG00000261762.1	RP11-650L12.2	1	Colon_Transverse
N_1787	Maternal smoking around birth	ENSG00000272912.1	RP11-724N1.1	2	Brain_Cerebellum | Prostate
N_1797	Father still alive	ENSG00000080644.11	CHRNA3	1	Colon_Sigmoid
N_1797	Father still alive	ENSG00000169684.9	CHRNA5	1	Prostate
N_1807	Father's age at death	ENSG00000005206.12	SPPL2B	2	Brain_Cerebellum | Esophagus_Gastroesophageal_Junction
N_1807	Father's age at death	ENSG00000080644.11	CHRNA3	1	Colon_Sigmoid
N_1807	Father's age at death	ENSG00000109180.10	OCIAD1	1	Brain_Cerebellum
N_1807	Father's age at death	ENSG00000109184.10	DCUN1D4	6	Artery_Tibial | Brain_Cortex | Colon_Transverse | Lung | Testis | Thyroid
N_1807	Father's age at death	ENSG00000112130.12	RNF8	1	Brain_Caudate_basal_ganglia
N_1807	Father's age at death	ENSG00000117877.6	CD3EAP	1	Brain_Substantia_nigra
N_1807	Father's age at death	ENSG00000130332.10	LSM7	1	Brain_Cerebellum
N_1807	Father's age at death	ENSG00000140564.6	FURIN	1	Artery_Aorta
N_1807	Father's age at death	ENSG00000147883.9	CDKN2B	5	Brain_Cortex | Brain_Putamen_basal_ganglia | Brain_Spinal_cord_cervical_c-1 | Colon_Sigmoid | Minor_Salivary_Gland
N_1807	Father's age at death	ENSG00000163069.8	SGCB	4	Brain_Cerebellar_Hemisphere | Brain_Cerebellum | Brain_Frontal_Cortex_BA9 | Muscle_Skeletal
N_1807	Father's age at death	ENSG00000163071.6	SPATA18	2	Artery_Tibial | Brain_Cortex
N_1807	Father's age at death	ENSG00000173531.11	MST1	1	Brain_Hypothalamus
N_1807	Father's age at death	ENSG00000182223.7	ZAR1	1	Artery_Aorta
N_1807	Father's age at death	ENSG00000182511.7	FES	5	Adipose_Visceral_Omentum | Artery_Aorta | Cells_Transformed_fibroblasts | Pancreas | Whole_Blood
N_1807	Father's age at death	ENSG00000185761.6	ADAMTSL5	1	Brain_Substantia_nigra
N_1807	Father's age at death	ENSG00000188993.3	LRRC66	4	Brain_Cerebellar_Hemisphere | Brain_Cerebellum | Brain_Cortex | Pancreas
N_1807	Father's age at death	ENSG00000197697.3	HIST1H2BE	1	Cells_EBV-transformed_lymphocytes
N_1807	Father's age at death	ENSG00000198515.9	CNGA1	1	Brain_Cerebellar_Hemisphere
N_1807	Father's age at death	ENSG00000204110.6	RP1-153P14.8	1	Small_Intestine_Terminal_Ileum
N_1807	Father's age at death	ENSG00000226950.2	DANCR	1	Brain_Cerebellum
N_1807	Father's age at death	ENSG00000237961.3	RP11-1281K21.1	1	Testis
N_1807	Father's age at death	ENSG00000267757.1	AC006132.1	1	Brain_Substantia_nigra
N_1807	Father's age at death	ENSG00000272576.1	RP11-365H22.2	1	Colon_Transverse
N_1835	Mother still alive	ENSG00000130208.5	APOC1	1	Esophagus_Mucosa
N_1835	Mother still alive	ENSG00000176956.8	LY6H	1	Adipose_Visceral_Omentum
N_1873	Number of full brothers	ENSG00000123545.5	NDUFAF4	1	Brain_Hypothalamus
N_1873	Number of full brothers	ENSG00000146263.7	MMS22L	1	Brain_Hypothalamus
N_1873	Number of full brothers	ENSG00000184486.7	POU3F2	1	Brain_Hypothalamus
N_1873	Number of full brothers	ENSG00000186231.12	KLHL32	1	Brain_Hypothalamus
N_1873	Number of full brothers	ENSG00000271860.1	RP11-436D23.1	2	Brain_Hypothalamus | Brain_Spinal_cord_cervical_c-1
N_1873	Number of full brothers	ENSG00000272970.1	RP11-329B9.4	1	Brain_Cortex
N_189	Townsend deprivation index at recruitment	ENSG00000168000.10	BSCL2	2	Cells_EBV-transformed_lymphocytes | Small_Intestine_Terminal_Ileum
N_189	Townsend deprivation index at recruitment	ENSG00000168569.7	TMEM223	1	Muscle_Skeletal
N_189	Townsend deprivation index at recruitment	ENSG00000173531.11	MST1	1	Liver
N_189	Townsend deprivation index at recruitment	ENSG00000184486.7	POU3F2	1	Brain_Hypothalamus
N_1920	Mood swings	ENSG00000062598.13	ELMO2	1	Brain_Caudate_basal_ganglia
N_1920	Mood swings	ENSG00000065150.14	IPO5	1	Spleen
N_1920	Mood swings	ENSG00000072657.4	TRHDE	1	Cells_Transformed_fibroblasts
N_1920	Mood swings	ENSG00000080189.10	SLC35C2	1	Brain_Nucleus_accumbens_basal_ganglia
N_1920	Mood swings	ENSG00000095261.9	PSMD5	2	Brain_Spinal_cord_cervical_c-1 | Vagina
N_1920	Mood swings	ENSG00000101017.9	CD40	2	Brain_Cerebellar_Hemisphere | Vagina
N_1920	Mood swings	ENSG00000102572.10	STK24	4	Adipose_Visceral_Omentum | Brain_Cerebellar_Hemisphere | Brain_Cerebellum | Prostate
N_1920	Mood swings	ENSG00000103264.11	FBXO31	2	Artery_Coronary | Heart_Left_Ventricle
N_1920	Mood swings	ENSG00000104321.6	TRPA1	1	Brain_Cortex
N_1920	Mood swings	ENSG00000104325.2	DECR1	1	Heart_Atrial_Appendage
N_1920	Mood swings	ENSG00000106460.14	TMEM106B	5	Adrenal_Gland | Cells_EBV-transformed_lymphocytes | Heart_Left_Ventricle | Pancreas | Whole_Blood
N_1920	Mood swings	ENSG00000110497.10	AMBRA1	1	Brain_Nucleus_accumbens_basal_ganglia
N_1920	Mood swings	ENSG00000110514.14	MADD	1	Pituitary
N_1920	Mood swings	ENSG00000110931.14	CAMKK2	1	Cells_Transformed_fibroblasts
N_1920	Mood swings	ENSG00000125245.8	GPR18	1	Spleen
N_1920	Mood swings	ENSG00000133477.12	FAM83F	1	Heart_Atrial_Appendage
N_1920	Mood swings	ENSG00000136869.13	TLR4	1	Whole_Blood
N_1920	Mood swings	ENSG00000139719.5	VPS33A	1	Minor_Salivary_Gland
N_1920	Mood swings	ENSG00000140941.8	MAP1LC3B	8	Adipose_Subcutaneous | Artery_Tibial | Brain_Cerebellar_Hemisphere | Brain_Cerebellum | Cells_Transformed_fibroblasts | Colon_Transverse | Esophagus_Mucosa | Esophagus_Muscularis
N_1920	Mood swings	ENSG00000140948.7	ZCCHC14	1	Whole_Blood
N_1920	Mood swings	ENSG00000145002.8	FAM86B2	3	Brain_Caudate_basal_ganglia | Brain_Cerebellar_Hemisphere | Brain_Cerebellum
N_1920	Mood swings	ENSG00000145868.12	FBXO38	2	Artery_Tibial | Colon_Transverse
N_1920	Mood swings	ENSG00000148834.8	GSTO1	1	Artery_Coronary
N_1920	Mood swings	ENSG00000148841.11	ITPRIP	1	Ovary
N_1920	Mood swings	ENSG00000149177.8	PTPRJ	1	Adrenal_Gland
N_1920	Mood swings	ENSG00000154118.8	JPH3	1	Esophagus_Mucosa
N_1920	Mood swings	ENSG00000154319.10	FAM167A	1	Heart_Atrial_Appendage
N_1920	Mood swings	ENSG00000164265.4	SCGB3A2	1	Artery_Coronary
N_1920	Mood swings	ENSG00000169398.15	PTK2	1	Brain_Caudate_basal_ganglia
N_1920	Mood swings	ENSG00000169733.7	RFNG	4	Brain_Cerebellar_Hemisphere | Brain_Cerebellum | Pituitary | Thyroid
N_1920	Mood swings	ENSG00000169738.3	DCXR	1	Prostate
N_1920	Mood swings	ENSG00000172260.9	NEGR1	1	Uterus
N_1920	Mood swings	ENSG00000173295.3	FAM86B3P	1	Vagina
N_1920	Mood swings	ENSG00000173531.11	MST1	1	Liver
N_1920	Mood swings	ENSG00000175220.7	ARHGAP1	1	Brain_Amygdala
N_1920	Mood swings	ENSG00000177710.5	SLC35G5	1	Brain_Amygdala
N_1920	Mood swings	ENSG00000184349.8	EFNA5	1	Brain_Spinal_cord_cervical_c-1
N_1920	Mood swings	ENSG00000188735.8	TMEM120B	3	Artery_Aorta | Cells_Transformed_fibroblasts | Heart_Left_Ventricle
N_1920	Mood swings	ENSG00000204304.7	PBX2	1	Artery_Aorta
N_1920	Mood swings	ENSG00000205879.4	FAM90A2P	2	Colon_Sigmoid | Pituitary
N_1920	Mood swings	ENSG00000205882.4	DEFB134	1	Brain_Hypothalamus
N_1920	Mood swings	ENSG00000227888.3	FAM66A	4	Brain_Amygdala | Brain_Caudate_basal_ganglia | Brain_Cerebellum | Heart_Atrial_Appendage
N_1920	Mood swings	ENSG00000233569.1	RP11-500B12.1	1	Brain_Frontal_Cortex_BA9
N_1920	Mood swings	ENSG00000233609.3	RP11-62H7.2	1	Brain_Putamen_basal_ganglia
N_1920	Mood swings	ENSG00000234745.5	HLA-B	1	Liver
N_1920	Mood swings	ENSG00000236333.3	TRHDE-AS1	1	Cells_Transformed_fibroblasts
N_1920	Mood swings	ENSG00000242607.1	RPS3AP34	3	Artery_Coronary | Brain_Cortex | Heart_Atrial_Appendage
N_1920	Mood swings	ENSG00000243753.1	HLA-L	3	Adrenal_Gland | Brain_Spinal_cord_cervical_c-1 | Lung
N_1920	Mood swings	ENSG00000244998.1	CTD-3064M3.4	1	Cells_EBV-transformed_lymphocytes
N_1920	Mood swings	ENSG00000246477.2	AF131216.6	1	Brain_Amygdala
N_1920	Mood swings	ENSG00000247626.3	MARS2	1	Brain_Substantia_nigra
N_1920	Mood swings	ENSG00000248290.1	TNXA	3	Adrenal_Gland | Brain_Hippocampus | Prostate
N_1920	Mood swings	ENSG00000249889.1	ALG1L11P	3	Brain_Anterior_cingulate_cortex_BA24 | Brain_Cerebellar_Hemisphere | Pituitary
N_1920	Mood swings	ENSG00000250535.1	STK19P	1	Brain_Hypothalamus
N_1920	Mood swings	ENSG00000251402.3	FAM90A25P	5	Brain_Amygdala | Brain_Cerebellar_Hemisphere | Brain_Cerebellum | Brain_Cortex | Pituitary
N_1920	Mood swings	ENSG00000253327.2	RAD21-AS1	2	Cells_Transformed_fibroblasts | Stomach
N_1920	Mood swings	ENSG00000253893.2	FAM85B	3	Brain_Cortex | Brain_Hypothalamus | Pituitary
N_1920	Mood swings	ENSG00000253981.1	ALG1L13P	1	Adipose_Visceral_Omentum
N_1920	Mood swings	ENSG00000254423.1	RP11-351I21.7	3	Brain_Cerebellar_Hemisphere | Brain_Cerebellum | Brain_Cortex
N_1920	Mood swings	ENSG00000254527.1	ENPP7P12	2	Cells_Transformed_fibroblasts | Heart_Atrial_Appendage
N_1920	Mood swings	ENSG00000255052.3	FAM66D	1	Brain_Hippocampus
N_1920	Mood swings	ENSG00000255098.1	RP11-481A20.11	1	Brain_Amygdala
N_1920	Mood swings	ENSG00000255197.1	RP11-750H9.5	1	Brain_Cerebellar_Hemisphere
N_1920	Mood swings	ENSG00000255310.2	AF131215.2	6	Adrenal_Gland | Artery_Coronary | Brain_Cerebellar_Hemisphere | Brain_Cortex | Pituitary | Stomach
N_1920	Mood swings	ENSG00000255518.1	RP11-148O21.4	1	Cells_Transformed_fibroblasts
N_1920	Mood swings	ENSG00000255556.2	RP11-351I21.6	4	Brain_Caudate_basal_ganglia | Brain_Cerebellar_Hemisphere | Brain_Cerebellum | Brain_Hippocampus
N_1920	Mood swings	ENSG00000259891.1	CTA-204B4.2	1	Brain_Hypothalamus
N_1920	Mood swings	ENSG00000261079.1	RP11-252A24.3	1	Esophagus_Mucosa
N_1920	Mood swings	ENSG00000269901.1	RP11-178L8.9	1	Adipose_Subcutaneous
N_1920	Mood swings	ENSG00000269918.1	AF131215.9	5	Brain_Cerebellar_Hemisphere | Colon_Sigmoid | Esophagus_Mucosa | Skin_Not_Sun_Exposed_Suprapubic | Uterus
N_1920	Mood swings	ENSG00000269954.1	RP11-148O21.6	1	Cells_Transformed_fibroblasts
N_1920	Mood swings	ENSG00000270154.1	RP11-419I17.1	4	Brain_Anterior_cingulate_cortex_BA24 | Breast_Mammary_Tissue | Esophagus_Muscularis | Stomach
N_1930	Miserableness	ENSG00000072657.4	TRHDE	2	Cells_Transformed_fibroblasts | Liver
N_1930	Miserableness	ENSG00000095261.9	PSMD5	1	Vagina
N_1930	Miserableness	ENSG00000106460.14	TMEM106B	4	Adrenal_Gland | Cells_EBV-transformed_lymphocytes | Heart_Left_Ventricle | Pancreas
N_1930	Miserableness	ENSG00000108474.12	PIGL	1	Whole_Blood
N_1930	Miserableness	ENSG00000109099.9	PMP22	1	Whole_Blood
N_1930	Miserableness	ENSG00000110497.10	AMBRA1	1	Brain_Nucleus_accumbens_basal_ganglia
N_1930	Miserableness	ENSG00000110514.14	MADD	1	Pituitary
N_1930	Miserableness	ENSG00000115947.9	ORC4	1	Brain_Cerebellar_Hemisphere
N_1930	Miserableness	ENSG00000119778.10	ATAD2B	1	Brain_Cerebellar_Hemisphere
N_1930	Miserableness	ENSG00000134569.5	LRP4	2	Brain_Nucleus_accumbens_basal_ganglia | Brain_Putamen_basal_ganglia
N_1930	Miserableness	ENSG00000135452.5	TSPAN31	1	Prostate
N_1930	Miserableness	ENSG00000139428.7	MMAB	1	Cells_Transformed_fibroblasts
N_1930	Miserableness	ENSG00000141027.16	NCOR1	1	Whole_Blood
N_1930	Miserableness	ENSG00000142599.13	RERE	2	Adipose_Visceral_Omentum | Spleen
N_1930	Miserableness	ENSG00000145002.8	FAM86B2	3	Brain_Caudate_basal_ganglia | Brain_Cerebellar_Hemisphere | Brain_Cerebellum
N_1930	Miserableness	ENSG00000148834.8	GSTO1	1	Artery_Coronary
N_1930	Miserableness	ENSG00000148841.11	ITPRIP	1	Ovary
N_1930	Miserableness	ENSG00000149295.9	DRD2	3	Adipose_Visceral_Omentum | Esophagus_Gastroesophageal_Junction | Stomach
N_1930	Miserableness	ENSG00000154319.10	FAM167A	1	Brain_Cortex
N_1930	Miserableness	ENSG00000164099.3	PRSS12	1	Testis
N_1930	Miserableness	ENSG00000165916.4	PSMC3	1	Liver
N_1930	Miserableness	ENSG00000175806.10	MSRA	1	Cells_Transformed_fibroblasts
N_1930	Miserableness	ENSG00000177710.5	SLC35G5	1	Brain_Amygdala
N_1930	Miserableness	ENSG00000188938.11	FAM120AOS	2	Cells_Transformed_fibroblasts | Esophagus_Gastroesophageal_Junction
N_1930	Miserableness	ENSG00000205879.4	FAM90A2P	2	Brain_Putamen_basal_ganglia | Pituitary
N_1930	Miserableness	ENSG00000205882.4	DEFB134	2	Brain_Hypothalamus | Pituitary
N_1930	Miserableness	ENSG00000227603.1	RP11-165J3.6	43	Adipose_Subcutaneous | Adipose_Visceral_Omentum | Artery_Aorta | Artery_Coronary | Artery_Tibial | Brain_Amygdala | Brain_Anterior_cingulate_cortex_BA24 | Brain_Caudate_basal_ganglia | Brain_Cerebellar_Hemisphere | Brain_Cerebellum | Brain_Cortex | Brain_Frontal_Cortex_BA9 | Brain_Hippocampus | Brain_Nucleus_accumbens_basal_ganglia | Brain_Putamen_basal_ganglia | Brain_Spinal_cord_cervical_c-1 | …
N_1930	Miserableness	ENSG00000227888.3	FAM66A	3	Brain_Amygdala | Brain_Caudate_basal_ganglia | Heart_Atrial_Appendage
N_1930	Miserableness	ENSG00000232912.1	RP5-1115A15.1	1	Pancreas
N_1930	Miserableness	ENSG00000233609.3	RP11-62H7.2	1	Brain_Putamen_basal_ganglia
N_1930	Miserableness	ENSG00000236333.3	TRHDE-AS1	6	Brain_Cerebellar_Hemisphere | Brain_Cerebellum | Brain_Cortex | Brain_Frontal_Cortex_BA9 | Cells_Transformed_fibroblasts | Liver
N_1930	Miserableness	ENSG00000237385.1	RP11-165J3.5	1	Brain_Cerebellum
N_1930	Miserableness	ENSG00000242607.1	RPS3AP34	3	Artery_Coronary | Brain_Cortex | Heart_Atrial_Appendage
N_1930	Miserableness	ENSG00000243753.1	HLA-L	4	Artery_Aorta | Brain_Spinal_cord_cervical_c-1 | Lung | Prostate
N_1930	Miserableness	ENSG00000248213.2	CICP16	1	Pituitary
N_1930	Miserableness	ENSG00000249889.1	ALG1L11P	2	Brain_Cerebellum | Pituitary
N_1930	Miserableness	ENSG00000250535.1	STK19P	1	Brain_Hypothalamus
N_1930	Miserableness	ENSG00000251402.3	FAM90A25P	6	Brain_Amygdala | Brain_Anterior_cingulate_cortex_BA24 | Brain_Cerebellum | Brain_Cortex | Pituitary | Skin_Not_Sun_Exposed_Suprapubic
N_1930	Miserableness	ENSG00000253641.1	RP11-981G7.2	2	Brain_Spinal_cord_cervical_c-1 | Skin_Sun_Exposed_Lower_leg
N_1930	Miserableness	ENSG00000253649.1	PRSS51	3	Artery_Coronary | Brain_Hypothalamus | Brain_Spinal_cord_cervical_c-1
N_1930	Miserableness	ENSG00000253893.2	FAM85B	1	Adipose_Visceral_Omentum
N_1930	Miserableness	ENSG00000253981.1	ALG1L13P	1	Adipose_Visceral_Omentum
N_1930	Miserableness	ENSG00000254153.1	CTA-398F10.2	1	Skin_Sun_Exposed_Lower_leg
N_1930	Miserableness	ENSG00000254423.1	RP11-351I21.7	3	Brain_Cerebellum | Brain_Cortex | Brain_Frontal_Cortex_BA9
N_1930	Miserableness	ENSG00000254527.1	ENPP7P12	2	Cells_Transformed_fibroblasts | Heart_Atrial_Appendage
N_1930	Miserableness	ENSG00000255052.3	FAM66D	1	Brain_Hippocampus
N_1930	Miserableness	ENSG00000255098.1	RP11-481A20.11	1	Brain_Amygdala
N_1930	Miserableness	ENSG00000255495.1	FAM85A	2	Brain_Cerebellum | Pituitary
N_1930	Miserableness	ENSG00000255518.1	RP11-148O21.4	1	Cells_Transformed_fibroblasts
N_1930	Miserableness	ENSG00000255556.2	RP11-351I21.6	8	Brain_Amygdala | Brain_Anterior_cingulate_cortex_BA24 | Brain_Caudate_basal_ganglia | Brain_Cerebellar_Hemisphere | Brain_Cerebellum | Brain_Hippocampus | Brain_Hypothalamus | Brain_Nucleus_accumbens_basal_ganglia
N_1930	Miserableness	ENSG00000267325.1	RP11-397A16.2	1	Cells_Transformed_fibroblasts
N_1930	Miserableness	ENSG00000267651.1	RP11-95O2.1	1	Brain_Amygdala
N_1930	Miserableness	ENSG00000270154.1	RP11-419I17.1	6	Brain_Anterior_cingulate_cortex_BA24 | Brain_Hypothalamus | Breast_Mammary_Tissue | Esophagus_Muscularis | Pituitary | Stomach
N_1930	Miserableness	ENSG00000272505.1	RP11-981G7.6	3	Brain_Caudate_basal_ganglia | Brain_Hippocampus | Brain_Putamen_basal_ganglia
N_1930	Miserableness	ENSG00000272911.1	RP11-74E22.6	29	Adipose_Subcutaneous | Adipose_Visceral_Omentum | Adrenal_Gland | Artery_Coronary | Brain_Caudate_basal_ganglia | Brain_Cerebellar_Hemisphere | Brain_Cerebellum | Brain_Spinal_cord_cervical_c-1 | Brain_Substantia_nigra | Breast_Mammary_Tissue | Colon_Sigmoid | Esophagus_Gastroesophageal_Junction | Esophagus_Mucosa | Esophagus_Muscularis | Heart_Left_Ventricle | Liver | Lung | Nerve_Tibial | Pancr…
N_1940	Irritability	ENSG00000099377.9	HSD3B7	1	Skin_Not_Sun_Exposed_Suprapubic
N_1940	Irritability	ENSG00000106460.14	TMEM106B	3	Adrenal_Gland | Heart_Left_Ventricle | Pancreas
N_1940	Irritability	ENSG00000119681.7	LTBP2	1	Artery_Aorta
N_1940	Irritability	ENSG00000125895.5	TMEM74B	1	Muscle_Skeletal
N_1940	Irritability	ENSG00000129993.10	CBFA2T3	1	Pancreas
N_1940	Irritability	ENSG00000136149.6	RPL13AP25	2	Adipose_Subcutaneous | Liver
N_1940	Irritability	ENSG00000145002.8	FAM86B2	3	Brain_Caudate_basal_ganglia | Brain_Cerebellar_Hemisphere | Heart_Atrial_Appendage
N_1940	Irritability	ENSG00000149932.12	TMEM219	1	Brain_Cortex
N_1940	Irritability	ENSG00000152217.12	SETBP1	1	Pituitary
N_1940	Irritability	ENSG00000154319.10	FAM167A	1	Heart_Atrial_Appendage
N_1940	Irritability	ENSG00000156103.11	MMP16	2	Adrenal_Gland | Esophagus_Gastroesophageal_Junction
N_1940	Irritability	ENSG00000166165.8	CKB	1	Muscle_Skeletal
N_1940	Irritability	ENSG00000166166.8	TRMT61A	3	Artery_Aorta | Brain_Cortex | Muscle_Skeletal
N_1940	Irritability	ENSG00000173421.12	CCDC36	10	Adipose_Visceral_Omentum | Artery_Aorta | Colon_Sigmoid | Esophagus_Gastroesophageal_Junction | Esophagus_Muscularis | Heart_Atrial_Appendage | Lung | Nerve_Tibial | Small_Intestine_Terminal_Ileum | Spleen
N_1940	Irritability	ENSG00000176956.8	LY6H	1	Brain_Cerebellar_Hemisphere
N_1940	Irritability	ENSG00000177352.9	CCDC71	2	Brain_Cerebellar_Hemisphere | Brain_Frontal_Cortex_BA9
N_1940	Irritability	ENSG00000177710.5	SLC35G5	1	Brain_Amygdala
N_1940	Irritability	ENSG00000185909.10	KLHDC8B	1	Nerve_Tibial
N_1940	Irritability	ENSG00000186523.10	FAM86B1	1	Brain_Putamen_basal_ganglia
N_1940	Irritability	ENSG00000196628.9	TCF4	1	Esophagus_Mucosa
N_1940	Irritability	ENSG00000205879.4	FAM90A2P	3	Brain_Cerebellar_Hemisphere | Brain_Hippocampus | Pituitary
N_1940	Irritability	ENSG00000206527.5	PTPLB	3	Artery_Aorta | Cells_EBV-transformed_lymphocytes | Lung
N_1940	Irritability	ENSG00000213672.3	NCKIPSD	1	Brain_Cerebellar_Hemisphere
N_1940	Irritability	ENSG00000214269.3	LGMNP1	3	Artery_Coronary | Liver | Skin_Sun_Exposed_Lower_leg
N_1940	Irritability	ENSG00000215595.1	C20orf202	1	Thyroid
N_1940	Irritability	ENSG00000225156.2	AC012354.6	1	Brain_Nucleus_accumbens_basal_ganglia
N_1940	Irritability	ENSG00000225399.3	RP11-3B7.1	7	Adipose_Visceral_Omentum | Artery_Aorta | Esophagus_Gastroesophageal_Junction | Esophagus_Muscularis | Lung | Nerve_Tibial | Spleen
N_1940	Irritability	ENSG00000227888.3	FAM66A	5	Brain_Caudate_basal_ganglia | Brain_Cerebellum | Brain_Hypothalamus | Brain_Substantia_nigra | Heart_Atrial_Appendage
N_1940	Irritability	ENSG00000233609.3	RP11-62H7.2	3	Brain_Cerebellar_Hemisphere | Brain_Putamen_basal_ganglia | Heart_Atrial_Appendage
N_1940	Irritability	ENSG00000236565.2	HNRNPA3P5	2	Adipose_Subcutaneous | Artery_Coronary
N_1940	Irritability	ENSG00000242607.1	RPS3AP34	3	Artery_Coronary | Brain_Cortex | Heart_Atrial_Appendage
N_1940	Irritability	ENSG00000245526.4	LINC00461	1	Testis
N_1940	Irritability	ENSG00000249489.1	GAPDHP70	1	Cells_EBV-transformed_lymphocytes
N_1940	Irritability	ENSG00000249889.1	ALG1L11P	3	Brain_Anterior_cingulate_cortex_BA24 | Brain_Hippocampus | Pituitary
N_1940	Irritability	ENSG00000250377.1	CTC-467M3.3	1	Brain_Cortex
N_1940	Irritability	ENSG00000251402.3	FAM90A25P	5	Brain_Amygdala | Brain_Cerebellar_Hemisphere | Brain_Cerebellum | Brain_Cortex | Pituitary
N_1940	Irritability	ENSG00000253649.1	PRSS51	1	Brain_Spinal_cord_cervical_c-1
N_1940	Irritability	ENSG00000253893.2	FAM85B	2	Adipose_Subcutaneous | Artery_Coronary
N_1940	Irritability	ENSG00000253981.1	ALG1L13P	1	Vagina
N_1940	Irritability	ENSG00000254340.1	RP11-10A14.3	1	Pituitary
N_1940	Irritability	ENSG00000254423.1	RP11-351I21.7	5	Brain_Cerebellar_Hemisphere | Brain_Cerebellum | Brain_Cortex | Brain_Frontal_Cortex_BA9 | Brain_Putamen_basal_ganglia
N_1940	Irritability	ENSG00000254507.2	RP11-481A20.10	1	Brain_Hypothalamus
N_1940	Irritability	ENSG00000254527.1	ENPP7P12	3	Cells_Transformed_fibroblasts | Esophagus_Gastroesophageal_Junction | Skin_Sun_Exposed_Lower_leg
N_1940	Irritability	ENSG00000255020.1	AF131216.5	2	Brain_Caudate_basal_ganglia | Brain_Putamen_basal_ganglia
N_1940	Irritability	ENSG00000255098.1	RP11-481A20.11	1	Brain_Cortex
N_1940	Irritability	ENSG00000255310.2	AF131215.2	6	Artery_Coronary | Brain_Caudate_basal_ganglia | Brain_Cerebellar_Hemisphere | Brain_Cerebellum | Pituitary | Vagina
N_1940	Irritability	ENSG00000255495.1	FAM85A	2	Brain_Putamen_basal_ganglia | Brain_Substantia_nigra
N_1940	Irritability	ENSG00000255518.1	RP11-148O21.4	1	Cells_Transformed_fibroblasts
N_1940	Irritability	ENSG00000255556.2	RP11-351I21.6	5	Brain_Caudate_basal_ganglia | Brain_Cerebellar_Hemisphere | Brain_Cerebellum | Brain_Frontal_Cortex_BA9 | Brain_Hypothalamus
N_1940	Irritability	ENSG00000258851.1	RP11-894P9.2	1	Minor_Salivary_Gland
N_1940	Irritability	ENSG00000269918.1	AF131215.9	7	Adipose_Visceral_Omentum | Adrenal_Gland | Artery_Coronary | Brain_Cerebellar_Hemisphere | Colon_Sigmoid | Esophagus_Mucosa | Vagina
N_1940	Irritability	ENSG00000270154.1	RP11-419I17.1	6	Brain_Anterior_cingulate_cortex_BA24 | Brain_Hypothalamus | Brain_Putamen_basal_ganglia | Esophagus_Muscularis | Pituitary | Vagina
N_1950	Sensitivity / hurt feelings	ENSG00000010704.14	HFE	4	Adipose_Subcutaneous | Colon_Sigmoid | Nerve_Tibial | Thyroid
N_1950	Sensitivity / hurt feelings	ENSG00000048405.5	ZNF800	1	Heart_Left_Ventricle
N_1950	Sensitivity / hurt feelings	ENSG00000104626.10	ERI1	1	Thyroid
N_1950	Sensitivity / hurt feelings	ENSG00000110906.8	KCTD10	1	Colon_Sigmoid
N_1950	Sensitivity / hurt feelings	ENSG00000113716.8	HMGXB3	1	Whole_Blood
N_1950	Sensitivity / hurt feelings	ENSG00000115947.9	ORC4	2	Brain_Cerebellar_Hemisphere | Brain_Hypothalamus
N_1950	Sensitivity / hurt feelings	ENSG00000120256.5	LRP11	5	Adrenal_Gland | Nerve_Tibial | Skin_Not_Sun_Exposed_Suprapubic | Skin_Sun_Exposed_Lower_leg | Testis
N_1950	Sensitivity / hurt feelings	ENSG00000120265.12	PCMT1	1	Artery_Aorta
N_1950	Sensitivity / hurt feelings	ENSG00000121989.10	ACVR2A	1	Brain_Cerebellum
N_1950	Sensitivity / hurt feelings	ENSG00000131015.4	ULBP2	2	Brain_Cortex | Nerve_Tibial
N_1950	Sensitivity / hurt feelings	ENSG00000137700.12	SLC37A4	6	Artery_Aorta | Artery_Tibial | Cells_Transformed_fibroblasts | Esophagus_Muscularis | Skin_Sun_Exposed_Lower_leg | Testis
N_1950	Sensitivity / hurt feelings	ENSG00000139428.7	MMAB	4	Breast_Mammary_Tissue | Colon_Transverse | Heart_Left_Ventricle | Thyroid
N_1950	Sensitivity / hurt feelings	ENSG00000140564.6	FURIN	1	Artery_Tibial
N_1950	Sensitivity / hurt feelings	ENSG00000142694.6	EVA1B	1	Liver
N_1950	Sensitivity / hurt feelings	ENSG00000145002.8	FAM86B2	3	Brain_Caudate_basal_ganglia | Brain_Cerebellar_Hemisphere | Brain_Cerebellum
N_1950	Sensitivity / hurt feelings	ENSG00000149295.9	DRD2	3	Adipose_Subcutaneous | Adipose_Visceral_Omentum | Esophagus_Muscularis
N_1950	Sensitivity / hurt feelings	ENSG00000149428.14	HYOU1	1	Testis
N_1950	Sensitivity / hurt feelings	ENSG00000157184.5	CPT2	1	Brain_Cortex
N_1950	Sensitivity / hurt feelings	ENSG00000157193.10	LRP8	7	Brain_Amygdala | Brain_Cerebellar_Hemisphere | Brain_Cerebellum | Brain_Cortex | Colon_Sigmoid | Esophagus_Gastroesophageal_Junction | Esophagus_Muscularis
N_1950	Sensitivity / hurt feelings	ENSG00000160695.10	VPS11	4	Adipose_Visceral_Omentum | Artery_Aorta | Breast_Mammary_Tissue | Skin_Sun_Exposed_Lower_leg
N_1950	Sensitivity / hurt feelings	ENSG00000162384.9	C1orf123	17	Adipose_Subcutaneous | Adipose_Visceral_Omentum | Artery_Tibial | Brain_Amygdala | Brain_Anterior_cingulate_cortex_BA24 | Brain_Cerebellar_Hemisphere | Brain_Cerebellum | Brain_Cortex | Brain_Frontal_Cortex_BA9 | Brain_Hippocampus | Brain_Putamen_basal_ganglia | Brain_Spinal_cord_cervical_c-1 | Cells_EBV-transformed_lymphocytes | Esophagus_Muscularis | Liver | Muscle_Skeletal | Pancreas
N_1950	Sensitivity / hurt feelings	ENSG00000163617.6	KIAA1407	1	Pituitary
N_1950	Sensitivity / hurt feelings	ENSG00000164284.10	GRPEL2	1	Liver
N_1950	Sensitivity / hurt feelings	ENSG00000164296.6	TIGD6	3	Brain_Amygdala | Brain_Frontal_Cortex_BA9 | Esophagus_Mucosa
N_1950	Sensitivity / hurt feelings	ENSG00000164520.7	RAET1E	1	Testis
N_1950	Sensitivity / hurt feelings	ENSG00000166741.3	NNMT	1	Adipose_Visceral_Omentum
N_1950	Sensitivity / hurt feelings	ENSG00000174255.5	ZNF80	1	Lung
N_1950	Sensitivity / hurt feelings	ENSG00000177710.5	SLC35G5	1	Brain_Hippocampus
N_1950	Sensitivity / hurt feelings	ENSG00000184307.9	ZDHHC23	2	Colon_Transverse | Spleen
N_1950	Sensitivity / hurt feelings	ENSG00000185920.11	PTCH1	3	Cells_Transformed_fibroblasts | Spleen | Whole_Blood
N_1950	Sensitivity / hurt feelings	ENSG00000196114.3	RP3-391O22.3	1	Brain_Cerebellar_Hemisphere
N_1950	Sensitivity / hurt feelings	ENSG00000203722.3	RAET1G	13	Adrenal_Gland | Brain_Amygdala | Brain_Anterior_cingulate_cortex_BA24 | Brain_Caudate_basal_ganglia | Brain_Cerebellar_Hemisphere | Brain_Cerebellum | Brain_Cortex | Brain_Frontal_Cortex_BA9 | Esophagus_Mucosa | Nerve_Tibial | Skin_Not_Sun_Exposed_Suprapubic | Skin_Sun_Exposed_Lower_leg | Testis
N_1950	Sensitivity / hurt feelings	ENSG00000204252.8	HLA-DOA	1	Prostate
N_1950	Sensitivity / hurt feelings	ENSG00000204257.10	HLA-DMA	1	Artery_Aorta
N_1950	Sensitivity / hurt feelings	ENSG00000204287.9	HLA-DRA	1	Brain_Cortex
N_1950	Sensitivity / hurt feelings	ENSG00000204338.4	CYP21A1P	7	Brain_Amygdala | Brain_Cerebellar_Hemisphere | Brain_Substantia_nigra | Liver | Muscle_Skeletal | Skin_Not_Sun_Exposed_Suprapubic | Small_Intestine_Terminal_Ileum
N_1950	Sensitivity / hurt feelings	ENSG00000204371.7	EHMT2	1	Testis
N_1950	Sensitivity / hurt feelings	ENSG00000204388.5	HSPA1B	1	Esophagus_Mucosa
N_1950	Sensitivity / hurt feelings	ENSG00000204410.10	MSH5	1	Brain_Putamen_basal_ganglia
N_1950	Sensitivity / hurt feelings	ENSG00000204789.3	ZNF204P	1	Thyroid
N_1950	Sensitivity / hurt feelings	ENSG00000205879.4	FAM90A2P	1	Brain_Cerebellar_Hemisphere
N_1950	Sensitivity / hurt feelings	ENSG00000213047.7	DENND1B	2	Adipose_Subcutaneous | Esophagus_Muscularis
N_1950	Sensitivity / hurt feelings	ENSG00000213676.6	ATF6B	29	Adipose_Subcutaneous | Adipose_Visceral_Omentum | Adrenal_Gland | Artery_Aorta | Artery_Tibial | Brain_Amygdala | Brain_Caudate_basal_ganglia | Brain_Hippocampus | Brain_Putamen_basal_ganglia | Brain_Spinal_cord_cervical_c-1 | Cells_Transformed_fibroblasts | Colon_Sigmoid | Colon_Transverse | Esophagus_Gastroesophageal_Junction | Esophagus_Mucosa | Esophagus_Muscularis | Heart_Atrial_Appendage | …
N_1950	Sensitivity / hurt feelings	ENSG00000216906.2	RP11-350J20.9	28	Adipose_Subcutaneous | Adipose_Visceral_Omentum | Adrenal_Gland | Artery_Coronary | Artery_Tibial | Brain_Cerebellar_Hemisphere | Brain_Cerebellum | Brain_Spinal_cord_cervical_c-1 | Cells_Transformed_fibroblasts | Colon_Sigmoid | Colon_Transverse | Esophagus_Mucosa | Esophagus_Muscularis | Heart_Atrial_Appendage | Heart_Left_Ventricle | Liver | Lung | Minor_Salivary_Gland | Muscle_Skeletal | Nerv…
N_1950	Sensitivity / hurt feelings	ENSG00000217733.2	CCT7P1	1	Esophagus_Mucosa
N_1950	Sensitivity / hurt feelings	ENSG00000223701.3	RAET1E-AS1	2	Skin_Not_Sun_Exposed_Suprapubic | Testis
N_1950	Sensitivity / hurt feelings	ENSG00000224389.4	C4B	1	Adrenal_Gland
N_1950	Sensitivity / hurt feelings	ENSG00000227057.3	WDR46	1	Artery_Tibial
N_1950	Sensitivity / hurt feelings	ENSG00000227249.1	AC000374.1	1	Heart_Left_Ventricle
N_1950	Sensitivity / hurt feelings	ENSG00000227888.3	FAM66A	1	Brain_Caudate_basal_ganglia
N_1950	Sensitivity / hurt feelings	ENSG00000231852.2	CYP21A2	7	Adipose_Subcutaneous | Artery_Tibial | Brain_Cerebellar_Hemisphere | Brain_Cerebellum | Brain_Cortex | Skin_Sun_Exposed_Lower_leg | Whole_Blood
N_1950	Sensitivity / hurt feelings	ENSG00000233609.3	RP11-62H7.2	1	Brain_Cerebellar_Hemisphere
N_1950	Sensitivity / hurt feelings	ENSG00000233776.1	RP11-384P7.6	1	Spleen
N_1950	Sensitivity / hurt feelings	ENSG00000236104.2	ZBTB22	1	Whole_Blood
N_1950	Sensitivity / hurt feelings	ENSG00000241404.2	EGFL8	2	Colon_Transverse | Nerve_Tibial
N_1950	Sensitivity / hurt feelings	ENSG00000242242.1	PVRL3-AS1	1	Brain_Anterior_cingulate_cortex_BA24
N_1950	Sensitivity / hurt feelings	ENSG00000244731.3	C4A	7	Artery_Tibial | Brain_Amygdala | Brain_Anterior_cingulate_cortex_BA24 | Brain_Cortex | Liver | Skin_Not_Sun_Exposed_Suprapubic | Skin_Sun_Exposed_Lower_leg
N_1950	Sensitivity / hurt feelings	ENSG00000244998.1	CTD-3064M3.4	1	Cells_EBV-transformed_lymphocytes
N_1950	Sensitivity / hurt feelings	ENSG00000250535.1	STK19P	1	Liver
N_1950	Sensitivity / hurt feelings	ENSG00000251402.3	FAM90A25P	5	Brain_Amygdala | Brain_Cerebellar_Hemisphere | Brain_Cerebellum | Brain_Cortex | Pituitary
N_1950	Sensitivity / hurt feelings	ENSG00000254153.1	CTA-398F10.2	1	Vagina
N_1950	Sensitivity / hurt feelings	ENSG00000254423.1	RP11-351I21.7	2	Brain_Cerebellar_Hemisphere | Brain_Cortex
N_1950	Sensitivity / hurt feelings	ENSG00000254527.1	ENPP7P12	3	Artery_Tibial | Esophagus_Gastroesophageal_Junction | Skin_Sun_Exposed_Lower_leg
N_1950	Sensitivity / hurt feelings	ENSG00000255310.2	AF131215.2	5	Artery_Tibial | Brain_Cerebellar_Hemisphere | Brain_Cerebellum | Pituitary | Uterus
N_1950	Sensitivity / hurt feelings	ENSG00000255556.2	RP11-351I21.6	3	Brain_Caudate_basal_ganglia | Brain_Cerebellar_Hemisphere | Brain_Hippocampus
N_1950	Sensitivity / hurt feelings	ENSG00000257499.2	RP11-571M6.8	1	Heart_Left_Ventricle
N_1950	Sensitivity / hurt feelings	ENSG00000259758.1	CASC7	1	Brain_Substantia_nigra
N_1950	Sensitivity / hurt feelings	ENSG00000259828.1	RP11-63E9.1	1	Artery_Tibial
N_1950	Sensitivity / hurt feelings	ENSG00000267651.1	RP11-95O2.1	1	Brain_Amygdala
N_1950	Sensitivity / hurt feelings	ENSG00000268592.2	RP11-244K5.8	14	Adrenal_Gland | Artery_Tibial | Brain_Amygdala | Brain_Anterior_cingulate_cortex_BA24 | Brain_Caudate_basal_ganglia | Brain_Cerebellar_Hemisphere | Brain_Frontal_Cortex_BA9 | Brain_Hippocampus | Brain_Spinal_cord_cervical_c-1 | Esophagus_Mucosa | Liver | Nerve_Tibial | Skin_Not_Sun_Exposed_Suprapubic | Thyroid
N_1950	Sensitivity / hurt feelings	ENSG00000269918.1	AF131215.9	5	Adipose_Visceral_Omentum | Artery_Aorta | Pancreas | Thyroid | Vagina
N_1950	Sensitivity / hurt feelings	ENSG00000270154.1	RP11-419I17.1	3	Artery_Tibial | Brain_Anterior_cingulate_cortex_BA24 | Stomach
N_1950	Sensitivity / hurt feelings	ENSG00000273132.1	RP11-350J20.12	1	Esophagus_Mucosa
N_1960	Fed-up feelings	ENSG00000080189.10	SLC35C2	1	Brain_Nucleus_accumbens_basal_ganglia
N_1960	Fed-up feelings	ENSG00000083622.8	AC000111.6	1	Pancreas
N_1960	Fed-up feelings	ENSG00000095951.12	HIVEP1	1	Brain_Putamen_basal_ganglia
N_1960	Fed-up feelings	ENSG00000101109.7	STK4	1	Adrenal_Gland
N_1960	Fed-up feelings	ENSG00000113742.8	CPEB4	1	Heart_Left_Ventricle
N_1960	Fed-up feelings	ENSG00000123737.8	EXOSC9	1	Liver
N_1960	Fed-up feelings	ENSG00000124508.12	BTN2A2	1	Stomach
N_1960	Fed-up feelings	ENSG00000130517.9	PGPEP1	1	Adrenal_Gland
N_1960	Fed-up feelings	ENSG00000136149.6	RPL13AP25	1	Heart_Atrial_Appendage
N_1960	Fed-up feelings	ENSG00000136869.13	TLR4	1	Whole_Blood
N_1960	Fed-up feelings	ENSG00000138686.5	BBS7	1	Brain_Anterior_cingulate_cortex_BA24
N_1960	Fed-up feelings	ENSG00000138688.11	KIAA1109	1	Liver
N_1960	Fed-up feelings	ENSG00000145002.8	FAM86B2	3	Brain_Caudate_basal_ganglia | Brain_Cerebellar_Hemisphere | Brain_Cerebellum
N_1960	Fed-up feelings	ENSG00000148841.11	ITPRIP	1	Ovary
N_1960	Fed-up feelings	ENSG00000149295.9	DRD2	4	Adipose_Visceral_Omentum | Colon_Sigmoid | Esophagus_Gastroesophageal_Junction | Stomach
N_1960	Fed-up feelings	ENSG00000168071.17	CCDC88B	8	Brain_Cerebellar_Hemisphere | Brain_Cerebellum | Brain_Putamen_basal_ganglia | Colon_Sigmoid | Esophagus_Gastroesophageal_Junction | Esophagus_Mucosa | Skin_Sun_Exposed_Lower_leg | Thyroid
N_1960	Fed-up feelings	ENSG00000171863.8	RPS7	1	Small_Intestine_Terminal_Ileum
N_1960	Fed-up feelings	ENSG00000173295.3	FAM86B3P	22	Adipose_Visceral_Omentum | Adrenal_Gland | Brain_Amygdala | Brain_Anterior_cingulate_cortex_BA24 | Brain_Cerebellar_Hemisphere | Brain_Cerebellum | Brain_Cortex | Brain_Frontal_Cortex_BA9 | Brain_Hippocampus | Brain_Hypothalamus | Brain_Substantia_nigra | Breast_Mammary_Tissue | Cells_Transformed_fibroblasts | Colon_Transverse | Esophagus_Mucosa | Lung | Pancreas | Pituitary | Skin_Not_Sun_Expose…
N_1960	Fed-up feelings	ENSG00000173457.6	PPP1R14B	1	Stomach
N_1960	Fed-up feelings	ENSG00000177710.5	SLC35G5	1	Brain_Hypothalamus
N_1960	Fed-up feelings	ENSG00000178904.14	DPY19L3	7	Adrenal_Gland | Artery_Aorta | Artery_Tibial | Cells_Transformed_fibroblasts | Esophagus_Gastroesophageal_Junction | Heart_Left_Ventricle | Thyroid
N_1960	Fed-up feelings	ENSG00000182319.5	SGK223	1	Testis
N_1960	Fed-up feelings	ENSG00000185561.8	TLCD2	1	Ovary
N_1960	Fed-up feelings	ENSG00000205882.4	DEFB134	1	Pituitary
N_1960	Fed-up feelings	ENSG00000213996.8	TM6SF2	1	Artery_Coronary
N_1960	Fed-up feelings	ENSG00000214188.5	ST7-OT4	1	Pituitary
N_1960	Fed-up feelings	ENSG00000214269.3	LGMNP1	3	Artery_Coronary | Liver | Skin_Sun_Exposed_Lower_leg
N_1960	Fed-up feelings	ENSG00000226430.3	USP17L7	1	Brain_Cerebellum
N_1960	Fed-up feelings	ENSG00000227888.3	FAM66A	3	Brain_Amygdala | Brain_Cerebellum | Spleen
N_1960	Fed-up feelings	ENSG00000234745.5	HLA-B	1	Liver
N_1960	Fed-up feelings	ENSG00000236565.2	HNRNPA3P5	1	Artery_Coronary
N_1960	Fed-up feelings	ENSG00000237515.6	SHISA9	2	Pancreas | Pituitary
N_1960	Fed-up feelings	ENSG00000242607.1	RPS3AP34	2	Brain_Cortex | Esophagus_Mucosa
N_1960	Fed-up feelings	ENSG00000248290.1	TNXA	3	Adrenal_Gland | Brain_Hippocampus | Ovary
N_1960	Fed-up feelings	ENSG00000249188.1	ENPP7P1	4	Brain_Cerebellar_Hemisphere | Brain_Cerebellum | Pituitary | Testis
N_1960	Fed-up feelings	ENSG00000249889.1	ALG1L11P	4	Brain_Anterior_cingulate_cortex_BA24 | Brain_Cerebellar_Hemisphere | Brain_Cerebellum | Pituitary
N_1960	Fed-up feelings	ENSG00000251402.3	FAM90A25P	5	Brain_Amygdala | Brain_Cerebellar_Hemisphere | Brain_Cerebellum | Brain_Cortex | Pituitary
N_1960	Fed-up feelings	ENSG00000253223.1	RP11-409C19.2	1	Testis
N_1960	Fed-up feelings	ENSG00000253641.1	RP11-981G7.2	1	Brain_Spinal_cord_cervical_c-1
N_1960	Fed-up feelings	ENSG00000253649.1	PRSS51	3	Brain_Amygdala | Brain_Hypothalamus | Brain_Spinal_cord_cervical_c-1
N_1960	Fed-up feelings	ENSG00000253893.2	FAM85B	23	Adipose_Visceral_Omentum | Artery_Aorta | Artery_Tibial | Brain_Amygdala | Brain_Anterior_cingulate_cortex_BA24 | Brain_Caudate_basal_ganglia | Brain_Cerebellar_Hemisphere | Brain_Cerebellum | Brain_Cortex | Brain_Frontal_Cortex_BA9 | Brain_Hypothalamus | Brain_Putamen_basal_ganglia | Breast_Mammary_Tissue | Cells_Transformed_fibroblasts | Colon_Sigmoid | Lung | Nerve_Tibial | Pituitary | Skin_Su…
N_1960	Fed-up feelings	ENSG00000253981.1	ALG1L13P	8	Adipose_Visceral_Omentum | Brain_Cerebellar_Hemisphere | Brain_Cerebellum | Cells_Transformed_fibroblasts | Colon_Transverse | Esophagus_Mucosa | Pancreas | Skin_Not_Sun_Exposed_Suprapubic
N_1960	Fed-up feelings	ENSG00000254153.1	CTA-398F10.2	4	Minor_Salivary_Gland | Skin_Not_Sun_Exposed_Suprapubic | Skin_Sun_Exposed_Lower_leg | Stomach
N_1960	Fed-up feelings	ENSG00000254423.1	RP11-351I21.7	3	Brain_Cerebellum | Brain_Cortex | Brain_Frontal_Cortex_BA9
N_1960	Fed-up feelings	ENSG00000254507.2	RP11-481A20.10	1	Brain_Amygdala
N_1960	Fed-up feelings	ENSG00000254527.1	ENPP7P12	1	Cells_Transformed_fibroblasts
N_1960	Fed-up feelings	ENSG00000254774.1	RP11-148O21.3	1	Cells_Transformed_fibroblasts
N_1960	Fed-up feelings	ENSG00000255052.3	FAM66D	2	Brain_Frontal_Cortex_BA9 | Brain_Hippocampus
N_1960	Fed-up feelings	ENSG00000255098.1	RP11-481A20.11	1	Brain_Amygdala
N_1960	Fed-up feelings	ENSG00000255354.1	RP11-148O21.2	1	Cells_Transformed_fibroblasts
N_1960	Fed-up feelings	ENSG00000255518.1	RP11-148O21.4	1	Cells_Transformed_fibroblasts
N_1960	Fed-up feelings	ENSG00000255556.2	RP11-351I21.6	4	Brain_Amygdala | Brain_Caudate_basal_ganglia | Brain_Cerebellum | Brain_Hippocampus
N_1960	Fed-up feelings	ENSG00000267213.3	AC007773.2	12	Adipose_Subcutaneous | Adrenal_Gland | Artery_Aorta | Artery_Coronary | Brain_Caudate_basal_ganglia | Breast_Mammary_Tissue | Esophagus_Mucosa | Heart_Left_Ventricle | Minor_Salivary_Gland | Prostate | Skin_Not_Sun_Exposed_Suprapubic | Small_Intestine_Terminal_Ileum
N_1960	Fed-up feelings	ENSG00000267245.1	CTD-2085J24.5	1	Small_Intestine_Terminal_Ileum
N_1960	Fed-up feelings	ENSG00000267325.1	RP11-397A16.2	1	Cells_Transformed_fibroblasts
N_1960	Fed-up feelings	ENSG00000267651.1	RP11-95O2.1	1	Brain_Amygdala
N_1960	Fed-up feelings	ENSG00000269954.1	RP11-148O21.6	1	Cells_Transformed_fibroblasts
N_1960	Fed-up feelings	ENSG00000270154.1	RP11-419I17.1	3	Brain_Anterior_cingulate_cortex_BA24 | Breast_Mammary_Tissue | Esophagus_Muscularis
N_1960	Fed-up feelings	ENSG00000272505.1	RP11-981G7.6	1	Liver
N_1960	Fed-up feelings	ENSG00000273007.1	RP11-170N16.3	1	Vagina
N_1970	Nervous feelings	ENSG00000006128.7	TAC1	1	Brain_Cerebellum
N_1970	Nervous feelings	ENSG00000007402.7	CACNA2D2	2	Cells_Transformed_fibroblasts | Pancreas
N_1970	Nervous feelings	ENSG00000025434.14	NR1H3	1	Thyroid
N_1970	Nervous feelings	ENSG00000055955.11	ITIH4	1	Cells_EBV-transformed_lymphocytes
N_1970	Nervous feelings	ENSG00000056586.11	RC3H2	1	Esophagus_Gastroesophageal_Junction
N_1970	Nervous feelings	ENSG00000103510.15	KAT8	19	Adipose_Subcutaneous | Brain_Cortex | Brain_Hippocampus | Brain_Hypothalamus | Breast_Mammary_Tissue | Cells_EBV-transformed_lymphocytes | Cells_Transformed_fibroblasts | Colon_Sigmoid | Colon_Transverse | Esophagus_Gastroesophageal_Junction | Esophagus_Mucosa | Esophagus_Muscularis | Pituitary | Small_Intestine_Terminal_Ileum | Spleen | Stomach | Testis | Vagina | Whole_Blood
N_1970	Nervous feelings	ENSG00000106392.6	C1GALT1	14	Adrenal_Gland | Artery_Aorta | Brain_Anterior_cingulate_cortex_BA24 | Brain_Cerebellum | Brain_Hippocampus | Brain_Hypothalamus | Brain_Putamen_basal_ganglia | Brain_Spinal_cord_cervical_c-1 | Brain_Substantia_nigra | Esophagus_Gastroesophageal_Junction | Pituitary | Prostate | Skin_Not_Sun_Exposed_Suprapubic | Skin_Sun_Exposed_Lower_leg
N_1970	Nervous feelings	ENSG00000107954.6	NEURL	1	Prostate
N_1970	Nervous feelings	ENSG00000110497.10	AMBRA1	1	Brain_Nucleus_accumbens_basal_ganglia
N_1970	Nervous feelings	ENSG00000110514.14	MADD	1	Pituitary
N_1970	Nervous feelings	ENSG00000114054.9	PCCB	10	Adipose_Subcutaneous | Artery_Tibial | Brain_Putamen_basal_ganglia | Cells_EBV-transformed_lymphocytes | Cells_Transformed_fibroblasts | Colon_Transverse | Heart_Atrial_Appendage | Muscle_Skeletal | Pituitary | Testis
N_1970	Nervous feelings	ENSG00000114378.12	HYAL1	7	Adipose_Subcutaneous | Esophagus_Muscularis | Heart_Atrial_Appendage | Heart_Left_Ventricle | Muscle_Skeletal | Skin_Not_Sun_Exposed_Suprapubic | Skin_Sun_Exposed_Lower_leg
N_1970	Nervous feelings	ENSG00000114388.8	NPRL2	1	Cells_EBV-transformed_lymphocytes
N_1970	Nervous feelings	ENSG00000114395.6	CYB561D2	2	Esophagus_Muscularis | Skin_Not_Sun_Exposed_Suprapubic
N_1970	Nervous feelings	ENSG00000119630.9	PGF	1	Heart_Left_Ventricle
N_1970	Nervous feelings	ENSG00000119669.3	IRF2BPL	3	Artery_Tibial | Uterus | Vagina
N_1970	Nervous feelings	ENSG00000119689.10	DLST	1	Adipose_Subcutaneous
N_1970	Nervous feelings	ENSG00000125746.10	EML2	4	Artery_Aorta | Esophagus_Muscularis | Heart_Atrial_Appendage | Thyroid
N_1970	Nervous feelings	ENSG00000145868.12	FBXO38	1	Brain_Anterior_cingulate_cortex_BA24
N_1970	Nervous feelings	ENSG00000148943.7	LIN7C	1	Thyroid
N_1970	Nervous feelings	ENSG00000149926.9	FAM57B	1	Skin_Not_Sun_Exposed_Suprapubic
N_1970	Nervous feelings	ENSG00000149932.12	TMEM219	1	Cells_Transformed_fibroblasts
N_1970	Nervous feelings	ENSG00000153956.11	CACNA2D1	2	Esophagus_Mucosa | Skin_Not_Sun_Exposed_Suprapubic
N_1970	Nervous feelings	ENSG00000168268.6	NT5DC2	1	Heart_Left_Ventricle
N_1970	Nervous feelings	ENSG00000169592.10	INO80E	13	Artery_Aorta | Artery_Coronary | Colon_Transverse | Esophagus_Mucosa | Liver | Lung | Minor_Salivary_Gland | Prostate | Spleen | Stomach | Thyroid | Uterus | Whole_Blood
N_1970	Nervous feelings	ENSG00000170417.10	TMEM182	1	Ovary
N_1970	Nervous feelings	ENSG00000171045.10	TSNARE1	1	Pancreas
N_1970	Nervous feelings	ENSG00000176697.14	BDNF	1	Heart_Left_Ventricle
N_1970	Nervous feelings	ENSG00000178226.6	PRSS36	9	Brain_Caudate_basal_ganglia | Brain_Cerebellar_Hemisphere | Brain_Cerebellum | Brain_Cortex | Brain_Frontal_Cortex_BA9 | Brain_Hippocampus | Brain_Hypothalamus | Brain_Nucleus_accumbens_basal_ganglia | Brain_Putamen_basal_ganglia
N_1970	Nervous feelings	ENSG00000179564.3	LSMEM2	1	Testis
N_1970	Nervous feelings	ENSG00000185261.9	KIAA0825	2	Spleen | Whole_Blood
N_1970	Nervous feelings	ENSG00000196636.7	ACN9	1	Brain_Substantia_nigra
N_1970	Nervous feelings	ENSG00000204257.10	HLA-DMA	1	Artery_Aorta
N_1970	Nervous feelings	ENSG00000204427.7	ABHD16A	3	Adipose_Subcutaneous | Adipose_Visceral_Omentum | Brain_Caudate_basal_ganglia
N_1970	Nervous feelings	ENSG00000204909.3	SPINK9	1	Brain_Anterior_cingulate_cortex_BA24
N_1970	Nervous feelings	ENSG00000213722.4	DDAH2	10	Brain_Caudate_basal_ganglia | Brain_Cerebellar_Hemisphere | Brain_Cerebellum | Brain_Cortex | Brain_Frontal_Cortex_BA9 | Brain_Hypothalamus | Heart_Atrial_Appendage | Heart_Left_Ventricle | Lung | Muscle_Skeletal
N_1970	Nervous feelings	ENSG00000214706.6	IFRD2	1	Heart_Left_Ventricle
N_1970	Nervous feelings	ENSG00000230454.1	U73166.2	2	Nerve_Tibial | Pancreas
N_1970	Nervous feelings	ENSG00000233609.3	RP11-62H7.2	2	Brain_Putamen_basal_ganglia | Heart_Atrial_Appendage
N_1970	Nervous feelings	ENSG00000242607.1	RPS3AP34	2	Artery_Coronary | Heart_Atrial_Appendage
N_1970	Nervous feelings	ENSG00000246548.3	RP11-7F17.5	2	Heart_Left_Ventricle | Whole_Blood
N_1970	Nervous feelings	ENSG00000253981.1	ALG1L13P	1	Adipose_Visceral_Omentum
N_1970	Nervous feelings	ENSG00000254153.1	CTA-398F10.2	1	Minor_Salivary_Gland
N_1970	Nervous feelings	ENSG00000254423.1	RP11-351I21.7	1	Brain_Cortex
N_1970	Nervous feelings	ENSG00000254556.1	AF131215.4	1	Skin_Sun_Exposed_Lower_leg
N_1970	Nervous feelings	ENSG00000254862.1	RP11-159H22.2	1	Pancreas
N_1970	Nervous feelings	ENSG00000255310.2	AF131215.2	10	Adrenal_Gland | Artery_Aorta | Colon_Sigmoid | Esophagus_Muscularis | Lung | Minor_Salivary_Gland | Nerve_Tibial | Prostate | Spleen | Stomach
N_1970	Nervous feelings	ENSG00000255556.2	RP11-351I21.6	1	Brain_Hippocampus
N_1970	Nervous feelings	ENSG00000258602.1	RP11-7F17.7	1	Whole_Blood
N_1970	Nervous feelings	ENSG00000258819.1	RP11-7F17.3	5	Adipose_Subcutaneous | Artery_Coronary | Lung | Skin_Not_Sun_Exposed_Suprapubic | Whole_Blood
N_1970	Nervous feelings	ENSG00000261731.2	CTD-2358C21.4	1	Heart_Atrial_Appendage
N_1970	Nervous feelings	ENSG00000261758.1	RP11-102M11.2	4	Brain_Amygdala | Brain_Frontal_Cortex_BA9 | Brain_Hippocampus | Brain_Spinal_cord_cervical_c-1
N_1970	Nervous feelings	ENSG00000263272.1	CTC-524C5.2	1	Brain_Cerebellar_Hemisphere
N_1970	Nervous feelings	ENSG00000269918.1	AF131215.9	11	Adipose_Subcutaneous | Adrenal_Gland | Artery_Aorta | Colon_Sigmoid | Esophagus_Muscularis | Heart_Left_Ventricle | Lung | Minor_Salivary_Gland | Muscle_Skeletal | Nerve_Tibial | Pituitary
N_1970	Nervous feelings	ENSG00000270154.1	RP11-419I17.1	1	Breast_Mammary_Tissue
N_1970	Nervous feelings	ENSG00000271858.1	XXcos-LUCA11.4	1	Pituitary
N_1980	Worrier / anxious feelings	ENSG00000055955.11	ITIH4	1	Brain_Substantia_nigra
N_1980	Worrier / anxious feelings	ENSG00000061455.10	PRDM6	2	Adipose_Visceral_Omentum | Pancreas
N_1980	Worrier / anxious feelings	ENSG00000077782.15	FGFR1	1	Lung
N_1980	Worrier / anxious feelings	ENSG00000080854.10	IGSF9B	4	Colon_Sigmoid | Pancreas | Pituitary | Testis
N_1980	Worrier / anxious feelings	ENSG00000081237.14	PTPRC	1	Brain_Amygdala
N_1980	Worrier / anxious feelings	ENSG00000089050.10	RBBP9	1	Adipose_Subcutaneous
N_1980	Worrier / anxious feelings	ENSG00000099365.5	STX1B	2	Breast_Mammary_Tissue | Ovary
N_1980	Worrier / anxious feelings	ENSG00000106392.6	C1GALT1	4	Brain_Hypothalamus | Brain_Putamen_basal_ganglia | Pituitary | Prostate
N_1980	Worrier / anxious feelings	ENSG00000110031.8	LPXN	1	Brain_Hypothalamus
N_1980	Worrier / anxious feelings	ENSG00000114353.12	GNAI2	1	Whole_Blood
N_1980	Worrier / anxious feelings	ENSG00000114378.12	HYAL1	1	Heart_Atrial_Appendage
N_1980	Worrier / anxious feelings	ENSG00000119630.9	PGF	1	Heart_Left_Ventricle
N_1980	Worrier / anxious feelings	ENSG00000119682.12	AREL1	1	Testis
N_1980	Worrier / anxious feelings	ENSG00000125821.7	DTD1	1	Muscle_Skeletal
N_1980	Worrier / anxious feelings	ENSG00000140688.12	C16orf58	1	Ovary
N_1980	Worrier / anxious feelings	ENSG00000145002.8	FAM86B2	3	Brain_Caudate_basal_ganglia | Brain_Cerebellar_Hemisphere | Brain_Cerebellum
N_1980	Worrier / anxious feelings	ENSG00000145725.15	PPIP5K2	1	Stomach
N_1980	Worrier / anxious feelings	ENSG00000149115.9	TNKS1BP1	1	Adrenal_Gland
N_1980	Worrier / anxious feelings	ENSG00000156599.6	ZDHHC5	1	Heart_Left_Ventricle
N_1980	Worrier / anxious feelings	ENSG00000156603.10	MED19	6	Esophagus_Mucosa | Heart_Left_Ventricle | Liver | Pancreas | Skin_Not_Sun_Exposed_Suprapubic | Thyroid
N_1980	Worrier / anxious feelings	ENSG00000163931.11	TKT	1	Brain_Substantia_nigra
N_1980	Worrier / anxious feelings	ENSG00000163935.9	SFMBT1	1	Heart_Atrial_Appendage
N_1980	Worrier / anxious feelings	ENSG00000164099.3	PRSS12	2	Brain_Cerebellum | Testis
N_1980	Worrier / anxious feelings	ENSG00000165105.9	RASEF	1	Artery_Aorta
N_1980	Worrier / anxious feelings	ENSG00000167395.10	ZNF646	1	Skin_Sun_Exposed_Lower_leg
N_1980	Worrier / anxious feelings	ENSG00000167397.10	VKORC1	1	Skin_Sun_Exposed_Lower_leg
N_1980	Worrier / anxious feelings	ENSG00000171045.10	TSNARE1	1	Pancreas
N_1980	Worrier / anxious feelings	ENSG00000171056.6	SOX7	1	Brain_Cortex
N_1980	Worrier / anxious feelings	ENSG00000172059.6	KLF11	1	Adrenal_Gland
N_1980	Worrier / anxious feelings	ENSG00000172409.5	CLP1	1	Whole_Blood
N_1980	Worrier / anxious feelings	ENSG00000175749.11	EIF3KP1	3	Brain_Hypothalamus | Small_Intestine_Terminal_Ileum | Spleen
N_1980	Worrier / anxious feelings	ENSG00000179935.5	LINC00652	1	Skin_Not_Sun_Exposed_Suprapubic
N_1980	Worrier / anxious feelings	ENSG00000180929.4	GPR62	1	Brain_Substantia_nigra
N_1980	Worrier / anxious feelings	ENSG00000185920.11	PTCH1	4	Cells_Transformed_fibroblasts | Liver | Spleen | Whole_Blood
N_1980	Worrier / anxious feelings	ENSG00000198208.7	RPS6KL1	1	Colon_Sigmoid
N_1980	Worrier / anxious feelings	ENSG00000204310.6	AGPAT1	1	Thyroid
N_1980	Worrier / anxious feelings	ENSG00000204338.4	CYP21A1P	1	Adipose_Visceral_Omentum
N_1980	Worrier / anxious feelings	ENSG00000204371.7	EHMT2	1	Testis
N_1980	Worrier / anxious feelings	ENSG00000205302.2	SNX2	1	Nerve_Tibial
N_1980	Worrier / anxious feelings	ENSG00000205795.4	CYS1	1	Breast_Mammary_Tissue
N_1980	Worrier / anxious feelings	ENSG00000213047.7	DENND1B	2	Adipose_Subcutaneous | Esophagus_Muscularis
N_1980	Worrier / anxious feelings	ENSG00000213533.7	TMEM110	2	Brain_Hippocampus | Whole_Blood
N_1980	Worrier / anxious feelings	ENSG00000213918.6	DNASE1	1	Breast_Mammary_Tissue
N_1980	Worrier / anxious feelings	ENSG00000214435.3	AS3MT	17	Brain_Cerebellar_Hemisphere | Brain_Cerebellum | Brain_Frontal_Cortex_BA9 | Brain_Spinal_cord_cervical_c-1 | Breast_Mammary_Tissue | Esophagus_Gastroesophageal_Junction | Esophagus_Mucosa | Esophagus_Muscularis | Muscle_Skeletal | Ovary | Pituitary | Prostate | Skin_Not_Sun_Exposed_Suprapubic | Skin_Sun_Exposed_Lower_leg | Small_Intestine_Terminal_Ileum | Thyroid | Uterus
N_1980	Worrier / anxious feelings	ENSG00000223652.2	AC106786.1	1	Pancreas
N_1980	Worrier / anxious feelings	ENSG00000223855.1	AC147651.3	12	Adrenal_Gland | Brain_Amygdala | Brain_Anterior_cingulate_cortex_BA24 | Brain_Cerebellum | Brain_Hippocampus | Brain_Hypothalamus | Brain_Nucleus_accumbens_basal_ganglia | Brain_Putamen_basal_ganglia | Brain_Spinal_cord_cervical_c-1 | Brain_Substantia_nigra | Ovary | Prostate
N_1980	Worrier / anxious feelings	ENSG00000225102.1	RP11-456H18.1	1	Testis
N_1980	Worrier / anxious feelings	ENSG00000227888.3	FAM66A	3	Brain_Amygdala | Brain_Caudate_basal_ganglia | Heart_Atrial_Appendage
N_1980	Worrier / anxious feelings	ENSG00000230454.1	U73166.2	1	Pancreas
N_1980	Worrier / anxious feelings	ENSG00000233609.3	RP11-62H7.2	2	Brain_Cerebellar_Hemisphere | Small_Intestine_Terminal_Ileum
N_1980	Worrier / anxious feelings	ENSG00000235266.1	RP11-753C18.8	2	Brain_Cerebellar_Hemisphere | Brain_Cerebellum
N_1980	Worrier / anxious feelings	ENSG00000242607.1	RPS3AP34	3	Artery_Coronary | Brain_Cortex | Heart_Atrial_Appendage
N_1980	Worrier / anxious feelings	ENSG00000248213.2	CICP16	1	Pituitary
N_1980	Worrier / anxious feelings	ENSG00000249996.1	RP11-359P5.1	3	Nerve_Tibial | Pancreas | Thyroid
N_1980	Worrier / anxious feelings	ENSG00000251402.3	FAM90A25P	4	Brain_Amygdala | Brain_Cerebellum | Brain_Cortex | Pituitary
N_1980	Worrier / anxious feelings	ENSG00000253893.2	FAM85B	1	Adipose_Subcutaneous
N_1980	Worrier / anxious feelings	ENSG00000254527.1	ENPP7P12	2	Adipose_Subcutaneous | Artery_Tibial
N_1980	Worrier / anxious feelings	ENSG00000254602.1	AP000662.4	1	Thyroid
N_1980	Worrier / anxious feelings	ENSG00000255556.2	RP11-351I21.6	5	Brain_Caudate_basal_ganglia | Brain_Cerebellar_Hemisphere | Brain_Cerebellum | Brain_Hypothalamus | Brain_Nucleus_accumbens_basal_ganglia
N_1980	Worrier / anxious feelings	ENSG00000260077.1	RP11-254F7.2	1	Cells_Transformed_fibroblasts
N_1980	Worrier / anxious feelings	ENSG00000260304.1	RP11-388M20.6	1	Breast_Mammary_Tissue
N_1980	Worrier / anxious feelings	ENSG00000260911.1	RP11-196G11.2	5	Artery_Aorta | Brain_Cortex | Brain_Hippocampus | Breast_Mammary_Tissue | Vagina
N_1980	Worrier / anxious feelings	ENSG00000261758.1	RP11-102M11.2	2	Brain_Hippocampus | Brain_Spinal_cord_cervical_c-1
N_1980	Worrier / anxious feelings	ENSG00000262185.1	RP11-462G12.1	6	Brain_Cerebellar_Hemisphere | Brain_Cerebellum | Brain_Cortex | Liver | Pancreas | Skin_Sun_Exposed_Lower_leg
N_1980	Worrier / anxious feelings	ENSG00000262888.1	RP11-462G12.2	2	Esophagus_Muscularis | Thyroid
N_1980	Worrier / anxious feelings	ENSG00000267651.1	RP11-95O2.1	1	Brain_Amygdala
N_1980	Worrier / anxious feelings	ENSG00000269918.1	AF131215.9	1	Artery_Tibial
N_1980	Worrier / anxious feelings	ENSG00000270154.1	RP11-419I17.1	1	Pituitary
N_1980	Worrier / anxious feelings	ENSG00000272505.1	RP11-981G7.6	1	Brain_Hypothalamus
N_1980	Worrier / anxious feelings	ENSG00000272912.1	RP11-724N1.1	3	Brain_Cerebellum | Brain_Spinal_cord_cervical_c-1 | Prostate
N_1990	Tense / 'highly strung'	ENSG00000007402.7	CACNA2D2	1	Pancreas
N_1990	Tense / 'highly strung'	ENSG00000048828.12	FAM120A	1	Esophagus_Mucosa
N_1990	Tense / 'highly strung'	ENSG00000068028.13	RASSF1	2	Skin_Not_Sun_Exposed_Suprapubic | Skin_Sun_Exposed_Lower_leg
N_1990	Tense / 'highly strung'	ENSG00000099365.5	STX1B	2	Artery_Aorta | Prostate
N_1990	Tense / 'highly strung'	ENSG00000100403.10	ZC3H7B	2	Brain_Anterior_cingulate_cortex_BA24 | Brain_Frontal_Cortex_BA9
N_1990	Tense / 'highly strung'	ENSG00000104626.10	ERI1	1	Colon_Sigmoid
N_1990	Tense / 'highly strung'	ENSG00000113593.7	PPWD1	3	Ovary | Small_Intestine_Terminal_Ileum | Spleen
N_1990	Tense / 'highly strung'	ENSG00000113595.10	TRIM23	3	Adrenal_Gland | Small_Intestine_Terminal_Ileum | Spleen
N_1990	Tense / 'highly strung'	ENSG00000113597.13	TRAPPC13	1	Cells_Transformed_fibroblasts
N_1990	Tense / 'highly strung'	ENSG00000114054.9	PCCB	1	Cells_EBV-transformed_lymphocytes
N_1990	Tense / 'highly strung'	ENSG00000114353.12	GNAI2	1	Testis
N_1990	Tense / 'highly strung'	ENSG00000114378.12	HYAL1	9	Adipose_Subcutaneous | Adipose_Visceral_Omentum | Artery_Tibial | Esophagus_Muscularis | Heart_Atrial_Appendage | Heart_Left_Ventricle | Lung | Pancreas | Skin_Not_Sun_Exposed_Suprapubic
N_1990	Tense / 'highly strung'	ENSG00000114388.8	NPRL2	1	Cells_EBV-transformed_lymphocytes
N_1990	Tense / 'highly strung'	ENSG00000114395.6	CYB561D2	6	Adrenal_Gland | Artery_Aorta | Breast_Mammary_Tissue | Esophagus_Muscularis | Pancreas | Skin_Not_Sun_Exposed_Suprapubic
N_1990	Tense / 'highly strung'	ENSG00000123219.8	CENPK	1	Whole_Blood
N_1990	Tense / 'highly strung'	ENSG00000125821.7	DTD1	1	Muscle_Skeletal
N_1990	Tense / 'highly strung'	ENSG00000126062.3	TMEM115	1	Stomach
N_1990	Tense / 'highly strung'	ENSG00000138778.7	CENPE	1	Minor_Salivary_Gland
N_1990	Tense / 'highly strung'	ENSG00000140264.15	SERF2	1	Artery_Aorta
N_1990	Tense / 'highly strung'	ENSG00000140265.8	ZSCAN29	1	Prostate
N_1990	Tense / 'highly strung'	ENSG00000145002.8	FAM86B2	1	Brain_Cerebellum
N_1990	Tense / 'highly strung'	ENSG00000149932.12	TMEM219	1	Brain_Cortex
N_1990	Tense / 'highly strung'	ENSG00000152061.17	RABGAP1L	1	Heart_Atrial_Appendage
N_1990	Tense / 'highly strung'	ENSG00000157303.6	SUSD3	1	Brain_Substantia_nigra
N_1990	Tense / 'highly strung'	ENSG00000167395.10	ZNF646	2	Nerve_Tibial | Skin_Sun_Exposed_Lower_leg
N_1990	Tense / 'highly strung'	ENSG00000167397.10	VKORC1	1	Skin_Sun_Exposed_Lower_leg
N_1990	Tense / 'highly strung'	ENSG00000168806.6	LCMT2	1	Minor_Salivary_Gland
N_1990	Tense / 'highly strung'	ENSG00000170983.3	LINC00208	1	Testis
N_1990	Tense / 'highly strung'	ENSG00000171045.10	TSNARE1	1	Pancreas
N_1990	Tense / 'highly strung'	ENSG00000175161.9	CADM2	4	Breast_Mammary_Tissue | Heart_Left_Ventricle | Lung | Pancreas
N_1990	Tense / 'highly strung'	ENSG00000175806.10	MSRA	1	Skin_Sun_Exposed_Lower_leg
N_1990	Tense / 'highly strung'	ENSG00000179564.3	LSMEM2	1	Testis
N_1990	Tense / 'highly strung'	ENSG00000179935.5	LINC00652	1	Adrenal_Gland
N_1990	Tense / 'highly strung'	ENSG00000188938.11	FAM120AOS	4	Cells_Transformed_fibroblasts | Esophagus_Gastroesophageal_Junction | Lung | Muscle_Skeletal
N_1990	Tense / 'highly strung'	ENSG00000196419.8	XRCC6	1	Brain_Cerebellar_Hemisphere
N_1990	Tense / 'highly strung'	ENSG00000204308.6	RNF5	1	Small_Intestine_Terminal_Ileum
N_1990	Tense / 'highly strung'	ENSG00000204338.4	CYP21A1P	2	Heart_Left_Ventricle | Spleen
N_1990	Tense / 'highly strung'	ENSG00000204390.8	HSPA1L	1	Pancreas
N_1990	Tense / 'highly strung'	ENSG00000204427.7	ABHD16A	1	Brain_Caudate_basal_ganglia
N_1990	Tense / 'highly strung'	ENSG00000204444.6	APOM	1	Muscle_Skeletal
N_1990	Tense / 'highly strung'	ENSG00000213719.4	CLIC1	2	Adrenal_Gland | Spleen
N_1990	Tense / 'highly strung'	ENSG00000213722.4	DDAH2	10	Brain_Caudate_basal_ganglia | Brain_Cerebellar_Hemisphere | Brain_Cerebellum | Brain_Cortex | Brain_Frontal_Cortex_BA9 | Brain_Hypothalamus | Heart_Atrial_Appendage | Heart_Left_Ventricle | Muscle_Skeletal | Spleen
N_1990	Tense / 'highly strung'	ENSG00000214706.6	IFRD2	1	Heart_Left_Ventricle
N_1990	Tense / 'highly strung'	ENSG00000224389.4	C4B	2	Adipose_Visceral_Omentum | Esophagus_Mucosa
N_1990	Tense / 'highly strung'	ENSG00000225663.3	FAM195B	1	Brain_Substantia_nigra
N_1990	Tense / 'highly strung'	ENSG00000227373.1	RP11-160H22.5	1	Testis
N_1990	Tense / 'highly strung'	ENSG00000227603.1	RP11-165J3.6	41	Adipose_Subcutaneous | Adipose_Visceral_Omentum | Artery_Aorta | Artery_Coronary | Artery_Tibial | Brain_Amygdala | Brain_Anterior_cingulate_cortex_BA24 | Brain_Caudate_basal_ganglia | Brain_Cerebellar_Hemisphere | Brain_Cerebellum | Brain_Cortex | Brain_Frontal_Cortex_BA9 | Brain_Hippocampus | Brain_Nucleus_accumbens_basal_ganglia | Brain_Putamen_basal_ganglia | Brain_Spinal_cord_cervical_c-1 | …
N_1990	Tense / 'highly strung'	ENSG00000227888.3	FAM66A	2	Brain_Amygdala | Heart_Atrial_Appendage
N_1990	Tense / 'highly strung'	ENSG00000230454.1	U73166.2	3	Cells_EBV-transformed_lymphocytes | Nerve_Tibial | Pancreas
N_1990	Tense / 'highly strung'	ENSG00000231852.2	CYP21A2	1	Cells_Transformed_fibroblasts
N_1990	Tense / 'highly strung'	ENSG00000232388.2	LINC00493	5	Artery_Tibial | Brain_Amygdala | Brain_Cortex | Cells_Transformed_fibroblasts | Testis
N_1990	Tense / 'highly strung'	ENSG00000232912.1	RP5-1115A15.1	1	Ovary
N_1990	Tense / 'highly strung'	ENSG00000233609.3	RP11-62H7.2	1	Heart_Atrial_Appendage
N_1990	Tense / 'highly strung'	ENSG00000237385.1	RP11-165J3.5	1	Brain_Cerebellum
N_1990	Tense / 'highly strung'	ENSG00000242607.1	RPS3AP34	2	Artery_Coronary | Heart_Atrial_Appendage
N_1990	Tense / 'highly strung'	ENSG00000242866.5	STRC	1	Minor_Salivary_Gland
N_1990	Tense / 'highly strung'	ENSG00000246477.2	AF131216.6	1	Colon_Sigmoid
N_1990	Tense / 'highly strung'	ENSG00000250081.1	CTD-2116N20.1	5	Cells_EBV-transformed_lymphocytes | Cells_Transformed_fibroblasts | Colon_Transverse | Small_Intestine_Terminal_Ileum | Spleen
N_1990	Tense / 'highly strung'	ENSG00000251402.3	FAM90A25P	1	Esophagus_Mucosa
N_1990	Tense / 'highly strung'	ENSG00000253251.2	CTC-534A2.2	3	Adrenal_Gland | Breast_Mammary_Tissue | Spleen
N_1990	Tense / 'highly strung'	ENSG00000253641.1	RP11-981G7.2	3	Lung | Skin_Sun_Exposed_Lower_leg | Thyroid
N_1990	Tense / 'highly strung'	ENSG00000254153.1	CTA-398F10.2	1	Minor_Salivary_Gland
N_1990	Tense / 'highly strung'	ENSG00000254423.1	RP11-351I21.7	3	Brain_Cortex | Brain_Frontal_Cortex_BA9 | Pituitary
N_1990	Tense / 'highly strung'	ENSG00000254556.1	AF131215.4	1	Skin_Sun_Exposed_Lower_leg
N_1990	Tense / 'highly strung'	ENSG00000255310.2	AF131215.2	14	Adipose_Subcutaneous | Brain_Cerebellum | Cells_EBV-transformed_lymphocytes | Colon_Sigmoid | Colon_Transverse | Esophagus_Mucosa | Heart_Atrial_Appendage | Heart_Left_Ventricle | Lung | Minor_Salivary_Gland | Pancreas | Skin_Sun_Exposed_Lower_leg | Spleen | Stomach
N_1990	Tense / 'highly strung'	ENSG00000255556.2	RP11-351I21.6	1	Brain_Frontal_Cortex_BA9
N_1990	Tense / 'highly strung'	ENSG00000260911.1	RP11-196G11.2	4	Colon_Transverse | Esophagus_Muscularis | Nerve_Tibial | Vagina
N_1990	Tense / 'highly strung'	ENSG00000261451.1	RP11-981G7.1	1	Thyroid
N_1990	Tense / 'highly strung'	ENSG00000269918.1	AF131215.9	15	Adipose_Subcutaneous | Artery_Coronary | Artery_Tibial | Breast_Mammary_Tissue | Cells_EBV-transformed_lymphocytes | Colon_Sigmoid | Colon_Transverse | Esophagus_Muscularis | Heart_Atrial_Appendage | Heart_Left_Ventricle | Lung | Minor_Salivary_Gland | Spleen | Stomach | Whole_Blood
N_1990	Tense / 'highly strung'	ENSG00000270074.1	RP11-351I21.11	1	Brain_Frontal_Cortex_BA9
N_1990	Tense / 'highly strung'	ENSG00000270154.1	RP11-419I17.1	1	Pituitary
N_1990	Tense / 'highly strung'	ENSG00000271858.1	XXcos-LUCA11.4	1	Pituitary
N_1990	Tense / 'highly strung'	ENSG00000272370.1	RP11-307L14.1	1	Adrenal_Gland
N_2000	Worry too long after embarrassment	ENSG00000003249.9	DBNDD1	8	Adipose_Visceral_Omentum | Adrenal_Gland | Artery_Coronary | Brain_Cortex | Colon_Transverse | Pancreas | Pituitary | Small_Intestine_Terminal_Ileum
N_2000	Worry too long after embarrassment	ENSG00000048405.5	ZNF800	1	Heart_Left_Ventricle
N_2000	Worry too long after embarrassment	ENSG00000070444.10	MNT	3	Esophagus_Mucosa | Skin_Sun_Exposed_Lower_leg | Thyroid
N_2000	Worry too long after embarrassment	ENSG00000072062.9	PRKACA	1	Esophagus_Mucosa
N_2000	Worry too long after embarrassment	ENSG00000104957.9	CCDC130	1	Minor_Salivary_Gland
N_2000	Worry too long after embarrassment	ENSG00000114054.9	PCCB	24	Adipose_Subcutaneous | Adrenal_Gland | Artery_Coronary | Artery_Tibial | Brain_Amygdala | Brain_Anterior_cingulate_cortex_BA24 | Brain_Caudate_basal_ganglia | Brain_Cortex | Brain_Frontal_Cortex_BA9 | Brain_Hippocampus | Brain_Hypothalamus | Brain_Putamen_basal_ganglia | Cells_EBV-transformed_lymphocytes | Cells_Transformed_fibroblasts | Colon_Transverse | Esophagus_Mucosa | Heart_Atrial_Appendag…
N_2000	Worry too long after embarrassment	ENSG00000119414.7	PPP6C	5	Brain_Caudate_basal_ganglia | Breast_Mammary_Tissue | Lung | Small_Intestine_Terminal_Ileum | Whole_Blood
N_2000	Worry too long after embarrassment	ENSG00000119487.12	MAPKAP1	1	Pituitary
N_2000	Worry too long after embarrassment	ENSG00000134508.8	CABLES1	2	Muscle_Skeletal | Whole_Blood
N_2000	Worry too long after embarrassment	ENSG00000136918.3	WDR38	1	Brain_Substantia_nigra
N_2000	Worry too long after embarrassment	ENSG00000136933.12	RABEPK	1	Whole_Blood
[truncated: 23,711 more rows]
