# Supplementary material for: A tissue-level phenome-wide network map of colocalized genes and phenotypes in the UK Biobank
Source: Commun Biol. 2022 Aug 20;5:849. doi: 10.1038/s42003-022-03820-z (PMC9392744; doi:10.1038/s42003-022-03820-z)
Supplement: Supplementary file 6 — Supplementary Data 4 [file 42003_2022_3820_MOESM6_ESM.xlsx]

## Sheet: Supplementary Data 4
Tissue	Co-cluster ID	Phenotype	Phenotype description	Gene probe ID	Gene name	Number of phenotypes	Number of genes	Co-cluster size
Adipose_Subcutaneous	CoCluster 1	N_20002_1381,N_22133	Non-cancer illness code, self-reported: systemic lupus erythematosis/sle | Doctor diagnosed sarcoidosis	ENSG00000244731.3	C4A	2	1	3
Adipose_Subcutaneous	CoCluster 2	N_20002_1462	Non-cancer illness code, self-reported: crohns disease	ENSG00000103449.7	SALL1	1	1	2
Adipose_Subcutaneous	CoCluster 3	N_20002_1477,N_20002_1453,S_696,S_696.4,S_696.41	Non-cancer illness code, self-reported: psoriasis | Non-cancer illness code, self-reported: psoriatic arthropathy | Psoriasis and related disorders | Psoriasis | Psoriasis vulgaris	ENSG00000255389.1,ENSG00000170581.9,ENSG00000257303.1	STAT2 | C6orf3 | RP11-977G19.11	5	3	8
Adipose_Subcutaneous	CoCluster 4	N_20002_1494	Non-cancer illness code, self-reported: varicose veins	ENSG00000103335.15	PIEZO1	1	1	2
Adipose_Subcutaneous	CoCluster 5	N_20002_1610	Non-cancer illness code, self-reported: thyroid goitre	ENSG00000164402.9	SEPT8	1	1	2
Adipose_Subcutaneous	CoCluster 6	N_20003_1140861924	Treatment/medication code: bezafibrate	ENSG00000073792.11,ENSG00000109917.6	IGF2BP2 | ZNF259	1	2	3
Adipose_Subcutaneous	CoCluster 7	N_20003_1140874866,N_20002_1225,S_242.1,S_244.1	Non-cancer illness code, self-reported: hyperthyroidism/thyrotoxicosis | Treatment/medication code: carbimazole | Graves' disease | Secondary hypothyroidism	ENSG00000165409.11	TSHR	4	1	5
Adipose_Subcutaneous	CoCluster 8	N_1618	Alcohol usually taken with meals	ENSG00000070444.10	MNT	1	1	2
Adipose_Subcutaneous	CoCluster 9	N_1787	Maternal smoking around birth	ENSG00000076685.14	NT5C2	1	1	2
Adipose_Subcutaneous	CoCluster 10	N_1920,S_565.1	Mood swings | Anal and rectal polyp	ENSG00000140941.8,ENSG00000269901.1	MAP1LC3B | RP11-178L8.9	2	2	4
Adipose_Subcutaneous	CoCluster 11	N_1930	Miserableness	ENSG00000227603.1,ENSG00000272911.1	RP11-165J3.6 | RP11-74E22.6	1	2	3
Adipose_Subcutaneous	CoCluster 12	N_1940	Irritability	ENSG00000136149.6,ENSG00000236565.2	RPL13AP25 | HNRNPA3P5	1	2	3
Adipose_Subcutaneous	CoCluster 13	N_1950	Sensitivity / hurt feelings	ENSG00000162384.9,ENSG00000213676.6,ENSG00000216906.2	C1orf123 | ATF6B | RP11-350J20.9	1	3	4
Adipose_Subcutaneous	CoCluster 14	N_1960	Fed-up feelings	ENSG00000267213.3	AC007773.2	1	1	2
Adipose_Subcutaneous	CoCluster 15	N_1990	Tense / 'highly strung'	ENSG00000269918.1,ENSG00000255310.2	AF131215.2 | AF131215.9	1	2	3
Adipose_Subcutaneous	CoCluster 16	N_2000,N_2070	Worry too long after embarrassment | Frequency of tenseness / restlessness in last 2 weeks	ENSG00000114054.9	PCCB	2	1	3
Adipose_Subcutaneous	CoCluster 17	N_20002_1075,N_6150_1,N_I25,S_411.4	Non-cancer illness code, self-reported: heart attack/myocardial infarction | Vascular/heart problems diagnosed by doctor: Heart attack | Diagnoses - main ICD10: I25 Chronic ischaemic heart disease | Coronary atherosclerosis	ENSG00000154305.12,ENSG00000272750.1,ENSG00000115486.7,ENSG00000261143.1	GGCX | MIA3 | RP11-114H24.5 | RP11-378J18.8	4	4	8
Adipose_Subcutaneous	CoCluster 18	N_20002_1111,N_6152_8	Non-cancer illness code, self-reported: asthma | Blood clot, DVT, bronchitis, emphysema, asthma, rhinitis, eczema, allergy diagnosed by doctor: Asthma	ENSG00000152804.6,ENSG00000256433.1	HHEX | RP1-102E24.8	2	2	4
Adipose_Subcutaneous	CoCluster 19	N_20002_1197,N_N20	Non-cancer illness code, self-reported: kidney stone/ureter stone/bladder stone | Diagnoses - main ICD10: N20 Calculus of kidney and ureter	ENSG00000169220.13	RGS14	2	1	3
Adipose_Subcutaneous	CoCluster 20	N_20002_1226,N_20003_1141191044	Non-cancer illness code, self-reported: hypothyroidism/myxoedema | Treatment/medication code: levothyroxine sodium	ENSG00000104388.10,ENSG00000146830.9	RAB2A | GIGYF1	2	2	4
Adipose_Subcutaneous	CoCluster 21	N_20003_1141146198,N_20002_1277,N_6148_2,S_365,S_365.1,S_365.11	Non-cancer illness code, self-reported: glaucoma | Treatment/medication code: xalatan 0.005% eye drops | Eye problems/disorders: Glaucoma | Glaucoma | Open-angle glaucoma | Primary open angle glaucoma	ENSG00000143183.12,ENSG00000224358.1,ENSG00000224842.2,ENSG00000136944.13,ENSG00000162836.7	LMX1B | TMCO1 | ACP6 | RP11-466F5.8 | RP11-123K19.1	6	5	11
Adipose_Subcutaneous	CoCluster 22	N_20002_1309	Non-cancer illness code, self-reported: osteoporosis	ENSG00000118785.9	SPP1	1	1	2
Adipose_Subcutaneous	CoCluster 23	N_20002_1387,N_2395_4	Non-cancer illness code, self-reported: hayfever/allergic rhinitis | Hair/balding pattern: Pattern 4	ENSG00000140575.8,ENSG00000103152.7,ENSG00000107186.12,ENSG00000171791.10,ENSG00000174705.7,ENSG00000183784.5	MPG | MPDZ | IQGAP1 | BCL2 | SH3PXD2B | C9orf66	2	6	8
Adipose_Subcutaneous	CoCluster 24	N_20003_1140862382	Treatment/medication code: becotide 50 inhaler	ENSG00000196301.3,ENSG00000196735.7,ENSG00000232629.4	HLA-DRB9 | HLA-DQA1 | HLA-DQB2	1	3	4
Adipose_Subcutaneous	CoCluster 25	N_20003_1140870390,S_496.2	Treatment/medication code: ferrous sulphate | Chronic bronchitis	ENSG00000213719.4,ENSG00000196652.7,ENSG00000244219.2	ZKSCAN5 | CLIC1 | GS1-259H13.2	2	3	5
Adipose_Subcutaneous	CoCluster 26	N_20003_1140881856,S_535	Treatment/medication code: salbutamol | Gastritis and duodenitis	ENSG00000179344.12	HLA-DQB1	2	1	3
Adipose_Subcutaneous	CoCluster 27	N_20002_1220,N_20002_1473,N_20003_1140884600,N_20110_9,N_22126,N_2443,S_174,S_250,S_250.1,S_250.2,S_250.7	Non-cancer illness code, self-reported: diabetes | Non-cancer illness code, self-reported: high cholesterol | Treatment/medication code: metformin | Illnesses of mother: Diabetes | Doctor diagnosed hayfever or allergic rhinitis | Diabetes diagnosed by doctor | Breast cancer | Diabetes mellitus | Type 1 diabetes | Type 2 diabetes | Diabetic retinopathy	ENSG00000029534.15,ENSG00000109501.9,ENSG00000147536.7,ENSG00000153814.7,ENSG00000169047.5,ENSG00000179115.6,ENSG00000179218.9,ENSG00000261379.1,ENSG00000272622.1,ENSG00000204314.6,ENSG00000273456.1,ENSG00000234936.1,ENSG00000183779.5,ENSG00000254038.1,ENSG00000183154.1,ENSG00000104313.13,ENSG00000271122.1,ENSG00000115221.6	ANK1 | EYA1 | WFS1 | ITGB6 | GINS4 | JAZF1 | IRS1 | FARSA | CALR | RP11-863K10.7 | ZNF703 | PRRT1 | AC010883.5 | RP11-419C23.1 | RP11-395N3.1 | RP11-379H18.1 | RP11-395N3.2 | RP11-686O6.2	11	18	29
Adipose_Subcutaneous	CoCluster 28	N_20003_1140909786,S_149	Treatment/medication code: beclometasone | Cancer of larynx pharynx nasal cavities	ENSG00000225914.1,ENSG00000229391.3	XXbac-BPG154L12.4 | HLA-DRB6	2	2	4
Adipose_Subcutaneous	CoCluster 29	N_2010	Suffer from 'nerves'	ENSG00000091164.8,ENSG00000125821.7,ENSG00000168488.14,ENSG00000176953.6,ENSG00000178188.10,ENSG00000178952.4,ENSG00000251417.1,ENSG00000259982.1	TXNL1 | DTD1 | ATXN2L | NFATC2IP | SH2B1 | TUFM | RP11-1348G14.4 | CDC37P1	1	8	9
Adipose_Subcutaneous	CoCluster 30	N_20107_1,N_R31,S_593	Illnesses of father: Heart disease | Diagnoses - main ICD10: R31 Unspecified haematuria | Hematuria	ENSG00000105329.5,ENSG00000142039.3	TGFB1 | CCDC97	3	2	5
Adipose_Subcutaneous	CoCluster 31	N_20110_5	Illnesses of mother: Breast cancer	ENSG00000272335.1	RP11-53O19.3	1	1	2
Adipose_Subcutaneous	CoCluster 32	N_20110_8	Illnesses of mother: High blood pressure	ENSG00000248265.1	RP11-834C11.3	1	1	2
Adipose_Subcutaneous	CoCluster 33	N_20116_1	Smoking status: Previous	ENSG00000146555.14,ENSG00000236708.1	SDK1 | AC073316.1	1	2	3
Adipose_Subcutaneous	CoCluster 34	N_20160	Ever smoked	ENSG00000103269.9,ENSG00000127580.11,ENSG00000161996.13,ENSG00000224356.3	RHBDL1 | WDR24 | WDR90 | RP11-151A6.4	1	4	5
Adipose_Subcutaneous	CoCluster 35	N_2090	Seen doctor (GP) for nerves, anxiety, tension or depression	ENSG00000149295.9,ENSG00000106460.14,ENSG00000137168.7	TMEM106B | PPIL1 | DRD2	1	3	4
Adipose_Subcutaneous	CoCluster 36	N_2247_1	Hearing difficulty/problems: Yes	ENSG00000166510.9	CCDC68	1	1	2
Adipose_Subcutaneous	CoCluster 37	N_2040,N_22127,N_2316,N_2794	Risk taking | Doctor diagnosed asthma | Wheeze or whistling in the chest in last year | Age started oral contraceptive pill	ENSG00000128573.18,ENSG00000138030.8,ENSG00000107485.11,ENSG00000233016.2,ENSG00000267270.1	GATA3 | FOXP2 | KHK | SNHG7 | AC139100.2	4	5	9
Adipose_Subcutaneous	CoCluster 38	N_2395_2,N_2395_3	Hair/balding pattern: Pattern 2 | Hair/balding pattern: Pattern 3	ENSG00000214401.4,ENSG00000262539.1	KANSL1-AS1 | RP11-259G18.3	2	2	4
Adipose_Subcutaneous	CoCluster 39	N_2492,N_137	Number of treatments/medications taken | Taking other prescription medications	ENSG00000119689.10,ENSG00000227403.1	DLST | AC009299.3	2	2	4
Adipose_Subcutaneous	CoCluster 40	N_2644,N_2405	Number of children fathered | Light smokers, at least 100 smokes in lifetime	ENSG00000175161.9,ENSG00000032219.14,ENSG00000268466.1	ARID4A | CADM2 | AL132989.1	2	3	5
Adipose_Subcutaneous	CoCluster 41	N_2724	Had menopause	ENSG00000087206.12,ENSG00000115216.9,ENSG00000115241.9,ENSG00000160867.10	UIMC1 | NRBP1 | PPM1G | FGFR4	1	4	5
Adipose_Subcutaneous	CoCluster 42	N_2986,N_6159_100	Started insulin within one year diagnosis of diabetes | Pain type(s) experienced in last month: None of the above	ENSG00000197728.5	RPS26	2	1	3
Adipose_Subcutaneous	CoCluster 43	N_4728	Leg pain on walking	ENSG00000273091.1	AP000255.6	1	1	2
Adipose_Subcutaneous	CoCluster 44	N_5843_1	Which eye(s) affected by myopia (short sight): Right eye	ENSG00000183208.8	GDPGP1	1	1	2
Adipose_Subcutaneous	CoCluster 45	N_6138_100,N_845	Qualifications: None of the above | Age completed full time education	ENSG00000139531.8,ENSG00000049167.9,ENSG00000087053.14,ENSG00000123411.10,ENSG00000166037.6,ENSG00000256885.1,ENSG00000204472.8,ENSG00000124198.8,ENSG00000124207.12,ENSG00000158517.9,ENSG00000162631.14	ERCC8 | MTMR2 | IKZF4 | ARFGEF2 | CSE1L | SUOX | NCF1 | NTNG1 | CEP57 | AIF1 | AP001877.1	2	11	13
Adipose_Subcutaneous	CoCluster 46	N_6147_1,S_367,S_367.1	Reason for glasses/contact lenses: For short-sightedness, i.e. only or mainly for distance viewing such as driving, cinema etc (called 'myopia') | Disorders of refraction and accommodation; blindness and low vision | Myopia	ENSG00000135437.5,ENSG00000205189.7	RDH5 | ZBTB10	3	2	5
Adipose_Subcutaneous	CoCluster 47	N_6148_1	Eye problems/disorders: Diabetes related eye disease	ENSG00000125398.5	SOX9	1	1	2
Adipose_Subcutaneous	CoCluster 48	N_6151_1,S_800	Fractured bone site(s): Ankle | Fracture of lower limb	ENSG00000002745.8	WNT16	2	1	3
Adipose_Subcutaneous	CoCluster 49	N_6152_100,N_6152_9	Blood clot, DVT, bronchitis, emphysema, asthma, rhinitis, eczema, allergy diagnosed by doctor: None of the above | Blood clot, DVT, bronchitis, emphysema, asthma, rhinitis, eczema, allergy diagnosed by doctor: Hayfever, allergic rhinitis or eczema	ENSG00000270210.1,ENSG00000141646.9,ENSG00000143224.13,ENSG00000162437.10,ENSG00000174004.5,ENSG00000101751.6,ENSG00000158850.10,ENSG00000165474.5,ENSG00000197070.9	POLI | SMAD4 | PPOX | B4GALT3 | RAVER2 | GJB2 | NRROS | ARRDC1 | RP11-373D23.3	2	9	11
Adipose_Subcutaneous	CoCluster 50	N_20003_1140861958,N_6153_1,N_6177_1	Treatment/medication code: simvastatin | Medication for cholesterol, blood pressure, diabetes, or take exogenous hormones: Cholesterol lowering medication | Medication for cholesterol, blood pressure or diabetes: Cholesterol lowering medication	ENSG00000087237.6,ENSG00000125510.11,ENSG00000171700.9,ENSG00000015520.10,ENSG00000104760.12,ENSG00000174595.4	NPC1L1 | CETP | FGL1 | OPRL1 | RGS19 | KLF14	3	6	9
Adipose_Subcutaneous	CoCluster 51	N_6155_7,N_6179_100,S_151	Vitamin and mineral supplements: Multivitamins +/- minerals | Mineral and other dietary supplements: None of the above | Cancer of stomach	ENSG00000165476.8,ENSG00000183463.5	REEP3 | URAD	3	2	5
Adipose_Subcutaneous	CoCluster 52	N_6159_7	Pain type(s) experienced in last month: Knee pain	ENSG00000204248.6	COL11A2	1	1	2
Adipose_Subcutaneous	CoCluster 53	N_6162_2	Types of transport used (excluding work): Walk	ENSG00000036257.8	CUL3	1	1	2
Adipose_Subcutaneous	CoCluster 54	N_6164_1	Types of physical activity in last 4 weeks: Walking for pleasure (not as a means of transport)	ENSG00000196502.7	SULT1A1	1	1	2
Adipose_Subcutaneous	CoCluster 55	N_6164_2	Types of physical activity in last 4 weeks: Other exercises (eg: swimming, cycling, keep fit, bowling)	ENSG00000254458.1	RP11-867G23.13	1	1	2
Adipose_Subcutaneous	CoCluster 56	N_6179_2	Mineral and other dietary supplements: Glucosamine	ENSG00000182010.6	RTKN2	1	1	2
Adipose_Subcutaneous	CoCluster 57	N_I21	Diagnoses - main ICD10: I21 Acute myocardial infarction	ENSG00000138380.13,ENSG00000144426.14	CARF | NBEAL1	1	2	3
Adipose_Subcutaneous	CoCluster 58	N_K80	Diagnoses - main ICD10: K80 Cholelithiasis	ENSG00000164535.10	DAGLB	1	1	2
Adipose_Subcutaneous	CoCluster 59	N_K40,N_N81,S_550,S_562,S_562.1	Diagnoses - main ICD10: K40 Inguinal hernia | Diagnoses - main ICD10: N81 Female genital prolapse | Abdominal hernia | Diverticulosis and diverticulitis | Diverticulosis	ENSG00000103196.7,ENSG00000260396.1,ENSG00000225920.2,ENSG00000118961.10,ENSG00000136999.4,ENSG00000140323.4,ENSG00000228989.1	CRISPLD2 | C2orf43 | NOV | DISP2 | RIMKLBP2 | AC133528.2 | AC012065.7	5	7	12
Adipose_Subcutaneous	CoCluster 60	N_102,S_473.4,S_528.6	Pulse rate, automated reading | Voice disturbance | Leukoplakia of oral mucosa	ENSG00000064989.8,ENSG00000087085.9,ENSG00000101608.8,ENSG00000164707.11,ENSG00000176054.6,ENSG00000230795.2,ENSG00000266441.1,ENSG00000273219.1	CALCRL | ACHE | MYL12A | SLC13A4 | RPL23P2 | HLA-K | RP11-91I8.3 | RP11-644N4.1	3	8	11
Adipose_Subcutaneous	CoCluster 61	N_1070	Time spent watching television (TV)	ENSG00000183527.7,ENSG00000185019.12,ENSG00000204469.8	PSMG1 | UBOX5 | PRRC2A	1	3	4
Adipose_Subcutaneous	CoCluster 62	N_1080	Time spent using computer	ENSG00000262223.2,ENSG00000102890.10,ENSG00000102977.9	ELMO3 | ACD | RP11-1055B8.3	1	3	4
Adipose_Subcutaneous	CoCluster 63	N_1100	Drive faster than motorway speed limit	ENSG00000118473.17,ENSG00000188981.6	SGIP1 | MSANTD1	1	2	3
Adipose_Subcutaneous	CoCluster 64	N_1160	Sleep duration	ENSG00000100596.2,ENSG00000147813.11,ENSG00000255050.1,ENSG00000257365.3,ENSG00000271912.1	SPTLC2 | NAPRT1 | RP11-661A12.9 | FNTB | RP11-661A12.14	1	5	6
Adipose_Subcutaneous	CoCluster 65	N_1170	Getting up in morning	ENSG00000100429.13,ENSG00000131849.10,ENSG00000170638.5,ENSG00000188130.9,ENSG00000268912.1	HDAC10 | ZNF132 | TRABD | MAPK12 | CTD-2619J13.17	1	5	6
Adipose_Subcutaneous	CoCluster 66	N_1180	Morning/evening person (chronotype)	ENSG00000185658.9,ENSG00000205659.6	BRWD1 | LIN52	1	2	3
Adipose_Subcutaneous	CoCluster 67	N_1190	Nap during day	ENSG00000169302.10,ENSG00000185697.12,ENSG00000234688.1,ENSG00000250343.1,ENSG00000255568.2	STK32A | MYBL1 | RP1-293L6.1 | CTC-255N20.1 | BRWD1-IT2	1	5	6
Adipose_Subcutaneous	CoCluster 68	N_1200	Sleeplessness / insomnia	ENSG00000113658.12	SMAD5	1	1	2
Adipose_Subcutaneous	CoCluster 69	N_20116_2,N_3456	Smoking status: Current | Number of cigarettes currently smoked daily (current cigarette smokers)	ENSG00000170835.10	CEL	2	1	3
Adipose_Subcutaneous	CoCluster 70	N_1249	Past tobacco smoking	ENSG00000167720.8,ENSG00000115808.7,ENSG00000135454.9	STRN | B4GALNT1 | SRR	1	3	4
Adipose_Subcutaneous	CoCluster 71	N_2020,N_1239,N_1279	Current tobacco smoking | Exposure to tobacco smoke outside home | Loneliness, isolation	ENSG00000172247.3,ENSG00000070081.11,ENSG00000077063.6	NUCB2 | CTTNBP2 | C1QTNF4	3	3	6
Adipose_Subcutaneous	CoCluster 72	N_135	Number of self-reported non-cancer illnesses	ENSG00000198740.4,ENSG00000103599.15,ENSG00000104497.9,ENSG00000231942.3	IQCH | SNX16 | ZNF652 | HNRNPA1P36	1	4	5
Adipose_Subcutaneous	CoCluster 73	N_6164_4,N_1558,N_2385	Alcohol intake frequency. | Relative age voice broke | Types of physical activity in last 4 weeks: Light DIY (eg: pruning, watering the lawn)	ENSG00000197165.6,ENSG00000233232.2,ENSG00000160828.13,ENSG00000196275.9	STAG3L2 | GTF2IRD2 | SULT1A2 | NPIPB7	3	4	7
Adipose_Subcutaneous	CoCluster 74	N_1578,N_2734	Average weekly champagne plus white wine intake | Number of live births	ENSG00000149485.12	FADS1	2	1	3
Adipose_Subcutaneous	CoCluster 75	N_1598	Average weekly spirits intake	ENSG00000217027.1	RP1-83M4.2	1	1	2
Adipose_Subcutaneous	CoCluster 76	N_1687	Comparative body size at age 10	ENSG00000120071.8,ENSG00000131196.13,ENSG00000131484.3,ENSG00000137218.6,ENSG00000176681.10,ENSG00000228696.4,ENSG00000243477.1,ENSG00000266918.1,ENSG00000267198.1	KANSL1 | NFATC1 | RP11-798G7.5 | FRS3 | LRRC37A | ARL17B | NAT6 | RP11-798G7.8 | RP11-798G7.6	1	9	10
Adipose_Subcutaneous	CoCluster 77	N_20022	Birth weight	ENSG00000072778.15,ENSG00000107679.10,ENSG00000186152.6	ACADVL | PLEKHA1 | LILRP1	1	3	4
Adipose_Subcutaneous	CoCluster 78	N_20023	Mean time to correctly identify matches	ENSG00000162877.8,ENSG00000124140.8,ENSG00000135045.6,ENSG00000144746.6,ENSG00000178966.11,ENSG00000260075.1	SLC12A5 | C9orf40 | ARL6IP5 | PM20D1 | RMI1 | NSFP1	1	6	7
Adipose_Subcutaneous	CoCluster 79	N_20154	Forced expiratory volume in 1-second (FEV1), predicted percentage	ENSG00000247934.3,ENSG00000141570.6,ENSG00000149489.4,ENSG00000149499.7	CBX8 | ROM1 | EML3 | RP11-967K21.1	1	4	5
Adipose_Subcutaneous	CoCluster 80	N_20161,N_20162	Pack years of smoking PREVIEW ONLY | Pack years adult smoking as proportion of life span exposed to smoking PREVIEW ONLY	ENSG00000184616.7,ENSG00000088808.12,ENSG00000126214.16,ENSG00000126215.9,ENSG00000198077.6,ENSG00000269940.1,ENSG00000269958.1	PPP1R13B | KLC1 | XRCC3 | AC004166.6 | CYP2A7 | RP11-73M18.7 | RP11-73M18.8	2	7	9
Adipose_Subcutaneous	CoCluster 81	N_2050	Frequency of depressed mood in last 2 weeks	ENSG00000114378.12,ENSG00000236333.3	HYAL1 | TRHDE-AS1	1	2	3
Adipose_Subcutaneous	CoCluster 82	N_2080	Frequency of tiredness / lethargy in last 2 weeks	ENSG00000149100.8,ENSG00000261226.1	EIF3M | RP11-830F9.7	1	2	3
Adipose_Subcutaneous	CoCluster 83	N_21001,N_23099,N_23100,N_23111,N_23115,N_23119,N_23120,N_23123,N_23124,S_318,S_495	Body mass index (BMI) | Body fat percentage | Whole body fat mass | Leg fat percentage (right) | Leg fat percentage (left) | Arm fat percentage (right) | Arm fat mass (right) | Arm fat percentage (left) | Arm fat mass (left) | Tobacco use disorder | Asthma	ENSG00000084636.13,ENSG00000235790.3,ENSG00000189339.7,ENSG00000102572.10,ENSG00000227775.3,ENSG00000233081.1,ENSG00000257410.1,ENSG00000023516.7,ENSG00000136875.8,ENSG00000159899.10,ENSG00000232912.1,ENSG00000179195.11,ENSG00000254558.1,ENSG00000116406.14,ENSG00000148225.11,ENSG00000148346.7,ENSG00000155099.3,ENSG00000107185.8,ENSG00000130803.10,ENSG00000188000.2,ENSG00000006377.9,ENSG0000023176…	DLX6 | AKAP11 | COL16A1 | STK24 | RGP1 | EDEM3 | ZNF317 | PRPF4 | WDR31 | LCN2 | TMEM55A | NPR2 | ZNF664 | OR7D2 | SLC35E2B | RP1-283E3.4 | DLX6-AS1 | RP5-1115A15.1 | RP11-440G5.2 | RP11-73M7.6 | CTB-47B11.3 | CTB-109A12.1 | RP11-81M19.3 | RP11-2H8.2	11	24	35
Adipose_Subcutaneous	CoCluster 84	N_2178	Overall health rating	ENSG00000140807.4,ENSG00000261685.2,ENSG00000101079.16,ENSG00000196189.8,ENSG00000228672.2	NDRG3 | NKD1 | SEMA4A | PROB1 | RP11-401P9.4	1	5	6
Adipose_Subcutaneous	CoCluster 85	N_1210,N_20002_1223,N_20107_9,N_20111_9,N_6138_2,N_I83,N_L03,N_1697,N_20015,N_20016,N_20151,N_20153,N_21002,N_23101,N_23102,N_23105,N_23106,N_23107,N_23108,N_23109,N_23110,N_23112,N_23113,N_23114,N_23116,N_23117,N_23118,N_23121,N_23122,N_23125,N_23126,N_23127,N_23128,N_23129,N_23130,N_3062,N_46,N_48,N_49,N_50,N_924,S_272,S_272.1,S_278,S_351,S_530.14,S_681.3,S_681.5,S_681.6,S_716,S_716.9,S_740.9,S…	Snoring | Comparative height size at age 10 | Non-cancer illness code, self-reported: type 2 diabetes | Sitting height | Fluid intelligence score | Illnesses of father: Diabetes | Illnesses of siblings: Diabetes | Forced vital capacity (FVC), Best measure | Forced expiratory volume in 1-second (FEV1), predicted | Weight | Whole body fat-free mass | Whole body water mass | Basal metabolic rate | I…	ENSG00000169203.12,ENSG00000198056.9,ENSG00000118971.3,ENSG00000188211.4,ENSG00000260196.1,ENSG00000177311.6,ENSG00000054282.11,ENSG00000170092.10,ENSG00000178809.7,ENSG00000205583.9,ENSG00000127957.12,ENSG00000135213.8,ENSG00000182319.5,ENSG00000124243.13,ENSG00000245937.3,ENSG00000243317.3,ENSG00000162613.12,ENSG00000068745.10,ENSG00000078177.9,ENSG00000103253.13,ENSG00000116883.8,ENSG000001635…	ABCC8 | CD79B | PKD1 | MLXIPL | MAP4K5 | RCN1 | SDCCAG8 | IP6K2 | IKBKAP | CYBRD1 | N4BP2 | DICER1 | NELFCD | PRPF6 | PXMP4 | HAGHL | ATP13A1 | AP1S1 | PSMB3 | UMPS | WRAP73 | RP11-268J15.5 | CCND2 | C2orf40 | ADRA1A | CALD1 | SSPN | BCAS4 | PLAGL2 | PMS2P3 | TUBGCP6 | BCL2L2 | CDC16 | EMILIN2 | INADL | CDK8 | YWHAQ | POM121C | MPHOSPH6 | KIAA1614 | VPS36 | FAM13A | GALNT1 | C18orf8 | NPC1 | THSD…	53	135	188
Adipose_Subcutaneous	CoCluster 86	N_2375	Relative age of first facial hair	ENSG00000157837.11,ENSG00000092607.9,ENSG00000052850.5,ENSG00000109944.6,ENSG00000127663.10,ENSG00000165637.9	ALX4 | TBX15 | C11orf63 | KDM4B | SPPL3 | VDAC2	1	6	7
Adipose_Subcutaneous	CoCluster 87	N_2714	Age when periods started (menarche)	ENSG00000273199.1,ENSG00000163659.8,ENSG00000176783.10,ENSG00000172500.8,ENSG00000172543.3,ENSG00000196821.5,ENSG00000246523.3	TIPARP | FIBP | CTSW | RUFY1 | C6orf106 | RP11-736K20.6 | AP000692.10	1	7	8
Adipose_Subcutaneous	CoCluster 88	N_2744	Birth weight of first child	ENSG00000175826.7,ENSG00000139679.11,ENSG00000139687.9,ENSG00000163257.6,ENSG00000169738.3,ENSG00000259416.2	LPAR6 | RB1 | DCAF16 | DCXR | CTDNEP1 | RP11-158M2.5	1	6	7
Adipose_Subcutaneous	CoCluster 89	N_2754	Age at first live birth	ENSG00000115112.7,ENSG00000176974.13,ENSG00000183426.11,ENSG00000183793.9	TFCP2L1 | SHMT1 | NPIPA1 | NPIPA5	1	4	5
Adipose_Subcutaneous	CoCluster 90	N_1568,N_2764	Average weekly red wine intake | Age at last live birth	ENSG00000148572.10,ENSG00000141425.13	RPRD1A | NRBF2	2	2	4
Adipose_Subcutaneous	CoCluster 91	N_30510	Creatinine (enzymatic) in urine	ENSG00000100024.10,ENSG00000115073.6,ENSG00000198890.6	UPB1 | ACTR1B | PRMT6	1	3	4
Adipose_Subcutaneous	CoCluster 92	N_20150,N_3063	Forced expiratory volume in 1-second (FEV1), Best measure | Forced expiratory volume in 1-second (FEV1)	ENSG00000117122.9,ENSG00000129596.4,ENSG00000134255.9,ENSG00000143067.4,ENSG00000169228.9,ENSG00000175356.8,ENSG00000175691.8,ENSG00000178222.8,ENSG00000064309.10,ENSG00000196743.4,ENSG00000265519.1	CDON | MFAP2 | CDO1 | CEPT1 | ZNF697 | RAB24 | SCUBE2 | ZNF77 | RNF212 | GM2A | CTD-3157E16.1	2	11	13
Adipose_Subcutaneous	CoCluster 93	N_3064	Peak expiratory flow (PEF)	ENSG00000181885.14,ENSG00000135074.11,ENSG00000141905.13,ENSG00000265554.1	ADAM19 | NFIC | CLDN7 | RP11-419J16.1	1	4	5
Adipose_Subcutaneous	CoCluster 94	N_399	Number of incorrect matches in round	ENSG00000010704.14,ENSG00000051596.5	HFE | THOC3	1	2	3
Adipose_Subcutaneous	CoCluster 95	N_4106,N_4125	Heel bone mineral density (BMD) T-score, automated (left) | Heel bone mineral density (BMD) T-score, automated (right)	ENSG00000099194.5,ENSG00000179833.4,ENSG00000183762.8,ENSG00000187583.6,ENSG00000116786.7	SCD | PLEKHM2 | SERTAD2 | KREMEN1 | PLEKHN1	2	5	7
Adipose_Subcutaneous	CoCluster 96	N_4194	Pulse rate	ENSG00000231518.1,ENSG00000100211.6,ENSG00000109099.9,ENSG00000175106.12,ENSG00000223878.1,ENSG00000228274.3,ENSG00000235387.1,ENSG00000239704.6	CBY1 | PMP22 | TVP23C | AC005517.3 | RP3-508I15.9 | RP11-327L3.3 | LINC00961 | CDRT4	1	8	9
Adipose_Subcutaneous	CoCluster 97	N_47	Hand grip strength (right)	ENSG00000163933.5,ENSG00000144567.6,ENSG00000173917.9,ENSG00000175003.8,ENSG00000203485.8,ENSG00000237854.3	FAM134A | RFT1 | HOXB2 | SLC22A1 | INF2 | LINC00674	1	6	7
Adipose_Subcutaneous	CoCluster 98	N_4814	Tinnitus severity/nuisance	ENSG00000187773.7	FAM69C	1	1	2
Adipose_Subcutaneous	CoCluster 99	N_5507	Leg pain on walking : action taken	ENSG00000174373.11	RALGAPA1	1	1	2
Adipose_Subcutaneous	CoCluster 100	N_78	Heel bone mineral density (BMD) T-score, automated	ENSG00000066248.10,ENSG00000183431.7,ENSG00000188897.4,ENSG00000198755.6	NGEF | SF3A3 | CTD-3088G3.8 | RPL10A	1	4	5
Adipose_Subcutaneous	CoCluster 101	N_6138_1,N_806	Qualifications: College or University degree | Job involves mainly walking or standing	ENSG00000011590.9,ENSG00000089597.12,ENSG00000105668.3,ENSG00000116957.8,ENSG00000126267.4,ENSG00000178773.10,ENSG00000188599.13,ENSG00000260735.1,ENSG00000064726.5,ENSG00000183230.12,ENSG00000186322.9,ENSG00000196648.6,ENSG00000243708.4,ENSG00000243789.6,ENSG00000249115.4,ENSG00000260814.2	ZBTB32 | BTBD1 | GANAB | UPK1A | TBCE | COX6B1 | CPNE7 | CTNNA3 | RP13-608F4.1 | NPIPP1 | GOLGA6L9 | PLA2G4B | JMJD7 | HAUS5 | RP11-72I8.1 | RP11-107F6.3	2	16	18
Adipose_Subcutaneous	CoCluster 102	N_4548,N_816	Health satisfaction | Job involves heavy manual or physical work	ENSG00000163431.11,ENSG00000198547.4	LMOD1 | C20orf203	2	2	4
Adipose_Subcutaneous	CoCluster 103	N_943	Frequency of stair climbing in last 4 weeks	ENSG00000197062.7,ENSG00000197279.3,ENSG00000216901.1,ENSG00000226524.2,ENSG00000235109.3	RP5-874C20.3 | ZNF165 | AL022393.7 | RP1-102H19.8 | ZSCAN31	1	5	6
Adipose_Subcutaneous	CoCluster 104	S_070	Viral hepatitis	ENSG00000226742.3	HSBP1L1	1	1	2
Adipose_Subcutaneous	CoCluster 105	S_070.9	Hepatitis NOS	ENSG00000261126.3	RBFADN	1	1	2
Adipose_Subcutaneous	CoCluster 106	S_079	Viral infection	ENSG00000165959.7	CLMN	1	1	2
Adipose_Subcutaneous	CoCluster 107	S_1005	Other symptoms	ENSG00000185437.9	SH3BGR	1	1	2
Adipose_Subcutaneous	CoCluster 108	S_1008	Crushing or internal injury to organs	ENSG00000160766.10,ENSG00000236263.1	GBAP1 | RP11-263K19.6	1	2	3
Adipose_Subcutaneous	CoCluster 109	S_1013	Asphyxia and hypoxemia	ENSG00000166173.9,ENSG00000259744.1	LARP6 | RP11-138H8.6	1	2	3
Adipose_Subcutaneous	CoCluster 110	S_110,S_110.1	Dermatophytosis / Dermatomycosis | Dermatophytosis	ENSG00000134042.8	MRO	2	1	3
Adipose_Subcutaneous	CoCluster 111	S_145	Cancer of mouth	ENSG00000155530.2	LRGUK	1	1	2
Adipose_Subcutaneous	CoCluster 112	S_149.1	Cancer of oropharynx	ENSG00000231236.2	AP001604.3	1	1	2
Adipose_Subcutaneous	CoCluster 113	S_157	Pancreatic cancer	ENSG00000008517.12	IL32	1	1	2
Adipose_Subcutaneous	CoCluster 114	S_172,S_172.2	Skin cancer | Other non-epithelial cancer of skin	ENSG00000245025.2	RP11-875O11.1	2	1	3
Adipose_Subcutaneous	CoCluster 115	S_189.2,S_189.21	Cancer of bladder | Malignant neoplasm of bladder	ENSG00000175985.8,ENSG00000207650.1,ENSG00000205362.6	PLEKHD1 | MT1A | MIR570	2	3	5
Adipose_Subcutaneous	CoCluster 116	S_191,S_191.1,S_191.11,S_561.2	Manlignant and unknown neoplasms of brain and nervous system | Cancer of brain and nervous system | Cancer of brain | Flatulence	ENSG00000196355.2,ENSG00000231160.5,ENSG00000101216.6	GMEB2 | AC021860.1 | RP11-617D20.1	4	3	7
Adipose_Subcutaneous	CoCluster 117	S_200.1	Polycythemia vera	ENSG00000135253.9	KCP	1	1	2
Adipose_Subcutaneous	CoCluster 118	S_202.24	Large cell lymphoma	ENSG00000223534.1	HLA-DQB1-AS1	1	1	2
Adipose_Subcutaneous	CoCluster 119	S_204.1,S_204.12	Lymphoid leukemia | Lymphoid leukemia chronic	ENSG00000271216.1,ENSG00000026103.15,ENSG00000231607.4,ENSG00000251396.2,ENSG00000261438.1	FAS | DLEU2 | RP11-163N6.2 | RP11-399O19.9 | LINC01050	2	5	7
Adipose_Subcutaneous	CoCluster 120	S_214	Lipoma	ENSG00000065613.9,ENSG00000107960.6	SLK | OBFC1	1	2	3
Adipose_Subcutaneous	CoCluster 121	S_214.1	Lipoma of skin and subcutaneous tissue	ENSG00000136104.14,ENSG00000186891.9	RNASEH2B | TNFRSF18	1	2	3
Adipose_Subcutaneous	CoCluster 122	S_215	Other benign neoplasm of connective and other soft tissue	ENSG00000108654.7,ENSG00000258890.2	DDX5 | CEP95	1	2	3
Adipose_Subcutaneous	CoCluster 123	S_172.1,S_172.11,S_216	Melanomas of skin dx or hx | Melanomas of skin | Benign neoplasm of skin	ENSG00000099810.14,ENSG00000260461.1	MTAP | RP11-541N10.3	3	2	5
Adipose_Subcutaneous	CoCluster 124	S_226	Benign neoplasm of thyroid glands	ENSG00000237870.2	AC073130.1	1	1	2
Adipose_Subcutaneous	CoCluster 125	S_242	Thyrotoxicosis with or without goiter	ENSG00000163568.9,ENSG00000233473.2	AIM2 | RP11-520H16.4	1	2	3
Adipose_Subcutaneous	CoCluster 126	S_244	Hypothyroidism	ENSG00000042832.7,ENSG00000129292.16	TG | PHF20L1	1	2	3
Adipose_Subcutaneous	CoCluster 127	S_244.4	Hypothyroidism NOS	ENSG00000050344.8,ENSG00000140931.15	NFE2L3 | CMTM3	1	2	3
Adipose_Subcutaneous	CoCluster 128	S_245,S_245.2	Thyroiditis | Chronic thyroiditis	ENSG00000263120.1	RP5-1107A17.4	2	1	3
Adipose_Subcutaneous	CoCluster 129	S_251,S_251.1	Other disorders of pancreatic internal secretion | Hypoglycemia	ENSG00000160307.5	S100B	2	1	3
Adipose_Subcutaneous	CoCluster 130	S_253.2	Pituitary hypofunction	ENSG00000136111.8	TBC1D4	1	1	2
Adipose_Subcutaneous	CoCluster 131	S_261,S_261.2	Vitamin deficiency | Vitamin B-complex deficiencies	ENSG00000204257.10,ENSG00000234745.5	HLA-DMA | HLA-B	2	2	4
Adipose_Subcutaneous	CoCluster 132	S_261.4	Vitamin D deficiency	ENSG00000100065.10	CARD10	1	1	2
Adipose_Subcutaneous	CoCluster 133	S_262	Mineral deficiency NEC	ENSG00000115183.9,ENSG00000168743.8	TANC1 | NPNT	1	2	3
Adipose_Subcutaneous	CoCluster 134	S_272.11	Hypercholesterolemia	ENSG00000164010.9	ERMAP	1	1	2
Adipose_Subcutaneous	CoCluster 135	N_20002_1466,S_274.1	Non-cancer illness code, self-reported: gout | Gout	ENSG00000165449.7,ENSG00000141384.7	TAF4B | SLC16A9	2	2	4
Adipose_Subcutaneous	CoCluster 136	S_276.13	Hyperpotassemia	ENSG00000154760.9,ENSG00000158270.10,ENSG00000205045.4,ENSG00000264433.1,ENSG00000264932.2,ENSG00000267369.1	SLFN13 | COLEC12 | SLFN12L | RP11-720L2.3 | Y_RNA_chr17 | RP11-1094M14.8	1	6	7
Adipose_Subcutaneous	CoCluster 137	S_276.41	Acidosis	ENSG00000175538.6	KCNE3	1	1	2
Adipose_Subcutaneous	CoCluster 138	S_279.7	Other immunological findings	ENSG00000260805.1	RP11-61J19.4	1	1	2
Adipose_Subcutaneous	CoCluster 139	S_280.2	Iron deficiency anemia secondary to blood loss (chronic)	ENSG00000146054.13,ENSG00000250900.2	TRIM7 | CTC-338M12.6	1	2	3
Adipose_Subcutaneous	CoCluster 140	S_285.1	Acute posthemorrhagic anemia	ENSG00000177595.13	PIDD	1	1	2
Adipose_Subcutaneous	CoCluster 141	S_285.22	Anemia in neoplastic disease	ENSG00000114771.9	AADAC	1	1	2
Adipose_Subcutaneous	CoCluster 142	S_289.3	Personal history of diseases of blood and blood-forming organs	ENSG00000108064.6	TFAM	1	1	2
Adipose_Subcutaneous	CoCluster 143	S_289.4	Lymphadenitis	ENSG00000127220.5	ABHD8	1	1	2
Adipose_Subcutaneous	CoCluster 144	S_290.1	Dementias	ENSG00000253397.1	RP11-597M17.1	1	1	2
Adipose_Subcutaneous	CoCluster 145	S_293.1	Swelling mass or lump in head and neck [Space-occupying lesion intracranial NOS]	ENSG00000122870.7	BICC1	1	1	2
Adipose_Subcutaneous	CoCluster 146	S_295,S_295.1	Schizophrenia and other psychotic disorders | Schizophrenia	ENSG00000187105.4	HEATR4	2	1	3
Adipose_Subcutaneous	CoCluster 147	S_296.22	Major depressive disorder	ENSG00000156261.8	CCT8	1	1	2
Adipose_Subcutaneous	CoCluster 148	S_297	Suicidal ideation or attempt	ENSG00000095917.9,ENSG00000260182.1	TPSD1 | RP11-616M22.5	1	2	3
Adipose_Subcutaneous	CoCluster 149	S_300.12	Agorophobia social phobia and panic disorder	ENSG00000161981.6	SNRNP25	1	1	2
Adipose_Subcutaneous	CoCluster 150	S_303	Psychogenic and somatoform disorders	ENSG00000120832.5	MTERFD3	1	1	2
Adipose_Subcutaneous	CoCluster 151	S_304	Adjustment reaction	ENSG00000133962.3,ENSG00000165929.8,ENSG00000260711.1	CATSPERB | TC2N | RP11-747H7.3	1	3	4
Adipose_Subcutaneous	CoCluster 152	N_30530,S_306	Sodium in urine | Other mental disorder	ENSG00000078043.11,ENSG00000177627.5,ENSG00000187166.1,ENSG00000261367.1	PIAS2 | C12orf54 | H1FNT | RP11-455F5.4	2	4	6
Adipose_Subcutaneous	CoCluster 153	S_317.11	Alcoholic liver damage	ENSG00000196616.8	ADH1B	1	1	2
Adipose_Subcutaneous	CoCluster 154	S_323	Encephalitis	ENSG00000067836.8	ROGDI	1	1	2
Adipose_Subcutaneous	CoCluster 155	S_324	Other CNS infection and poliomyelitis	ENSG00000157833.8	GAREML	1	1	2
Adipose_Subcutaneous	CoCluster 156	S_331.9	Cerebral degeneration unspecified	ENSG00000119471.10	HSDL2	1	1	2
Adipose_Subcutaneous	CoCluster 157	S_332	Parkinson's disease	ENSG00000105258.4	POLR2I	1	1	2
Adipose_Subcutaneous	CoCluster 158	S_333.1	Essential tremor	ENSG00000166532.11,ENSG00000109625.14,ENSG00000136044.7,ENSG00000155275.14	CPZ | APPL2 | TRMT44 | RIMKLB	1	4	5
Adipose_Subcutaneous	CoCluster 159	S_335	Multiple sclerosis	ENSG00000115137.7,ENSG00000182372.6,ENSG00000253982.1	DNAJC27 | CLN8 | CTD-2336O2.1	1	3	4
Adipose_Subcutaneous	CoCluster 160	S_338.1	Acute pain	ENSG00000198185.7,ENSG00000215452.3	ZNF334 | ZNF663P	1	2	3
Adipose_Subcutaneous	CoCluster 161	S_338.2	Chronic pain	ENSG00000112053.9	SLC26A8	1	1	2
Adipose_Subcutaneous	CoCluster 162	S_339	Other headache syndromes	ENSG00000106258.9,ENSG00000185442.8,ENSG00000263916.1	CYP3A5 | FAM174B | RP11-110H1.4	1	3	4
Adipose_Subcutaneous	CoCluster 163	S_340	Migraine	ENSG00000034053.10,ENSG00000129595.8	APBA2 | EPB41L4A	1	2	3
Adipose_Subcutaneous	CoCluster 164	S_340.1,S_350.1	Migrain with aura | Abnormal involuntary movements	ENSG00000137076.14	TLN1	2	1	3
Adipose_Subcutaneous	CoCluster 165	S_344	Other paralytic syndromes	ENSG00000160299.12,ENSG00000182362.9,ENSG00000226180.2,ENSG00000239415.1	PCNT | YBEY | AC010536.1 | AP001469.9	1	4	5
Adipose_Subcutaneous	CoCluster 166	S_345.1	Epilepsy	ENSG00000169136.4,ENSG00000213024.6	ATF5 | NUP62	1	2	3
Adipose_Subcutaneous	CoCluster 167	S_349	Other and unspecified disorders of the nervous system	ENSG00000259344.1	RP11-566K19.6	1	1	2
Adipose_Subcutaneous	CoCluster 168	S_350.3	Lack of coordination	ENSG00000240089.2,ENSG00000261011.1	BMS1P3 | RP11-96C23.11	1	2	3
Adipose_Subcutaneous	CoCluster 169	S_352.1	Trigeminal nerve disorders [CN5]	ENSG00000119414.7,ENSG00000136933.12	PPP6C | RABEPK	1	2	3
Adipose_Subcutaneous	CoCluster 170	S_352.2	Facial nerve disorders [CN7]	ENSG00000133624.9,ENSG00000173811.6	ZNF767 | CCDC13-AS1	1	2	3
Adipose_Subcutaneous	CoCluster 171	S_358	Myoneural disorders	ENSG00000165806.15	CASP7	1	1	2
Adipose_Subcutaneous	CoCluster 172	S_359,S_359.2	Muscular dystrophies and other myopathies | Myopathy	ENSG00000227450.2,ENSG00000108292.12,ENSG00000056661.9	PCGF2 | MLLT6 | CTB-58E17.5	2	3	5
Adipose_Subcutaneous	CoCluster 173	S_362.4	Retinal vascular changes and abnomalities	ENSG00000176623.7,ENSG00000272168.1	RMDN1 | CASC15	1	2	3
Adipose_Subcutaneous	CoCluster 174	N_1970,S_365.2	Nervous feelings | Primary angle-closure glaucoma	ENSG00000103510.15,ENSG00000204427.7,ENSG00000258819.1	KAT8 | ABHD16A | RP11-7F17.3	2	3	5
Adipose_Subcutaneous	CoCluster 175	S_366,S_366.2	Cataract | Senile cataract	ENSG00000261888.1,ENSG00000142405.17	NLRP12 | AC144831.1	2	2	4
Adipose_Subcutaneous	CoCluster 176	S_368.2	Diplopia and disorders of binocular vision	ENSG00000153317.10	ASAP1	1	1	2
Adipose_Subcutaneous	CoCluster 177	S_368.9	Subjective visual disturbances	ENSG00000042062.7	FAM65C	1	1	2
Adipose_Subcutaneous	CoCluster 178	S_370	Keratitis	ENSG00000119715.10,ENSG00000258454.1	ESRRB | RP11-361H10.3	1	2	3
Adipose_Subcutaneous	CoCluster 179	S_375	Disorders of lacrimal system	ENSG00000108622.6,ENSG00000224383.3	ICAM2 | C17orf72	1	2	3
Adipose_Subcutaneous	CoCluster 180	S_378.1	Strabismus (not specified as paralytic)	ENSG00000107937.14	GTPBP4	1	1	2
Adipose_Subcutaneous	CoCluster 181	S_379.2	Disorders of vitreous body	ENSG00000153666.5	GOLGA8I	1	1	2
Adipose_Subcutaneous	CoCluster 182	S_379.3	Aphakia and other disorders of lens	ENSG00000163875.11,ENSG00000232273.1	MEAF6 | FTH1P1	1	2	3
Adipose_Subcutaneous	CoCluster 183	S_380.1	Otitis externa	ENSG00000080947.10,ENSG00000235241.1,ENSG00000238142.1	CROCCP3 | RP11-108M9.5 | RP11-108M9.4	1	3	4
Adipose_Subcutaneous	CoCluster 184	S_380.4	Impacted cerumen	ENSG00000134779.10	TPGS2	1	1	2
Adipose_Subcutaneous	CoCluster 185	S_381	Otitis media and Eustachian tube disorders	ENSG00000260778.2	MIR940	1	1	2
Adipose_Subcutaneous	CoCluster 186	S_381.9	Otorrhea	ENSG00000160255.12	ITGB2	1	1	2
Adipose_Subcutaneous	CoCluster 187	S_382	Otalgia	ENSG00000197847.8	SLC22A20	1	1	2
Adipose_Subcutaneous	CoCluster 188	S_384	Other disorders of tympanic membrane	ENSG00000103111.10,ENSG00000205078.5,ENSG00000259005.1,ENSG00000270000.1	MON1B | SYCE1L | RP3-449M8.6 | RP3-449M8.9	1	4	5
Adipose_Subcutaneous	CoCluster 189	S_385	Other disorders of middle ear and mastoid	ENSG00000213672.3	NCKIPSD	1	1	2
Adipose_Subcutaneous	CoCluster 190	S_385.5	Tympanosclerosis and middle ear disease related to otitis media	ENSG00000176476.4	CCDC101	1	1	2
Adipose_Subcutaneous	CoCluster 191	S_386.2	Peripheral or central vertigo	ENSG00000145220.9,ENSG00000168826.11	LYAR | ZBTB49	1	2	3
Adipose_Subcutaneous	CoCluster 192	S_386.3	Labyrinthitis	ENSG00000116198.8,ENSG00000130764.5	CEP104 | LRRC47	1	2	3
Adipose_Subcutaneous	CoCluster 193	S_395.1	Nonrheumatic mitral valve disorders	ENSG00000225151.6	AC103965.1	1	1	2
Adipose_Subcutaneous	CoCluster 194	S_396	Abnormal heart sounds	ENSG00000164308.12	ERAP2	1	1	2
Adipose_Subcutaneous	CoCluster 195	N_1980,N_20002_1065,N_20003_1140860806,N_20003_1140879802,N_20003_1141194794,N_2257,N_6150_100,N_6150_4,N_6153_100,N_6153_2,N_6177_100,N_6177_2,N_4079,N_4080,S_211,S_250.41,S_274,S_317.1,S_334.2,S_375.2,S_401,S_401.1,S_411,S_681,S_722,S_949	Worrier / anxious feelings | Non-cancer illness code, self-reported: hypertension | Treatment/medication code: ramipril | Treatment/medication code: amlodipine | Treatment/medication code: bendroflumethiazide | Hearing difficulty/problems with background noise | Diastolic blood pressure, automated reading | Systolic blood pressure, automated reading | Vascular/heart problems diagnosed by doctor: …	ENSG00000253893.2,ENSG00000213047.7,ENSG00000089050.10,ENSG00000254527.1,ENSG00000103653.12,ENSG00000137807.9,ENSG00000137819.9,ENSG00000140465.9,ENSG00000154127.5,ENSG00000156170.8,ENSG00000158186.8,ENSG00000163536.8,ENSG00000163785.8,ENSG00000165895.13,ENSG00000170606.9,ENSG00000170647.2,ENSG00000183011.9,ENSG00000188878.12,ENSG00000196196.2,ENSG00000255353.1,ENSG00000261505.1,ENSG00000173511.5…	APOB | RBBP9 | MYL9 | LACTB | CSK | DTWD1 | C1GALT1 | RNF130 | NAA60 | SRD5A3 | HOXD1 | HOXD3 | TNNT3 | CHMP1A | KDM6B | NMT1 | KIF23 | PAQR5 | GLCE | ARHGAP24 | ENPEP | CYP1A1 | ULK3 | CIRH1A | UBASH3B | NDUFAF6 | MRAS | SLC5A11 | ACE | SERPINI1 | RYK | TPRA1 | GUCY1A3 | ARHGAP42 | TRIM66 | IGF2 | NUDT16L1 | HSPA4 | TMEM133 | TCEA2 | VEGFB | RSRC1 | FES | LSMD1 | MUC1 | FBF1 | LITAF | HRCT1 | DE…	26	67	93
Adipose_Subcutaneous	CoCluster 196	S_279.1,S_401.2	Immunity deficiency | Hypertensive heart and/or renal disease	ENSG00000120324.4,ENSG00000196963.2,ENSG00000120322.2	PCDHB8 | PCDHB10 | PCDHB16	2	3	5
Adipose_Subcutaneous	CoCluster 197	S_411.2	Myocardial infarction	ENSG00000168487.13,ENSG00000107798.13,ENSG00000168275.10	LIPA | COA6 | BMP1	1	3	4
Adipose_Subcutaneous	CoCluster 198	S_411.3,S_411.8	Angina pectoris | Other chronic ischemic heart disease unspecified	ENSG00000256269.2,ENSG00000271751.1,ENSG00000260244.1	HMBS | RP11-588K22.2 | RP11-110I1.14	2	3	5
Adipose_Subcutaneous	CoCluster 199	S_414	Other forms of chronic heart disease	ENSG00000198252.7	STYX	1	1	2
Adipose_Subcutaneous	CoCluster 200	S_418	Nonspecific chest pain	ENSG00000136935.9,ENSG00000173611.13	GOLGA1 | SCAI	1	2	3
Adipose_Subcutaneous	CoCluster 201	S_418.1	Precordial pain	ENSG00000185684.8	EP400NL	1	1	2
Adipose_Subcutaneous	CoCluster 202	S_425,S_751.22	Cardiomyopathy | Other specified congenital anomalies of kidney	ENSG00000119321.4	FKBP15	2	1	3
Adipose_Subcutaneous	CoCluster 203	S_425.1	Primary/intrinsic cardiomyopathies	ENSG00000161265.10,ENSG00000267796.3	U2AF1L4 | LIN37	1	2	3
Adipose_Subcutaneous	CoCluster 204	S_426.23	Second degree AV block	ENSG00000154642.6	C21orf91	1	1	2
Adipose_Subcutaneous	CoCluster 205	S_426.3,S_426.32	Bundle branch block | Left bundle branch block	ENSG00000236849.1	RP11-151D14.1	2	1	3
Adipose_Subcutaneous	CoCluster 206	S_426.4,S_574.12	Anomalous atrioventricular excitation | Cholelithiasis with other cholecystitis	ENSG00000130023.11	ERMARD	2	1	3
Adipose_Subcutaneous	CoCluster 207	S_427	Cardiac dysrhythmias	ENSG00000011523.9,ENSG00000248208.1	CEP68 | RP11-153M7.1	1	2	3
Adipose_Subcutaneous	CoCluster 208	S_427.5	Arrhythmia (cardiac) NOS	ENSG00000167632.10	TRAPPC9	1	1	2
Adipose_Subcutaneous	CoCluster 209	S_430.3	Subdural hemorrhage	ENSG00000186481.11,ENSG00000265787.1	ANKRD20A5P | CYP4F35P	1	2	3
Adipose_Subcutaneous	CoCluster 210	S_433.1	Occlusion and stenosis of precerebral arteries	ENSG00000076344.11,ENSG00000242173.4	RGS11 | ARHGDIG	1	2	3
Adipose_Subcutaneous	CoCluster 211	S_433.12	Cerebral atherosclerosis	ENSG00000136643.7,ENSG00000174606.8	RPS6KC1 | ANGEL2	1	2	3
Adipose_Subcutaneous	CoCluster 212	S_433.31	Transient cerebral ischemia	ENSG00000125827.4	TMX4	1	1	2
Adipose_Subcutaneous	CoCluster 213	S_433.5	Cerebral aneurysm	ENSG00000164556.7	FAM183B	1	1	2
Adipose_Subcutaneous	CoCluster 214	S_440,S_440.2,S_444,S_444.1,S_447.1	Atherosclerosis | Atherosclerosis of the extremities | Arterial embolism and thrombosis | Arterial embolism and thrombosis of lower extremity artery | Stricture of artery	ENSG00000122550.13,ENSG00000136243.12,ENSG00000226816.2,ENSG00000136235.11,ENSG00000214871.3,ENSG00000230658.1,ENSG00000230042.1	KLHL7 | GPNMB | NUPL2 | AC005082.1 | AC005082.12 | AK3P3 | KLHL7-AS1	5	7	12
Adipose_Subcutaneous	CoCluster 215	S_441	Vascular insufficiency of intestine	ENSG00000172159.11,ENSG00000253177.1	FRMD3 | RP11-100L22.1	1	2	3
Adipose_Subcutaneous	CoCluster 216	S_441.1	Acute vascular insufficiency of intestine	ENSG00000096696.9	DSP	1	1	2
Adipose_Subcutaneous	CoCluster 217	S_442.11	Abdominal aortic aneurysm	ENSG00000002933.3,ENSG00000008838.13,ENSG00000106565.13,ENSG00000167914.6	TMEM176A | MED24 | TMEM176B | GSDMA	1	4	5
Adipose_Subcutaneous	CoCluster 218	S_443.1	Raynaud's syndrome	ENSG00000228506.1	RP11-98I9.4	1	1	2
Adipose_Subcutaneous	CoCluster 219	S_446.9	Arteritis NOS	ENSG00000139083.6,ENSG00000271725.1	ETV6 | RP11-761I4.4	1	2	3
Adipose_Subcutaneous	CoCluster 220	N_K90,S_280,S_280.1,S_285,S_415,S_451,S_451.2	Diagnoses - main ICD10: K90 Intestinal malabsorption | Iron deficiency anemias | Iron deficiency anemias unspecified or not due to blood loss | Other anemias | Pulmonary heart disease | Phlebitis and thrombophlebitis | Phlebitis and thrombophlebitis of lower extremities	ENSG00000231852.2,ENSG00000078814.11,ENSG00000100991.7,ENSG00000110080.14,ENSG00000120093.7,ENSG00000230148.4,ENSG00000261560.1,ENSG00000171490.8	MYH7B | TRPC4AP | ST3GAL4 | HOXB3 | RSL1D1 | HOXB-AS1 | CYP21A2 | RP11-166B2.3	7	8	15
Adipose_Subcutaneous	CoCluster 221	S_454,S_454.1,S_743.2	Varicose veins | Varicose veins of lower extremity | Pathologic fracture	ENSG00000154874.10,ENSG00000171056.6,ENSG00000213077.5,ENSG00000213626.7,ENSG00000220161.4,ENSG00000233327.6,ENSG00000237669.1,ENSG00000248896.2,ENSG00000267344.1,ENSG00000273018.1,ENSG00000102554.9	KLF5 | CCDC144B | SOX7 | FAM106A | LBH | RP1-37N7.3 | USP32P2 | HCG4P3 | CTD-2135J3.3 | CTB-39G8.3 | CTD-2303H24.2	3	11	14
Adipose_Subcutaneous	CoCluster 222	S_459,S_459.9	Other disorders of circulatory system | Circulatory disease NEC	ENSG00000198598.2	MMP17	2	1	3
Adipose_Subcutaneous	CoCluster 223	S_473.3	Paralysis/spasm of vocal cords or larynx	ENSG00000152234.11	ATP5A1	1	1	2
Adipose_Subcutaneous	CoCluster 224	S_474.1	Acute tonsillitis	ENSG00000164114.14	MAP9	1	1	2
Adipose_Subcutaneous	CoCluster 225	S_474.2	Chronic tonsillitis and adenoiditis	ENSG00000215009.5	ACSM4	1	1	2
Adipose_Subcutaneous	CoCluster 226	S_480.5	Bronchopneumonia and lung abscess	ENSG00000140157.10,ENSG00000183571.9	NIPA2 | PGPEP1L	1	2	3
Adipose_Subcutaneous	CoCluster 227	S_495.2	Asthma with exacerbation	ENSG00000270696.1,ENSG00000271452.1	RP11-342K6.1 | RP11-342K6.2	1	2	3
Adipose_Subcutaneous	CoCluster 228	S_504	Other alveolar and parietoalveolar pneumonopathy	ENSG00000140416.15,ENSG00000259498.1	TPM1 | RP11-244F12.3	1	2	3
Adipose_Subcutaneous	CoCluster 229	S_509,S_509.2	Respiratory failure insufficiency arrest | Respiratory insufficiency	ENSG00000223522.1	AC093690.1	2	1	3
Adipose_Subcutaneous	CoCluster 230	S_512.2	Painful respiration	ENSG00000100284.16	TOM1	1	1	2
Adipose_Subcutaneous	CoCluster 231	S_512.9	Other dyspnea	ENSG00000185924.6	RTN4RL1	1	1	2
Adipose_Subcutaneous	CoCluster 232	S_513,S_513.4	Respiratory abnormalities | Hyperventilation	ENSG00000267374.1,ENSG00000163106.6	HPGDS | LINC00669	2	2	4
Adipose_Subcutaneous	CoCluster 233	S_523	Gingival and periodontal diseases	ENSG00000234450.1	AC005534.6	1	1	2
Adipose_Subcutaneous	CoCluster 234	S_528.11	Stomatitis and mucositis (ulcerative)	ENSG00000196693.10	ZNF33B	1	1	2
Adipose_Subcutaneous	CoCluster 235	S_528.5	Diseases of lips	ENSG00000267058.1	RP11-15A1.3	1	1	2
Adipose_Subcutaneous	CoCluster 236	S_530.3	Stricture and stenosis of esophagus	ENSG00000204581.2	AC096670.3	1	1	2
Adipose_Subcutaneous	CoCluster 237	S_530.7	Gastroesophageal laceration-hemorrhage syndrome	ENSG00000118181.6	RPS25	1	1	2
Adipose_Subcutaneous	CoCluster 238	S_530.9	Heartburn	ENSG00000120693.9	SMAD9	1	1	2
Adipose_Subcutaneous	CoCluster 239	S_531.1	Hemorrhage from gastrointestinal ulcer	ENSG00000167670.11,ENSG00000267769.1	CHAF1A | CTB-50L17.9	1	2	3
Adipose_Subcutaneous	CoCluster 240	S_535.6	Duodenitis	ENSG00000138399.13	FASTKD1	1	1	2
Adipose_Subcutaneous	CoCluster 241	S_550.1	Inguinal hernia	ENSG00000119242.4,ENSG00000270028.1	CCDC92 | RP11-380L11.4	1	2	3
Adipose_Subcutaneous	CoCluster 242	S_550.2	Diaphragmatic hernia	ENSG00000229739.1,ENSG00000233196.2	RP11-295K2.3 | GS1-304P7.1	1	2	3
Adipose_Subcutaneous	CoCluster 243	S_550.5	Ventral hernia	ENSG00000121350.11	PYROXD1	1	1	2
Adipose_Subcutaneous	CoCluster 244	N_6149_1,S_555	Mouth/teeth dental problems: Mouth ulcers | Inflammatory bowel disease and other gastroenteritis and colitis	ENSG00000128604.14,ENSG00000173163.6,ENSG00000183604.10	IRF5 | COMMD1 | RP11-347C12.2	2	3	5
Adipose_Subcutaneous	CoCluster 245	S_555.1	Regional enteritis	ENSG00000085978.17,ENSG00000167468.12	ATG16L1 | GPX4	1	2	3
Adipose_Subcutaneous	CoCluster 246	S_555.2	Ulcerative colitis	ENSG00000188611.10,ENSG00000198720.8	ASAH2 | ANKRD13B	1	2	3
Adipose_Subcutaneous	CoCluster 247	S_556.1	Ulceration of intestine	ENSG00000102910.9,ENSG00000225851.1	LONP2 | HLA-S	1	2	3
Adipose_Subcutaneous	CoCluster 248	S_557	Intestinal malabsorption (non-celiac)	ENSG00000090104.7	RGS1	1	1	2
Adipose_Subcutaneous	CoCluster 249	S_564.1	Irritable Bowel Syndrome	ENSG00000272360.1	RP11-359I18.5	1	1	2
Adipose_Subcutaneous	CoCluster 250	S_564.8	Abnormal findings on exam of gastrointestinal tract/ abdominal area	ENSG00000159212.8	CLIC6	1	1	2
Adipose_Subcutaneous	CoCluster 251	S_569.2	Gastrointestinal complications	ENSG00000070269.9	TMEM260	1	1	2
Adipose_Subcutaneous	CoCluster 252	S_571.6	Primary biliary cirrhosis	ENSG00000261428.1	RP11-16P6.1	1	1	2
Adipose_Subcutaneous	CoCluster 253	S_573.5	Jaundice (not of newborn)	ENSG00000228962.1	HCG23	1	1	2
Adipose_Subcutaneous	CoCluster 254	S_383,S_394.3,S_481,S_573.7,S_711.1,S_819	Otosclerosis | Aortic valve disease | Influenza | Abnormal results of function study of liver | Pyogenic arthritis | Skull and face fracture and other intercranial injury	ENSG00000099977.9,ENSG00000184674.8,ENSG00000235231.3,ENSG00000272955.1,ENSG00000109790.12,ENSG00000249207.1,ENSG00000249685.1,ENSG00000099974.7,ENSG00000099984.6,ENSG00000100300.13,ENSG00000218537.1,ENSG00000225282.1,ENSG00000240972.1,ENSG00000272787.1,ENSG00000273295.1	DDTL | DDT | GSTT2 | TSPO | KLHL5 | GSTT1 | AP000350.4 | AP000350.6 | AP000351.10 | MIF | RP11-360F5.1 | RP11-360F5.3 | KB-226F1.2 | KB-226F1.1 | AP000350.5	6	15	21
Adipose_Subcutaneous	CoCluster 255	N_20002_1162,S_574,S_574.1	Non-cancer illness code, self-reported: cholelithiasis/gall stones | Cholelithiasis and cholecystitis | Cholelithiasis	ENSG00000155158.16,ENSG00000143156.9	NME7 | TTC39B	3	2	5
Adipose_Subcutaneous	CoCluster 256	S_575.1	Cholangitis	ENSG00000099957.12	P2RX6	1	1	2
Adipose_Subcutaneous	CoCluster 257	S_575.9	Nonspecific abnormal findings on radiological and other examination of biliary tract	ENSG00000166492.9,ENSG00000189398.5,ENSG00000223756.2	FAM86GP | OR7E12P | TSSC2	1	3	4
Adipose_Subcutaneous	CoCluster 258	S_577.2	Chronic pancreatitis	ENSG00000177410.8	ZFAS1	1	1	2
Adipose_Subcutaneous	CoCluster 259	S_579	Other symptoms involving abdomen and pelvis	ENSG00000223891.1	OSER1-AS1	1	1	2
Adipose_Subcutaneous	CoCluster 260	S_580.2	Nephrotic syndrome without mention of glomerulonephritis	ENSG00000134897.9	BIVM	1	1	2
Adipose_Subcutaneous	CoCluster 261	S_585.1	Acute renal failure	ENSG00000235750.5	KIAA0040	1	1	2
Adipose_Subcutaneous	CoCluster 262	S_585.31	Renal dialysis	ENSG00000136404.11	TM6SF1	1	1	2
Adipose_Subcutaneous	CoCluster 263	S_592.12	Chronic cystitis	ENSG00000136449.9	MYCBPAP	1	1	2
Adipose_Subcutaneous	CoCluster 264	S_592.13	Chronic interstitial cystitis	ENSG00000171045.10,ENSG00000175220.7	TSNARE1 | ARHGAP1	1	2	3
Adipose_Subcutaneous	CoCluster 265	N_6150_2,S_594	Vascular/heart problems diagnosed by doctor: Angina | Urinary calculus	ENSG00000118526.6,ENSG00000073417.10,ENSG00000182636.4	PDE8A | TCF21 | NDN	2	3	5
Adipose_Subcutaneous	CoCluster 266	S_594.1	Calculus of kidney	ENSG00000100804.14,ENSG00000115275.7,ENSG00000187630.10	PSMB5 | MOGS | DHRS4L2	1	3	4
Adipose_Subcutaneous	CoCluster 267	S_596.1,S_790	Bladder neck obstruction | Nonspecific findings on examination of blood	ENSG00000120008.11,ENSG00000271670.1	WDR11 | RP11-95I16.4	2	2	4
Adipose_Subcutaneous	CoCluster 268	S_599.9	Other abnormality of urination	ENSG00000158669.7	AGPAT6	1	1	2
Adipose_Subcutaneous	CoCluster 269	S_613	Other nonmalignant breast conditions	ENSG00000174744.9	BRMS1	1	1	2
Adipose_Subcutaneous	CoCluster 270	S_613.8	Other specified disorders of breast	ENSG00000136383.6,ENSG00000197696.5	ALPK3 | NMB	1	2	3
Adipose_Subcutaneous	CoCluster 271	S_613.9	Breast disorder NOS	ENSG00000116701.10	NCF2	1	1	2
Adipose_Subcutaneous	CoCluster 272	S_681.7	Cellulitis and abscess of trunk	ENSG00000166166.8,ENSG00000166949.11	TRMT61A | SMAD3	1	2	3
Adipose_Subcutaneous	CoCluster 273	S_702.2	Seborrheic keratosis	ENSG00000139517.6	LNX2	1	1	2
Adipose_Subcutaneous	CoCluster 274	S_705	Disorders of sweat glands	ENSG00000164219.5,ENSG00000248175.1	PGGT1B | CTC-428G20.3	1	2	3
Adipose_Subcutaneous	CoCluster 275	S_711	Arthropathy associated with infections	ENSG00000213402.2,ENSG00000261355.1	PTPRCAP | RP11-698N11.4	1	2	3
Adipose_Subcutaneous	CoCluster 276	S_715	Other inflammatory spondylopathies	ENSG00000269120.1	AL133318.1	1	1	2
Adipose_Subcutaneous	CoCluster 277	S_715.2	Ankylosing spondylitis	ENSG00000142347.12,ENSG00000223509.4,ENSG00000254912.2,ENSG00000261375.1	MYO1F | RP11-632K20.7 | RP11-632K20.2 | RP11-632K20.6	1	4	5
Adipose_Subcutaneous	CoCluster 278	S_726.2	Synoviopathy	ENSG00000205918.5,ENSG00000260565.2	PDPK2 | ERVK13-1	1	2	3
Adipose_Subcutaneous	CoCluster 279	S_727.1	Synovitis and tenosynovitis	ENSG00000166473.12	PKD1L2	1	1	2
Adipose_Subcutaneous	CoCluster 280	S_727.6	Rupture of tendon nontraumatic	ENSG00000257815.1	RP11-611E13.2	1	1	2
Adipose_Subcutaneous	CoCluster 281	S_728,S_728.7,S_728.71	Disorders of muscle ligament and fascia | Fasciitis | Contracture of palmar fascia [Dupuytren's disease]	ENSG00000249476.1,ENSG00000029364.7	SLC39A9 | CTD-2587M2.1	3	2	5
Adipose_Subcutaneous	CoCluster 282	S_729	Other disorders of soft tissues	ENSG00000177710.5,ENSG00000255098.1	SLC35G5 | RP11-481A20.11	1	2	3
Adipose_Subcutaneous	CoCluster 283	S_729.1	Rheumatism unspecified and fibrositis	ENSG00000259129.1	LINC00648	1	1	2
Adipose_Subcutaneous	CoCluster 284	S_731.1	Osteitis deformans [Paget's disease of bone]	ENSG00000071575.7,ENSG00000204792.2,ENSG00000230836.1,ENSG00000236209.1	TRIB2 | AC104135.3 | AC104135.4 | AC104135.2	1	4	5
Adipose_Subcutaneous	CoCluster 285	S_735.21	Hammer toe (acquired)	ENSG00000126790.7	L3HYPDH	1	1	2
Adipose_Subcutaneous	CoCluster 286	S_736.2	Acquired deformities of finger	ENSG00000162669.11	HFM1	1	1	2
Adipose_Subcutaneous	CoCluster 287	S_738,S_738.4	Other acquired musculoskeletal deformity | Acquired spondylolisthesis	ENSG00000177432.6,ENSG00000243284.1,ENSG00000272668.1	NAP1L5 | VSIG8 | RP11-190A12.8	2	3	5
Adipose_Subcutaneous	CoCluster 288	S_739	Contracture of joint	ENSG00000188199.6	NUTM2B	1	1	2
Adipose_Subcutaneous	CoCluster 289	S_189,S_740,S_740.1	Cancer of urinary organs (incl. kidney and bladder) | Osteoarthrosis | Osteoarthritis; localized	ENSG00000174137.8,ENSG00000013810.14,ENSG00000147324.6,ENSG00000247271.2	TACC3 | MFHAS1 | FAM53A | ZBED5-AS1	3	4	7
Adipose_Subcutaneous	CoCluster 290	N_2030,S_740.11,S_740.12	Guilty feelings | Osteoarthrosis localized primary | Osteoarthrosis localized secondary	ENSG00000079459.8,ENSG00000100335.8,ENSG00000128272.10,ENSG00000173295.3,ENSG00000242607.1,ENSG00000253981.1,ENSG00000153037.8,ENSG00000270067.1	FDFT1 | MIEF1 | ATF4 | SRP19 | FAM86B3P | RPS3AP34 | ALG1L13P | CTC-487M23.5	3	8	11
Adipose_Subcutaneous	CoCluster 291	S_742,S_742.9	Derangement of joint non-traumatic | Other derangement of joint	ENSG00000111596.7	CNOT2	2	1	3
Adipose_Subcutaneous	CoCluster 292	S_743	Osteoporosis osteopenia and pathological fracture	ENSG00000139044.6	B4GALNT3	1	1	2
Adipose_Subcutaneous	CoCluster 293	S_743.1	Osteoporosis	ENSG00000198690.5,ENSG00000250411.1,ENSG00000259845.1	FAN1 | RP11-257I8.2 | HERC2P10	1	3	4
Adipose_Subcutaneous	CoCluster 294	S_747.11	Cardiac shunt/ heart septal defect	ENSG00000167986.9,ENSG00000229859.4	DDB1 | PGA3	1	2	3
Adipose_Subcutaneous	CoCluster 295	S_747.13	Congenital anomalies of great vessels	ENSG00000114790.8	ARHGEF26	1	1	2
Adipose_Subcutaneous	CoCluster 296	S_749	Congenital anomalies of face and neck	ENSG00000164237.4	CMBL	1	1	2
Adipose_Subcutaneous	CoCluster 297	S_750.1	Upper gastrointestinal congenital anomalies	ENSG00000132646.6,ENSG00000163145.8,ENSG00000173209.18	PCNA | C1QTNF7 | AHSA2	1	3	4
Adipose_Subcutaneous	CoCluster 298	S_751.21	Cystic kidney disease	ENSG00000146242.5	TPBG	1	1	2
Adipose_Subcutaneous	CoCluster 299	S_771	Musculoskeletal symptoms referable to limbs	ENSG00000167984.12	NLRC3	1	1	2
Adipose_Subcutaneous	CoCluster 300	S_773	Pain in limb	ENSG00000156269.4	NAA11	1	1	2
Adipose_Subcutaneous	CoCluster 301	S_803	Fracture of upper limb	ENSG00000219435.3	TEX40	1	1	2
Adipose_Subcutaneous	CoCluster 302	S_809	Fracture of unspecified bones	ENSG00000122912.10,ENSG00000138346.10	SLC25A16 | DNA2	1	2	3
Adipose_Subcutaneous	CoCluster 303	S_840	Sprains and strains	ENSG00000166435.11	XRRA1	1	1	2
Adipose_Subcutaneous	CoCluster 304	S_857	Mechanical complication of unspecified genitourinary device implant and graft	ENSG00000101421.3	CHMP4B	1	1	2
Adipose_Subcutaneous	CoCluster 305	S_858	Complication of internal orthopedic device	ENSG00000160294.6	MCM3AP	1	1	2
Adipose_Subcutaneous	CoCluster 306	S_859	Complication due to other implant and internal device	ENSG00000071564.10	TCF3	1	1	2
Adipose_Subcutaneous	CoCluster 307	S_870	Open wounds of head; neck; and trunk	ENSG00000260388.1	LINC00562	1	1	2
Adipose_Subcutaneous	CoCluster 308	S_872	Traumatic amputation	ENSG00000116031.7,ENSG00000116035.2,ENSG00000116039.7,ENSG00000152672.3	CD207 | VAX2 | ATP6V1B1 | CLEC4F	1	4	5
Adipose_Subcutaneous	CoCluster 309	S_873	Broken tooth	ENSG00000237624.1	OXCT2P1	1	1	2
Adipose_Subcutaneous	CoCluster 310	S_915	Superficial injury without mention of infection	ENSG00000164733.16	CTSB	1	1	2
Adipose_Subcutaneous	CoCluster 311	S_938.2	Chronic dermatitis due to solar radiation	ENSG00000260552.1	RP11-49I11.1	1	1	2
Adipose_Subcutaneous	CoCluster 312	S_962,S_962.3	Poisoning by hormones and synthetic substitutes | Hormones and synthetic substitutes causing adverse effects in therapeutic use	ENSG00000267257.1	RP11-1151B14.4	2	1	3
Adipose_Subcutaneous	CoCluster 313	S_965.2	Antirheumatics causing adverse effects in therapeutic use	ENSG00000144566.6,ENSG00000157017.11	RAB5A | GHRL	1	2	3
Adipose_Subcutaneous	CoCluster 314	S_965.3	Salicylates causing adverse effects in therapeutic use	ENSG00000156096.8,ENSG00000205930.4,ENSG00000226329.2,ENSG00000228649.4	UGT2B4 | C21orf49 | AC005682.6 | AC005682.5	1	4	5
Adipose_Visceral_Omentum	CoCluster 1	N_20002_1163	Non-cancer illness code, self-reported: cholecystitis	ENSG00000138075.7	ABCG5	1	1	2
Adipose_Visceral_Omentum	CoCluster 2	N_20002_1477,N_20002_1453,S_696,S_696.4,S_696.41	Non-cancer illness code, self-reported: psoriasis | Non-cancer illness code, self-reported: psoriatic arthropathy | Psoriasis and related disorders | Psoriasis | Psoriasis vulgaris	ENSG00000255389.1,ENSG00000257303.1,ENSG00000165272.10	AQP3 | C6orf3 | RP11-977G19.11	5	3	8
Adipose_Visceral_Omentum	CoCluster 3	N_20003_1140874866,N_20002_1225,S_242,S_242.1,S_244.1	Non-cancer illness code, self-reported: hyperthyroidism/thyrotoxicosis | Treatment/medication code: carbimazole | Thyrotoxicosis with or without goiter | Graves' disease | Secondary hypothyroidism	ENSG00000165409.11	TSHR	5	1	6
Adipose_Visceral_Omentum	CoCluster 4	N_I26,N_20003_1140888266,N_I80,N_I84,S_428,S_428.2,S_451,S_451.2,S_459,S_459.9,S_562,S_562.1,S_564,S_771,S_771.1	Treatment/medication code: warfarin | Diagnoses - main ICD10: I26 Pulmonary embolism | Diagnoses - main ICD10: I80 Phlebitis and thrombophlebitis | Diagnoses - main ICD10: I84 Haemorrhoids | Congestive heart failure; nonhypertensive | Heart failure NOS | Phlebitis and thrombophlebitis | Phlebitis and thrombophlebitis of lower extremities | Other disorders of circulatory system | Circulatory disea…	ENSG00000175164.9,ENSG00000076662.5,ENSG00000106692.9,ENSG00000140323.4	ICAM3 | FKTN | DISP2 | ABO	15	4	19
Adipose_Visceral_Omentum	CoCluster 5	N_1210	Snoring	ENSG00000237560.1	AC004562.1	1	1	2
Adipose_Visceral_Omentum	CoCluster 6	N_1677	Breastfed as a baby	ENSG00000127054.14,ENSG00000272455.1	CPSF3L | RP4-758J18.13	1	2	3
Adipose_Visceral_Omentum	CoCluster 7	N_1787	Maternal smoking around birth	ENSG00000141140.12	MYO19	1	1	2
Adipose_Visceral_Omentum	CoCluster 8	N_1920,N_20127	Mood swings | Neuroticism score	ENSG00000102572.10,ENSG00000253981.1	STK24 | ALG1L13P	2	2	4
Adipose_Visceral_Omentum	CoCluster 9	N_1930	Miserableness	ENSG00000142599.13,ENSG00000149295.9,ENSG00000272911.1	RERE | DRD2 | RP11-74E22.6	1	3	4
Adipose_Visceral_Omentum	CoCluster 10	N_1940,S_729	Irritability | Other disorders of soft tissues	ENSG00000173421.12,ENSG00000225399.3,ENSG00000269918.1	CCDC36 | RP11-3B7.1 | AF131215.9	2	3	5
Adipose_Visceral_Omentum	CoCluster 11	N_1950	Sensitivity / hurt feelings	ENSG00000160695.10,ENSG00000162384.9,ENSG00000213676.6,ENSG00000216906.2	VPS11 | C1orf123 | ATF6B | RP11-350J20.9	1	4	5
Adipose_Visceral_Omentum	CoCluster 12	N_1960,S_681,S_681.5,S_740.11	Fed-up feelings | Superficial cellulitis and abscess | Cellulitis and abscess of leg except foot | Osteoarthrosis localized primary	ENSG00000253893.2,ENSG00000173295.3,ENSG00000182319.5	FAM86B3P | SGK223 | FAM85B	4	3	7
Adipose_Visceral_Omentum	CoCluster 13	N_1970,S_365.2	Nervous feelings | Primary angle-closure glaucoma	ENSG00000204427.7,ENSG00000136826.10	KLF4 | ABHD16A	2	2	4
Adipose_Visceral_Omentum	CoCluster 14	N_1980	Worrier / anxious feelings	ENSG00000061455.10,ENSG00000204338.4	PRDM6 | CYP21A1P	1	2	3
Adipose_Visceral_Omentum	CoCluster 15	N_1990,S_443.1	Tense / 'highly strung' | Raynaud's syndrome	ENSG00000114378.12,ENSG00000224389.4,ENSG00000228506.1	HYAL1 | C4B | RP11-98I9.4	2	3	5
Adipose_Visceral_Omentum	CoCluster 16	N_2000,N_1080	Time spent using computer | Worry too long after embarrassment	ENSG00000166741.3,ENSG00000232630.1,ENSG00000163597.10	SNHG16 | NNMT | PRPS1P2	2	3	5
Adipose_Visceral_Omentum	CoCluster 17	N_20002_1075,N_6150_1,N_I21,N_I25	Non-cancer illness code, self-reported: heart attack/myocardial infarction | Vascular/heart problems diagnosed by doctor: Heart attack | Diagnoses - main ICD10: I21 Acute myocardial infarction | Diagnoses - main ICD10: I25 Chronic ischaemic heart disease	ENSG00000154305.12,ENSG00000272750.1,ENSG00000144426.14,ENSG00000115486.7	GGCX | NBEAL1 | MIA3 | RP11-378J18.8	4	4	8
Adipose_Visceral_Omentum	CoCluster 18	N_20002_1220,N_2443,S_041.1	Non-cancer illness code, self-reported: diabetes | Diabetes diagnosed by doctor | Staphylococcus infections	ENSG00000109501.9,ENSG00000153814.7,ENSG00000261662.1	WFS1 | JAZF1 | RP5-1042I8.7	3	3	6
Adipose_Visceral_Omentum	CoCluster 19	N_20002_1226	Non-cancer illness code, self-reported: hypothyroidism/myxoedema	ENSG00000159708.13,ENSG00000168676.6	LRRC36 | KCTD19	1	2	3
Adipose_Visceral_Omentum	CoCluster 20	N_20002_1277,N_6148_2	Non-cancer illness code, self-reported: glaucoma | Eye problems/disorders: Glaucoma	ENSG00000173011.11	TADA2B	2	1	3
Adipose_Visceral_Omentum	CoCluster 21	N_20003_1140909786	Treatment/medication code: beclometasone	ENSG00000237541.3	HLA-DQA2	1	1	2
Adipose_Visceral_Omentum	CoCluster 22	N_20003_1141191044,S_204.12	Treatment/medication code: levothyroxine sodium | Lymphoid leukemia chronic	ENSG00000104388.10,ENSG00000251396.2	RAB2A | RP11-163N6.2	2	2	4
Adipose_Visceral_Omentum	CoCluster 23	N_20003_2038460150,N_6154_3	Treatment/medication code: paracetamol | Medication for pain relief, constipation, heartburn: Paracetamol	ENSG00000143702.11,ENSG00000054282.11	SDCCAG8 | CEP170	2	2	4
Adipose_Visceral_Omentum	CoCluster 24	N_20107_1,N_R31,S_593	Illnesses of father: Heart disease | Diagnoses - main ICD10: R31 Unspecified haematuria | Hematuria	ENSG00000105329.5,ENSG00000142039.3	TGFB1 | CCDC97	3	2	5
Adipose_Visceral_Omentum	CoCluster 25	N_20110_5	Illnesses of mother: Breast cancer	ENSG00000272335.1	RP11-53O19.3	1	1	2
Adipose_Visceral_Omentum	CoCluster 26	N_20003_1140884600,N_20110_9	Treatment/medication code: metformin | Illnesses of mother: Diabetes	ENSG00000157823.12,ENSG00000169047.5,ENSG00000234936.1,ENSG00000272622.1	AP3S2 | IRS1 | AC010883.5 | RP11-395N3.2	2	4	6
Adipose_Visceral_Omentum	CoCluster 27	N_20116_1,N_2644,N_6164_3,N_1100,N_2405,N_2734	Drive faster than motorway speed limit | Smoking status: Previous | Number of children fathered | Light smokers, at least 100 smokes in lifetime | Number of live births | Types of physical activity in last 4 weeks: Strenuous sports	ENSG00000175161.9,ENSG00000146555.14	SDK1 | CADM2	6	2	8
Adipose_Visceral_Omentum	CoCluster 28	N_20160,N_1249	Past tobacco smoking | Ever smoked	ENSG00000167720.8	SRR	2	1	3
Adipose_Visceral_Omentum	CoCluster 29	N_2030	Guilty feelings	ENSG00000149292.12,ENSG00000270179.1	TTC12 | RP11-159N11.4	1	2	3
Adipose_Visceral_Omentum	CoCluster 30	N_2090	Seen doctor (GP) for nerves, anxiety, tension or depression	ENSG00000187676.7	B3GALTL	1	1	2
Adipose_Visceral_Omentum	CoCluster 31	N_2247_1	Hearing difficulty/problems: Yes	ENSG00000040275.12	SPDL1	1	1	2
Adipose_Visceral_Omentum	CoCluster 32	N_2724	Had menopause	ENSG00000115216.9,ENSG00000157992.8	NRBP1 | KRTCAP3	1	2	3
Adipose_Visceral_Omentum	CoCluster 33	N_5843_1	Which eye(s) affected by myopia (short sight): Right eye	ENSG00000123094.11,ENSG00000183208.8,ENSG00000228998.3	RASSF8 | GDPGP1 | RP11-697E2.7	1	3	4
Adipose_Visceral_Omentum	CoCluster 34	N_6138_100	Qualifications: None of the above	ENSG00000139531.8,ENSG00000256885.1	SUOX | AP001877.1	1	2	3
Adipose_Visceral_Omentum	CoCluster 35	N_6149_1	Mouth/teeth dental problems: Mouth ulcers	ENSG00000121964.10,ENSG00000128604.14	GTDC1 | IRF5	1	2	3
Adipose_Visceral_Omentum	CoCluster 36	N_20002_1065,N_20003_1140860806,N_6150_100,N_6150_4,N_6177_2,N_4079,S_070.3,S_250.41,S_252,S_252.1,S_396,S_401,S_401.1,S_592.13	Non-cancer illness code, self-reported: hypertension | Treatment/medication code: ramipril | Diastolic blood pressure, automated reading | Vascular/heart problems diagnosed by doctor: None of the above | Vascular/heart problems diagnosed by doctor: High blood pressure | Medication for cholesterol, blood pressure or diabetes: Blood pressure medication | Viral hepatitis C | Impaired fasting glucose…	ENSG00000091157.9,ENSG00000137807.9,ENSG00000137819.9,ENSG00000140465.9,ENSG00000156170.8,ENSG00000159640.10,ENSG00000170549.3,ENSG00000175305.12,ENSG00000188878.12,ENSG00000196196.2,ENSG00000259426.1,ENSG00000106392.6,ENSG00000154127.5,ENSG00000198237.7,ENSG00000163083.5,ENSG00000138792.5,ENSG00000163870.10,ENSG00000164308.12,ENSG00000255967.1,ENSG00000261143.1,ENSG00000224997.1,ENSG00000269963.…	WDR7 | C1GALT1 | KIF23 | PAQR5 | ENPEP | CYP1A1 | UBASH3B | NDUFAF6 | ACE | INHBB | TPRA1 | ERAP2 | IRX1 | TSNARE1 | CCNE2 | FBF1 | HRCT1 | RP11-98J23.2 | EMP2 | AL049840.1 | RP11-438L7.3 | RP11-253M7.1 | RP11-114H24.5 | RP11-73M18.9	14	24	38
Adipose_Visceral_Omentum	CoCluster 37	N_6152_100	Blood clot, DVT, bronchitis, emphysema, asthma, rhinitis, eczema, allergy diagnosed by doctor: None of the above	ENSG00000090263.11,ENSG00000158869.6,ENSG00000174004.5	MRPS33 | FCER1G | NRROS	1	3	4
Adipose_Visceral_Omentum	CoCluster 38	N_20002_1111,N_22126,N_6152_8	Non-cancer illness code, self-reported: asthma | Doctor diagnosed hayfever or allergic rhinitis | Blood clot, DVT, bronchitis, emphysema, asthma, rhinitis, eczema, allergy diagnosed by doctor: Asthma	ENSG00000157837.11,ENSG00000256433.1,ENSG00000176182.5	SPPL3 | MYPOP | RP1-102E24.8	3	3	6
Adipose_Visceral_Omentum	CoCluster 39	N_6152_9	Blood clot, DVT, bronchitis, emphysema, asthma, rhinitis, eczema, allergy diagnosed by doctor: Hayfever, allergic rhinitis or eczema	ENSG00000101751.6,ENSG00000141642.4,ENSG00000141646.9,ENSG00000162437.10,ENSG00000165474.5,ENSG00000197070.9	POLI | ELAC1 | SMAD4 | RAVER2 | GJB2 | ARRDC1	1	6	7
Adipose_Visceral_Omentum	CoCluster 40	N_6153_100,N_6153_2	Medication for cholesterol, blood pressure, diabetes, or take exogenous hormones: None of the above | Medication for cholesterol, blood pressure, diabetes, or take exogenous hormones: Blood pressure medication	ENSG00000102967.7,ENSG00000130595.12,ENSG00000131165.10,ENSG00000167244.13,ENSG00000272483.1	DHODH | TNNT3 | CHMP1A | IGF2 | RP11-169K17.3	2	5	7
Adipose_Visceral_Omentum	CoCluster 41	N_6154_100	Medication for pain relief, constipation, heartburn: None of the above	ENSG00000138085.12	ATRAID	1	1	2
Adipose_Visceral_Omentum	CoCluster 42	N_6158_1	Why reduced smoking: Illness or ill health	ENSG00000259954.1	IL21R-AS1	1	1	2
Adipose_Visceral_Omentum	CoCluster 43	N_6159_1	Pain type(s) experienced in last month: Headache	ENSG00000198730.3	CTR9	1	1	2
Adipose_Visceral_Omentum	CoCluster 44	N_2040,N_2316,S_318,S_716.1	Risk taking | Wheeze or whistling in the chest in last year | Tobacco use disorder | Unspecified polyarthropathy or polyarthritis	ENSG00000128573.18,ENSG00000233016.2,ENSG00000214243.3	FOXP2 | AC004980.10 | SNHG7	4	3	7
Adipose_Visceral_Omentum	CoCluster 45	N_6179_100	Mineral and other dietary supplements: None of the above	ENSG00000165476.8	REEP3	1	1	2
Adipose_Visceral_Omentum	CoCluster 46	N_6179_2	Mineral and other dietary supplements: Glucosamine	ENSG00000137074.14	APTX	1	1	2
Adipose_Visceral_Omentum	CoCluster 47	N_6179_3	Mineral and other dietary supplements: Calcium	ENSG00000167671.7	UBXN6	1	1	2
Adipose_Visceral_Omentum	CoCluster 48	N_D22,S_172.3,S_195.1,S_216,S_229	Diagnoses - main ICD10: D22 Melanocytic naevi | Carcinoma in situ of skin | Malignant neoplasm other | Benign neoplasm of skin | Benign neoplasm of unspecified sites	ENSG00000137265.10	IRF4	5	1	6
Adipose_Visceral_Omentum	CoCluster 49	N_K80	Diagnoses - main ICD10: K80 Cholelithiasis	ENSG00000164535.10	DAGLB	1	1	2
Adipose_Visceral_Omentum	CoCluster 50	N_1160	Sleep duration	ENSG00000006114.11,ENSG00000128272.10,ENSG00000147813.11,ENSG00000257365.3,ENSG00000271912.1	SYNRG | ATF4 | NAPRT1 | FNTB | RP11-661A12.14	1	5	6
Adipose_Visceral_Omentum	CoCluster 51	N_1170	Getting up in morning	ENSG00000083807.5,ENSG00000100429.13,ENSG00000128159.7,ENSG00000131849.10,ENSG00000188130.9,ENSG00000268912.1	SLC27A5 | HDAC10 | TUBGCP6 | ZNF132 | MAPK12 | CTD-2619J13.17	1	6	7
Adipose_Visceral_Omentum	CoCluster 52	N_1180	Morning/evening person (chronotype)	ENSG00000205659.6,ENSG00000161999.7	JMJD8 | LIN52	1	2	3
Adipose_Visceral_Omentum	CoCluster 53	N_1200	Sleeplessness / insomnia	ENSG00000113658.12,ENSG00000120697.4,ENSG00000198892.6	SMAD5 | ALG5 | SHISA4	1	3	4
Adipose_Visceral_Omentum	CoCluster 54	N_135	Number of self-reported non-cancer illnesses	ENSG00000238078.1,ENSG00000257551.1,ENSG00000272823.1	RP11-295M18.2 | HLA-AS1 | RP11-295M18.6	1	3	4
Adipose_Visceral_Omentum	CoCluster 55	N_137	Number of treatments/medications taken	ENSG00000109519.8,ENSG00000145354.5,ENSG00000230069.3,ENSG00000245468.3,ENSG00000246560.2,ENSG00000248971.2	GRPEL1 | CISD2 | LRRC37A15P | RP11-367J11.3 | RP11-10L12.4 | KRT8P46	1	6	7
Adipose_Visceral_Omentum	CoCluster 56	N_1568	Average weekly red wine intake	ENSG00000270157.1	RP5-894A10.6	1	1	2
Adipose_Visceral_Omentum	CoCluster 57	N_1598	Average weekly spirits intake	ENSG00000217027.1	RP1-83M4.2	1	1	2
Adipose_Visceral_Omentum	CoCluster 58	N_1687	Comparative body size at age 10	ENSG00000120071.8,ENSG00000137218.6,ENSG00000166507.12,ENSG00000176681.10,ENSG00000266918.1,ENSG00000267198.1	KANSL1 | FRS3 | NDST2 | LRRC37A | RP11-798G7.8 | RP11-798G7.6	1	6	7
Adipose_Visceral_Omentum	CoCluster 59	N_136,N_20016	Number of operations, self-reported | Fluid intelligence score	ENSG00000227403.1,ENSG00000214106.3,ENSG00000259015.1	PAXIP1-AS2 | AC009299.3 | RP11-109N23.6	2	3	5
Adipose_Visceral_Omentum	CoCluster 60	N_20022	Birth weight	ENSG00000156510.11,ENSG00000121361.3,ENSG00000135476.7,ENSG00000163933.5,ENSG00000204604.5,ENSG00000215440.7	KCNJ8 | ESPL1 | HKDC1 | RFT1 | ZNF468 | NPEPL1	1	6	7
Adipose_Visceral_Omentum	CoCluster 61	N_1835,N_20023	Mother still alive | Mean time to correctly identify matches	ENSG00000176956.8,ENSG00000162877.8,ENSG00000260075.1,ENSG00000124140.8,ENSG00000144746.6,ENSG00000228696.4	SLC12A5 | ARL6IP5 | PM20D1 | LY6H | ARL17B | NSFP1	2	6	8
Adipose_Visceral_Omentum	CoCluster 62	N_6164_4,N_20161,N_20162	Pack years of smoking PREVIEW ONLY | Pack years adult smoking as proportion of life span exposed to smoking PREVIEW ONLY | Types of physical activity in last 4 weeks: Light DIY (eg: pruning, watering the lawn)	ENSG00000184616.7,ENSG00000126215.9,ENSG00000269958.1	XRCC3 | AC004166.6 | RP11-73M18.8	3	3	6
Adipose_Visceral_Omentum	CoCluster 63	N_2050	Frequency of depressed mood in last 2 weeks	ENSG00000072657.4	TRHDE	1	1	2
Adipose_Visceral_Omentum	CoCluster 64	N_2080	Frequency of tiredness / lethargy in last 2 weeks	ENSG00000227603.1,ENSG00000117523.11	PRRC2C | RP11-165J3.6	1	2	3
Adipose_Visceral_Omentum	CoCluster 65	N_2178	Overall health rating	ENSG00000101079.16,ENSG00000196189.8	NDRG3 | SEMA4A	1	2	3
Adipose_Visceral_Omentum	CoCluster 66	N_2395_4,N_23109,N_23110	Impedance of arm (right) | Impedance of arm (left) | Hair/balding pattern: Pattern 4	ENSG00000107186.12,ENSG00000174705.7,ENSG00000123096.7,ENSG00000188529.10,ENSG00000189266.7,ENSG00000226445.1,ENSG00000273179.1,ENSG00000182093.10,ENSG00000122786.15	MPDZ | CALD1 | SSPN | SH3PXD2B | WRB | SRSF10 | PNRC2 | XXyac-YX65C7_A.2 | RP11-20I20.4	3	9	12
Adipose_Visceral_Omentum	CoCluster 67	N_6138_1,N_6138_2,N_102,N_1070,N_21001,N_21002,N_23099,N_23100,N_23106,N_23107,N_23108,N_23111,N_23112,N_23115,N_23116,N_23119,N_23120,N_23123,N_23124,N_23127,N_23128,N_47,N_48,N_49,N_924,S_278,S_278.1,S_528.6,S_715.2	Pulse rate, automated reading | Time spent watching television (TV) | Body mass index (BMI) | Weight | Body fat percentage | Whole body fat mass | Impedance of whole body | Impedance of leg (right) | Impedance of leg (left) | Leg fat percentage (right) | Leg fat mass (right) | Leg fat percentage (left) | Leg fat mass (left) | Arm fat percentage (right) | Arm fat mass (right) | Arm fat percentage …	ENSG00000089597.12,ENSG00000105668.3,ENSG00000116957.8,ENSG00000127957.12,ENSG00000170092.10,ENSG00000205583.9,ENSG00000135213.8,ENSG00000221823.6,ENSG00000101608.8,ENSG00000184949.11,ENSG00000266441.1,ENSG00000273219.1,ENSG00000131484.3,ENSG00000002726.15,ENSG00000213626.7,ENSG00000119522.11,ENSG00000168813.12,ENSG00000186704.8,ENSG00000189339.7,ENSG00000227775.3,ENSG00000233081.1,ENSG0000000731…	AOC1 | CD79B | PKD1 | GBA2 | PPP2R2C | GANAB | TBX15 | NELFCD | MYL12A | UPK1A | RGP1 | ITGB6 | TBCE | INVS | DENND1A | ADRA1A | PMS2P3 | RP11-798G7.5 | AP3B1 | POM121C | PRPF4 | LMX1B | SMARCAL1 | C18orf8 | MYLK4 | FAM160B2 | YWHAZ | ANKS6 | RAPSN | ANPEP | ZNF507 | BRD3 | AC018720.10 | MYEOV | ZNF664 | BEGAIN | FAM227A | ARL17A | DTX2P1 | OR7D2 | SKOR1 | SLC35E2B | STAG3L1 | CRYGS | LBH | PPP3R…	29	58	87
Adipose_Visceral_Omentum	CoCluster 68	N_I83,N_L03,N_1697,N_20015,N_20150,N_20151,N_20153,N_20154,N_23101,N_23102,N_23105,N_23113,N_23114,N_23117,N_23118,N_23121,N_23122,N_23125,N_23126,N_23129,N_23130,N_3062,N_3063,N_3064,N_46,N_50,S_681.3,S_681.6	Comparative height size at age 10 | Sitting height | Forced expiratory volume in 1-second (FEV1), Best measure | Forced vital capacity (FVC), Best measure | Forced expiratory volume in 1-second (FEV1), predicted | Forced expiratory volume in 1-second (FEV1), predicted percentage | Whole body fat-free mass | Whole body water mass | Basal metabolic rate | Leg fat-free mass (right) | Leg predicted m…	ENSG00000003249.9,ENSG00000130177.10,ENSG00000064651.9,ENSG00000245937.3,ENSG00000162613.12,ENSG00000234028.3,ENSG00000108294.4,ENSG00000116883.8,ENSG00000152254.6,ENSG00000163703.13,ENSG00000163710.3,ENSG00000168763.11,ENSG00000172613.3,ENSG00000175697.6,ENSG00000184517.7,ENSG00000186715.6,ENSG00000198945.3,ENSG00000214193.5,ENSG00000231768.1,ENSG00000262061.1,ENSG00000119147.5,ENSG00000141429.9…	DBNDD1 | ABCC8 | ZC3H11A | SLC12A2 | CHI3L2 | PHRF1 | NARFL | HAGHL | PSMB3 | DCPS | TFG | WRAP73 | RP11-268J15.5 | MFAP2 | CD46 | C2orf40 | CDO1 | CDC16 | CNDP2 | CEPT1 | CARS2 | ADAM19 | MPHOSPH6 | KDELR2 | GALNT1 | CBX8 | PSPH | CCDC25 | C10orf11 | HSD17B12 | ROM1 | G6PC2 | INO80C | OBSCN | FUBP1 | CRELD1 | PCOLCE2 | UVSSA | NPNT | CNNM3 | UPF3A | CHRNB1 | NFXL1 | HOXB9 | FOXN2 | RAD9A | KY | …	28	71	99
Adipose_Visceral_Omentum	CoCluster 69	N_2375	Relative age of first facial hair	ENSG00000124641.10,ENSG00000165637.9,ENSG00000255568.2	MED20 | VDAC2 | BRWD1-IT2	1	3	4
Adipose_Visceral_Omentum	CoCluster 70	N_1558,N_2385	Alcohol intake frequency. | Relative age voice broke	ENSG00000160828.13,ENSG00000136161.8,ENSG00000052850.5,ENSG00000163110.10	ALX4 | RCBTB2 | STAG3L2 | PDLIM5	2	4	6
Adipose_Visceral_Omentum	CoCluster 71	N_2634	Duration of heavy DIY	ENSG00000136811.12	ODF2	1	1	2
Adipose_Visceral_Omentum	CoCluster 72	N_2714	Age when periods started (menarche)	ENSG00000273199.1,ENSG00000170579.10,ENSG00000116678.14,ENSG00000172543.3,ENSG00000176783.10,ENSG00000237945.3,ENSG00000246523.3	LEPR | DLGAP1 | CTSW | RUFY1 | LINC00649 | RP11-736K20.6 | AP000692.10	1	7	8
Adipose_Visceral_Omentum	CoCluster 73	N_2754,N_4814,S_454,S_454.1	Age at first live birth | Tinnitus severity/nuisance | Varicose veins | Varicose veins of lower extremity	ENSG00000171916.12,ENSG00000138376.6,ENSG00000154874.10,ENSG00000183426.11,ENSG00000183793.9,ENSG00000213077.5,ENSG00000233327.6,ENSG00000267065.1,ENSG00000273018.1,ENSG00000176974.13,ENSG00000084093.11,ENSG00000148498.11,ENSG00000105339.6	REST | DENND3 | BARD1 | PARD3 | CCDC144B | LGALS9C | SHMT1 | NPIPA1 | NPIPA5 | FAM106A | USP32P2 | CTD-2246P4.1 | CTD-2303H24.2	4	13	17
Adipose_Visceral_Omentum	CoCluster 74	N_2764	Age at last live birth	ENSG00000141425.13	RPRD1A	1	1	2
Adipose_Visceral_Omentum	CoCluster 75	N_30510	Creatinine (enzymatic) in urine	ENSG00000115073.6,ENSG00000198890.6	ACTR1B | PRMT6	1	2	3
Adipose_Visceral_Omentum	CoCluster 76	N_30530	Sodium in urine	ENSG00000261367.1	RP11-455F5.4	1	1	2
Adipose_Visceral_Omentum	CoCluster 77	N_399	Number of incorrect matches in round	ENSG00000051596.5,ENSG00000237187.4	THOC3 | NR2F1-AS1	1	2	3
Adipose_Visceral_Omentum	CoCluster 78	N_4194	Pulse rate	ENSG00000087085.9,ENSG00000087087.14,ENSG00000273076.1,ENSG00000100211.6,ENSG00000120662.11,ENSG00000223878.1,ENSG00000228274.3,ENSG00000230912.1	ACHE | SRRT | CBY1 | MTRF1 | AC005517.3 | RP3-508I15.9 | RP3-508I15.10 | RP3-508I15.22	1	8	9
Adipose_Visceral_Omentum	CoCluster 79	N_5507	Leg pain on walking : action taken	ENSG00000174373.11	RALGAPA1	1	1	2
Adipose_Visceral_Omentum	CoCluster 80	N_20002_1473,N_4106,N_4125,N_78	Non-cancer illness code, self-reported: high cholesterol | Heel bone mineral density (BMD) T-score, automated (left) | Heel bone mineral density (BMD) T-score, automated (right) | Heel bone mineral density (BMD) T-score, automated	ENSG00000099194.5,ENSG00000176410.7,ENSG00000179833.4,ENSG00000246263.2,ENSG00000198755.6	SCD | DNAJC30 | SERTAD2 | RPL10A | KB-431C1.4	4	5	9
Adipose_Visceral_Omentum	CoCluster 81	N_806	Job involves mainly walking or standing	ENSG00000011590.9,ENSG00000126267.4,ENSG00000130517.9,ENSG00000132005.4,ENSG00000167595.10,ENSG00000196648.6,ENSG00000243708.4	ZBTB32 | COX6B1 | PGPEP1 | RFX1 | C19orf55 | GOLGA6L9 | PLA2G4B	1	7	8
Adipose_Visceral_Omentum	CoCluster 82	N_4548,N_816	Health satisfaction | Job involves heavy manual or physical work	ENSG00000163431.11,ENSG00000175730.7,ENSG00000198547.4,ENSG00000205054.2	LMOD1 | BAK1P1 | C20orf203 | AC009236.1	2	4	6
Adipose_Visceral_Omentum	CoCluster 83	N_845	Age completed full time education	ENSG00000166037.6,ENSG00000124207.12	CSE1L | CEP57	1	2	3
Adipose_Visceral_Omentum	CoCluster 84	N_884,N_904	Number of days/week of moderate physical activity 10+ minutes | Number of days/week of vigorous physical activity 10+ minutes	ENSG00000270810.1	RP11-274B21.8	2	1	3
Adipose_Visceral_Omentum	CoCluster 85	N_894	Duration of moderate activity	ENSG00000267327.1	CTD-2008L17.1	1	1	2
Adipose_Visceral_Omentum	CoCluster 86	N_90088	No-wear time bias adjusted acceleration standard deviation	ENSG00000151208.12	DLG5	1	1	2
Adipose_Visceral_Omentum	CoCluster 87	N_2010,N_2020	Suffer from 'nerves' | Loneliness, isolation	ENSG00000165915.9,ENSG00000172247.3,ENSG00000196296.9,ENSG00000251417.1,ENSG00000272950.1	SLC39A13 | C1QTNF4 | ATP2A1 | RP11-1348G14.4 | RP11-307C18.1	2	5	7
Adipose_Visceral_Omentum	CoCluster 88	N_943	Frequency of stair climbing in last 4 weeks	ENSG00000197062.7,ENSG00000203871.4,ENSG00000216901.1,ENSG00000226314.3,ENSG00000226524.2	RP5-874C20.3 | C6orf164 | AL022393.7 | ZNF192P1 | RP1-102H19.8	1	5	6
Adipose_Visceral_Omentum	CoCluster 89	S_008.52	Intestinal infection due to C. difficile	ENSG00000204020.5	LIPN	1	1	2
Adipose_Visceral_Omentum	CoCluster 90	S_070	Viral hepatitis	ENSG00000141759.10,ENSG00000178342.4	TXNL4A | KCNG2	1	2	3
Adipose_Visceral_Omentum	CoCluster 91	S_1000	Burns	ENSG00000213967.6	ZNF726	1	1	2
Adipose_Visceral_Omentum	CoCluster 92	S_1005	Other symptoms	ENSG00000185437.9	SH3BGR	1	1	2
Adipose_Visceral_Omentum	CoCluster 93	S_1007	Injury to blood vessels	ENSG00000106125.14	FAM188B	1	1	2
Adipose_Visceral_Omentum	CoCluster 94	S_1008	Crushing or internal injury to organs	ENSG00000160766.10,ENSG00000177628.11	GBAP1 | GBA	1	2	3
Adipose_Visceral_Omentum	CoCluster 95	S_1013	Asphyxia and hypoxemia	ENSG00000166173.9,ENSG00000259744.1	LARP6 | RP11-138H8.6	1	2	3
Adipose_Visceral_Omentum	CoCluster 96	S_110.1	Dermatophytosis	ENSG00000242259.4	C22orf39	1	1	2
Adipose_Visceral_Omentum	CoCluster 97	S_117	Mycoses	ENSG00000141458.8,ENSG00000267199.1	NPC1 | RP11-861E21.2	1	2	3
Adipose_Visceral_Omentum	CoCluster 98	S_145.2,S_599.2	Cancer of tongue | Retention of urine	ENSG00000125257.9	ABCC4	2	1	3
Adipose_Visceral_Omentum	CoCluster 99	S_149.4	Cancer of larynx	ENSG00000061938.12	TNK2	1	1	2
Adipose_Visceral_Omentum	CoCluster 100	S_151	Cancer of stomach	ENSG00000183463.5	URAD	1	1	2
Adipose_Visceral_Omentum	CoCluster 101	S_153.2	Colon cancer	ENSG00000179296.9,ENSG00000189014.6,ENSG00000198035.9,ENSG00000215033.3	CTGLF12P | FAM35DP | AGAP9 | AL603965.1	1	4	5
Adipose_Visceral_Omentum	CoCluster 102	S_172.1,S_172.11	Melanomas of skin dx or hx | Melanomas of skin	ENSG00000099810.14	MTAP	2	1	3
Adipose_Visceral_Omentum	CoCluster 103	S_189,S_189.2	Cancer of urinary organs (incl. kidney and bladder) | Cancer of bladder	ENSG00000253741.1	CTD-2292P10.4	2	1	3
Adipose_Visceral_Omentum	CoCluster 104	S_191,S_191.1,S_191.11,S_561.2	Manlignant and unknown neoplasms of brain and nervous system | Cancer of brain and nervous system | Cancer of brain | Flatulence	ENSG00000101216.6,ENSG00000196355.2,ENSG00000231160.5	GMEB2 | AC021860.1 | RP11-617D20.1	4	3	7
Adipose_Visceral_Omentum	CoCluster 105	S_193	Thyroid cancer	ENSG00000157168.14	NRG1	1	1	2
Adipose_Visceral_Omentum	CoCluster 106	S_198.3	Secondary malignant neoplasm of digestive systems	ENSG00000169570.5	DTWD2	1	1	2
Adipose_Visceral_Omentum	CoCluster 107	S_200.1	Polycythemia vera	ENSG00000135253.9	KCP	1	1	2
Adipose_Visceral_Omentum	CoCluster 108	S_070.9,S_202.24	Hepatitis NOS | Large cell lymphoma	ENSG00000137310.7,ENSG00000223534.1	TCF19 | HLA-DQB1-AS1	2	2	4
Adipose_Visceral_Omentum	CoCluster 109	S_211	Benign neoplasm of other parts of digestive system	ENSG00000178568.9	ERBB4	1	1	2
Adipose_Visceral_Omentum	CoCluster 110	S_212,S_379.2	Benign neoplasm of respiratory and intrathoracic organs | Disorders of vitreous body	ENSG00000153666.5	GOLGA8I	2	1	3
Adipose_Visceral_Omentum	CoCluster 111	S_214.1	Lipoma of skin and subcutaneous tissue	ENSG00000136104.14,ENSG00000176022.3,ENSG00000186891.9	RNASEH2B | B3GALT6 | TNFRSF18	1	3	4
Adipose_Visceral_Omentum	CoCluster 112	S_225	Benign neoplasm of brain and other parts of nervous system	ENSG00000091129.15,ENSG00000177683.9	NRCAM | THAP5	1	2	3
Adipose_Visceral_Omentum	CoCluster 113	S_226	Benign neoplasm of thyroid glands	ENSG00000135269.13,ENSG00000237870.2	TES | AC073130.1	1	2	3
Adipose_Visceral_Omentum	CoCluster 114	S_244,S_244.4,S_250.1	Hypothyroidism | Hypothyroidism NOS | Type 1 diabetes	ENSG00000259326.1,ENSG00000027869.7,ENSG00000067533.5,ENSG00000163131.6,ENSG00000165410.10,ENSG00000260302.1,ENSG00000140931.15,ENSG00000160685.9	SH2D2A | RRP15 | CMTM3 | ZBTB7B | CTSS | CFL2 | RP11-102L12.2 | RP11-973H7.1	3	8	11
Adipose_Visceral_Omentum	CoCluster 115	S_250,S_427	Diabetes mellitus | Cardiac dysrhythmias	ENSG00000170209.4,ENSG00000011523.9	CEP68 | ANKK1	2	2	4
Adipose_Visceral_Omentum	CoCluster 116	S_250.4,S_251,S_251.1,S_858	Abnormal glucose | Other disorders of pancreatic internal secretion | Hypoglycemia | Complication of internal orthopedic device	ENSG00000160307.5,ENSG00000249592.1	S100B | RP11-440L14.1	4	2	6
Adipose_Visceral_Omentum	CoCluster 117	S_250.7	Diabetic retinopathy	ENSG00000166359.6	WDR88	1	1	2
Adipose_Visceral_Omentum	CoCluster 118	S_253.2	Pituitary hypofunction	ENSG00000136111.8	TBC1D4	1	1	2
Adipose_Visceral_Omentum	CoCluster 119	S_255.2,S_255.21	Adrenal hypofunction | Glucocorticoid deficiency	ENSG00000183844.12	FAM3B	2	1	3
Adipose_Visceral_Omentum	CoCluster 120	S_261.4	Vitamin D deficiency	ENSG00000100065.10	CARD10	1	1	2
Adipose_Visceral_Omentum	CoCluster 121	S_262	Mineral deficiency NEC	ENSG00000175470.14	PPP2R2D	1	1	2
Adipose_Visceral_Omentum	CoCluster 122	S_270	Disorders of protein plasma/amino-acid transport and metabolism	ENSG00000155660.6,ENSG00000164587.7	PDIA4 | RPS14	1	2	3
Adipose_Visceral_Omentum	CoCluster 123	S_272,S_272.1,S_272.11	Disorders of lipoid metabolism | Hyperlipidemia | Hypercholesterolemia	ENSG00000244754.4	N4BP2L2	3	1	4
Adipose_Visceral_Omentum	CoCluster 124	S_272.9	Unspecified disorder of lipoid metabolism	ENSG00000115935.12	WIPF1	1	1	2
Adipose_Visceral_Omentum	CoCluster 125	S_280.2	Iron deficiency anemia secondary to blood loss (chronic)	ENSG00000146054.13	TRIM7	1	1	2
Adipose_Visceral_Omentum	CoCluster 126	S_285.1,S_303	Acute posthemorrhagic anemia | Psychogenic and somatoform disorders	ENSG00000170634.8,ENSG00000233266.1	ACYP2 | HMGB1P31	2	2	4
Adipose_Visceral_Omentum	CoCluster 127	S_285.22	Anemia in neoplastic disease	ENSG00000066827.11,ENSG00000114771.9	ZFAT | AADAC	1	2	3
Adipose_Visceral_Omentum	CoCluster 128	S_289.3	Personal history of diseases of blood and blood-forming organs	ENSG00000108064.6	TFAM	1	1	2
Adipose_Visceral_Omentum	CoCluster 129	S_291	Other specified nonpsychotic and/or transient mental disorders	ENSG00000115808.7	STRN	1	1	2
Adipose_Visceral_Omentum	CoCluster 130	S_293.1	Swelling mass or lump in head and neck [Space-occupying lesion intracranial NOS]	ENSG00000119487.12	MAPKAP1	1	1	2
Adipose_Visceral_Omentum	CoCluster 131	S_296.22	Major depressive disorder	ENSG00000156261.8	CCT8	1	1	2
Adipose_Visceral_Omentum	CoCluster 132	S_297	Suicidal ideation or attempt	ENSG00000095917.9,ENSG00000260182.1	TPSD1 | RP11-616M22.5	1	2	3
Adipose_Visceral_Omentum	CoCluster 133	S_300.12	Agorophobia social phobia and panic disorder	ENSG00000161981.6	SNRNP25	1	1	2
Adipose_Visceral_Omentum	CoCluster 134	S_300.13	Phobia	ENSG00000140090.13	SLC24A4	1	1	2
Adipose_Visceral_Omentum	CoCluster 135	S_301	Personality disorders	ENSG00000265750.1	RP11-799B12.4	1	1	2
Adipose_Visceral_Omentum	CoCluster 136	S_303.3	Psychogenic disorder	ENSG00000237886.1	RP11-611D20.2	1	1	2
Adipose_Visceral_Omentum	CoCluster 137	S_304	Adjustment reaction	ENSG00000133962.3,ENSG00000165929.8,ENSG00000260711.1,ENSG00000268657.1	CATSPERB | TC2N | RP11-747H7.3 | AL133373.1	1	4	5
Adipose_Visceral_Omentum	CoCluster 138	S_327	Sleep disorders	ENSG00000182831.7	C16orf72	1	1	2
Adipose_Visceral_Omentum	CoCluster 139	S_331.9	Cerebral degeneration unspecified	ENSG00000119471.10	HSDL2	1	1	2
Adipose_Visceral_Omentum	CoCluster 140	S_333.1	Essential tremor	ENSG00000166532.11,ENSG00000205959.3	RIMKLB | RP11-689P11.2	1	2	3
Adipose_Visceral_Omentum	CoCluster 141	S_335	Multiple sclerosis	ENSG00000182372.6,ENSG00000204622.6	CLN8 | HLA-J	1	2	3
Adipose_Visceral_Omentum	CoCluster 142	S_338.1	Acute pain	ENSG00000184617.9,ENSG00000198185.7,ENSG00000215452.3,ENSG00000225849.1	ZNF840 | ZNF334 | ZNF663P | MKRN7P	1	4	5
Adipose_Visceral_Omentum	CoCluster 143	S_338.2	Chronic pain	ENSG00000215559.4	ANKRD20A11P	1	1	2
Adipose_Visceral_Omentum	CoCluster 144	S_339	Other headache syndromes	ENSG00000177576.6,ENSG00000185442.8	C18orf32 | FAM174B	1	2	3
Adipose_Visceral_Omentum	CoCluster 145	S_341	Other demyelinating diseases of central nervous system	ENSG00000158106.8	RHPN1	1	1	2
Adipose_Visceral_Omentum	CoCluster 146	S_344	Other paralytic syndromes	ENSG00000160299.12,ENSG00000239415.1	PCNT | AP001469.9	1	2	3
Adipose_Visceral_Omentum	CoCluster 147	S_345.3	Convulsions	ENSG00000135211.5	TMEM60	1	1	2
Adipose_Visceral_Omentum	CoCluster 148	S_352.2	Facial nerve disorders [CN7]	ENSG00000106565.13	TMEM176B	1	1	2
Adipose_Visceral_Omentum	CoCluster 149	S_353	Nerve root and plexus disorders	ENSG00000189136.4	UBE2Q2P1	1	1	2
Adipose_Visceral_Omentum	CoCluster 150	S_358	Myoneural disorders	ENSG00000165806.15	CASP7	1	1	2
Adipose_Visceral_Omentum	CoCluster 151	S_359,S_359.2	Muscular dystrophies and other myopathies | Myopathy	ENSG00000056661.9,ENSG00000267756.1	PCGF2 | RP11-411B10.4	2	2	4
Adipose_Visceral_Omentum	CoCluster 152	S_361	Retinal detachments and defects	ENSG00000213513.3	RP13-39P12.2	1	1	2
Adipose_Visceral_Omentum	CoCluster 153	S_361.1	Retinal detachment with retinal defect	ENSG00000135018.9	UBQLN1	1	1	2
Adipose_Visceral_Omentum	CoCluster 154	S_365.1,S_365.11	Open-angle glaucoma | Primary open angle glaucoma	ENSG00000162836.7	ACP6	2	1	3
Adipose_Visceral_Omentum	CoCluster 155	S_370	Keratitis	ENSG00000101181.13,ENSG00000149634.4,ENSG00000168612.4,ENSG00000258454.1	MTG2 | SPATA25 | ZSWIM1 | RP11-361H10.3	1	4	5
Adipose_Visceral_Omentum	CoCluster 156	S_375	Disorders of lacrimal system	ENSG00000108622.6,ENSG00000224383.3	ICAM2 | C17orf72	1	2	3
Adipose_Visceral_Omentum	CoCluster 157	S_377	Disorders of optic nerve and visual pathways	ENSG00000153029.10	MR1	1	1	2
Adipose_Visceral_Omentum	CoCluster 158	S_380.1	Otitis externa	ENSG00000186301.7,ENSG00000235241.1,ENSG00000238142.1	MST1P2 | RP11-108M9.5 | RP11-108M9.4	1	3	4
Adipose_Visceral_Omentum	CoCluster 159	S_381	Otitis media and Eustachian tube disorders	ENSG00000149100.8	EIF3M	1	1	2
Adipose_Visceral_Omentum	CoCluster 160	S_382	Otalgia	ENSG00000197847.8,ENSG00000254614.1,ENSG00000255200.1	SLC22A20 | AP003068.23 | AP003068.18	1	3	4
Adipose_Visceral_Omentum	CoCluster 161	S_383	Otosclerosis	ENSG00000119950.16,ENSG00000145882.6	MXI1 | PCYOX1L	1	2	3
Adipose_Visceral_Omentum	CoCluster 162	S_384.4	Perforation of tympanic membrane	ENSG00000166439.5	RNF169	1	1	2
Adipose_Visceral_Omentum	CoCluster 163	S_385	Other disorders of middle ear and mastoid	ENSG00000213672.3	NCKIPSD	1	1	2
Adipose_Visceral_Omentum	CoCluster 164	S_386.3	Labyrinthitis	ENSG00000116198.8,ENSG00000130764.5,ENSG00000135272.5	CEP104 | LRRC47 | MDFIC	1	3	4
Adipose_Visceral_Omentum	CoCluster 165	S_279.1,S_401.2,S_401.22	Immunity deficiency | Hypertensive heart and/or renal disease | Hypertensive chronic kidney disease	ENSG00000120322.2,ENSG00000120324.4,ENSG00000177839.4,ENSG00000196963.2	PCDHB8 | PCDHB10 | PCDHB9 | PCDHB16	3	4	7
Adipose_Visceral_Omentum	CoCluster 166	N_20002_1074,N_20003_1140866738,N_20003_1140868226,N_20003_1140879802,N_20107_8,N_20110_100,N_20110_8,N_20111_8,N_6150_2,N_6153_1,N_6177_1,N_6177_100,N_1807,N_2744,S_411,S_411.2,S_411.3,S_411.4,S_411.8	Father's age at death | Non-cancer illness code, self-reported: angina | Treatment/medication code: atenolol | Treatment/medication code: aspirin | Treatment/medication code: amlodipine | Illnesses of father: High blood pressure | Illnesses of mother: None of the above (group 1) | Illnesses of mother: High blood pressure | Illnesses of siblings: High blood pressure | Birth weight of first child |…	ENSG00000182511.7,ENSG00000164867.6,ENSG00000182628.8,ENSG00000122008.11,ENSG00000171700.9,ENSG00000271751.1,ENSG00000138071.9,ENSG00000256269.2,ENSG00000107798.13,ENSG00000168275.10,ENSG00000121210.11	LIPA | KIAA0922 | POLK | ACTR2 | NOS3 | COA6 | RGS19 | FES | SKA2 | HMBS | RP11-110I1.14	19	11	30
Adipose_Visceral_Omentum	CoCluster 167	S_415.21	Primary pulmonary hypertension	ENSG00000107362.9	ABHD17B	1	1	2
Adipose_Visceral_Omentum	CoCluster 168	S_418	Nonspecific chest pain	ENSG00000119414.7,ENSG00000173611.13	PPP6C | SCAI	1	2	3
Adipose_Visceral_Omentum	CoCluster 169	S_418.1	Precordial pain	ENSG00000185684.8	EP400NL	1	1	2
Adipose_Visceral_Omentum	CoCluster 170	S_425,S_425.1	Cardiomyopathy | Primary/intrinsic cardiomyopathies	ENSG00000267796.3,ENSG00000161265.10,ENSG00000196263.3,ENSG00000267439.1,ENSG00000269696.1	U2AF1L4 | ZNF471 | AC002398.11 | LIN37 | AC007228.11	2	5	7
Adipose_Visceral_Omentum	CoCluster 171	S_426.32	Left bundle branch block	ENSG00000236849.1	RP11-151D14.1	1	1	2
Adipose_Visceral_Omentum	CoCluster 172	S_427.1	Paroxysmal tachycardia unspecified	ENSG00000145781.4,ENSG00000248445.1	COMMD10 | CTB-118N6.3	1	2	3
Adipose_Visceral_Omentum	CoCluster 173	S_427.3	Other specified cardiac dysrhythmias	ENSG00000090530.5,ENSG00000262468.1	LEPREL1 | RP11-95P2.1	1	2	3
Adipose_Visceral_Omentum	CoCluster 174	S_427.4	Cardiac arrest and ventricular fibrillation	ENSG00000260123.1	RP11-326A19.4	1	1	2
Adipose_Visceral_Omentum	CoCluster 175	S_428.1	Congestive heart failure (CHF) NOS	ENSG00000264968.1	RP11-387H17.4	1	1	2
Adipose_Visceral_Omentum	CoCluster 176	S_430	Intracranial hemorrhage	ENSG00000262133.1	RP11-676J12.6	1	1	2
Adipose_Visceral_Omentum	CoCluster 177	S_430.1	Subarachnoid hemorrhage	ENSG00000184923.8	NUTM2A	1	1	2
Adipose_Visceral_Omentum	CoCluster 178	S_430.3	Subdural hemorrhage	ENSG00000186481.11,ENSG00000196542.4,ENSG00000264222.1,ENSG00000265787.1,ENSG00000266145.1	ANKRD20A5P | SPTSSB | RP11-757O6.1 | CYP4F35P | RHOT1P1	1	5	6
Adipose_Visceral_Omentum	CoCluster 179	S_433.12	Cerebral atherosclerosis	ENSG00000174606.8	ANGEL2	1	1	2
Adipose_Visceral_Omentum	CoCluster 180	S_433.5	Cerebral aneurysm	ENSG00000204933.2	CD177P1	1	1	2
Adipose_Visceral_Omentum	CoCluster 181	S_441	Vascular insufficiency of intestine	ENSG00000245954.2	RP11-18H21.1	1	1	2
Adipose_Visceral_Omentum	CoCluster 182	S_441.1	Acute vascular insufficiency of intestine	ENSG00000130332.10	LSM7	1	1	2
Adipose_Visceral_Omentum	CoCluster 183	N_4080,S_442.1	Systolic blood pressure, automated reading | Aortic aneurysm	ENSG00000197614.6,ENSG00000257337.2,ENSG00000103642.7,ENSG00000122390.13,ENSG00000134917.9,ENSG00000136448.7,ENSG00000168575.5,ENSG00000183386.5	LACTB | NAA60 | ADAMTS8 | NMT1 | SLC20A2 | FHL3 | MFAP5 | RP11-983P16.4	2	8	10
Adipose_Visceral_Omentum	CoCluster 184	S_442.11	Abdominal aortic aneurysm	ENSG00000008838.13,ENSG00000167914.6	MED24 | GSDMA	1	2	3
Adipose_Visceral_Omentum	CoCluster 185	S_442.8	Aneurysm of other specified artery	ENSG00000150636.11	CCDC102B	1	1	2
Adipose_Visceral_Omentum	CoCluster 186	S_444	Arterial embolism and thrombosis	ENSG00000264575.1	LINC00526	1	1	2
Adipose_Visceral_Omentum	CoCluster 187	S_440.2,S_447.1	Atherosclerosis of the extremities | Stricture of artery	ENSG00000226816.2,ENSG00000214871.3,ENSG00000230658.1	AC005082.1 | AC005082.12 | KLHL7-AS1	2	3	5
Adipose_Visceral_Omentum	CoCluster 188	S_455	Hemorrhoids	ENSG00000169946.9,ENSG00000198000.7	ZFPM2 | NOL8	1	2	3
Adipose_Visceral_Omentum	CoCluster 189	S_471,S_555.1	Nasal polyps | Regional enteritis	ENSG00000167468.12,ENSG00000064932.11	SBNO2 | GPX4	2	2	4
Adipose_Visceral_Omentum	CoCluster 190	S_473.4	Voice disturbance	ENSG00000243317.3,ENSG00000004809.9	SLC22A16 | C7orf73	1	2	3
Adipose_Visceral_Omentum	CoCluster 191	S_474.1	Acute tonsillitis	ENSG00000164114.14	MAP9	1	1	2
Adipose_Visceral_Omentum	CoCluster 192	S_474.2	Chronic tonsillitis and adenoiditis	ENSG00000215009.5	ACSM4	1	1	2
Adipose_Visceral_Omentum	CoCluster 193	S_496.1	Emphysema	ENSG00000248810.1	RP11-362F19.1	1	1	2
Adipose_Visceral_Omentum	CoCluster 194	N_1190,S_496.2	Nap during day | Chronic bronchitis	ENSG00000157315.4,ENSG00000185697.12,ENSG00000196652.7,ENSG00000244219.2	TMED6 | MYBL1 | ZKSCAN5 | GS1-259H13.2	2	4	6
Adipose_Visceral_Omentum	CoCluster 195	S_512.1	Wheezing	ENSG00000163684.7	RPP14	1	1	2
Adipose_Visceral_Omentum	CoCluster 196	S_512.2	Painful respiration	ENSG00000005194.10,ENSG00000100281.9	CIAPIN1 | HMGXB4	1	2	3
Adipose_Visceral_Omentum	CoCluster 197	S_513	Respiratory abnormalities	ENSG00000101577.5,ENSG00000267374.1	LPIN2 | LINC00669	1	2	3
Adipose_Visceral_Omentum	CoCluster 198	S_521.1	Dental caries	ENSG00000224886.2,ENSG00000244733.4	BEND3P3 | RP11-506M13.3	1	2	3
Adipose_Visceral_Omentum	CoCluster 199	S_523.3	Periodontitis (acute or chronic)	ENSG00000077454.11,ENSG00000205307.6	LRCH4 | SAP25	1	2	3
Adipose_Visceral_Omentum	CoCluster 200	S_528.11	Stomatitis and mucositis (ulcerative)	ENSG00000196693.10	ZNF33B	1	1	2
Adipose_Visceral_Omentum	CoCluster 201	S_530.14	Reflux esophagitis	ENSG00000249908.1,ENSG00000271781.1	CTD-2589H19.4 | CTD-2589H19.6	1	2	3
Adipose_Visceral_Omentum	CoCluster 202	S_530.9	Heartburn	ENSG00000120693.9	SMAD9	1	1	2
Adipose_Visceral_Omentum	CoCluster 203	S_531.1	Hemorrhage from gastrointestinal ulcer	ENSG00000167670.11,ENSG00000267769.1	CHAF1A | CTB-50L17.9	1	2	3
Adipose_Visceral_Omentum	CoCluster 204	S_535.8	Other specified gastritis	ENSG00000108389.5	MTMR4	1	1	2
Adipose_Visceral_Omentum	CoCluster 205	S_550.1	Inguinal hernia	ENSG00000119242.4,ENSG00000115306.11,ENSG00000250091.2,ENSG00000265943.1	SPTBN1 | CCDC92 | DNAH10OS | RP11-739L10.1	1	4	5
Adipose_Visceral_Omentum	CoCluster 206	S_550.2	Diaphragmatic hernia	ENSG00000271259.1	RP11-1109F11.5	1	1	2
Adipose_Visceral_Omentum	CoCluster 207	S_550.5	Ventral hernia	ENSG00000120437.7,ENSG00000237927.1	ACAT2 | RP3-393E18.2	1	2	3
Adipose_Visceral_Omentum	CoCluster 208	S_555,S_555.2	Inflammatory bowel disease and other gastroenteritis and colitis | Ulcerative colitis	ENSG00000198720.8	ANKRD13B	2	1	3
Adipose_Visceral_Omentum	CoCluster 209	S_556.1	Ulceration of intestine	ENSG00000102910.9,ENSG00000225851.1	LONP2 | HLA-S	1	2	3
Adipose_Visceral_Omentum	CoCluster 210	S_559	Ileostomy status	ENSG00000162704.11	ARPC5	1	1	2
Adipose_Visceral_Omentum	CoCluster 211	S_560.1	Paralytic ileus	ENSG00000102710.15	SUPT20H	1	1	2
Adipose_Visceral_Omentum	CoCluster 212	S_563	Constipation	ENSG00000205853.6	RFPL3S	1	1	2
Adipose_Visceral_Omentum	CoCluster 213	S_564.1	Irritable Bowel Syndrome	ENSG00000272360.1	RP11-359I18.5	1	1	2
Adipose_Visceral_Omentum	CoCluster 214	S_564.8	Abnormal findings on exam of gastrointestinal tract/ abdominal area	ENSG00000159212.8	CLIC6	1	1	2
Adipose_Visceral_Omentum	CoCluster 215	S_571.6	Primary biliary cirrhosis	ENSG00000261428.1	RP11-16P6.1	1	1	2
Adipose_Visceral_Omentum	CoCluster 216	S_573	Other disorders of liver	ENSG00000169116.7	PARM1	1	1	2
Adipose_Visceral_Omentum	CoCluster 217	S_573.3	Hepatomegaly	ENSG00000115365.7	LANCL1	1	1	2
Adipose_Visceral_Omentum	CoCluster 218	S_394.3,S_481,S_573.7,S_819	Aortic valve disease | Influenza | Abnormal results of function study of liver | Skull and face fracture and other intercranial injury	ENSG00000109790.12,ENSG00000249685.1,ENSG00000099974.7,ENSG00000099977.9,ENSG00000099984.6,ENSG00000100300.13,ENSG00000218537.1,ENSG00000225282.1,ENSG00000235231.3,ENSG00000240972.1,ENSG00000272787.1,ENSG00000272955.1,ENSG00000273295.1,ENSG00000184674.8	DDTL | DDT | GSTT2 | TSPO | KLHL5 | GSTT1 | AP000350.4 | AP000350.6 | AP000351.10 | MIF | RP11-360F5.3 | KB-226F1.2 | KB-226F1.1 | AP000350.5	4	14	18
Adipose_Visceral_Omentum	CoCluster 219	S_574,S_574.1	Cholelithiasis and cholecystitis | Cholelithiasis	ENSG00000100201.14,ENSG00000147676.9	DDX17 | MAL2	2	2	4
Adipose_Visceral_Omentum	CoCluster 220	S_574.12	Cholelithiasis with other cholecystitis	ENSG00000130023.11,ENSG00000259652.1,ENSG00000260787.1	ERMARD | RP11-797A18.3 | RP11-797A18.4	1	3	4
Adipose_Visceral_Omentum	CoCluster 221	S_578.2	Blood in stool	ENSG00000121775.13,ENSG00000220785.3	TMEM39B | MTMR9LP	1	2	3
Adipose_Visceral_Omentum	CoCluster 222	S_579	Other symptoms involving abdomen and pelvis	ENSG00000186152.6,ENSG00000223891.1	LILRP1 | OSER1-AS1	1	2	3
Adipose_Visceral_Omentum	CoCluster 223	S_585.2	Renal failure NOS	ENSG00000103534.12	TMC5	1	1	2
Adipose_Visceral_Omentum	CoCluster 224	S_590	Pyelonephritis	ENSG00000139971.11,ENSG00000259969.1	C14orf37 | RP11-999E24.3	1	2	3
Adipose_Visceral_Omentum	CoCluster 225	S_592,S_592.1	Cystitis and urethritis | Cystitis	ENSG00000269202.1	RP4-614O4.12	2	1	3
Adipose_Visceral_Omentum	CoCluster 226	N_20002_1197,N_N20,S_594,S_594.1	Non-cancer illness code, self-reported: kidney stone/ureter stone/bladder stone | Diagnoses - main ICD10: N20 Calculus of kidney and ureter | Urinary calculus | Calculus of kidney	ENSG00000169220.13,ENSG00000248290.1,ENSG00000115275.7	MOGS | RGS14 | TNXA	4	3	7
Adipose_Visceral_Omentum	CoCluster 227	S_594.3	Calculus of ureter	ENSG00000107611.10	CUBN	1	1	2
Adipose_Visceral_Omentum	CoCluster 228	S_596.1	Bladder neck obstruction	ENSG00000120008.11,ENSG00000270775.1	WDR11 | AP000436.4	1	2	3
Adipose_Visceral_Omentum	CoCluster 229	S_613.8	Other specified disorders of breast	ENSG00000259728.1	LINC00933	1	1	2
Adipose_Visceral_Omentum	CoCluster 230	S_681.2	Cellulitis and abscess of face/neck	ENSG00000256069.3	A2MP1	1	1	2
Adipose_Visceral_Omentum	CoCluster 231	S_681.7	Cellulitis and abscess of trunk	ENSG00000166949.11	SMAD3	1	1	2
Adipose_Visceral_Omentum	CoCluster 232	S_686.1	Carbuncle and furuncle	ENSG00000176438.8	SYNE3	1	1	2
Adipose_Visceral_Omentum	CoCluster 233	S_530.7,S_686.4	Gastroesophageal laceration-hemorrhage syndrome | Pyogenic granuloma	ENSG00000137700.12,ENSG00000240970.1	SLC37A4 | RPL23AP64	2	2	4
Adipose_Visceral_Omentum	CoCluster 234	S_696.42	Psoriatic arthropathy	ENSG00000010270.9	STARD3NL	1	1	2
Adipose_Visceral_Omentum	CoCluster 235	S_705	Disorders of sweat glands	ENSG00000248175.1	CTC-428G20.3	1	1	2
Adipose_Visceral_Omentum	CoCluster 236	S_707	Chronic ulcer of skin	ENSG00000125901.5	MRPS26	1	1	2
Adipose_Visceral_Omentum	CoCluster 237	S_716,S_716.9	Other arthropathies | Arthropathy NOS	ENSG00000104365.9,ENSG00000167523.9	IKBKB | SPATA33	2	2	4
Adipose_Visceral_Omentum	CoCluster 238	S_716.2	Unspecified monoarthritis	ENSG00000206573.4	SETD5-AS1	1	1	2
Adipose_Visceral_Omentum	CoCluster 239	S_724.9	Other unspecified back disorders	ENSG00000100234.11	TIMP3	1	1	2
Adipose_Visceral_Omentum	CoCluster 240	S_726.2	Synoviopathy	ENSG00000127191.13,ENSG00000260565.2	TRAF2 | ERVK13-1	1	2	3
Adipose_Visceral_Omentum	CoCluster 241	S_571.81,S_727.6	Portal hypertension | Rupture of tendon nontraumatic	ENSG00000139197.6,ENSG00000257815.1,ENSG00000265778.1	PEX5 | RP11-611E13.2 | RP11-17M16.2	2	3	5
Adipose_Visceral_Omentum	CoCluster 242	S_728,S_728.7,S_728.71	Disorders of muscle ligament and fascia | Fasciitis | Contracture of palmar fascia [Dupuytren's disease]	ENSG00000198961.5,ENSG00000249476.1	PJA2 | CTD-2587M2.1	3	2	5
Adipose_Visceral_Omentum	CoCluster 243	S_728.2	Laxity of ligament or hypermobility syndrome	ENSG00000111816.6	FRK	1	1	2
Adipose_Visceral_Omentum	CoCluster 244	S_731,S_731.1	Osteitis deformans and osteopathies associated with other disorders classified elsewhere | Osteitis deformans [Paget's disease of bone]	ENSG00000204792.2,ENSG00000230836.1,ENSG00000231848.1,ENSG00000236209.1	AC104135.3 | AC104135.4 | AC012354.8 | AC104135.2	2	4	6
Adipose_Visceral_Omentum	CoCluster 245	S_735	Acquired foot deformities	ENSG00000174748.14	RPL15	1	1	2
Adipose_Visceral_Omentum	CoCluster 246	S_735.2	Acquired toe deformities	ENSG00000167543.11	TP53I13	1	1	2
Adipose_Visceral_Omentum	CoCluster 247	S_735.21	Hammer toe (acquired)	ENSG00000126790.7	L3HYPDH	1	1	2
Adipose_Visceral_Omentum	CoCluster 248	S_735.23	Hallux rigidus	ENSG00000234779.1	RP11-62F24.2	1	1	2
Adipose_Visceral_Omentum	CoCluster 249	S_736.2	Acquired deformities of finger	ENSG00000162669.11,ENSG00000189195.5	HFM1 | BTBD8	1	2	3
Adipose_Visceral_Omentum	CoCluster 250	S_738	Other acquired musculoskeletal deformity	ENSG00000243284.1,ENSG00000270720.1,ENSG00000272668.1	VSIG8 | RP11-84C13.2 | RP11-190A12.8	1	3	4
Adipose_Visceral_Omentum	CoCluster 251	S_738.4	Acquired spondylolisthesis	ENSG00000177432.6,ENSG00000155760.1,ENSG00000169599.8	FZD7 | NFU1 | NAP1L5	1	3	4
Adipose_Visceral_Omentum	CoCluster 252	S_739	Contracture of joint	ENSG00000226381.3	RP11-119F19.2	1	1	2
Adipose_Visceral_Omentum	CoCluster 253	S_740.1	Osteoarthritis; localized	ENSG00000198756.6,ENSG00000247271.2	COLGALT2 | ZBED5-AS1	1	2	3
Adipose_Visceral_Omentum	CoCluster 254	S_743.1,S_743.11	Osteoporosis | Osteoporosis NOS	ENSG00000249365.1,ENSG00000250411.1	RP11-508M8.1 | RP11-257I8.2	2	2	4
Adipose_Visceral_Omentum	CoCluster 255	S_747.13	Congenital anomalies of great vessels	ENSG00000114790.8	ARHGEF26	1	1	2
Adipose_Visceral_Omentum	CoCluster 256	S_750.1	Upper gastrointestinal congenital anomalies	ENSG00000169967.12,ENSG00000173209.18	MAP3K2 | AHSA2	1	2	3
Adipose_Visceral_Omentum	CoCluster 257	S_759	Other and unspecified congenital anomalies	ENSG00000133818.8	RRAS2	1	1	2
Adipose_Visceral_Omentum	CoCluster 258	S_782.3	Edema	ENSG00000196993.4,ENSG00000233232.2	NPIPB9 | NPIPB7	1	2	3
Adipose_Visceral_Omentum	CoCluster 259	S_800.1	Fracture of neck of femur	ENSG00000141314.8	RHBDL3	1	1	2
Adipose_Visceral_Omentum	CoCluster 260	S_836	Traumatic arthropathy	ENSG00000235407.1,ENSG00000240194.2	RP11-470L19.2 | CYMP	1	2	3
Adipose_Visceral_Omentum	CoCluster 261	S_840	Sprains and strains	ENSG00000166435.11	XRRA1	1	1	2
Adipose_Visceral_Omentum	CoCluster 262	S_870	Open wounds of head; neck; and trunk	ENSG00000260388.1	LINC00562	1	1	2
Adipose_Visceral_Omentum	CoCluster 263	S_873	Broken tooth	ENSG00000237624.1	OXCT2P1	1	1	2
Adipose_Visceral_Omentum	CoCluster 264	S_938.2	Chronic dermatitis due to solar radiation	ENSG00000232629.4	HLA-DQB2	1	1	2
Adipose_Visceral_Omentum	CoCluster 265	S_495,S_941	Asthma | Adverse reaction to serum or vaccine	ENSG00000197728.5,ENSG00000248544.2,ENSG00000251405.2	RPS26 | CTB-47B11.3 | CTB-109A12.1	2	3	5
Adipose_Visceral_Omentum	CoCluster 266	N_20003_1141194794,N_2257,S_949	Treatment/medication code: bendroflumethiazide | Hearing difficulty/problems with background noise | Allergies other	ENSG00000140474.8,ENSG00000069275.12,ENSG00000178802.13	NUCKS1 | ULK3 | MPI	3	3	6
Adipose_Visceral_Omentum	CoCluster 267	S_963	Poisoning by primarily systemic agents	ENSG00000135968.15,ENSG00000154252.11,ENSG00000215023.2,ENSG00000224272.2	GCC2 | GAL3ST2 | AC114730.5 | AC114730.3	1	4	5
Adipose_Visceral_Omentum	CoCluster 268	S_965.3	Salicylates causing adverse effects in therapeutic use	ENSG00000156096.8	UGT2B4	1	1	2
Adipose_Visceral_Omentum	CoCluster 269	S_967	Adverse effects of sedatives or other central nervous system depressants and anesthetics	ENSG00000247400.3	DNAJC3-AS1	1	1	2
Adrenal_Gland	CoCluster 1	N_20001_1003,N_2000,S_216,S_702,S_724.9	Worry too long after embarrassment | Cancer code, self-reported: skin cancer | Benign neoplasm of skin | Degenerative skin conditions and other dermatoses | Other unspecified back disorders	ENSG00000003249.9,ENSG00000141013.10,ENSG00000221819.2,ENSG00000114054.9	DBNDD1 | PCCB | GAS8 | C16orf3	5	4	9
Adrenal_Gland	CoCluster 2	N_20002_1477,N_20002_1453,S_696,S_696.4,S_696.41	Non-cancer illness code, self-reported: psoriasis | Non-cancer illness code, self-reported: psoriatic arthropathy | Psoriasis and related disorders | Psoriasis | Psoriasis vulgaris	ENSG00000255389.1,ENSG00000105397.9,ENSG00000181852.13,ENSG00000257303.1	TYK2 | RNF41 | C6orf3 | RP11-977G19.11	5	4	9
Adrenal_Gland	CoCluster 3	N_20003_1140861954	Treatment/medication code: fenofibrate	ENSG00000267248.1	CTD-2319I12.4	1	1	2
Adrenal_Gland	CoCluster 4	N_E05	Diagnoses - main ICD10: E05 Thyrotoxicosis [hyperthyroidism]	ENSG00000196735.7	HLA-DQA1	1	1	2
Adrenal_Gland	CoCluster 5	N_L40,N_1920,S_696.42	Mood swings | Diagnoses - main ICD10: L40 Psoriasis | Psoriatic arthropathy	ENSG00000225851.1,ENSG00000243753.1	HLA-S | HLA-L	3	2	5
Adrenal_Gland	CoCluster 6	N_1210	Snoring	ENSG00000099365.5,ENSG00000115159.11,ENSG00000168228.10,ENSG00000183336.7,ENSG00000189045.9	STX1B | GPD2 | ZCCHC4 | BOLA2 | ANKDD1B	1	5	6
Adrenal_Gland	CoCluster 7	N_1618	Alcohol usually taken with meals	ENSG00000225535.2	AC068610.3	1	1	2
Adrenal_Gland	CoCluster 8	N_1950	Sensitivity / hurt feelings	ENSG00000120256.5,ENSG00000203722.3,ENSG00000213676.6,ENSG00000216906.2,ENSG00000224389.4,ENSG00000268592.2	LRP11 | RAET1G | ATF6B | RP11-350J20.9 | C4B | RP11-244K5.8	1	6	7
Adrenal_Gland	CoCluster 9	N_1960	Fed-up feelings	ENSG00000101109.7,ENSG00000173295.3,ENSG00000178904.14,ENSG00000267213.3	STK4 | FAM86B3P | DPY19L3 | AC007773.2	1	4	5
Adrenal_Gland	CoCluster 10	N_1990	Tense / 'highly strung'	ENSG00000113595.10,ENSG00000179935.5,ENSG00000213719.4,ENSG00000253251.2,ENSG00000272370.1	TRIM23 | LINC00652 | CLIC1 | CTC-534A2.2 | RP11-307L14.1	1	5	6
Adrenal_Gland	CoCluster 11	N_20002_1075,N_6150_1,N_I25,S_411,S_411.2,S_411.4,S_411.8	Non-cancer illness code, self-reported: heart attack/myocardial infarction | Vascular/heart problems diagnosed by doctor: Heart attack | Diagnoses - main ICD10: I25 Chronic ischaemic heart disease | Ischemic Heart Disease | Myocardial infarction | Coronary atherosclerosis | Other chronic ischemic heart disease unspecified	ENSG00000186063.8,ENSG00000272750.1,ENSG00000261143.1,ENSG00000107798.13,ENSG00000256269.2,ENSG00000168275.10,ENSG00000231663.1,ENSG00000235875.3,ENSG00000174953.9	LIPA | COA6 | DHX36 | AIDA | RP5-827C21.4 | ARHGEF7-AS2 | HMBS | RP11-114H24.5 | RP11-378J18.8	7	9	16
Adrenal_Gland	CoCluster 12	N_20002_1111,N_6152_8	Non-cancer illness code, self-reported: asthma | Blood clot, DVT, bronchitis, emphysema, asthma, rhinitis, eczema, allergy diagnosed by doctor: Asthma	ENSG00000065675.10,ENSG00000152804.6,ENSG00000256433.1	PRKCQ | HHEX | RP1-102E24.8	2	3	5
Adrenal_Gland	CoCluster 13	N_20002_1162,N_K80,S_574.12,S_575	Non-cancer illness code, self-reported: cholelithiasis/gall stones | Diagnoses - main ICD10: K80 Cholelithiasis | Cholelithiasis with other cholecystitis | Other biliary tract disease	ENSG00000105398.3,ENSG00000259108.2,ENSG00000008018.8,ENSG00000231690.2	PSMB1 | SULT2A1 | LINC00574 | CTD-3098H1.2	4	4	8
Adrenal_Gland	CoCluster 14	N_20002_1197,N_N20,S_594	Non-cancer illness code, self-reported: kidney stone/ureter stone/bladder stone | Diagnoses - main ICD10: N20 Calculus of kidney and ureter | Urinary calculus	ENSG00000169220.13,ENSG00000214597.4	RGS14 | TMEM249	3	2	5
Adrenal_Gland	CoCluster 15	N_20002_1220	Non-cancer illness code, self-reported: diabetes	ENSG00000105607.8,ENSG00000223802.3	GCDH | CERS1	1	2	3
Adrenal_Gland	CoCluster 16	N_20002_1226	Non-cancer illness code, self-reported: hypothyroidism/myxoedema	ENSG00000159720.7	ATP6V0D1	1	1	2
Adrenal_Gland	CoCluster 17	N_20002_1387,N_22126,N_6152_100	Non-cancer illness code, self-reported: hayfever/allergic rhinitis | Doctor diagnosed hayfever or allergic rhinitis | Blood clot, DVT, bronchitis, emphysema, asthma, rhinitis, eczema, allergy diagnosed by doctor: None of the above	ENSG00000140575.8	IQGAP1	3	1	4
Adrenal_Gland	CoCluster 18	N_20002_1458	Non-cancer illness code, self-reported: diverticular disease/diverticulitis	ENSG00000119929.8,ENSG00000155287.6,ENSG00000198018.6	CUTC | SLC25A28 | ENTPD7	1	3	4
Adrenal_Gland	CoCluster 19	N_20002_1473,N_22504,N_3064,S_531	Non-cancer illness code, self-reported: high cholesterol | Bring up phlegm/sputum/mucus on most days | Peak expiratory flow (PEF) | Peptic ulcer (excl. esophageal)	ENSG00000142233.7,ENSG00000176909.7,ENSG00000232871.4	NTN5 | MAMSTR | SEC1P	4	3	7
Adrenal_Gland	CoCluster 20	N_20002_1381,N_22133,N_20003_1140870390,S_743,S_743.1,S_743.11	Non-cancer illness code, self-reported: systemic lupus erythematosis/sle | Treatment/medication code: ferrous sulphate | Doctor diagnosed sarcoidosis | Osteoporosis osteopenia and pathological fracture | Osteoporosis | Osteoporosis NOS	ENSG00000244731.3,ENSG00000250535.1,ENSG00000204348.5	DXO | C4A | STK19P	6	3	9
Adrenal_Gland	CoCluster 21	N_20003_1140884600,N_2443	Treatment/medication code: metformin | Diabetes diagnosed by doctor	ENSG00000157823.12,ENSG00000259677.1	AP3S2 | RP11-493E3.1	2	2	4
Adrenal_Gland	CoCluster 22	N_20003_1140909786	Treatment/medication code: beclometasone	ENSG00000229391.3	HLA-DRB6	1	1	2
Adrenal_Gland	CoCluster 23	N_20003_1141176832	Treatment/medication code: seretide 50 evohaler	ENSG00000115607.5	IL18RAP	1	1	2
Adrenal_Gland	CoCluster 24	N_20003_2038460150	Treatment/medication code: paracetamol	ENSG00000204387.8	C6orf48	1	1	2
Adrenal_Gland	CoCluster 25	N_20110_5	Illnesses of mother: Breast cancer	ENSG00000104783.7,ENSG00000272335.1	KCNN4 | RP11-53O19.3	1	2	3
Adrenal_Gland	CoCluster 26	N_20160,N_1249	Past tobacco smoking | Ever smoked	ENSG00000167720.8,ENSG00000269928.1	SRR | RP11-849F2.8	2	2	4
Adrenal_Gland	CoCluster 27	N_2040,N_6164_4,N_20161,S_386.3	Pack years of smoking PREVIEW ONLY | Risk taking | Types of physical activity in last 4 weeks: Light DIY (eg: pruning, watering the lawn) | Labyrinthitis	ENSG00000128573.18,ENSG00000138030.8,ENSG00000184616.7	FOXP2 | KHK | AC004166.6	4	3	7
Adrenal_Gland	CoCluster 28	N_20003_1140862382,N_20003_1140881856,N_22127,S_495,S_535	Treatment/medication code: becotide 50 inhaler | Treatment/medication code: salbutamol | Doctor diagnosed asthma | Asthma | Gastritis and duodenitis	ENSG00000196301.3,ENSG00000232629.4,ENSG00000179344.12	HLA-DQB1 | HLA-DRB9 | HLA-DQB2	5	3	8
Adrenal_Gland	CoCluster 29	N_2316	Wheeze or whistling in the chest in last year	ENSG00000166888.6,ENSG00000233016.2	STAT6 | SNHG7	1	2	3
Adrenal_Gland	CoCluster 30	N_2395_2,N_2395_3,N_2395_4	Hair/balding pattern: Pattern 2 | Hair/balding pattern: Pattern 3 | Hair/balding pattern: Pattern 4	ENSG00000214401.4,ENSG00000262500.1,ENSG00000262539.1,ENSG00000263503.1,ENSG00000174705.7,ENSG00000214425.2,ENSG00000234380.1	SH3PXD2B | KANSL1-AS1 | LRRC37A4P | AP000330.8 | RP11-259G18.2 | RP11-259G18.3 | RP11-707O23.5	3	7	10
Adrenal_Gland	CoCluster 31	N_2463	Fractured/broken bones in last 5 years	ENSG00000139053.2,ENSG00000139055.2	PDE6H | ERP27	1	2	3
Adrenal_Gland	CoCluster 32	N_2724	Had menopause	ENSG00000158805.7	ZNF276	1	1	2
Adrenal_Gland	CoCluster 33	N_3731	Former alcohol drinker	ENSG00000111142.9,ENSG00000257943.1	METAP2 | RP11-167N24.3	1	2	3
Adrenal_Gland	CoCluster 34	N_5843_1	Which eye(s) affected by myopia (short sight): Right eye	ENSG00000228998.3	RP11-697E2.7	1	1	2
Adrenal_Gland	CoCluster 35	N_6138_100	Qualifications: None of the above	ENSG00000131188.7,ENSG00000168488.14,ENSG00000177548.8,ENSG00000178188.10,ENSG00000221955.6,ENSG00000255434.1	PRR7 | ATXN2L | RABEP2 | SH2B1 | SLC12A8 | CTD-2530H12.8	1	6	7
Adrenal_Gland	CoCluster 36	N_6149_100	Mouth/teeth dental problems: None of the above	ENSG00000183405.5	RPS7P1	1	1	2
Adrenal_Gland	CoCluster 37	N_20003_1140861958,N_6153_1,N_6177_1,N_6177_100,S_585.31	Treatment/medication code: simvastatin | Medication for cholesterol, blood pressure, diabetes, or take exogenous hormones: Cholesterol lowering medication | Medication for cholesterol, blood pressure or diabetes: Cholesterol lowering medication | Medication for cholesterol, blood pressure or diabetes: None of the above | Renal dialysis	ENSG00000125510.11,ENSG00000171700.9,ENSG00000174306.17,ENSG00000271204.1	OPRL1 | RGS19 | ZHX3 | RP11-138A9.1	5	4	9
Adrenal_Gland	CoCluster 38	N_6154_100	Medication for pain relief, constipation, heartburn: None of the above	ENSG00000138074.10	SLC5A6	1	1	2
Adrenal_Gland	CoCluster 39	N_6155_7	Vitamin and mineral supplements: Multivitamins +/- minerals	ENSG00000142657.16,ENSG00000162444.11,ENSG00000165476.8	PGD | RBP7 | REEP3	1	3	4
Adrenal_Gland	CoCluster 40	N_6159_7,S_716,S_716.9	Pain type(s) experienced in last month: Knee pain | Other arthropathies | Arthropathy NOS	ENSG00000129353.10,ENSG00000132781.13,ENSG00000105223.14	PLD3 | SLC44A2 | MUTYH	3	3	6
Adrenal_Gland	CoCluster 41	N_6164_1	Types of physical activity in last 4 weeks: Walking for pleasure (not as a means of transport)	ENSG00000150977.9,ENSG00000182196.9	RILPL2 | ARL6IP4	1	2	3
Adrenal_Gland	CoCluster 42	N_1980,N_6164_5	Worrier / anxious feelings | Types of physical activity in last 4 weeks: Heavy DIY (eg: weeding, lawn mowing, carpentry, digging)	ENSG00000149115.9,ENSG00000172059.6,ENSG00000223855.1	TNKS1BP1 | KLF11 | AC147651.3	2	3	5
Adrenal_Gland	CoCluster 43	N_20002_1065,N_20003_1140866738,N_20003_1140879802,N_20003_1141194794,N_20107_8,N_20110_8,N_20111_8,N_6150_100,N_6150_4,N_6153_2,N_6177_2,N_1080,N_4079,N_4080,N_943,S_317.1,S_396,S_401,S_401.1	Time spent using computer | Non-cancer illness code, self-reported: hypertension | Treatment/medication code: atenolol | Treatment/medication code: amlodipine | Treatment/medication code: bendroflumethiazide | Illnesses of father: High blood pressure | Illnesses of mother: High blood pressure | Illnesses of siblings: High blood pressure | Diastolic blood pressure, automated reading | Systolic blo…	ENSG00000149177.8,ENSG00000130517.9,ENSG00000106392.6,ENSG00000085662.9,ENSG00000111424.6,ENSG00000113389.11,ENSG00000127957.12,ENSG00000135213.8,ENSG00000138829.6,ENSG00000139514.8,ENSG00000149596.6,ENSG00000153815.12,ENSG00000196196.2,ENSG00000243797.2,ENSG00000253276.1,ENSG00000261505.1,ENSG00000267052.1,ENSG00000182511.7,ENSG00000089094.12,ENSG00000133105.3,ENSG00000171303.5,ENSG00000169612.3…	AKR1B1 | KDM2B | HOXA13 | C1GALT1 | VDR | RNF130 | NPR3 | NAA60 | PMS2P3 | SRD5A3 | PGPEP1 | RXFP2 | POM121C | ENPEP | FBN2 | SLC7A1 | CIRH1A | PTPRJ | JPH2 | CMIP | SLC5A11 | CYP3A7 | C4orf3 | ERAP2 | CKB | FAM103A1 | KCNK3 | TCEA2 | CHMP6 | RPP25 | ZNF467 | HHIPL1 | FES | HRCT1 | ANKRD28 | AL022393.7 | AL049840.1 | LRRC37A15P | CTB-111H14.1 | BDNF-AS | CACNA1G-AS1 | CCDC71L | PRSS51 | APOPT1 | …	19	49	68
Adrenal_Gland	CoCluster 44	N_C44,S_172,S_172.2	Diagnoses - main ICD10: C44 Other malignant neoplasms of skin | Skin cancer | Other non-epithelial cancer of skin	ENSG00000245025.2,ENSG00000064225.8,ENSG00000241158.2	ST3GAL6 | ADAMTS9-AS1 | RP11-875O11.1	3	3	6
Adrenal_Gland	CoCluster 45	N_D12,S_153,S_153.2,S_208	Diagnoses - main ICD10: D12 Benign neoplasm of colon, rectum, anus and anal canal | Colorectal cancer | Colon cancer | Benign neoplasm of colon	ENSG00000253327.2	RAD21-AS1	4	1	5
Adrenal_Gland	CoCluster 46	N_M72	Diagnoses - main ICD10: M72 Fibroblastic disorders	ENSG00000104408.5	EIF3E	1	1	2
Adrenal_Gland	CoCluster 47	N_20107_1,N_R31,S_593	Illnesses of father: Heart disease | Diagnoses - main ICD10: R31 Unspecified haematuria | Hematuria	ENSG00000142039.3,ENSG00000164169.8,ENSG00000006210.6	CX3CL1 | CCDC97 | PRMT10	3	3	6
Adrenal_Gland	CoCluster 48	N_102	Pulse rate, automated reading	ENSG00000056661.9,ENSG00000103852.8,ENSG00000108433.11,ENSG00000166246.9,ENSG00000169609.9,ENSG00000182253.10,ENSG00000182534.9,ENSG00000261616.1	PCGF2 | TTC23 | GOSR2 | C16orf71 | C15orf40 | SYNM | MXRA7 | RP11-6O2.3	1	8	9
Adrenal_Gland	CoCluster 49	N_6138_1,N_1070	Time spent watching television (TV) | Qualifications: College or University degree	ENSG00000089597.12,ENSG00000109466.9,ENSG00000139531.8,ENSG00000227403.1,ENSG00000100364.14,ENSG00000133704.5	GANAB | KIAA0930 | KLHL2 | IPO8 | SUOX | AC009299.3	2	6	8
Adrenal_Gland	CoCluster 50	N_1160,N_1200	Sleep duration | Sleeplessness / insomnia	ENSG00000128272.10,ENSG00000139998.10,ENSG00000234997.1,ENSG00000272563.1,ENSG00000113658.12,ENSG00000120697.4	SMAD5 | ALG5 | ATF4 | RAB15 | AC016745.3 | RP11-480C16.1	2	6	8
Adrenal_Gland	CoCluster 51	N_1170	Getting up in morning	ENSG00000100429.13,ENSG00000170638.5,ENSG00000188130.9,ENSG00000253320.1	HDAC10 | TRABD | MAPK12 | KB-1507C5.2	1	4	5
Adrenal_Gland	CoCluster 52	N_1180	Morning/evening person (chronotype)	ENSG00000122870.7,ENSG00000161999.7,ENSG00000163634.7,ENSG00000165443.7	BICC1 | JMJD8 | THOC7 | PHYHIPL	1	4	5
Adrenal_Gland	CoCluster 53	N_1190,N_2375	Nap during day | Relative age of first facial hair	ENSG00000142156.10,ENSG00000147576.11,ENSG00000183527.7,ENSG00000244219.2,ENSG00000255568.2,ENSG00000148482.7,ENSG00000196821.5,ENSG00000232489.1	COL6A1 | ADHFE1 | SLC39A12 | PSMG1 | C6orf106 | MFAP1P1 | GS1-259H13.2 | BRWD1-IT2	2	8	10
Adrenal_Gland	CoCluster 54	N_135,N_137	Number of self-reported non-cancer illnesses | Number of treatments/medications taken	ENSG00000109332.15,ENSG00000109323.4,ENSG00000145354.5,ENSG00000164037.12,ENSG00000172260.9,ENSG00000238078.1,ENSG00000074695.5,ENSG00000187676.7,ENSG00000246560.2,ENSG00000248971.2,ENSG00000251288.2	LMAN1 | MANBA | UBE2D3 | CISD2 | SLC9B1 | NEGR1 | B3GALTL | RP11-295M18.2 | RP11-10L12.4 | KRT8P46 | RP11-10L12.2	2	11	13
Adrenal_Gland	CoCluster 55	N_136	Number of operations, self-reported	ENSG00000107281.5	NPDC1	1	1	2
Adrenal_Gland	CoCluster 56	N_1588	Average weekly beer plus cider intake	ENSG00000232075.1	MRPL35P2	1	1	2
Adrenal_Gland	CoCluster 57	N_1687	Comparative body size at age 10	ENSG00000162877.8,ENSG00000176681.10,ENSG00000262873.1	PM20D1 | LRRC37A | CTD-2561B21.11	1	3	4
Adrenal_Gland	CoCluster 58	N_1239,N_20016	Current tobacco smoking | Fluid intelligence score	ENSG00000188211.4,ENSG00000106993.7,ENSG00000214106.3	CDC37L1 | NCR3LG1 | PAXIP1-AS2	2	3	5
Adrenal_Gland	CoCluster 59	N_6147_1,N_20150,N_3063	Forced expiratory volume in 1-second (FEV1), Best measure | Forced expiratory volume in 1-second (FEV1) | Reason for glasses/contact lenses: For short-sightedness, i.e. only or mainly for distance viewing such as driving, cinema etc (called 'myopia')	ENSG00000135437.5,ENSG00000165661.11,ENSG00000064886.9,ENSG00000175691.8,ENSG00000249464.1,ENSG00000122376.7	CHI3L2 | FAM35A | RDH5 | QSOX2 | ZNF77 | RP11-93L9.1	3	6	9
Adrenal_Gland	CoCluster 60	N_20154	Forced expiratory volume in 1-second (FEV1), predicted percentage	ENSG00000068697.6,ENSG00000157429.11,ENSG00000255250.1	LAPTM4A | ZNF19 | CTD-2005H7.2	1	3	4
Adrenal_Gland	CoCluster 61	N_2050	Frequency of depressed mood in last 2 weeks	ENSG00000114395.6,ENSG00000072657.4	TRHDE | CYB561D2	1	2	3
Adrenal_Gland	CoCluster 62	N_1930,N_2090,N_6152_9,N_6153_100,N_23106,N_23109,N_23110	Miserableness | Seen doctor (GP) for nerves, anxiety, tension or depression | Impedance of whole body | Impedance of arm (right) | Impedance of arm (left) | Blood clot, DVT, bronchitis, emphysema, asthma, rhinitis, eczema, allergy diagnosed by doctor: Hayfever, allergic rhinitis or eczema | Medication for cholesterol, blood pressure, diabetes, or take exogenous hormones: None of the above	ENSG00000106460.14,ENSG00000272911.1,ENSG00000101751.6,ENSG00000118680.8,ENSG00000170579.10,ENSG00000174595.4,ENSG00000233559.1,ENSG00000117122.9,ENSG00000130717.8,ENSG00000185565.7,ENSG00000189266.7,ENSG00000239268.2,ENSG00000242265.1,ENSG00000136100.8,ENSG00000204338.4,ENSG00000273179.1	POLI | TMEM106B | MFAP2 | MYL12B | UCK1 | VPS36 | DLGAP1 | KLF14 | LSAMP | PNRC2 | CYP21A1P | AC016831.7 | RP11-384F7.2 | PEG10 | RP11-74E22.6 | RP11-20I20.4	7	16	23
Adrenal_Gland	CoCluster 63	N_21001,N_23099,N_23100,N_23111,N_23112,N_23115,N_23116,N_23119,N_23120,N_23123,N_23124,N_23128,N_48,N_924	Body mass index (BMI) | Body fat percentage | Whole body fat mass | Leg fat percentage (right) | Leg fat mass (right) | Leg fat percentage (left) | Leg fat mass (left) | Arm fat percentage (right) | Arm fat mass (right) | Arm fat percentage (left) | Arm fat mass (left) | Trunk fat mass | Waist circumference | Usual walking pace	ENSG00000205583.9,ENSG00000260230.2,ENSG00000170092.10,ENSG00000267198.1,ENSG00000189339.7,ENSG00000227775.3,ENSG00000136875.8,ENSG00000165138.12,ENSG00000270112.2,ENSG00000170430.9,ENSG00000104863.7,ENSG00000188000.2,ENSG00000232018.4,ENSG00000258399.2,ENSG00000271417.1,ENSG00000166825.9	LIN7B | PRPF4 | ANKS6 | ANPEP | AC018720.10 | MGMT | OR7D2 | SLC35E2B | STAG3L1 | RP1-283E3.4 | AL132709.8 | MEG8 | FRRS1L | RP11-798G7.6 | RP11-742D12.2 | RP11-909M7.3	14	16	30
Adrenal_Gland	CoCluster 64	N_20002_1466,N_20003_1140875408,N_2247_1,N_2257,N_I48,N_1697,N_20015,N_20022,N_20127,N_20151,N_20153,N_20162,N_21002,N_23101,N_23102,N_23105,N_23107,N_23108,N_23113,N_23114,N_23117,N_23118,N_23121,N_23122,N_23125,N_23126,N_23129,N_23130,N_3062,N_50,N_78,N_90088,S_274.1	Comparative height size at age 10 | Non-cancer illness code, self-reported: gout | Treatment/medication code: allopurinol | Sitting height | Birth weight | Neuroticism score | Forced vital capacity (FVC), Best measure | Forced expiratory volume in 1-second (FEV1), predicted | Pack years adult smoking as proportion of life span exposed to smoking PREVIEW ONLY | Weight | Hearing difficulty/problems…	ENSG00000255310.2,ENSG00000010319.2,ENSG00000108091.10,ENSG00000165449.7,ENSG00000214944.5,ENSG00000069275.12,ENSG00000184084.7,ENSG00000105971.10,ENSG00000103245.9,ENSG00000103253.13,ENSG00000116883.8,ENSG00000148655.10,ENSG00000151208.12,ENSG00000163703.13,ENSG00000175697.6,ENSG00000183386.5,ENSG00000183431.7,ENSG00000183520.7,ENSG00000204164.6,ENSG00000242142.1,ENSG00000272572.1,ENSG0000011914…	SEMA3G | NUCKS1 | PABPC1L | NELFCD | CDC25B | MON1B | NARFL | HAGHL | CAV2 | AP1S1 | CCDC6 | NFKB1 | CEP104 | RP11-268J15.5 | C2orf40 | VGF | MPHOSPH6 | AOAH | TMEM180 | PSPH | C10orf11 | HSD17B12 | DLG5 | AKR1C2 | DPYSL4 | NIPAL1 | CRELD1 | RFT1 | ZDHHC19 | YWHAZ | SLC16A9 | YWHAB | FOXN2 | LRRC34 | GPR156 | CRIPAK | FHL3 | SF3A3 | UTP11L | CTD-2372A4.1 | ZNF501 | AKR1C3 | ZNF502 | RPL10A | BMS1…	33	55	88
Adrenal_Gland	CoCluster 65	N_20023,N_23127,S_411.3	Mean time to correctly identify matches | Trunk fat percentage | Angina pectoris	ENSG00000144746.6,ENSG00000227591.1,ENSG00000228696.4,ENSG00000260075.1,ENSG00000132849.14,ENSG00000271751.1	INADL | ARL6IP5 | RP1-28O10.1 | ARL17B | NSFP1 | RP11-110I1.14	3	6	9
Adrenal_Gland	CoCluster 66	N_2385,N_2714	Relative age voice broke | Age when periods started (menarche)	ENSG00000160828.13,ENSG00000173258.8,ENSG00000058063.11,ENSG00000166529.10,ENSG00000172543.3,ENSG00000177426.16,ENSG00000241837.2,ENSG00000246523.3	ATP11B | STAG3L2 | ZSCAN21 | CTSW | ZNF483 | TGIF1 | ATP5O | RP11-736K20.6	2	8	10
Adrenal_Gland	CoCluster 67	N_2744	Birth weight of first child	ENSG00000163257.6,ENSG00000166822.8,ENSG00000169738.3	DCAF16 | TMEM170A | DCXR	1	3	4
Adrenal_Gland	CoCluster 68	N_30510,N_30530	Creatinine (enzymatic) in urine | Sodium in urine	ENSG00000116205.6,ENSG00000102882.7,ENSG00000102886.10	MAPK3 | GDPD3 | TCEANC2	2	3	5
Adrenal_Gland	CoCluster 69	N_30520	Potassium in urine	ENSG00000078043.11,ENSG00000048052.17,ENSG00000106546.8	HDAC9 | PIAS2 | AHR	1	3	4
Adrenal_Gland	CoCluster 70	N_1940,N_46,N_47,S_550.1	Irritability | Hand grip strength (left) | Hand grip strength (right) | Inguinal hernia	ENSG00000156103.11,ENSG00000172613.3,ENSG00000160325.10,ENSG00000135074.11,ENSG00000234965.1,ENSG00000119242.4,ENSG00000145949.8,ENSG00000147654.10,ENSG00000265943.1	CCDC92 | ADAM19 | MYLK4 | EBAG9 | MMP16 | CACFD1 | RAD9A | SHISA8 | RP11-739L10.1	4	9	13
Adrenal_Gland	CoCluster 71	N_3476	Difficulty not smoking for 1 day	ENSG00000154678.12	PDE1C	1	1	2
Adrenal_Gland	CoCluster 72	N_399	Number of incorrect matches in round	ENSG00000051596.5,ENSG00000128294.11	THOC3 | TPST2	1	2	3
Adrenal_Gland	CoCluster 73	N_1970,N_4106,N_4125,S_803	Nervous feelings | Heel bone mineral density (BMD) T-score, automated (left) | Heel bone mineral density (BMD) T-score, automated (right) | Fracture of upper limb	ENSG00000269918.1,ENSG00000120262.8,ENSG00000183762.8,ENSG00000197980.7,ENSG00000206503.7	CCDC170 | KREMEN1 | LEKR1 | HLA-A | AF131215.9	4	5	9
Adrenal_Gland	CoCluster 74	N_4194	Pulse rate	ENSG00000087085.9,ENSG00000239704.6	ACHE | CDRT4	1	2	3
Adrenal_Gland	CoCluster 75	N_4548	Health satisfaction	ENSG00000242372.2	EIF6	1	1	2
Adrenal_Gland	CoCluster 76	N_49	Hip circumference	ENSG00000015475.14,ENSG00000213347.6,ENSG00000223496.1,ENSG00000261556.4	BID | MXD3 | EXOSC6 | RP11-296I10.6	1	4	5
Adrenal_Gland	CoCluster 77	N_5057	Number of older siblings	ENSG00000171246.5	NPTX1	1	1	2
Adrenal_Gland	CoCluster 78	N_5507	Leg pain on walking : action taken	ENSG00000174373.11	RALGAPA1	1	1	2
Adrenal_Gland	CoCluster 79	N_6138_2,N_806	Qualifications: A levels/AS levels or equivalent | Job involves mainly walking or standing	ENSG00000166037.6,ENSG00000256885.1,ENSG00000127946.12	HIP1 | CEP57 | AP001877.1	2	3	5
Adrenal_Gland	CoCluster 80	N_816	Job involves heavy manual or physical work	ENSG00000134489.6,ENSG00000198547.4	HRH4 | C20orf203	1	2	3
Adrenal_Gland	CoCluster 81	N_2754,N_845	Age at first live birth | Age completed full time education	ENSG00000115112.7,ENSG00000183426.11,ENSG00000183793.9,ENSG00000227063.4,ENSG00000124207.12,ENSG00000164142.11	TFCP2L1 | CSE1L | FAM160A1 | NPIPA1 | NPIPA5 | RPL41P1	2	6	8
Adrenal_Gland	CoCluster 82	N_864	Number of days/week walked 10+ minutes	ENSG00000130479.6,ENSG00000220785.3	MAP1S | MTMR9LP	1	2	3
Adrenal_Gland	CoCluster 83	N_884	Number of days/week of moderate physical activity 10+ minutes	ENSG00000102804.10,ENSG00000151778.6	TSC22D1 | SERP2	1	2	3
Adrenal_Gland	CoCluster 84	N_904	Number of days/week of vigorous physical activity 10+ minutes	ENSG00000143612.14	C1orf43	1	1	2
Adrenal_Gland	CoCluster 85	S_053	Herpes zoster	ENSG00000183808.7,ENSG00000198846.5	RBM12B | TOX	1	2	3
Adrenal_Gland	CoCluster 86	S_054	Herpes simplex	ENSG00000145725.15,ENSG00000164181.9,ENSG00000175749.11	PPIP5K2 | ELOVL7 | EIF3KP1	1	3	4
Adrenal_Gland	CoCluster 87	S_070.9	Hepatitis NOS	ENSG00000261126.3	RBFADN	1	1	2
Adrenal_Gland	CoCluster 88	S_079	Viral infection	ENSG00000099956.13,ENSG00000100036.11,ENSG00000184792.11,ENSG00000237977.1	SMARCB1 | SLC35E4 | OSBP2 | EIF4HP2	1	4	5
Adrenal_Gland	CoCluster 89	S_1005	Other symptoms	ENSG00000182093.10,ENSG00000185437.9	WRB | SH3BGR	1	2	3
Adrenal_Gland	CoCluster 90	S_1008	Crushing or internal injury to organs	ENSG00000160766.10,ENSG00000177628.11,ENSG00000231064.1	GBAP1 | GBA | RP11-263K19.4	1	3	4
Adrenal_Gland	CoCluster 91	S_149	Cancer of larynx pharynx nasal cavities	ENSG00000237541.3	HLA-DQA2	1	1	2
Adrenal_Gland	CoCluster 92	S_149.4	Cancer of larynx	ENSG00000061938.12	TNK2	1	1	2
Adrenal_Gland	CoCluster 93	S_155	Cancer of liver and intrahepatic bile duct	ENSG00000187323.7,ENSG00000227279.1	DCC | AC015933.2	1	2	3
Adrenal_Gland	CoCluster 94	S_157	Pancreatic cancer	ENSG00000227906.3,ENSG00000251623.1	SNAP25-AS1 | RP11-826N14.4	1	2	3
Adrenal_Gland	CoCluster 95	S_170	Cancer of bone and connective tissue	ENSG00000225614.2	ZNF469	1	1	2
Adrenal_Gland	CoCluster 96	S_170.2	Cancer of connective tissue	ENSG00000020922.8,ENSG00000255893.1	MRE11A | RP11-685N10.1	1	2	3
Adrenal_Gland	CoCluster 97	S_172.3	Carcinoma in situ of skin	ENSG00000149262.12	INTS4	1	1	2
Adrenal_Gland	CoCluster 98	S_189,S_189.2,S_189.21	Cancer of urinary organs (incl. kidney and bladder) | Cancer of bladder | Malignant neoplasm of bladder	ENSG00000068078.13,ENSG00000204356.7,ENSG00000204385.6,ENSG00000215481.4	FGFR3 | NELFE | SLC44A4 | BCRP3	3	4	7
Adrenal_Gland	CoCluster 99	S_191,S_191.1,S_191.11,S_561.2	Manlignant and unknown neoplasms of brain and nervous system | Cancer of brain and nervous system | Cancer of brain | Flatulence	ENSG00000231160.5	RP11-617D20.1	4	1	5
Adrenal_Gland	CoCluster 100	S_198.3	Secondary malignant neoplasm of digestive systems	ENSG00000143971.7,ENSG00000169570.5	ETAA1 | DTWD2	1	2	3
Adrenal_Gland	CoCluster 101	S_199	Neoplasm of uncertain behavior	ENSG00000124104.14	SNX21	1	1	2
Adrenal_Gland	CoCluster 102	S_200,S_571	Myeloproliferative disease | Chronic liver disease and cirrhosis	ENSG00000272810.1	U91328.22	2	1	3
Adrenal_Gland	CoCluster 103	S_201	Hodgkin's disease	ENSG00000111664.6	GNB3	1	1	2
Adrenal_Gland	CoCluster 104	S_204,S_204.4	Leukemia | Multiple myeloma	ENSG00000164649.15,ENSG00000119421.5	NDUFA8 | CDCA7L	2	2	4
Adrenal_Gland	CoCluster 105	S_204.1,S_204.12	Lymphoid leukemia | Lymphoid leukemia chronic	ENSG00000248334.2,ENSG00000260844.2,ENSG00000261377.1,ENSG00000104388.10	RAB2A | WHAMMP2 | RP11-578F21.9 | RP11-578F21.12	2	4	6
Adrenal_Gland	CoCluster 106	S_211,S_274	Benign neoplasm of other parts of digestive system | Gout and other crystal arthropathies	ENSG00000169231.9	THBS3	2	1	3
Adrenal_Gland	CoCluster 107	S_225	Benign neoplasm of brain and other parts of nervous system	ENSG00000177683.9	THAP5	1	1	2
Adrenal_Gland	CoCluster 108	S_241.1	Nontoxic uninodular goiter	ENSG00000233429.5	HOTAIRM1	1	1	2
Adrenal_Gland	CoCluster 109	S_244,S_244.4,S_280.1,S_941	Hypothyroidism | Hypothyroidism NOS | Iron deficiency anemias unspecified or not due to blood loss | Adverse reaction to serum or vaccine	ENSG00000197728.5,ENSG00000027869.7,ENSG00000247774.2,ENSG00000259205.2,ENSG00000259326.1,ENSG00000260302.1,ENSG00000270127.1	SH2D2A | RPS26 | PCED1B-AS1 | PRKXP1 | RP11-102L12.2 | RP11-973H7.1 | RP11-526I2.5	4	7	11
Adrenal_Gland	CoCluster 110	S_245	Thyroiditis	ENSG00000115661.9	STK16	1	1	2
Adrenal_Gland	CoCluster 111	S_250.11	Type 1 diabetes with ketoacidosis	ENSG00000173848.14	NET1	1	1	2
Adrenal_Gland	CoCluster 112	S_250.2	Type 2 diabetes	ENSG00000078668.9,ENSG00000115221.6	VDAC3 | ITGB6	1	2	3
Adrenal_Gland	CoCluster 113	S_250.41	Impaired fasting glucose	ENSG00000164938.9	TP53INP1	1	1	2
Adrenal_Gland	CoCluster 114	S_250.42	Other abnormal glucose	ENSG00000226306.6	NPY6R	1	1	2
Adrenal_Gland	CoCluster 115	S_250.1,S_250.7	Type 1 diabetes | Diabetic retinopathy	ENSG00000109501.9,ENSG00000184385.2	WFS1 | C21orf128	2	2	4
Adrenal_Gland	CoCluster 116	S_251.1	Hypoglycemia	ENSG00000146963.13	C7orf55-LUC7L2	1	1	2
Adrenal_Gland	CoCluster 117	S_252,S_252.1	Disorders of parathyroid gland | Hyperparathyroidism	ENSG00000124507.6	PACSIN1	2	1	3
Adrenal_Gland	CoCluster 118	S_255	Disorders of adrenal glands	ENSG00000040341.13	STAU2	1	1	2
Adrenal_Gland	CoCluster 119	S_261.2	Vitamin B-complex deficiencies	ENSG00000116874.7	WARS2	1	1	2
Adrenal_Gland	CoCluster 120	S_272.11	Hypercholesterolemia	ENSG00000164010.9	ERMAP	1	1	2
Adrenal_Gland	CoCluster 121	N_I83,N_L03,N_2178,S_278,S_278.1,S_681,S_681.3,S_681.5,S_681.6,S_740,S_740.9	Overall health rating | Diagnoses - main ICD10: I83 Varicose veins of lower extremities | Diagnoses - main ICD10: L03 Cellulitis | Overweight obesity and other hyperalimentation | Obesity | Superficial cellulitis and abscess | Cellulitis and abscess of arm/hand | Cellulitis and abscess of leg except foot | Cellulitis and abscess of foot toe | Osteoarthrosis | Osteoarthrosis NOS	ENSG00000245937.3,ENSG00000269781.1,ENSG00000170469.6,ENSG00000227888.3	SPATA24 | FAM66A | CTC-228N24.3 | FLJ20306	11	4	15
Adrenal_Gland	CoCluster 122	S_285.1	Acute posthemorrhagic anemia	ENSG00000198554.7,ENSG00000231249.1,ENSG00000259318.1	WDHD1 | ITPR1-AS1 | RP11-454L9.2	1	3	4
Adrenal_Gland	CoCluster 123	S_286.1,S_286.12	Congenital coagulation defects | Congenital deficiency of other clotting factors (including factor VII)	ENSG00000143178.8	TBX19	2	1	3
Adrenal_Gland	CoCluster 124	S_289.3	Personal history of diseases of blood and blood-forming organs	ENSG00000108064.6	TFAM	1	1	2
Adrenal_Gland	CoCluster 125	S_290.1	Dementias	ENSG00000168079.12	SCARA5	1	1	2
Adrenal_Gland	CoCluster 126	S_290.2	Delirium due to conditions classified elsewhere	ENSG00000196793.9	ZNF239	1	1	2
Adrenal_Gland	CoCluster 127	S_295.1	Schizophrenia	ENSG00000029364.7	SLC39A9	1	1	2
Adrenal_Gland	CoCluster 128	S_296.1	Bipolar	ENSG00000010626.10	LRRC23	1	1	2
Adrenal_Gland	CoCluster 129	S_296.22	Major depressive disorder	ENSG00000156261.8	CCT8	1	1	2
Adrenal_Gland	CoCluster 130	S_297	Suicidal ideation or attempt	ENSG00000095917.9	TPSD1	1	1	2
Adrenal_Gland	CoCluster 131	S_300.13	Phobia	ENSG00000140090.13	SLC24A4	1	1	2
Adrenal_Gland	CoCluster 132	S_301	Personality disorders	ENSG00000170509.7,ENSG00000236983.1	HSD17B13 | LINC00614	1	2	3
Adrenal_Gland	CoCluster 133	S_304	Adjustment reaction	ENSG00000165929.8	TC2N	1	1	2
Adrenal_Gland	CoCluster 134	S_306.9	Tension headache	ENSG00000132872.7	SYT4	1	1	2
Adrenal_Gland	CoCluster 135	N_1220,S_316	Daytime dozing / sleeping (narcolepsy) | Substance addiction and disorders	ENSG00000134049.3,ENSG00000180777.9	IER3IP1 | ANKRD30B	2	2	4
Adrenal_Gland	CoCluster 136	S_318	Tobacco use disorder	ENSG00000090905.13,ENSG00000159210.5,ENSG00000161395.8	TNRC6A | SNF8 | PGAP3	1	3	4
Adrenal_Gland	CoCluster 137	S_333,S_715.2	Extrapyramidal disease and abnormal movement disorders | Ankylosing spondylitis	ENSG00000157326.14,ENSG00000142347.12,ENSG00000187630.10,ENSG00000223509.4,ENSG00000254912.2	MYO1F | DHRS4 | DHRS4L2 | RP11-632K20.7 | RP11-632K20.2	2	5	7
Adrenal_Gland	CoCluster 138	S_335	Multiple sclerosis	ENSG00000182372.6,ENSG00000248677.1,ENSG00000253982.1	CLN8 | CTD-2044J15.1 | CTD-2336O2.1	1	3	4
Adrenal_Gland	CoCluster 139	S_337	Disorders of the autonomic nervous system	ENSG00000197748.8	WDR96	1	1	2
Adrenal_Gland	CoCluster 140	S_338,S_338.1	Pain | Acute pain	ENSG00000184617.9,ENSG00000198185.7,ENSG00000215452.3,ENSG00000225849.1	ZNF840 | ZNF334 | ZNF663P | MKRN7P	2	4	6
Adrenal_Gland	CoCluster 141	S_342	Hemiplegia	ENSG00000166263.9	STXBP4	1	1	2
Adrenal_Gland	CoCluster 142	S_344	Other paralytic syndromes	ENSG00000182362.9	YBEY	1	1	2
Adrenal_Gland	CoCluster 143	S_345.1	Epilepsy	ENSG00000213024.6	NUP62	1	1	2
Adrenal_Gland	CoCluster 144	S_349	Other and unspecified disorders of the nervous system	ENSG00000103657.9	HERC1	1	1	2
Adrenal_Gland	CoCluster 145	S_350.1	Abnormal involuntary movements	ENSG00000215386.6	LINC00478	1	1	2
Adrenal_Gland	CoCluster 146	S_351	Other peripheral nerve disorders	ENSG00000204308.6	RNF5	1	1	2
Adrenal_Gland	CoCluster 147	S_352.1	Trigeminal nerve disorders [CN5]	ENSG00000173611.13	SCAI	1	1	2
Adrenal_Gland	CoCluster 148	S_358	Myoneural disorders	ENSG00000165806.15	CASP7	1	1	2
Adrenal_Gland	CoCluster 149	S_360.2	Progressive myopia	ENSG00000120254.11	MTHFD1L	1	1	2
Adrenal_Gland	CoCluster 150	S_361	Retinal detachments and defects	ENSG00000163710.3,ENSG00000172803.13	PCOLCE2 | SNX32	1	2	3
Adrenal_Gland	CoCluster 151	S_362.4	Retinal vascular changes and abnomalities	ENSG00000085719.7,ENSG00000176623.7	CPNE3 | RMDN1	1	2	3
Adrenal_Gland	CoCluster 152	S_364.5	Corneal dystrophy	ENSG00000110274.10,ENSG00000186318.12,ENSG00000272186.1	CEP164 | BACE1 | RP11-110I1.13	1	3	4
Adrenal_Gland	CoCluster 153	N_20003_1141146198,N_20002_1277,N_6148_2,S_365.1,S_365.11	Non-cancer illness code, self-reported: glaucoma | Treatment/medication code: xalatan 0.005% eye drops | Eye problems/disorders: Glaucoma | Open-angle glaucoma | Primary open angle glaucoma	ENSG00000143183.12,ENSG00000162836.7	TMCO1 | ACP6	5	2	7
Adrenal_Gland	CoCluster 154	S_366	Cataract	ENSG00000183508.4,ENSG00000261888.1	FAM46C | AC144831.1	1	2	3
Adrenal_Gland	CoCluster 155	S_366.2	Senile cataract	ENSG00000169330.4	KIAA1024	1	1	2
Adrenal_Gland	CoCluster 156	S_367.1	Myopia	ENSG00000237126.4	AC073254.1	1	1	2
Adrenal_Gland	CoCluster 157	S_370	Keratitis	ENSG00000100982.7,ENSG00000167914.6	PCIF1 | GSDMA	1	2	3
Adrenal_Gland	CoCluster 158	S_374.1	Ectropion or entropion	ENSG00000176700.15	SCAND2P	1	1	2
Adrenal_Gland	CoCluster 159	S_378	Strabismus and other disorders of binocular eye movements	ENSG00000174599.4	TRAM1L1	1	1	2
Adrenal_Gland	CoCluster 160	S_378.1	Strabismus (not specified as paralytic)	ENSG00000107929.10,ENSG00000107937.14,ENSG00000273036.1	LARP4B | GTPBP4 | RP11-392E22.12	1	3	4
Adrenal_Gland	CoCluster 161	S_379.3	Aphakia and other disorders of lens	ENSG00000163875.11,ENSG00000170502.8	MEAF6 | NUDT9	1	2	3
Adrenal_Gland	CoCluster 162	S_379.5	Disorders of iris and ciliary body	ENSG00000126231.9	PROZ	1	1	2
Adrenal_Gland	CoCluster 163	S_380.1	Otitis externa	ENSG00000171421.8	MRPL36	1	1	2
Adrenal_Gland	CoCluster 164	S_380.4,S_497	Impacted cerumen | Bronchitis	ENSG00000134779.10	TPGS2	2	1	3
Adrenal_Gland	CoCluster 165	S_381	Otitis media and Eustachian tube disorders	ENSG00000260778.2	MIR940	1	1	2
Adrenal_Gland	CoCluster 166	S_381.1	Otitis media	ENSG00000037965.4,ENSG00000170627.5	HOXC8 | GTSF1	1	2	3
Adrenal_Gland	CoCluster 167	S_333.1,S_383	Essential tremor | Otosclerosis	ENSG00000087008.11,ENSG00000155275.14,ENSG00000205959.3	ACOX3 | TRMT44 | RP11-689P11.2	2	3	5
Adrenal_Gland	CoCluster 168	S_385	Other disorders of middle ear and mastoid	ENSG00000213672.3	NCKIPSD	1	1	2
Adrenal_Gland	CoCluster 169	S_386.9	Dizziness and giddiness (Light-headedness and vertigo)	ENSG00000105819.9	PMPCB	1	1	2
Adrenal_Gland	CoCluster 170	S_389.4	Tinnitus	ENSG00000168405.10	CMAHP	1	1	2
Adrenal_Gland	CoCluster 171	S_395.2	Nonrheumatic aortic valve disorders	ENSG00000198959.7	TGM2	1	1	2
Adrenal_Gland	CoCluster 172	S_411.1	Unstable angina (intermediate coronary syndrome)	ENSG00000213277.3	MARCKSL1P1	1	1	2
Adrenal_Gland	CoCluster 173	S_418	Nonspecific chest pain	ENSG00000136950.9	ARPC5L	1	1	2
Adrenal_Gland	CoCluster 174	S_418.1	Precordial pain	ENSG00000185684.8	EP400NL	1	1	2
Adrenal_Gland	CoCluster 175	S_425,S_425.1	Cardiomyopathy | Primary/intrinsic cardiomyopathies	ENSG00000161265.10,ENSG00000196263.3	U2AF1L4 | ZNF471	2	2	4
Adrenal_Gland	CoCluster 176	S_250,S_427	Diabetes mellitus | Cardiac dysrhythmias	ENSG00000011523.9,ENSG00000229666.1,ENSG00000271122.1	CEP68 | MAST4-AS1 | RP11-379H18.1	2	3	5
Adrenal_Gland	CoCluster 177	S_427.12	Paroxysmal ventricular tachycardia	ENSG00000170949.13	ZNF160	1	1	2
Adrenal_Gland	CoCluster 178	S_427.41	Ventricular fibrillation and flutter	ENSG00000196381.6	ZNF781	1	1	2
Adrenal_Gland	CoCluster 179	S_427.5	Arrhythmia (cardiac) NOS	ENSG00000254211.1	CTB-43E15.4	1	1	2
Adrenal_Gland	CoCluster 180	S_430.1	Subarachnoid hemorrhage	ENSG00000184923.8	NUTM2A	1	1	2
Adrenal_Gland	CoCluster 181	S_430.2	Intracerebral hemorrhage	ENSG00000135045.6	C9orf40	1	1	2
Adrenal_Gland	CoCluster 182	S_433.1	Occlusion and stenosis of precerebral arteries	ENSG00000134369.11,ENSG00000076344.11	RGS11 | NAV1	1	2	3
Adrenal_Gland	CoCluster 183	S_433.12	Cerebral atherosclerosis	ENSG00000174606.8	ANGEL2	1	1	2
Adrenal_Gland	CoCluster 184	S_433.3	Cerebral ischemia	ENSG00000133103.12	COG6	1	1	2
Adrenal_Gland	CoCluster 185	S_440,S_440.2,S_441.1,S_444,S_444.1,S_447.1	Atherosclerosis | Atherosclerosis of the extremities | Acute vascular insufficiency of intestine | Arterial embolism and thrombosis | Arterial embolism and thrombosis of lower extremity artery | Stricture of artery	ENSG00000214871.3,ENSG00000226816.2,ENSG00000136235.11,ENSG00000136243.12,ENSG00000230042.1,ENSG00000230658.1,ENSG00000263753.2	GPNMB | NUPL2 | AC005082.1 | AC005082.12 | AK3P3 | KLHL7-AS1 | LINC00667	6	7	13
Adrenal_Gland	CoCluster 186	S_440.9	Atherosclerosis of aorta	ENSG00000224786.1	CETN4P	1	1	2
Adrenal_Gland	CoCluster 187	S_442.11	Abdominal aortic aneurysm	ENSG00000008838.13,ENSG00000131747.10	MED24 | TOP2A	1	2	3
Adrenal_Gland	CoCluster 188	S_443.1	Raynaud's syndrome	ENSG00000228506.1	RP11-98I9.4	1	1	2
Adrenal_Gland	CoCluster 189	S_447	Other disorders of arteries and arterioles	ENSG00000146574.11	CCZ1B	1	1	2
Adrenal_Gland	CoCluster 190	S_454,S_454.1	Varicose veins | Varicose veins of lower extremity	ENSG00000154874.10,ENSG00000170175.6,ENSG00000213077.5,ENSG00000213626.7,ENSG00000233327.6,ENSG00000273018.1	CCDC144B | CHRNB1 | FAM106A | LBH | USP32P2 | CTD-2303H24.2	2	6	8
Adrenal_Gland	CoCluster 191	S_473.3	Paralysis/spasm of vocal cords or larynx	ENSG00000152234.11	ATP5A1	1	1	2
Adrenal_Gland	CoCluster 192	S_473.4	Voice disturbance	ENSG00000243317.3,ENSG00000004809.9	SLC22A16 | C7orf73	1	2	3
Adrenal_Gland	CoCluster 193	S_478	Throat pain	ENSG00000120675.4,ENSG00000133106.10,ENSG00000183628.8	DNAJC15 | EPSTI1 | DGCR6	1	3	4
Adrenal_Gland	CoCluster 194	S_480.5	Bronchopneumonia and lung abscess	ENSG00000100302.6	RASD2	1	1	2
Adrenal_Gland	CoCluster 195	S_495.2	Asthma with exacerbation	ENSG00000091136.9,ENSG00000235381.1	LAMB1 | RP11-477D19.2	1	2	3
Adrenal_Gland	CoCluster 196	S_496.2,S_496.21,S_557,S_557.1	Chronic bronchitis | Obstructive chronic bronchitis | Intestinal malabsorption (non-celiac) | Celiac disease	ENSG00000176102.7,ENSG00000183671.8	CSTF3 | GPR1	4	2	6
Adrenal_Gland	CoCluster 197	S_506	Empyema and pneumothorax	ENSG00000247400.3,ENSG00000267167.1	DNAJC3-AS1 | RP11-687F6.1	1	2	3
Adrenal_Gland	CoCluster 198	S_512.1	Wheezing	ENSG00000229413.1,ENSG00000230715.2,ENSG00000242588.2,ENSG00000243302.3,ENSG00000243679.1,ENSG00000271529.1	AC018638.1 | RP11-274B21.4 | RP11-274B21.1 | RP11-274B21.2 | RP11-274B21.3 | CICP14	1	6	7
Adrenal_Gland	CoCluster 199	S_521,S_521.1	Diseases of hard tissues of teeth | Dental caries	ENSG00000224886.2	BEND3P3	2	1	3
Adrenal_Gland	CoCluster 200	S_528.5	Diseases of lips	ENSG00000176222.7,ENSG00000267058.1	ZNF404 | RP11-15A1.3	1	2	3
Adrenal_Gland	CoCluster 201	S_530.1,S_530.14	Esophagitis GERD and related diseases | Reflux esophagitis	ENSG00000180806.4,ENSG00000102910.9	LONP2 | HOXC9	2	2	4
Adrenal_Gland	CoCluster 202	S_530.7	Gastroesophageal laceration-hemorrhage syndrome	ENSG00000100401.15	RANGAP1	1	1	2
Adrenal_Gland	CoCluster 203	S_531.1	Hemorrhage from gastrointestinal ulcer	ENSG00000267769.1,ENSG00000267980.1	CTB-50L17.9 | AC007292.6	1	2	3
Adrenal_Gland	CoCluster 204	S_550.2	Diaphragmatic hernia	ENSG00000163421.4	PROK2	1	1	2
Adrenal_Gland	CoCluster 205	S_550.5	Ventral hernia	ENSG00000121350.11	PYROXD1	1	1	2
Adrenal_Gland	CoCluster 206	S_555.1	Regional enteritis	ENSG00000167468.12	GPX4	1	1	2
Adrenal_Gland	CoCluster 207	N_6149_1,S_555,S_555.2	Mouth/teeth dental problems: Mouth ulcers | Inflammatory bowel disease and other gastroenteritis and colitis | Ulcerative colitis	ENSG00000128604.14,ENSG00000162542.9,ENSG00000169914.5,ENSG00000188611.10,ENSG00000204147.5	IRF5 | TMCO4 | OTUD3 | ASAH2 | ASAH2B	3	5	8
Adrenal_Gland	CoCluster 208	S_555.21	Ulcerative colitis (chronic)	ENSG00000265752.2	RP11-403A21.1	1	1	2
Adrenal_Gland	CoCluster 209	S_561.1	Diarrhea	ENSG00000125618.12,ENSG00000189223.9	PAX8 | AC016683.6	1	2	3
Adrenal_Gland	CoCluster 210	S_562,S_562.1	Diverticulosis and diverticulitis | Diverticulosis	ENSG00000118961.10,ENSG00000140323.4,ENSG00000228989.1	C2orf43 | DISP2 | AC133528.2	2	3	5
Adrenal_Gland	CoCluster 211	S_564.1	Irritable Bowel Syndrome	ENSG00000272360.1	RP11-359I18.5	1	1	2
Adrenal_Gland	CoCluster 212	S_567	Peritonitis and retroperitoneal infections	ENSG00000131095.7	GFAP	1	1	2
Adrenal_Gland	CoCluster 213	S_569.2	Gastrointestinal complications	ENSG00000070269.9	TMEM260	1	1	2
Adrenal_Gland	CoCluster 214	S_571.5	Other chronic nonalcoholic liver disease	ENSG00000148156.6	ACTL7B	1	1	2
Adrenal_Gland	CoCluster 215	S_571.6	Primary biliary cirrhosis	ENSG00000102781.9,ENSG00000259134.1,ENSG00000261428.1,ENSG00000262001.1	KATNAL1 | LINC00924 | RP11-16P6.1 | DLGAP1-AS2	1	4	5
Adrenal_Gland	CoCluster 216	S_574,S_574.1	Cholelithiasis and cholecystitis | Cholelithiasis	ENSG00000143156.9,ENSG00000239883.4,ENSG00000140391.10	TSPAN3 | NME7 | RP11-175I17.2	2	3	5
Adrenal_Gland	CoCluster 217	S_574.11	Cholelithiasis with acute cholecystitis	ENSG00000182264.4	IZUMO1	1	1	2
Adrenal_Gland	CoCluster 218	S_575.9	Nonspecific abnormal findings on radiological and other examination of biliary tract	ENSG00000223756.2	TSSC2	1	1	2
Adrenal_Gland	CoCluster 219	S_577.2,S_695.42	Chronic pancreatitis | Systemic lupus erythematosus	ENSG00000118193.7,ENSG00000232237.2	KIF14 | ASCL5	2	2	4
Adrenal_Gland	CoCluster 220	S_578.2	Blood in stool	ENSG00000162517.8	PEF1	1	1	2
Adrenal_Gland	CoCluster 221	S_579.2	Splenomegaly	ENSG00000267871.1	CTC-444N24.6	1	1	2
Adrenal_Gland	CoCluster 222	S_580.3,S_580.32	Nephritis and nephropathy without mention of glomerulonephritis | Nephritis and nephropathy with pathological lesion	ENSG00000215475.3	SIAH3	2	1	3
Adrenal_Gland	CoCluster 223	S_592,S_592.1	Cystitis and urethritis | Cystitis	ENSG00000105298.9,ENSG00000213088.5,ENSG00000226800.5,ENSG00000273399.1	CACTIN | DARC | CACTIN-AS1 | RP11-408A13.3	2	4	6
Adrenal_Gland	CoCluster 224	N_1558,S_594.1	Alcohol intake frequency. | Calculus of kidney	ENSG00000248290.1,ENSG00000168477.13,ENSG00000173320.5,ENSG00000115275.7,ENSG00000182544.8	MOGS | TNXB | STOX2 | MFSD5 | TNXA	2	5	7
Adrenal_Gland	CoCluster 225	S_594.3	Calculus of ureter	ENSG00000107614.17	TRDMT1	1	1	2
Adrenal_Gland	CoCluster 226	S_596.1	Bladder neck obstruction	ENSG00000120008.11	WDR11	1	1	2
Adrenal_Gland	CoCluster 227	S_599.3	Dysuria	ENSG00000175643.7	RMI2	1	1	2
Adrenal_Gland	CoCluster 228	S_613.8	Other specified disorders of breast	ENSG00000188388.9,ENSG00000259728.1	GOLGA6L3 | LINC00933	1	2	3
Adrenal_Gland	CoCluster 229	S_681.2	Cellulitis and abscess of face/neck	ENSG00000256069.3	A2MP1	1	1	2
Adrenal_Gland	CoCluster 230	S_686.4	Pyogenic granuloma	ENSG00000100197.16	CYP2D6	1	1	2
Adrenal_Gland	CoCluster 231	S_695.7	Prurigo and Lichen	ENSG00000204427.7,ENSG00000213722.4	ABHD16A | DDAH2	1	2	3
Adrenal_Gland	CoCluster 232	S_705	Disorders of sweat glands	ENSG00000164219.5	PGGT1B	1	1	2
Adrenal_Gland	CoCluster 233	S_706,S_706.2	Diseases of sebaceous glands | Sebaceous cyst	ENSG00000256678.1	RP11-611O2.2	2	1	3
Adrenal_Gland	CoCluster 234	S_707.1	Decubitus ulcer	ENSG00000184178.11	SCFD2	1	1	2
Adrenal_Gland	CoCluster 235	S_709.2,S_735.21	Sicca syndrome | Hammer toe (acquired)	ENSG00000104756.11,ENSG00000126790.7	KCTD9 | L3HYPDH	2	2	4
Adrenal_Gland	CoCluster 236	S_711,S_711.1	Arthropathy associated with infections | Pyogenic arthritis	ENSG00000151715.3,ENSG00000175634.10,ENSG00000213402.2,ENSG00000261355.1,ENSG00000084207.11,ENSG00000270169.1	GSTP1 | TMEM45B | RPS6KB2 | PTPRCAP | RP11-698N11.4 | CTC-1337H24.2	2	6	8
Adrenal_Gland	CoCluster 237	S_716.2	Unspecified monoarthritis	ENSG00000206573.4	SETD5-AS1	1	1	2
Adrenal_Gland	CoCluster 238	S_721,S_721.1	Spondylosis and allied disorders | Spondylosis without myelopathy	ENSG00000237672.1	KRR1P1	2	1	3
Adrenal_Gland	CoCluster 239	S_727.6	Rupture of tendon nontraumatic	ENSG00000257815.1	RP11-611E13.2	1	1	2
Adrenal_Gland	CoCluster 240	S_728,S_728.7,S_728.71	Disorders of muscle ligament and fascia | Fasciitis | Contracture of palmar fascia [Dupuytren's disease]	ENSG00000198961.5,ENSG00000249476.1	PJA2 | CTD-2587M2.1	3	2	5
Adrenal_Gland	CoCluster 241	S_731.1	Osteitis deformans [Paget's disease of bone]	ENSG00000204792.2,ENSG00000230836.1,ENSG00000236209.1	AC104135.3 | AC104135.4 | AC104135.2	1	3	4
Adrenal_Gland	CoCluster 242	S_733.8	Malunion and nonunion of fracture	ENSG00000026103.15,ENSG00000261438.1	FAS | RP11-399O19.9	1	2	3
Adrenal_Gland	CoCluster 243	S_736.2	Acquired deformities of finger	ENSG00000137038.7,ENSG00000162669.11	TMEM261 | HFM1	1	2	3
Adrenal_Gland	CoCluster 244	S_737	Curvature of spine	ENSG00000266830.1,ENSG00000267259.1	CTD-2008P7.8 | CTD-2008P7.9	1	2	3
Adrenal_Gland	CoCluster 245	S_738,S_738.4	Other acquired musculoskeletal deformity | Acquired spondylolisthesis	ENSG00000243284.1,ENSG00000272668.1	VSIG8 | RP11-190A12.8	2	2	4
Adrenal_Gland	CoCluster 246	S_751.22	Other specified congenital anomalies of kidney	ENSG00000136867.6	SLC31A2	1	1	2
Adrenal_Gland	CoCluster 247	S_755.1	Congenital deformities of feet	ENSG00000103546.14,ENSG00000234925.2	SLC6A2 | RP11-254B13.3	1	2	3
Adrenal_Gland	CoCluster 248	S_766	Neuralgia neuritis and radiculitis NOS	ENSG00000141401.7	IMPA2	1	1	2
Adrenal_Gland	CoCluster 249	S_771,S_771.1	Musculoskeletal symptoms referable to limbs | Swelling of limb	ENSG00000167984.12,ENSG00000243181.2	NLRC3 | RP11-734J24.1	2	2	4
Adrenal_Gland	CoCluster 250	N_20002_1094,N_20003_1140888266,N_6152_5,N_I80,N_I84,S_428,S_428.2,S_455,S_564	Non-cancer illness code, self-reported: deep venous thrombosis (dvt) | Treatment/medication code: warfarin | Blood clot, DVT, bronchitis, emphysema, asthma, rhinitis, eczema, allergy diagnosed by doctor: Blood clot in the leg (DVT) | Diagnoses - main ICD10: I80 Phlebitis and thrombophlebitis | Diagnoses - main ICD10: I84 Haemorrhoids | Congestive heart failure; nonhypertensive | Heart failure NOS…	ENSG00000175164.9,ENSG00000181404.13,ENSG00000198000.7	ABO | XXyac-YRM2039.2 | NOL8	9	3	12
Adrenal_Gland	CoCluster 251	S_782.3	Edema	ENSG00000233232.2	NPIPB7	1	1	2
Adrenal_Gland	CoCluster 252	S_791	Gangrene	ENSG00000264924.1	RP11-799B12.2	1	1	2
Adrenal_Gland	CoCluster 253	S_801.1	Fracture of foot	ENSG00000049167.9	ERCC8	1	1	2
Adrenal_Gland	CoCluster 254	S_817	Concussion	ENSG00000272338.1	RP11-722E23.2	1	1	2
Adrenal_Gland	CoCluster 255	S_394.3,S_481,S_573.7,S_819	Aortic valve disease | Influenza | Abnormal results of function study of liver | Skull and face fracture and other intercranial injury	ENSG00000249685.1,ENSG00000099974.7,ENSG00000099984.6,ENSG00000124615.13,ENSG00000133433.6,ENSG00000218537.1,ENSG00000225282.1,ENSG00000240972.1,ENSG00000249207.1,ENSG00000272787.1,ENSG00000273295.1,ENSG00000244425.2,ENSG00000184674.8,ENSG00000235231.3,ENSG00000272955.1	DDTL | GSTT2 | MOCS1 | GSTT2B | GSTT1 | AP000350.4 | AP000350.6 | AP000351.10 | MIF | RN7SL268P | RP11-360F5.1 | RP11-360F5.3 | KB-226F1.2 | KB-226F1.1 | AP000350.5	4	15	19
Adrenal_Gland	CoCluster 256	S_836	Traumatic arthropathy	ENSG00000164244.16	PRRC1	1	1	2
Adrenal_Gland	CoCluster 257	S_840	Sprains and strains	ENSG00000166435.11,ENSG00000241170.2	XRRA1 | RP11-147I3.1	1	2	3
Adrenal_Gland	CoCluster 258	S_870	Open wounds of head; neck; and trunk	ENSG00000260388.1	LINC00562	1	1	2
Adrenal_Gland	CoCluster 259	S_870.1	Open wound or laceration of eye or eyelid	ENSG00000099977.9	DDT	1	1	2
Adrenal_Gland	CoCluster 260	S_873	Broken tooth	ENSG00000197780.5,ENSG00000237624.1	TAF13 | OXCT2P1	1	2	3
Adrenal_Gland	CoCluster 261	S_938.2	Chronic dermatitis due to solar radiation	ENSG00000103510.15,ENSG00000153391.11,ENSG00000228672.2	KAT8 | INO80C | PROB1	1	3	4
Adrenal_Gland	CoCluster 262	S_965.2	Antirheumatics causing adverse effects in therapeutic use	ENSG00000269886.1	RP11-266J6.2	1	1	2
Adrenal_Gland	CoCluster 263	S_967	Adverse effects of sedatives or other central nervous system depressants and anesthetics	ENSG00000215302.4,ENSG00000260693.1	CTD-3092A11.1 | AC026150.8	1	2	3
Artery_Aorta	CoCluster 1	N_20002_1136	Non-cancer illness code, self-reported: liver/biliary/pancreas problem	ENSG00000155313.11	USP25	1	1	2
Artery_Aorta	CoCluster 2	N_20002_1261	Non-cancer illness code, self-reported: multiple sclerosis	ENSG00000196301.3	HLA-DRB9	1	1	2
Artery_Aorta	CoCluster 3	N_20002_1381,N_22133,N_20003_1140870390,S_743,S_743.1	Non-cancer illness code, self-reported: systemic lupus erythematosis/sle | Treatment/medication code: ferrous sulphate | Doctor diagnosed sarcoidosis | Osteoporosis osteopenia and pathological fracture | Osteoporosis	ENSG00000244731.3,ENSG00000231852.2	CYP21A2 | C4A	5	2	7
Artery_Aorta	CoCluster 4	N_K90,N_20107_3,S_280,S_285,S_351	Illnesses of father: Lung cancer | Diagnoses - main ICD10: K90 Intestinal malabsorption | Iron deficiency anemias | Other anemias | Other peripheral nerve disorders	ENSG00000204257.10	HLA-DMA	5	1	6
Artery_Aorta	CoCluster 5	N_1210	Snoring	ENSG00000130413.11,ENSG00000183336.7	STK33 | BOLA2	1	2	3
Artery_Aorta	CoCluster 6	N_1787	Maternal smoking around birth	ENSG00000141140.12	MYO19	1	1	2
Artery_Aorta	CoCluster 7	N_1920,N_1558,N_2385	Alcohol intake frequency. | Mood swings | Relative age voice broke	ENSG00000204304.7,ENSG00000160828.13,ENSG00000196275.9,ENSG00000128567.12	PODXL | STAG3L2 | GTF2IRD2 | PBX2	3	4	7
Artery_Aorta	CoCluster 8	N_1930,N_2080	Miserableness | Frequency of tiredness / lethargy in last 2 weeks	ENSG00000227603.1	RP11-165J3.6	2	1	3
Artery_Aorta	CoCluster 9	N_1940	Irritability	ENSG00000119681.7,ENSG00000173421.12,ENSG00000206527.5,ENSG00000225399.3	LTBP2 | CCDC36 | PTPLB | RP11-3B7.1	1	4	5
Artery_Aorta	CoCluster 10	N_1950,N_2405,N_2734	Sensitivity / hurt feelings | Number of children fathered | Number of live births	ENSG00000120265.12,ENSG00000137700.12,ENSG00000160695.10,ENSG00000213676.6,ENSG00000175161.9,ENSG00000055211.8,ENSG00000104524.9,ENSG00000134825.9	GINM1 | PYCRL | PCMT1 | TMEM258 | SLC37A4 | VPS11 | CADM2 | ATF6B	3	8	11
Artery_Aorta	CoCluster 11	N_1970	Nervous feelings	ENSG00000106392.6,ENSG00000125746.10,ENSG00000169592.10,ENSG00000255310.2	C1GALT1 | EML2 | INO80E | AF131215.2	1	4	5
Artery_Aorta	CoCluster 12	N_1980	Worrier / anxious feelings	ENSG00000165105.9,ENSG00000260911.1	RASEF | RP11-196G11.2	1	2	3
Artery_Aorta	CoCluster 13	N_1990	Tense / 'highly strung'	ENSG00000099365.5,ENSG00000114395.6,ENSG00000140264.15	STX1B | CYB561D2 | SERF2	1	3	4
Artery_Aorta	CoCluster 14	N_2000	Worry too long after embarrassment	ENSG00000269918.1,ENSG00000232630.1	PRPS1P2 | AF131215.9	1	2	3
Artery_Aorta	CoCluster 15	N_20001_1061,N_2453,N_134	Number of self-reported cancers | Cancer code, self-reported: basal cell carcinoma | Cancer diagnosed by doctor	ENSG00000155749.8	ALS2CR12	3	1	4
Artery_Aorta	CoCluster 16	N_20002_1065,N_20002_1473,N_20003_1140860806,N_20003_1140861958,N_20003_1140866738,N_20003_1140868226,N_20003_1140879802,N_20003_1141146234,N_20003_1141194794,N_20107_100,N_20107_8,N_20110_100,N_20110_8,N_20111_100,N_20111_8,N_6150_100,N_6150_4,N_6153_1,N_6153_100,N_6153_2,N_6177_1,N_6177_100,N_6177_2,N_1807,N_4080,S_272,S_272.1,S_272.11,S_275.5,S_375.2	Father's age at death | Non-cancer illness code, self-reported: hypertension | Non-cancer illness code, self-reported: high cholesterol | Treatment/medication code: ramipril | Treatment/medication code: simvastatin | Treatment/medication code: atenolol | Treatment/medication code: aspirin | Treatment/medication code: amlodipine | Treatment/medication code: atorvastatin | Treatment/medication code…	ENSG00000005249.8,ENSG00000033867.12,ENSG00000122691.8,ENSG00000127957.12,ENSG00000140564.6,ENSG00000158186.8,ENSG00000163536.8,ENSG00000165895.13,ENSG00000170647.2,ENSG00000182511.7,ENSG00000196196.2,ENSG00000204463.8,ENSG00000235387.1,ENSG00000243797.2,ENSG00000253276.1,ENSG00000171700.9,ENSG00000087237.6,ENSG00000113161.11,ENSG00000125510.11,ENSG00000171703.12,ENSG00000105856.9,ENSG00000196547…	PRKAR2B | CACNA1G | HFE | MRC2 | SLC4A7 | CETP | LACTB | HBP1 | ST3GAL4 | HMGCR | NAA60 | TWIST1 | OPRL1 | PMS2P3 | CDC16 | WNT2B | COG2 | ESD | FURIN | TCF7L1 | MRAS | ABCF3 | SERPINI1 | ARHGAP42 | SLC20A2 | FAM103A1 | TMEM133 | RGS19 | TCEA2 | ZAR1 | FES | FBF1 | HRCT1 | MAN2A2 | BAG6 | AC009336.24 | RP4-663N10.1 | ANKRD65 | LINC00961 | CTB-111H14.1 | CCDC71L | PTP4A2P1 | RP11-332H18.4	30	43	73
Artery_Aorta	CoCluster 17	N_20002_1094,N_20003_1140888266,N_6152_5,N_I80,N_I84,S_414,S_428,S_428.2,S_455,S_564	Non-cancer illness code, self-reported: deep venous thrombosis (dvt) | Treatment/medication code: warfarin | Blood clot, DVT, bronchitis, emphysema, asthma, rhinitis, eczema, allergy diagnosed by doctor: Blood clot in the leg (DVT) | Diagnoses - main ICD10: I80 Phlebitis and thrombophlebitis | Diagnoses - main ICD10: I84 Haemorrhoids | Other forms of chronic heart disease | Congestive heart failu…	ENSG00000175164.9,ENSG00000215533.4	ABO | LINC00189	10	2	12
Artery_Aorta	CoCluster 18	N_20002_1111,N_6152_8	Non-cancer illness code, self-reported: asthma | Blood clot, DVT, bronchitis, emphysema, asthma, rhinitis, eczema, allergy diagnosed by doctor: Asthma	ENSG00000256433.1	RP1-102E24.8	2	1	3
Artery_Aorta	CoCluster 19	N_20002_1197,N_N20,S_594.1	Non-cancer illness code, self-reported: kidney stone/ureter stone/bladder stone | Diagnoses - main ICD10: N20 Calculus of kidney and ureter | Calculus of kidney	ENSG00000169220.13	RGS14	3	1	4
Artery_Aorta	CoCluster 20	N_20002_1220,N_20003_1140884600,N_20107_9,N_20110_9,N_22126,N_2443	Non-cancer illness code, self-reported: diabetes | Treatment/medication code: metformin | Illnesses of father: Diabetes | Illnesses of mother: Diabetes | Doctor diagnosed hayfever or allergic rhinitis | Diabetes diagnosed by doctor	ENSG00000118971.3,ENSG00000153814.7,ENSG00000179218.9,ENSG00000255920.1,ENSG00000261662.1,ENSG00000236493.1,ENSG00000157782.5	CCND2 | JAZF1 | CABP1 | CALR | EIF2S2P3 | RP11-264F23.4 | RP5-1042I8.7	6	7	13
Artery_Aorta	CoCluster 21	N_20002_1387	Non-cancer illness code, self-reported: hayfever/allergic rhinitis	ENSG00000115694.10,ENSG00000273160.1	STK25 | RP11-104L21.3	1	2	3
Artery_Aorta	CoCluster 22	N_20002_1417,N_22127,N_J33,S_471	Non-cancer illness code, self-reported: nasal polyps | Doctor diagnosed asthma | Diagnoses - main ICD10: J33 Nasal polyp | Nasal polyps	ENSG00000137033.7	IL33	4	1	5
Artery_Aorta	CoCluster 23	N_20003_1140876136	Treatment/medication code: beconase 50micrograms nasal spray	ENSG00000113790.6	EHHADH	1	1	2
Artery_Aorta	CoCluster 24	N_20110_5	Illnesses of mother: Breast cancer	ENSG00000272335.1	RP11-53O19.3	1	1	2
Artery_Aorta	CoCluster 25	N_2030,S_740.12	Guilty feelings | Osteoarthrosis localized secondary	ENSG00000128272.10	ATF4	2	1	3
Artery_Aorta	CoCluster 26	N_2247_1	Hearing difficulty/problems: Yes	ENSG00000040275.12,ENSG00000249293.1	SPDL1 | CTC-575I10.1	1	2	3
Artery_Aorta	CoCluster 27	N_2395_2,N_2395_3	Hair/balding pattern: Pattern 2 | Hair/balding pattern: Pattern 3	ENSG00000262539.1,ENSG00000005961.13	ITGA2B | RP11-259G18.3	2	2	4
Artery_Aorta	CoCluster 28	N_2395_4	Hair/balding pattern: Pattern 4	ENSG00000128408.7	RIBC2	1	1	2
Artery_Aorta	CoCluster 29	N_2463	Fractured/broken bones in last 5 years	ENSG00000111348.4,ENSG00000139055.2,ENSG00000189367.10,ENSG00000203760.4	ARHGDIB | ERP27 | KIAA0408 | CENPW	1	4	5
Artery_Aorta	CoCluster 30	N_2492	Taking other prescription medications	ENSG00000109332.15	UBE2D3	1	1	2
Artery_Aorta	CoCluster 31	N_2834	Bilateral oophorectomy (both ovaries removed)	ENSG00000152219.4	ARL14EP	1	1	2
Artery_Aorta	CoCluster 32	N_5843_1	Which eye(s) affected by myopia (short sight): Right eye	ENSG00000183208.8	GDPGP1	1	1	2
Artery_Aorta	CoCluster 33	N_6138_1,S_411.41	Qualifications: College or University degree | Aneurysm and dissection of heart	ENSG00000089597.12,ENSG00000103512.10,ENSG00000161326.8,ENSG00000183458.9,ENSG00000188599.13,ENSG00000203791.9,ENSG00000260735.1	GANAB | NOMO1 | DUSP14 | RP11-958N24.1 | NPIPP1 | METTL10 | RP11-72I8.1	2	7	9
Artery_Aorta	CoCluster 34	N_6138_100,N_6164_1	Qualifications: None of the above | Types of physical activity in last 4 weeks: Walking for pleasure (not as a means of transport)	ENSG00000176476.4,ENSG00000233232.2	CCDC101 | NPIPB7	2	2	4
Artery_Aorta	CoCluster 35	N_6138_3,N_3872	Age of primiparous women at birth of child | Qualifications: O levels/GCSEs or equivalent	ENSG00000130921.3,ENSG00000235423.4	C12orf65 | RP11-282O18.3	2	2	4
Artery_Aorta	CoCluster 36	N_6149_1,S_555	Mouth/teeth dental problems: Mouth ulcers | Inflammatory bowel disease and other gastroenteritis and colitis	ENSG00000128604.14,ENSG00000198720.8	IRF5 | ANKRD13B	2	2	4
Artery_Aorta	CoCluster 37	N_6152_100,N_6152_9	Blood clot, DVT, bronchitis, emphysema, asthma, rhinitis, eczema, allergy diagnosed by doctor: None of the above | Blood clot, DVT, bronchitis, emphysema, asthma, rhinitis, eczema, allergy diagnosed by doctor: Hayfever, allergic rhinitis or eczema	ENSG00000270210.1,ENSG00000141646.9,ENSG00000174004.5,ENSG00000272462.2,ENSG00000101751.6,ENSG00000157837.11	POLI | SMAD4 | SPPL3 | NRROS | RP11-373D23.3 | U91328.19	2	6	8
Artery_Aorta	CoCluster 38	N_2010,N_6164_4	Suffer from 'nerves' | Types of physical activity in last 4 weeks: Light DIY (eg: pruning, watering the lawn)	ENSG00000178952.4,ENSG00000196502.7,ENSG00000196993.4,ENSG00000197165.6,ENSG00000251417.1	TUFM | SULT1A1 | NPIPB9 | SULT1A2 | RP11-1348G14.4	2	5	7
Artery_Aorta	CoCluster 39	N_6164_5,N_981	Types of physical activity in last 4 weeks: Heavy DIY (eg: weeding, lawn mowing, carpentry, digging) | Duration walking for pleasure	ENSG00000156599.6	ZDHHC5	2	1	3
Artery_Aorta	CoCluster 40	N_6179_2	Mineral and other dietary supplements: Glucosamine	ENSG00000137074.14	APTX	1	1	2
Artery_Aorta	CoCluster 41	N_20001_1002,N_C50,S_174	Cancer code, self-reported: breast cancer | Diagnoses - main ICD10: C50 Malignant neoplasm of breast | Breast cancer	ENSG00000227082.1,ENSG00000271828.1	AL592494.5 | CTD-2310F14.1	3	2	5
Artery_Aorta	CoCluster 42	N_C61	Diagnoses - main ICD10: C61 Malignant neoplasm of prostate	ENSG00000136603.9	SKIL	1	1	2
Artery_Aorta	CoCluster 43	N_M72	Diagnoses - main ICD10: M72 Fibroblastic disorders	ENSG00000147655.6	RSPO2	1	1	2
Artery_Aorta	CoCluster 44	N_N83	Diagnoses - main ICD10: N83 Noninflammatory disorders of ovary, Fallopian tube and broad ligament	ENSG00000119922.7	IFIT2	1	1	2
Artery_Aorta	CoCluster 45	N_R31	Diagnoses - main ICD10: R31 Unspecified haematuria	ENSG00000146112.7	PPP1R18	1	1	2
Artery_Aorta	CoCluster 46	N_102	Pulse rate, automated reading	ENSG00000064989.8,ENSG00000069188.12,ENSG00000101608.8,ENSG00000136404.11,ENSG00000243317.3,ENSG00000246263.2,ENSG00000264235.1	CALCRL | SDK2 | MYL12A | TM6SF1 | C7orf73 | KB-431C1.4 | RP13-270P17.1	1	7	8
Artery_Aorta	CoCluster 47	N_1070	Time spent watching television (TV)	ENSG00000110888.13,ENSG00000150967.13,ENSG00000176956.8,ENSG00000228501.2,ENSG00000235884.2,ENSG00000255015.1	CAPRIN2 | ABCB9 | LY6H | RPL15P18 | LINC00941 | RP11-716H6.1	1	6	7
Artery_Aorta	CoCluster 48	N_1080	Time spent using computer	ENSG00000166166.8,ENSG00000121297.6,ENSG00000170852.6	TSHZ3 | TRMT61A | KBTBD2	1	3	4
Artery_Aorta	CoCluster 49	N_1160	Sleep duration	ENSG00000147813.11,ENSG00000233609.3	NAPRT1 | RP11-62H7.2	1	2	3
Artery_Aorta	CoCluster 50	N_1170	Getting up in morning	ENSG00000073169.9,ENSG00000100429.13,ENSG00000131849.10,ENSG00000253320.1,ENSG00000268912.1	SELO | HDAC10 | ZNF132 | KB-1507C5.2 | CTD-2619J13.17	1	5	6
Artery_Aorta	CoCluster 51	N_1190,S_496.2	Nap during day | Chronic bronchitis	ENSG00000177239.10,ENSG00000183396.3,ENSG00000196652.7,ENSG00000244219.2	MAN1B1 | TMEM89 | ZKSCAN5 | GS1-259H13.2	2	4	6
Artery_Aorta	CoCluster 52	N_20160	Ever smoked	ENSG00000084093.11,ENSG00000127580.11,ENSG00000167720.8	REST | WDR24 | SRR	1	3	4
Artery_Aorta	CoCluster 53	N_1200,N_135,N_137	Sleeplessness / insomnia | Number of self-reported non-cancer illnesses | Number of treatments/medications taken	ENSG00000137449.11,ENSG00000230069.3,ENSG00000113658.12,ENSG00000248360.3,ENSG00000100413.12,ENSG00000104497.9,ENSG00000109323.4,ENSG00000138821.8,ENSG00000145354.5,ENSG00000172260.9,ENSG00000238078.1,ENSG00000246560.2,ENSG00000248971.2,ENSG00000257551.1,ENSG00000272823.1,ENSG00000088305.14	DNMT3B | POLR3H | SNX16 | MANBA | SMAD5 | CPEB2 | SLC39A8 | CISD2 | NEGR1 | LRRC37A15P | RP11-295M18.2 | RP11-10L12.4 | LINC00504 | KRT8P46 | HLA-AS1 | RP11-295M18.6	3	16	19
Artery_Aorta	CoCluster 54	N_136	Number of operations, self-reported	ENSG00000204682.5	CASC10	1	1	2
Artery_Aorta	CoCluster 55	N_1578	Average weekly champagne plus white wine intake	ENSG00000230076.1	AC016708.2	1	1	2
Artery_Aorta	CoCluster 56	N_1588	Average weekly beer plus cider intake	ENSG00000119318.8,ENSG00000141837.14	RAD23B | CACNA1A	1	2	3
Artery_Aorta	CoCluster 57	N_1687	Comparative body size at age 10	ENSG00000120071.8,ENSG00000137218.6,ENSG00000162877.8,ENSG00000176681.10,ENSG00000267198.1	KANSL1 | FRS3 | PM20D1 | LRRC37A | RP11-798G7.6	1	5	6
Artery_Aorta	CoCluster 58	N_20023	Mean time to correctly identify matches	ENSG00000124140.8,ENSG00000124225.11,ENSG00000144746.6,ENSG00000169992.5,ENSG00000175662.13,ENSG00000205147.3,ENSG00000242628.1	SLC12A5 | PMEPA1 | ARL6IP5 | NLGN2 | TOM1L2 | AC016586.1 | AC009228.1	1	7	8
Artery_Aorta	CoCluster 59	N_2316,N_6147_1,N_20150,N_20154,N_3063,N_3064,S_428.1,S_495	Forced expiratory volume in 1-second (FEV1), Best measure | Forced expiratory volume in 1-second (FEV1), predicted percentage | Wheeze or whistling in the chest in last year | Forced expiratory volume in 1-second (FEV1) | Peak expiratory flow (PEF) | Reason for glasses/contact lenses: For short-sightedness, i.e. only or mainly for distance viewing such as driving, cinema etc (called 'myopia') | C…	ENSG00000172057.5,ENSG00000203896.5,ENSG00000233016.2,ENSG00000250282.1,ENSG00000165661.11,ENSG00000253967.1,ENSG00000141570.6,ENSG00000117122.9,ENSG00000149489.4,ENSG00000149499.7,ENSG00000168502.13,ENSG00000168743.8,ENSG00000175691.8,ENSG00000250740.1,ENSG00000254772.5,ENSG00000272381.1,ENSG00000121440.10,ENSG00000239677.2,ENSG00000117335.14,ENSG00000122376.7,ENSG00000135074.11,ENSG00000262454.…	MFAP2 | CD46 | PDZRN3 | FAM35A | ADAM19 | CBX8 | ROM1 | EML3 | QSOX2 | SOGA2 | NPNT | CYTL1 | ORMDL3 | FNDC9 | ZNF77 | LIME1 | RP11-388P9.2 | SNHG7 | PDZRN3-AS1 | CTB-47B11.3 | RP5-875H18.4 | RP11-710F7.2 | CTB-109A12.1 | RP11-333A23.4 | EEF1G | RP11-65J21.3 | RP11-192P3.4	8	27	35
Artery_Aorta	CoCluster 60	N_20161,N_20162	Pack years of smoking PREVIEW ONLY | Pack years adult smoking as proportion of life span exposed to smoking PREVIEW ONLY	ENSG00000184616.7,ENSG00000126214.16,ENSG00000126215.9,ENSG00000269958.1	KLC1 | XRCC3 | AC004166.6 | RP11-73M18.8	2	4	6
Artery_Aorta	CoCluster 61	N_2070	Frequency of tenseness / restlessness in last 2 weeks	ENSG00000048740.13,ENSG00000165379.9	CELF2 | LRFN5	1	2	3
Artery_Aorta	CoCluster 62	N_2178	Overall health rating	ENSG00000064652.6,ENSG00000078295.11,ENSG00000167081.12,ENSG00000228672.2,ENSG00000238250.1	SNX24 | ADCY2 | PBX3 | PROB1 | ST6GAL2-IT1	1	5	6
Artery_Aorta	CoCluster 63	N_20016,N_21001,N_23099,N_23100,N_23111,N_23112,N_23115,N_23116,N_23119,N_23120,N_23123,N_23124,N_23127,N_23128,N_48,N_49,S_250.24	Fluid intelligence score | Body mass index (BMI) | Body fat percentage | Whole body fat mass | Leg fat percentage (right) | Leg fat mass (right) | Leg fat percentage (left) | Leg fat mass (left) | Arm fat percentage (right) | Arm fat mass (right) | Arm fat percentage (left) | Arm fat mass (left) | Trunk fat percentage | Trunk fat mass | Waist circumference | Hip circumference | Type 2 diabetes wi…	ENSG00000135213.8,ENSG00000205583.9,ENSG00000162613.12,ENSG00000105726.12,ENSG00000189339.7,ENSG00000227775.3,ENSG00000228696.4,ENSG00000260075.1,ENSG00000187164.13,ENSG00000135211.5,ENSG00000170430.9,ENSG00000206549.8,ENSG00000155363.14,ENSG00000070610.10,ENSG00000188000.2,ENSG00000148737.11,ENSG00000169062.10,ENSG00000271751.1,ENSG00000242282.2	GBA2 | ATP13A1 | TMEM60 | POM121C | TCF7L2 | MOV10 | FUBP1 | UPF3A | MGMT | KIAA1598 | OR7D2 | SLC35E2B | STAG3L1 | PRSS50 | RP1-283E3.4 | ARL17B | AC108488.4 | NSFP1 | RP11-110I1.14	17	19	36
Artery_Aorta	CoCluster 64	N_20003_1140875408,N_2724,N_1697,N_20015,N_20151,N_20153,N_21002,N_23101,N_23102,N_23105,N_23106,N_23107,N_23108,N_23109,N_23110,N_23113,N_23114,N_23117,N_23118,N_23121,N_23122,N_23125,N_23126,N_23129,N_23130,N_3062,N_46,N_47,N_50,S_361,S_550.1,S_745,S_759	Comparative height size at age 10 | Treatment/medication code: allopurinol | Sitting height | Forced vital capacity (FVC), Best measure | Forced expiratory volume in 1-second (FEV1), predicted | Weight | Whole body fat-free mass | Whole body water mass | Basal metabolic rate | Impedance of whole body | Impedance of leg (right) | Impedance of leg (left) | Impedance of arm (right) | Impedance of ar…	ENSG00000198056.9,ENSG00000254636.1,ENSG00000009950.11,ENSG00000221823.6,ENSG00000164924.13,ENSG00000078177.9,ENSG00000089101.13,ENSG00000103245.9,ENSG00000105755.3,ENSG00000108294.4,ENSG00000116883.8,ENSG00000135835.6,ENSG00000141720.7,ENSG00000141905.13,ENSG00000142694.6,ENSG00000152804.6,ENSG00000163520.9,ENSG00000163703.13,ENSG00000163710.3,ENSG00000165801.5,ENSG00000172613.3,ENSG00000183386.…	ABCC8 | JARID2 | MLXIPL | HHATL | RCN1 | FAM107B | N4BP2 | CBFA2T2 | MRPL28 | C20orf194 | C20orf26 | MLF2 | NELFCD | PRPF6 | NARFL | ETHE1 | AP1S1 | PSMB3 | GCNT2 | TFG | WRAP73 | RP11-268J15.5 | SATB2 | C2orf40 | GATA5 | LRRC4B | CDK8 | MPHOSPH6 | KIAA1614 | BRCA2 | PIP4K2B | NFIC | EVA1B | ZNF697 | ADAMTSL4 | MYLK4 | PSPH | SLC25A37 | AK3 | HSD17B12 | DLG5 | AKR1C2 | SLC16A12 | HHEX | SLC5A11 |…	33	102	135
Artery_Aorta	CoCluster 65	N_2375	Relative age of first facial hair	ENSG00000083535.11,ENSG00000100243.16,ENSG00000124641.10,ENSG00000165637.9	PIBF1 | CYB5R3 | MED20 | VDAC2	1	4	5
Artery_Aorta	CoCluster 66	N_1180,N_2714	Morning/evening person (chronotype) | Age when periods started (menarche)	ENSG00000161999.7,ENSG00000182319.5,ENSG00000182674.5,ENSG00000260838.2,ENSG00000246523.3	JMJD8 | SGK223 | KCNB2 | RP11-736K20.6 | RP11-531A24.3	2	5	7
Artery_Aorta	CoCluster 67	N_2744	Birth weight of first child	ENSG00000199053.1,ENSG00000049089.9,ENSG00000050820.12,ENSG00000169738.3,ENSG00000259416.2,ENSG00000259762.1	COL9A2 | BCAR1 | DCXR | MIR324 | RP11-158M2.5 | RP11-158M2.4	1	6	7
Artery_Aorta	CoCluster 68	N_2764	Age at last live birth	ENSG00000141639.7	MAPK4	1	1	2
Artery_Aorta	CoCluster 69	N_30510,N_30530	Creatinine (enzymatic) in urine | Sodium in urine	ENSG00000100024.10,ENSG00000115073.6,ENSG00000167371.12,ENSG00000261367.1,ENSG00000142233.7	UPB1 | ACTR1B | NTN5 | PRRT2 | RP11-455F5.4	2	5	7
Artery_Aorta	CoCluster 70	N_399	Number of incorrect matches in round	ENSG00000051596.5	THOC3	1	1	2
Artery_Aorta	CoCluster 71	N_4106,N_4125,S_681.7	Heel bone mineral density (BMD) T-score, automated (left) | Heel bone mineral density (BMD) T-score, automated (right) | Cellulitis and abscess of trunk	ENSG00000138639.13,ENSG00000100395.10,ENSG00000100883.7,ENSG00000119638.8,ENSG00000166165.8,ENSG00000187961.9,ENSG00000260285.1,ENSG00000166446.10	L3MBTL2 | SRP54 | NEK9 | ARHGAP24 | CKB | CDYL2 | KLHL17 | RP11-600F24.7	3	8	11
Artery_Aorta	CoCluster 72	N_4194	Pulse rate	ENSG00000087085.9,ENSG00000087087.14,ENSG00000156966.6,ENSG00000100211.6,ENSG00000182472.4,ENSG00000228274.3,ENSG00000250539.1	ACHE | SRRT | CBY1 | B3GNT7 | CAPN12 | RP3-508I15.9 | KRT8P33	1	7	8
Artery_Aorta	CoCluster 73	N_4814	Tinnitus severity/nuisance	ENSG00000002834.13	LASP1	1	1	2
Artery_Aorta	CoCluster 74	N_5507	Leg pain on walking : action taken	ENSG00000174373.11	RALGAPA1	1	1	2
Artery_Aorta	CoCluster 75	N_78	Heel bone mineral density (BMD) T-score, automated	ENSG00000183011.9,ENSG00000056661.9,ENSG00000066248.10,ENSG00000172794.15,ENSG00000183431.7	PCGF2 | NGEF | RAB37 | LSMD1 | SF3A3	1	5	6
Artery_Aorta	CoCluster 76	N_806,N_816	Job involves mainly walking or standing | Job involves heavy manual or physical work	ENSG00000105668.3,ENSG00000126267.4,ENSG00000176046.7,ENSG00000205609.8,ENSG00000243708.4,ENSG00000243789.6,ENSG00000167595.10,ENSG00000196648.6,ENSG00000224470.3,ENSG00000256885.1,ENSG00000260814.2,ENSG00000175730.7,ENSG00000198547.4	UPK1A | COX6B1 | C19orf55 | BAK1P1 | NUPR1 | GOLGA6L9 | C20orf203 | EIF3CL | ATXN1L | PLA2G4B | JMJD7 | AP001877.1 | RP11-107F6.3	2	13	15
Artery_Aorta	CoCluster 77	N_6138_2,N_845	Qualifications: A levels/AS levels or equivalent | Age completed full time education	ENSG00000087053.14,ENSG00000105926.11,ENSG00000183454.9,ENSG00000260432.1,ENSG00000183426.11,ENSG00000183793.9,ENSG00000124207.12,ENSG00000158470.5	MTMR2 | MPP6 | CSE1L | B4GALT5 | NPIPA1 | GRIN2A | NPIPA5 | RP11-297M9.2	2	8	10
Artery_Aorta	CoCluster 78	N_874	Duration of walks	ENSG00000061455.10	PRDM6	1	1	2
Artery_Aorta	CoCluster 79	S_070	Viral hepatitis	ENSG00000141759.10,ENSG00000226742.3	TXNL4A | HSBP1L1	1	2	3
Artery_Aorta	CoCluster 80	S_070.4	Chronic hepatitis	ENSG00000101445.5	PPP1R16B	1	1	2
Artery_Aorta	CoCluster 81	S_070.9	Hepatitis NOS	ENSG00000101546.8	RBFA	1	1	2
Artery_Aorta	CoCluster 82	S_1005	Other symptoms	ENSG00000188747.4	NOXA1	1	1	2
Artery_Aorta	CoCluster 83	S_1007	Injury to blood vessels	ENSG00000106125.14	FAM188B	1	1	2
Artery_Aorta	CoCluster 84	S_1008	Crushing or internal injury to organs	ENSG00000160766.10	GBAP1	1	1	2
Artery_Aorta	CoCluster 85	S_112	Candidiasis	ENSG00000128849.9	CGNL1	1	1	2
Artery_Aorta	CoCluster 86	S_117	Mycoses	ENSG00000267199.1,ENSG00000267702.1	RP11-861E21.2 | RP11-53B2.2	1	2	3
Artery_Aorta	CoCluster 87	S_153.2	Colon cancer	ENSG00000198035.9	AGAP9	1	1	2
Artery_Aorta	CoCluster 88	S_170	Cancer of bone and connective tissue	ENSG00000172986.8	GXYLT2	1	1	2
Artery_Aorta	CoCluster 89	S_170.2	Cancer of connective tissue	ENSG00000020922.8,ENSG00000173848.14,ENSG00000196372.8,ENSG00000255893.1	MRE11A | NET1 | ASB13 | RP11-685N10.1	1	4	5
Artery_Aorta	CoCluster 90	S_172.1,S_172.11	Melanomas of skin dx or hx | Melanomas of skin	ENSG00000183486.8	MX2	2	1	3
Artery_Aorta	CoCluster 91	S_189.2	Cancer of bladder	ENSG00000133466.9	C1QTNF6	1	1	2
Artery_Aorta	CoCluster 92	S_198	Secondary malignant neoplasm	ENSG00000125818.13	PSMF1	1	1	2
Artery_Aorta	CoCluster 93	S_198.3	Secondary malignant neoplasm of digestive systems	ENSG00000169570.5	DTWD2	1	1	2
Artery_Aorta	CoCluster 94	S_204.12	Lymphoid leukemia chronic	ENSG00000026103.15	FAS	1	1	2
Artery_Aorta	CoCluster 95	S_208	Benign neoplasm of colon	ENSG00000005486.12,ENSG00000176845.8	RHBDD2 | METRNL	1	2	3
Artery_Aorta	CoCluster 96	S_214.1	Lipoma of skin and subcutaneous tissue	ENSG00000136104.14	RNASEH2B	1	1	2
Artery_Aorta	CoCluster 97	S_215	Other benign neoplasm of connective and other soft tissue	ENSG00000108654.7	DDX5	1	1	2
Artery_Aorta	CoCluster 98	S_216	Benign neoplasm of skin	ENSG00000085274.11,ENSG00000149308.12	MYNN | NPAT	1	2	3
Artery_Aorta	CoCluster 99	S_225	Benign neoplasm of brain and other parts of nervous system	ENSG00000177683.9	THAP5	1	1	2
Artery_Aorta	CoCluster 100	S_226	Benign neoplasm of thyroid glands	ENSG00000135269.13	TES	1	1	2
Artery_Aorta	CoCluster 101	S_241.2	Nontoxic multinodular goiter	ENSG00000171105.9	INSR	1	1	2
Artery_Aorta	CoCluster 102	S_242	Thyrotoxicosis with or without goiter	ENSG00000221953.2	C1orf229	1	1	2
Artery_Aorta	CoCluster 103	S_244.1	Secondary hypothyroidism	ENSG00000204622.6	HLA-J	1	1	2
Artery_Aorta	CoCluster 104	N_20002_1226,N_20003_1141191044,N_6159_100,S_244,S_244.4,S_250.1,S_280.1,S_941	Non-cancer illness code, self-reported: hypothyroidism/myxoedema | Treatment/medication code: levothyroxine sodium | Pain type(s) experienced in last month: None of the above | Hypothyroidism | Hypothyroidism NOS | Type 1 diabetes | Iron deficiency anemias unspecified or not due to blood loss | Adverse reaction to serum or vaccine	ENSG00000104415.9,ENSG00000146830.9,ENSG00000104388.10,ENSG00000139531.8,ENSG00000197728.5,ENSG00000050344.8,ENSG00000067533.5,ENSG00000141380.9,ENSG00000163131.6,ENSG00000260302.1	NFE2L3 | RRP15 | RAB2A | WISP1 | SUOX | SS18 | GIGYF1 | CTSS | RPS26 | RP11-973H7.1	8	10	18
Artery_Aorta	CoCluster 105	S_245	Thyroiditis	ENSG00000175084.7	DES	1	1	2
Artery_Aorta	CoCluster 106	S_250,S_250.2	Diabetes mellitus | Type 2 diabetes	ENSG00000105976.10,ENSG00000130584.6,ENSG00000155465.14,ENSG00000229660.1,ENSG00000257042.1,ENSG00000271122.1,ENSG00000258725.1	MET | ZBTB46 | SLC7A7 | RP5-1142J19.1 | RP11-993B23.3 | PRC1-AS1 | RP11-379H18.1	2	7	9
Artery_Aorta	CoCluster 107	S_250.6	Polyneuropathy in diabetes	ENSG00000124588.15	NQO2	1	1	2
Artery_Aorta	CoCluster 108	S_253	Disorders of the pituitary gland and its hypothalamic control	ENSG00000223685.1	LINC00571	1	1	2
Artery_Aorta	CoCluster 109	S_253.2	Pituitary hypofunction	ENSG00000136111.8	TBC1D4	1	1	2
Artery_Aorta	CoCluster 110	S_260	Protein-calorie malnutrition	ENSG00000108784.5	NAGLU	1	1	2
Artery_Aorta	CoCluster 111	S_270.3	Disorders of plasma protein metabolism	ENSG00000237484.5	AP000476.1	1	1	2
Artery_Aorta	CoCluster 112	S_274.1	Gout	ENSG00000141384.7	TAF4B	1	1	2
Artery_Aorta	CoCluster 113	S_276.11,S_972	Hyperosmolality and/or hypernatremia | Poisoning by agents primarily affecting the cardiovascular system	ENSG00000075643.5,ENSG00000260552.1	MOCOS | RP11-49I11.1	2	2	4
Artery_Aorta	CoCluster 114	S_280.2	Iron deficiency anemia secondary to blood loss (chronic)	ENSG00000146054.13	TRIM7	1	1	2
Artery_Aorta	CoCluster 115	S_281.11	Pernicious anemia	ENSG00000267673.2	FDX1L	1	1	2
Artery_Aorta	CoCluster 116	S_285.1	Acute posthemorrhagic anemia	ENSG00000177595.13	PIDD	1	1	2
Artery_Aorta	CoCluster 117	S_286	Coagulation defects	ENSG00000124549.10	BTN2A3P	1	1	2
Artery_Aorta	CoCluster 118	S_289.3	Personal history of diseases of blood and blood-forming organs	ENSG00000108064.6	TFAM	1	1	2
Artery_Aorta	CoCluster 119	S_292.6	Hallucinations	ENSG00000174749.5	C4orf32	1	1	2
Artery_Aorta	CoCluster 120	S_295	Schizophrenia and other psychotic disorders	ENSG00000109066.9	TMEM104	1	1	2
Artery_Aorta	CoCluster 121	S_295.1	Schizophrenia	ENSG00000259062.1	ACTN1-AS1	1	1	2
Artery_Aorta	CoCluster 122	S_296.22	Major depressive disorder	ENSG00000156261.8	CCT8	1	1	2
Artery_Aorta	CoCluster 123	S_297	Suicidal ideation or attempt	ENSG00000095917.9,ENSG00000260182.1	TPSD1 | RP11-616M22.5	1	2	3
Artery_Aorta	CoCluster 124	S_300.12	Agorophobia social phobia and panic disorder	ENSG00000161981.6	SNRNP25	1	1	2
Artery_Aorta	CoCluster 125	S_301,S_962,S_962.3	Personality disorders | Poisoning by hormones and synthetic substitutes | Hormones and synthetic substitutes causing adverse effects in therapeutic use	ENSG00000265750.1	RP11-799B12.4	3	1	4
Artery_Aorta	CoCluster 126	S_304	Adjustment reaction	ENSG00000229980.4,ENSG00000258774.1,ENSG00000262006.1,ENSG00000268657.1	TOB1-AS1 | NANOGP7 | RP11-700H6.4 | AL133373.1	1	4	5
Artery_Aorta	CoCluster 127	S_337	Disorders of the autonomic nervous system	ENSG00000179242.11	CDH4	1	1	2
Artery_Aorta	CoCluster 128	S_338.1	Acute pain	ENSG00000198185.7,ENSG00000215452.3	ZNF334 | ZNF663P	1	2	3
Artery_Aorta	CoCluster 129	S_339	Other headache syndromes	ENSG00000185442.8,ENSG00000263916.1	FAM174B | RP11-110H1.4	1	2	3
Artery_Aorta	CoCluster 130	S_342	Hemiplegia	ENSG00000111816.6,ENSG00000166263.9,ENSG00000178425.9	FRK | STXBP4 | NT5DC1	1	3	4
Artery_Aorta	CoCluster 131	S_344	Other paralytic syndromes	ENSG00000160299.12,ENSG00000239415.1	PCNT | AP001469.9	1	2	3
Artery_Aorta	CoCluster 132	S_345.1	Epilepsy	ENSG00000172159.11	FRMD3	1	1	2
Artery_Aorta	CoCluster 133	S_350.3	Lack of coordination	ENSG00000240089.2,ENSG00000261011.1	BMS1P3 | RP11-96C23.11	1	2	3
Artery_Aorta	CoCluster 134	S_352.1	Trigeminal nerve disorders [CN5]	ENSG00000078246.11	TULP3	1	1	2
Artery_Aorta	CoCluster 135	S_352.2	Facial nerve disorders [CN7]	ENSG00000064726.5,ENSG00000114853.9,ENSG00000156222.7	BTBD1 | ZBTB47 | SLC28A1	1	3	4
Artery_Aorta	CoCluster 136	S_358	Myoneural disorders	ENSG00000165806.15	CASP7	1	1	2
Artery_Aorta	CoCluster 137	S_360.2	Progressive myopia	ENSG00000168813.12	ZNF507	1	1	2
Artery_Aorta	CoCluster 138	S_364.5	Corneal dystrophy	ENSG00000110274.10	CEP164	1	1	2
Artery_Aorta	CoCluster 139	N_20003_1141146198,N_20002_1277,N_6148_2,S_365,S_365.1,S_365.11	Non-cancer illness code, self-reported: glaucoma | Treatment/medication code: xalatan 0.005% eye drops | Eye problems/disorders: Glaucoma | Glaucoma | Open-angle glaucoma | Primary open angle glaucoma	ENSG00000143183.12,ENSG00000224358.1,ENSG00000162836.7	TMCO1 | ACP6 | RP11-466F5.8	6	3	9
Artery_Aorta	CoCluster 140	S_366,S_366.2	Cataract | Senile cataract	ENSG00000110063.4,ENSG00000168268.6,ENSG00000177951.13,ENSG00000261888.1	DCPS | NT5DC2 | BET1L | AC144831.1	2	4	6
Artery_Aorta	CoCluster 141	S_367,S_367.1	Disorders of refraction and accommodation; blindness and low vision | Myopia	ENSG00000135437.5	RDH5	2	1	3
Artery_Aorta	CoCluster 142	S_368.4	Visual field defects	ENSG00000184156.11	KCNQ3	1	1	2
Artery_Aorta	CoCluster 143	S_370	Keratitis	ENSG00000119715.10	ESRRB	1	1	2
Artery_Aorta	CoCluster 144	S_375	Disorders of lacrimal system	ENSG00000224383.3	C17orf72	1	1	2
Artery_Aorta	CoCluster 145	S_378.2	Nystagmus and other irregular eye movements	ENSG00000167210.12	LOXHD1	1	1	2
Artery_Aorta	CoCluster 146	S_379.3	Aphakia and other disorders of lens	ENSG00000163875.11,ENSG00000169255.9	MEAF6 | B3GALNT1	1	2	3
Artery_Aorta	CoCluster 147	S_379.5	Disorders of iris and ciliary body	ENSG00000126231.9	PROZ	1	1	2
Artery_Aorta	CoCluster 148	S_380.1	Otitis externa	ENSG00000235241.1,ENSG00000238142.1	RP11-108M9.5 | RP11-108M9.4	1	2	3
Artery_Aorta	CoCluster 149	N_4079,S_380.4	Diastolic blood pressure, automated reading | Impacted cerumen	ENSG00000072736.14,ENSG00000080845.13,ENSG00000100461.13,ENSG00000101335.5,ENSG00000103194.11,ENSG00000106070.13,ENSG00000136448.7,ENSG00000146674.10,ENSG00000149212.6,ENSG00000152661.7,ENSG00000163870.10,ENSG00000179588.4,ENSG00000185052.7,ENSG00000186340.10,ENSG00000204950.2,ENSG00000233237.2,ENSG00000257337.2,ENSG00000260633.1	NFATC3 | DLGAP4 | RBM23 | MYL9 | USP10 | GRB10 | NMT1 | IGFBP3 | SESN3 | GJA1 | TPRA1 | ZFPM1 | SLC24A3 | THBS2 | LRRC10B | LINC00472 | RP11-983P16.4 | RP11-375I20.6	2	18	20
Artery_Aorta	CoCluster 150	S_381	Otitis media and Eustachian tube disorders	ENSG00000260778.2	MIR940	1	1	2
Artery_Aorta	CoCluster 151	S_384,S_384.4	Other disorders of tympanic membrane | Perforation of tympanic membrane	ENSG00000103111.10,ENSG00000119655.4,ENSG00000183379.4,ENSG00000259005.1	MON1B | NPC2 | SYNDIG1L | RP3-449M8.6	2	4	6
Artery_Aorta	CoCluster 152	S_386.3	Labyrinthitis	ENSG00000225535.2	AC068610.3	1	1	2
Artery_Aorta	CoCluster 153	S_386.9	Dizziness and giddiness (Light-headedness and vertigo)	ENSG00000183562.2	AC131971.1	1	1	2
Artery_Aorta	CoCluster 154	S_389.2	Conductive hearing loss	ENSG00000164506.10	STXBP5	1	1	2
Artery_Aorta	CoCluster 155	S_394.7	Disease of tricuspid valve	ENSG00000156171.10	DRAM2	1	1	2
Artery_Aorta	CoCluster 156	S_395.1	Nonrheumatic mitral valve disorders	ENSG00000225151.6,ENSG00000254414.1,ENSG00000259295.2,ENSG00000259511.1,ENSG00000259570.1,ENSG00000259683.1,ENSG00000259726.1	AC103965.1 | RP11-182J1.1 | CSPG4P12 | RP11-182J1.16 | RP11-671M22.4 | RP11-182J1.14 | CSPG4P11	1	7	8
Artery_Aorta	CoCluster 157	S_396	Abnormal heart sounds	ENSG00000151353.10,ENSG00000164308.12	TMEM18 | ERAP2	1	2	3
Artery_Aorta	CoCluster 158	N_20002_1265,N_6138_6,N_1249,N_1568,N_924,N_943,S_317.1,S_401,S_401.1,S_722.9	Past tobacco smoking | Average weekly red wine intake | Non-cancer illness code, self-reported: migraine | Qualifications: Other professional qualifications eg: nursing, teaching | Usual walking pace | Frequency of stair climbing in last 4 weeks | Alcoholism | Hypertension | Essential hypertension | Other and unspecified disc disorder	ENSG00000175600.11,ENSG00000188185.7,ENSG00000224017.1,ENSG00000227658.1,ENSG00000232458.1,ENSG00000262223.2,ENSG00000170092.10,ENSG00000111328.2,ENSG00000141452.5,ENSG00000141458.8,ENSG00000243649.4,ENSG00000175826.7,ENSG00000178809.7,ENSG00000188994.8,ENSG00000197062.7,ENSG00000216901.1,ENSG00000224997.1,ENSG00000269963.1,ENSG00000184886.3,ENSG00000204472.8,ENSG00000263006.2	CDK2AP1 | C18orf8 | NPC1 | AC018720.10 | C7orf10 | CTDNEP1 | TRIM73 | PIGW | LINC00265 | ZNF292 | RP5-874C20.3 | AIF1 | AL022393.7 | AC005022.1 | AL049840.1 | AC005160.3 | AC005029.1 | CFB | RP11-1055B8.3 | ROCK1P1 | RP11-73M18.9	10	21	31
Artery_Aorta	CoCluster 159	S_279.1,S_401.2,S_401.22	Immunity deficiency | Hypertensive heart and/or renal disease | Hypertensive chronic kidney disease	ENSG00000120324.4,ENSG00000120327.4,ENSG00000176928.4,ENSG00000177839.4,ENSG00000196963.2	PCDHB10 | PCDHB14 | GCNT4 | PCDHB9 | PCDHB16	3	5	8
Artery_Aorta	CoCluster 160	N_20002_1074,N_20002_1075,N_20003_1140871310,N_20003_2038460150,N_20107_1,N_3799,N_6150_1,N_6150_2,N_6154_100,N_6154_2,N_6154_3,N_6155_100,N_6159_1,N_I21,N_I25,N_21021,N_4196,S_411,S_411.1,S_411.2,S_411.3,S_411.4,S_411.8,S_433.1	Non-cancer illness code, self-reported: angina | Non-cancer illness code, self-reported: heart attack/myocardial infarction | Treatment/medication code: ibuprofen | Treatment/medication code: paracetamol | Illnesses of father: Heart disease | Pulse wave Arterial Stiffness index | Headaches for 3+ months | Pulse wave peak to peak time | Vascular/heart problems diagnosed by doctor: Heart attack | V…	ENSG00000112137.12,ENSG00000159197.3,ENSG00000170962.8,ENSG00000227456.3,ENSG00000243927.1,ENSG00000254987.1,ENSG00000272379.1,ENSG00000154305.12,ENSG00000272750.1,ENSG00000123384.9,ENSG00000136378.10,ENSG00000140945.11,ENSG00000169554.12,ENSG00000232821.1,ENSG00000138439.10,ENSG00000144426.14,ENSG00000115486.7,ENSG00000261143.1,ENSG00000260523.1,ENSG00000099889.9,ENSG00000181444.8,ENSG0000019837…	ARVCF | LIPA | PHACTR1 | SEMA5A | ARHGEF26 | GGCX | LRP1 | GRK4 | ADAMTS7 | FAM117B | CDH13 | NBEAL1 | MIA3 | KCNE2 | COA6 | BMP1 | ZEB2 | PDGFD | TMEM136 | ZNF467 | HHIPL1 | MORF4L1 | SLC22A20 | WWP2 | RP11-98D18.9 | LINC00310 | AC003986.6 | MRPS6 | RP11-563P16.1 | HMBS | RP11-483P21.3 | RP11-298D21.1 | RP11-114H24.5 | RP1-257A7.5 | RP11-378J18.8	24	35	59
Artery_Aorta	CoCluster 161	S_415.21	Primary pulmonary hypertension	ENSG00000155621.10	C9orf85	1	1	2
Artery_Aorta	CoCluster 162	S_425,S_425.1	Cardiomyopathy | Primary/intrinsic cardiomyopathies	ENSG00000126246.5,ENSG00000161265.10,ENSG00000196263.3,ENSG00000267796.3	IGFLR1 | U2AF1L4 | ZNF471 | LIN37	2	4	6
Artery_Aorta	CoCluster 163	S_427,S_427.2,S_577.2,S_695.42	Cardiac dysrhythmias | Atrial fibrillation and flutter | Chronic pancreatitis | Systemic lupus erythematosus	ENSG00000269728.1,ENSG00000011523.9,ENSG00000174370.5,ENSG00000243225.2,ENSG00000258602.1,ENSG00000270237.1,ENSG00000177410.8,ENSG00000232237.2	CEP68 | C11orf45 | ZFAS1 | ASCL5 | RP11-7F17.1 | RP11-7F17.7 | RP11-145M9.4 | RP11-381K20.5	4	8	12
Artery_Aorta	CoCluster 164	S_429.2	Abnormal function study of cardiovascular system	ENSG00000164675.6	IQUB	1	1	2
Artery_Aorta	CoCluster 165	S_430.1	Subarachnoid hemorrhage	ENSG00000108231.7,ENSG00000184923.8,ENSG00000251369.4	LGI1 | NUTM2A | ZNF550	1	3	4
Artery_Aorta	CoCluster 166	S_430.3	Subdural hemorrhage	ENSG00000196542.4	SPTSSB	1	1	2
Artery_Aorta	CoCluster 167	S_433.12	Cerebral atherosclerosis	ENSG00000136643.7,ENSG00000117707.11,ENSG00000174606.8	PROX1 | RPS6KC1 | ANGEL2	1	3	4
Artery_Aorta	CoCluster 168	S_440,S_440.2,S_444	Atherosclerosis | Atherosclerosis of the extremities | Arterial embolism and thrombosis	ENSG00000226816.2,ENSG00000136243.12	NUPL2 | AC005082.12	3	2	5
Artery_Aorta	CoCluster 169	S_441.1	Acute vascular insufficiency of intestine	ENSG00000185917.9	SETD4	1	1	2
Artery_Aorta	CoCluster 170	S_442.11	Abdominal aortic aneurysm	ENSG00000167914.6	GSDMA	1	1	2
Artery_Aorta	CoCluster 171	S_443.1	Raynaud's syndrome	ENSG00000228506.1	RP11-98I9.4	1	1	2
Artery_Aorta	CoCluster 172	S_447.1	Stricture of artery	ENSG00000136235.11,ENSG00000214871.3,ENSG00000230658.1	GPNMB | AC005082.1 | KLHL7-AS1	1	3	4
Artery_Aorta	CoCluster 173	S_451,S_451.2	Phlebitis and thrombophlebitis | Phlebitis and thrombophlebitis of lower extremities	ENSG00000103342.8,ENSG00000172379.14	GSPT1 | ARNT2	2	2	4
Artery_Aorta	CoCluster 174	N_2754,S_454,S_454.1	Age at first live birth | Varicose veins | Varicose veins of lower extremity	ENSG00000154874.10,ENSG00000220161.4,ENSG00000249459.4,ENSG00000138376.6,ENSG00000181038.9,ENSG00000213077.5,ENSG00000223806.3,ENSG00000233327.6,ENSG00000267065.1,ENSG00000273018.1,ENSG00000123268.4,ENSG00000174282.7,ENSG00000213626.7,ENSG00000225511.2,ENSG00000268069.1	ATF1 | BARD1 | CCDC144B | ZBTB4 | METTL23 | FAM106A | LBH | RP1-37N7.3 | LINC00114 | LINC00475 | USP32P2 | ZNF286B | CTD-2246P4.1 | AC004466.1 | CTD-2303H24.2	3	15	18
Artery_Aorta	CoCluster 175	S_474.1	Acute tonsillitis	ENSG00000164114.14	MAP9	1	1	2
Artery_Aorta	CoCluster 176	S_383,S_394.3,S_481,S_573.7,S_819	Otosclerosis | Aortic valve disease | Influenza | Abnormal results of function study of liver | Skull and face fracture and other intercranial injury	ENSG00000184674.8,ENSG00000235231.3,ENSG00000272955.1,ENSG00000109790.12,ENSG00000249207.1,ENSG00000249685.1,ENSG00000099974.7,ENSG00000099977.9,ENSG00000099984.6,ENSG00000133433.6,ENSG00000178803.6,ENSG00000218537.1,ENSG00000225282.1,ENSG00000240972.1,ENSG00000273295.1	DDTL | DDT | GSTT2 | KLHL5 | GSTT2B | ADORA2A-AS1 | GSTT1 | AP000350.4 | AP000350.6 | AP000351.10 | MIF | RP11-360F5.1 | RP11-360F5.3 | KB-226F1.1 | AP000350.5	5	15	20
Artery_Aorta	CoCluster 177	S_496.1	Emphysema	ENSG00000166471.6,ENSG00000196663.11	TMEM41B | TECPR2	1	2	3
Artery_Aorta	CoCluster 178	S_496.21	Obstructive chronic bronchitis	ENSG00000262180.1	OCLM	1	1	2
Artery_Aorta	CoCluster 179	S_512.2	Painful respiration	ENSG00000088682.9,ENSG00000100281.9	COQ9 | HMGXB4	1	2	3
Artery_Aorta	CoCluster 180	S_512.8	Cough	ENSG00000158445.7	KCNB1	1	1	2
Artery_Aorta	CoCluster 181	S_526.9	Jaw disease NOS	ENSG00000135914.5,ENSG00000135931.13,ENSG00000135968.15,ENSG00000224376.1	HTR2B | ARMC9 | GCC2 | AC017104.6	1	4	5
Artery_Aorta	CoCluster 182	S_528.11	Stomatitis and mucositis (ulcerative)	ENSG00000112249.9	ASCC3	1	1	2
Artery_Aorta	CoCluster 183	S_530	Diseases of esophagus	ENSG00000178440.5	LINC00843	1	1	2
Artery_Aorta	CoCluster 184	S_530.3	Stricture and stenosis of esophagus	ENSG00000139304.8	PTPRQ	1	1	2
Artery_Aorta	CoCluster 185	S_530.9	Heartburn	ENSG00000120693.9,ENSG00000168904.10	SMAD9 | LRRC28	1	2	3
Artery_Aorta	CoCluster 186	S_531.1	Hemorrhage from gastrointestinal ulcer	ENSG00000167670.11,ENSG00000267769.1	CHAF1A | CTB-50L17.9	1	2	3
Artery_Aorta	CoCluster 187	S_531.2	Gastric ulcer	ENSG00000168958.15	MFF	1	1	2
Artery_Aorta	CoCluster 188	S_535	Gastritis and duodenitis	ENSG00000232629.4	HLA-DQB2	1	1	2
Artery_Aorta	CoCluster 189	S_535.6	Duodenitis	ENSG00000138399.13	FASTKD1	1	1	2
Artery_Aorta	CoCluster 190	S_540,S_540.1	Appendiceal conditions | Appendicitis	ENSG00000079459.8	FDFT1	2	1	3
Artery_Aorta	CoCluster 191	S_555.1	Regional enteritis	ENSG00000167468.12	GPX4	1	1	2
Artery_Aorta	CoCluster 192	S_555.2	Ulcerative colitis	ENSG00000188611.10	ASAH2	1	1	2
Artery_Aorta	CoCluster 193	S_556.1	Ulceration of intestine	ENSG00000102910.9,ENSG00000225851.1	LONP2 | HLA-S	1	2	3
Artery_Aorta	CoCluster 194	S_191,S_191.1,S_191.11,S_561.2	Manlignant and unknown neoplasms of brain and nervous system | Cancer of brain and nervous system | Cancer of brain | Flatulence	ENSG00000101216.6,ENSG00000231160.5	GMEB2 | RP11-617D20.1	4	2	6
Artery_Aorta	CoCluster 195	S_562,S_562.1	Diverticulosis and diverticulitis | Diverticulosis	ENSG00000118961.10,ENSG00000136999.4,ENSG00000140323.4,ENSG00000163793.8,ENSG00000168395.10,ENSG00000235351.1,ENSG00000253972.1	C2orf43 | NOV | DISP2 | DNAJC5G | ING5 | AC114730.11 | RP11-4K16.2	2	7	9
Artery_Aorta	CoCluster 196	S_564.1	Irritable Bowel Syndrome	ENSG00000168297.11,ENSG00000272360.1	PXK | RP11-359I18.5	1	2	3
Artery_Aorta	CoCluster 197	S_569	Other disorders of intestine	ENSG00000143353.7	LYPLAL1	1	1	2
Artery_Aorta	CoCluster 198	S_569.2	Gastrointestinal complications	ENSG00000070269.9	TMEM260	1	1	2
Artery_Aorta	CoCluster 199	S_571.5	Other chronic nonalcoholic liver disease	ENSG00000188735.8,ENSG00000260230.2	TMEM120B | FRRS1L	1	2	3
Artery_Aorta	CoCluster 200	S_571.6	Primary biliary cirrhosis	ENSG00000261428.1	RP11-16P6.1	1	1	2
Artery_Aorta	CoCluster 201	S_573	Other disorders of liver	ENSG00000073060.11	SCARB1	1	1	2
Artery_Aorta	CoCluster 202	S_573.5	Jaundice (not of newborn)	ENSG00000228962.1	HCG23	1	1	2
Artery_Aorta	CoCluster 203	S_573.9	Abnormal serum enzyme levels	ENSG00000128805.10	ARHGAP22	1	1	2
Artery_Aorta	CoCluster 204	S_574.12	Cholelithiasis with other cholecystitis	ENSG00000140391.10	TSPAN3	1	1	2
Artery_Aorta	CoCluster 205	S_575.8	Other disorders of biliary tract	ENSG00000157778.4	PSMG3	1	1	2
Artery_Aorta	CoCluster 206	S_575.9	Nonspecific abnormal findings on radiological and other examination of biliary tract	ENSG00000166492.9,ENSG00000189398.5,ENSG00000223756.2	FAM86GP | OR7E12P | TSSC2	1	3	4
Artery_Aorta	CoCluster 207	N_20022,S_579	Birth weight | Other symptoms involving abdomen and pelvis	ENSG00000072778.15,ENSG00000163933.5,ENSG00000163935.9,ENSG00000170291.10,ENSG00000186152.6,ENSG00000242142.1,ENSG00000259327.1	ACADVL | RFT1 | SFMBT1 | ELP5 | LILRP1 | SERBP1P3 | CTD-2184D3.6	2	7	9
Artery_Aorta	CoCluster 208	S_580.3,S_580.32	Nephritis and nephropathy without mention of glomerulonephritis | Nephritis and nephropathy with pathological lesion	ENSG00000106823.8,ENSG00000131507.9	ECM2 | NDFIP1	2	2	4
Artery_Aorta	CoCluster 209	S_592.12	Chronic cystitis	ENSG00000136449.9	MYCBPAP	1	1	2
Artery_Aorta	CoCluster 210	S_592.13	Chronic interstitial cystitis	ENSG00000171045.10	TSNARE1	1	1	2
Artery_Aorta	CoCluster 211	S_593	Hematuria	ENSG00000162493.12	PDPN	1	1	2
Artery_Aorta	CoCluster 212	S_594	Urinary calculus	ENSG00000137331.11,ENSG00000182636.4	IER3 | NDN	1	2	3
Artery_Aorta	CoCluster 213	S_594.3	Calculus of ureter	ENSG00000026025.9,ENSG00000107611.10,ENSG00000107614.17	VIM | CUBN | TRDMT1	1	3	4
Artery_Aorta	CoCluster 214	S_596.1	Bladder neck obstruction	ENSG00000120008.11,ENSG00000270775.1	WDR11 | AP000436.4	1	2	3
Artery_Aorta	CoCluster 215	S_612	Breast conditions congenital or relating to hormones	ENSG00000253608.1	RP11-770E5.1	1	1	2
Artery_Aorta	CoCluster 216	S_613.8	Other specified disorders of breast	ENSG00000256278.1,ENSG00000259728.1	RP11-182J1.5 | LINC00933	1	2	3
Artery_Aorta	CoCluster 217	S_613.9	Breast disorder NOS	ENSG00000143196.4	DPT	1	1	2
Artery_Aorta	CoCluster 218	N_I83,N_L03,S_278,S_278.1,S_681,S_681.3,S_681.5,S_681.6	Diagnoses - main ICD10: I83 Varicose veins of lower extremities | Diagnoses - main ICD10: L03 Cellulitis | Overweight obesity and other hyperalimentation | Obesity | Superficial cellulitis and abscess | Cellulitis and abscess of arm/hand | Cellulitis and abscess of leg except foot | Cellulitis and abscess of foot toe	ENSG00000245937.3,ENSG00000254527.1,ENSG00000062524.11	LTK | CTC-228N24.3 | ENPP7P12	8	3	11
Artery_Aorta	CoCluster 219	N_20002_1453,S_696,S_696.4,S_696.41	Non-cancer illness code, self-reported: psoriasis | Psoriasis and related disorders | Psoriasis | Psoriasis vulgaris	ENSG00000243753.1,ENSG00000255389.1,ENSG00000084112.10,ENSG00000110944.4,ENSG00000257303.1	SSH1 | IL23A | HLA-L | C6orf3 | RP11-977G19.11	4	5	9
Artery_Aorta	CoCluster 220	S_700	Corns and callosities	ENSG00000265399.1	RP13-270P17.2	1	1	2
Artery_Aorta	CoCluster 221	S_705	Disorders of sweat glands	ENSG00000185274.7	WBSCR17	1	1	2
Artery_Aorta	CoCluster 222	S_707	Chronic ulcer of skin	ENSG00000125901.5,ENSG00000215305.5	MRPS26 | VPS16	1	2	3
Artery_Aorta	CoCluster 223	S_709	Diffuse diseases of connective tissue	ENSG00000130653.11	PNPLA7	1	1	2
Artery_Aorta	CoCluster 224	S_715.2	Ankylosing spondylitis	ENSG00000223509.4,ENSG00000254912.2,ENSG00000262728.1	RP11-632K20.7 | RP11-632K20.2 | AC123768.4	1	3	4
Artery_Aorta	CoCluster 225	S_716.2,S_835	Unspecified monoarthritis | Internal derangement of knee	ENSG00000049323.11	LTBP1	2	1	3
Artery_Aorta	CoCluster 226	S_716.9	Arthropathy NOS	ENSG00000163354.10	DCST2	1	1	2
Artery_Aorta	CoCluster 227	S_721.8	Other allied disorders of spine	ENSG00000149328.10	GLB1L2	1	1	2
Artery_Aorta	CoCluster 228	S_722	Intervertebral disc disorders	ENSG00000204305.9	AGER	1	1	2
Artery_Aorta	CoCluster 229	S_727.5	Rupture of synovium	ENSG00000128891.11	C15orf57	1	1	2
Artery_Aorta	CoCluster 230	S_728,S_728.7,S_728.71	Disorders of muscle ligament and fascia | Fasciitis | Contracture of palmar fascia [Dupuytren's disease]	ENSG00000139044.6,ENSG00000249476.1	B4GALNT3 | CTD-2587M2.1	3	2	5
Artery_Aorta	CoCluster 231	S_731.1	Osteitis deformans [Paget's disease of bone]	ENSG00000204792.2,ENSG00000230836.1,ENSG00000236209.1	AC104135.3 | AC104135.4 | AC104135.2	1	3	4
Artery_Aorta	CoCluster 232	S_732	Osteochondropathies	ENSG00000106853.12	PTGR1	1	1	2
Artery_Aorta	CoCluster 233	S_735.2	Acquired toe deformities	ENSG00000167543.11	TP53I13	1	1	2
Artery_Aorta	CoCluster 234	S_736.2	Acquired deformities of finger	ENSG00000162669.11	HFM1	1	1	2
Artery_Aorta	CoCluster 235	S_738,S_738.4	Other acquired musculoskeletal deformity | Acquired spondylolisthesis	ENSG00000177432.6,ENSG00000243284.1,ENSG00000272668.1	NAP1L5 | VSIG8 | RP11-190A12.8	2	3	5
Artery_Aorta	CoCluster 236	S_740.1	Osteoarthritis; localized	ENSG00000247271.2	ZBED5-AS1	1	1	2
Artery_Aorta	CoCluster 237	N_1960,S_740.11	Fed-up feelings | Osteoarthrosis localized primary	ENSG00000178904.14,ENSG00000253893.2,ENSG00000267213.3	DPY19L3 | FAM85B | AC007773.2	2	3	5
Artery_Aorta	CoCluster 238	S_743.13	Other specified osteoporosis	ENSG00000175920.11,ENSG00000261643.1	DOK7 | RP11-529E10.6	1	2	3
Artery_Aorta	CoCluster 239	S_747.12	Valvular heart disease/ heart chambers	ENSG00000149294.12,ENSG00000227487.3,ENSG00000247416.2	NCAM1 | NCAM1-AS1 | RP11-629G13.1	1	3	4
Artery_Aorta	CoCluster 240	S_751.21	Cystic kidney disease	ENSG00000049239.8,ENSG00000146242.5	H6PD | TPBG	1	2	3
Artery_Aorta	CoCluster 241	S_752.11	Spina bifida	ENSG00000096092.5,ENSG00000124562.5	TMEM14A | SNRPC	1	2	3
Artery_Aorta	CoCluster 242	S_760	Back pain	ENSG00000105708.8,ENSG00000133275.11	ZNF14 | CSNK1G2	1	2	3
Artery_Aorta	CoCluster 243	S_770	Myalgia and myositis unspecified	ENSG00000101439.4,ENSG00000270001.1	CST3 | RP11-218C14.8	1	2	3
Artery_Aorta	CoCluster 244	S_771,S_771.1	Musculoskeletal symptoms referable to limbs | Swelling of limb	ENSG00000167984.12	NLRC3	2	1	3
Artery_Aorta	CoCluster 245	S_809	Fracture of unspecified bones	ENSG00000122912.10	SLC25A16	1	1	2
Artery_Aorta	CoCluster 246	S_840	Sprains and strains	ENSG00000166435.11	XRRA1	1	1	2
Artery_Aorta	CoCluster 247	S_854	Complications of cardiac/vascular device implant and graft	ENSG00000122367.15	LDB3	1	1	2
Artery_Aorta	CoCluster 248	S_870.4	Open wound of nose and sinus	ENSG00000247498.5	RP11-392P7.6	1	1	2
Artery_Aorta	CoCluster 249	S_872	Traumatic amputation	ENSG00000152672.3,ENSG00000162390.13	CLEC4F | ACOT11	1	2	3
Artery_Aorta	CoCluster 250	S_873	Broken tooth	ENSG00000237624.1	OXCT2P1	1	1	2
Artery_Aorta	CoCluster 251	S_915	Superficial injury without mention of infection	ENSG00000164733.16	CTSB	1	1	2
Artery_Aorta	CoCluster 252	S_939	Atopic/contact dermatitis due to other or unspecified	ENSG00000211659.2	IGLV3-25	1	1	2
Artery_Aorta	CoCluster 253	S_957	Injury to other and unspecified nerves	ENSG00000259255.1	RP11-627D16.1	1	1	2
Artery_Aorta	CoCluster 254	S_965.3	Salicylates causing adverse effects in therapeutic use	ENSG00000226329.2,ENSG00000228649.4	AC005682.6 | AC005682.5	1	2	3
Artery_Aorta	CoCluster 255	S_967	Adverse effects of sedatives or other central nervous system depressants and anesthetics	ENSG00000247400.3	DNAJC3-AS1	1	1	2
Artery_Coronary	CoCluster 1	N_20003_1140879806	Treatment/medication code: diltiazem	ENSG00000144645.9	OSBPL10	1	1	2
Artery_Coronary	CoCluster 2	N_E04	Diagnoses - main ICD10: E04 Other non-toxic goitre	ENSG00000104047.10	DTWD1	1	1	2
Artery_Coronary	CoCluster 3	N_1210	Snoring	ENSG00000130413.11	STK33	1	1	2
Artery_Coronary	CoCluster 4	N_1920	Mood swings	ENSG00000103264.11,ENSG00000148834.8,ENSG00000164265.4	FBXO31 | GSTO1 | SCGB3A2	1	3	4
Artery_Coronary	CoCluster 5	N_1930	Miserableness	ENSG00000253649.1,ENSG00000272911.1	PRSS51 | RP11-74E22.6	1	2	3
Artery_Coronary	CoCluster 6	N_1940,N_1960	Irritability | Fed-up feelings	ENSG00000214269.3,ENSG00000236565.2,ENSG00000267213.3	LGMNP1 | HNRNPA3P5 | AC007773.2	2	3	5
Artery_Coronary	CoCluster 7	N_1950	Sensitivity / hurt feelings	ENSG00000216906.2	RP11-350J20.9	1	1	2
Artery_Coronary	CoCluster 8	N_1970	Nervous feelings	ENSG00000169592.10,ENSG00000258819.1	INO80E | RP11-7F17.3	1	2	3
Artery_Coronary	CoCluster 9	N_1980,N_20127,N_2178,S_278,S_278.1	Worrier / anxious feelings | Neuroticism score | Overall health rating | Overweight obesity and other hyperalimentation | Obesity	ENSG00000242607.1,ENSG00000130332.10,ENSG00000228672.2	LSM7 | PROB1 | RPS3AP34	5	3	8
Artery_Coronary	CoCluster 10	N_1990,N_2080	Tense / 'highly strung' | Frequency of tiredness / lethargy in last 2 weeks	ENSG00000227603.1	RP11-165J3.6	2	1	3
Artery_Coronary	CoCluster 11	N_2000	Worry too long after embarrassment	ENSG00000114054.9,ENSG00000172995.12,ENSG00000232630.1	PCCB | ARPP21 | PRPS1P2	1	3	4
Artery_Coronary	CoCluster 12	N_20001_1002,N_C50	Cancer code, self-reported: breast cancer | Diagnoses - main ICD10: C50 Malignant neoplasm of breast	ENSG00000271828.1,ENSG00000250961.1	CTD-2023N9.1 | CTD-2310F14.1	2	2	4
Artery_Coronary	CoCluster 13	N_20002_1074,N_20002_1075,N_20002_1265,N_20003_1140866738,N_20003_1140868226,N_20003_1140871310,N_20107_1,N_20107_8,N_20110_100,N_20110_8,N_20111_8,N_6150_1,N_6150_2,N_6154_2,N_6154_3,N_6159_1,N_I25,N_23099,S_411,S_411.1,S_411.2,S_411.3,S_411.4,S_411.8	Non-cancer illness code, self-reported: angina | Non-cancer illness code, self-reported: heart attack/myocardial infarction | Non-cancer illness code, self-reported: migraine | Treatment/medication code: atenolol | Treatment/medication code: aspirin | Treatment/medication code: ibuprofen | Illnesses of father: Heart disease | Illnesses of father: High blood pressure | Illnesses of mother: None of…	ENSG00000182511.7,ENSG00000112137.12,ENSG00000159197.3,ENSG00000243927.1,ENSG00000272379.1,ENSG00000234380.1,ENSG00000272750.1,ENSG00000172987.8,ENSG00000228022.1,ENSG00000168906.8,ENSG00000271751.1,ENSG00000256269.2,ENSG00000113580.10,ENSG00000112902.7,ENSG00000213277.3,ENSG00000168275.10,ENSG00000168487.13,ENSG00000099889.9,ENSG00000100380.8,ENSG00000215533.4,ENSG00000250786.1	ARVCF | ST13 | PHACTR1 | SEMA5A | NR3C1 | KCNE2 | COA6 | BMP1 | MAT2A | HPSE2 | FES | MARCKSL1P1 | LINC00189 | HCG20 | AP000330.8 | MRPS6 | SNHG18 | HMBS | RP11-110I1.14 | RP1-257A7.5 | RP11-378J18.8	24	21	45
Artery_Coronary	CoCluster 14	N_20002_1111,N_6152_8,S_471	Non-cancer illness code, self-reported: asthma | Blood clot, DVT, bronchitis, emphysema, asthma, rhinitis, eczema, allergy diagnosed by doctor: Asthma | Nasal polyps	ENSG00000169508.6,ENSG00000179428.2	GPR183 | AC073072.5	3	2	5
Artery_Coronary	CoCluster 15	N_20002_1226,N_20003_1141191044	Non-cancer illness code, self-reported: hypothyroidism/myxoedema | Treatment/medication code: levothyroxine sodium	ENSG00000253893.2,ENSG00000104388.10,ENSG00000253755.1	RAB2A | IGHGP | FAM85B	2	3	5
Artery_Coronary	CoCluster 16	N_20002_1312	Non-cancer illness code, self-reported: prolapsed disc/slipped disc	ENSG00000140274.9,ENSG00000140279.8	DUOXA2 | DUOX2	1	2	3
Artery_Coronary	CoCluster 17	N_20002_1471,N_I48	Non-cancer illness code, self-reported: atrial fibrillation | Diagnoses - main ICD10: I48 Atrial fibrillation and flutter	ENSG00000263232.2,ENSG00000272250.1	ATP5A1P3 | RP11-346C20.4	2	2	4
Artery_Coronary	CoCluster 18	N_20002_1473,N_20003_1140861958,N_6153_1,N_6177_100	Non-cancer illness code, self-reported: high cholesterol | Treatment/medication code: simvastatin | Medication for cholesterol, blood pressure, diabetes, or take exogenous hormones: Cholesterol lowering medication | Medication for cholesterol, blood pressure or diabetes: None of the above	ENSG00000110080.14,ENSG00000255299.1,ENSG00000125510.11,ENSG00000171700.9,ENSG00000265474.1	ST3GAL4 | OPRL1 | RGS19 | RP11-655C2.3 | AC010761.9	4	5	9
Artery_Coronary	CoCluster 19	N_20003_1140861998,N_20003_1140862382,N_20003_1140881856,N_20003_1141176832,S_535	Treatment/medication code: ventolin 100micrograms inhaler | Treatment/medication code: becotide 50 inhaler | Treatment/medication code: salbutamol | Treatment/medication code: seretide 50 evohaler | Gastritis and duodenitis	ENSG00000196735.7,ENSG00000196301.3,ENSG00000232629.4	HLA-DRB9 | HLA-DQA1 | HLA-DQB2	5	3	8
Artery_Coronary	CoCluster 20	N_20003_1140870390	Treatment/medication code: ferrous sulphate	ENSG00000244731.3	C4A	1	1	2
Artery_Coronary	CoCluster 21	N_20003_1140888266,N_I80	Treatment/medication code: warfarin | Diagnoses - main ICD10: I80 Phlebitis and thrombophlebitis	ENSG00000088926.9	F11	2	1	3
Artery_Coronary	CoCluster 22	N_20003_1140909786	Treatment/medication code: beclometasone	ENSG00000196126.6,ENSG00000237541.3	HLA-DRB1 | HLA-DQA2	1	2	3
Artery_Coronary	CoCluster 23	N_2010,N_6164_4	Suffer from 'nerves' | Types of physical activity in last 4 weeks: Light DIY (eg: pruning, watering the lawn)	ENSG00000170209.4,ENSG00000172247.3,ENSG00000178952.4,ENSG00000196927.4,ENSG00000197165.6,ENSG00000233232.2,ENSG00000251417.1,ENSG00000259982.1	ANKK1 | C1QTNF4 | TUFM | AC009093.1 | SULT1A2 | NPIPB7 | RP11-1348G14.4 | CDC37P1	2	8	10
Artery_Coronary	CoCluster 24	N_20107_9	Illnesses of father: Diabetes	ENSG00000108296.7	CWC25	1	1	2
Artery_Coronary	CoCluster 25	N_20110_5	Illnesses of mother: Breast cancer	ENSG00000272335.1	RP11-53O19.3	1	1	2
Artery_Coronary	CoCluster 26	N_20110_9,S_250.2	Illnesses of mother: Diabetes | Type 2 diabetes	ENSG00000186635.10	ARAP1	2	1	3
Artery_Coronary	CoCluster 27	N_20160	Ever smoked	ENSG00000084092.6	NOA1	1	1	2
Artery_Coronary	CoCluster 28	N_2030	Guilty feelings	ENSG00000079459.8,ENSG00000104643.5	FDFT1 | MTMR9	1	2	3
Artery_Coronary	CoCluster 29	N_2257	Hearing difficulty/problems with background noise	ENSG00000117280.8,ENSG00000135164.14	RAB7L1 | DMTF1	1	2	3
Artery_Coronary	CoCluster 30	N_2316	Wheeze or whistling in the chest in last year	ENSG00000233016.2	SNHG7	1	1	2
Artery_Coronary	CoCluster 31	N_20003_1140884600,N_2443	Treatment/medication code: metformin | Diabetes diagnosed by doctor	ENSG00000157823.12,ENSG00000236493.1,ENSG00000259677.1	AP3S2 | EIF2S2P3 | RP11-493E3.1	2	3	5
Artery_Coronary	CoCluster 32	N_2463	Fractured/broken bones in last 5 years	ENSG00000139055.2	ERP27	1	1	2
Artery_Coronary	CoCluster 33	N_2956	General pain for 3+ months	ENSG00000173068.13	BNC2	1	1	2
Artery_Coronary	CoCluster 34	N_5843_1	Which eye(s) affected by myopia (short sight): Right eye	ENSG00000061337.11,ENSG00000140577.11,ENSG00000228998.3	LZTS1 | CRTC3 | RP11-697E2.7	1	3	4
Artery_Coronary	CoCluster 35	N_6142_1	Current employment status: In paid employment or self-employed	ENSG00000090238.7	YPEL3	1	1	2
Artery_Coronary	CoCluster 36	N_6143_3	Transport type for commuting to job workplace: Public transport	ENSG00000131055.4	COX4I2	1	1	2
Artery_Coronary	CoCluster 37	N_6149_1	Mouth/teeth dental problems: Mouth ulcers	ENSG00000128604.14,ENSG00000138378.13	IRF5 | STAT4	1	2	3
Artery_Coronary	CoCluster 38	N_6149_4	Mouth/teeth dental problems: Loose teeth	ENSG00000247934.3,ENSG00000257599.1	RP11-967K21.1 | OVCH1-AS1	1	2	3
Artery_Coronary	CoCluster 39	N_6152_100,N_6152_9	Blood clot, DVT, bronchitis, emphysema, asthma, rhinitis, eczema, allergy diagnosed by doctor: None of the above | Blood clot, DVT, bronchitis, emphysema, asthma, rhinitis, eczema, allergy diagnosed by doctor: Hayfever, allergic rhinitis or eczema	ENSG00000165474.5,ENSG00000215482.3,ENSG00000101751.6	POLI | GJB2 | CALM2P3	2	3	5
Artery_Coronary	CoCluster 40	N_20002_1197,N_N20,S_509.1,S_594,S_594.1	Non-cancer illness code, self-reported: kidney stone/ureter stone/bladder stone | Diagnoses - main ICD10: N20 Calculus of kidney and ureter | Respiratory failure | Urinary calculus | Calculus of kidney	ENSG00000169220.13,ENSG00000167191.7	GPRC5B | RGS14	5	2	7
Artery_Coronary	CoCluster 41	N_6159_100	Pain type(s) experienced in last month: None of the above	ENSG00000128573.18	FOXP2	1	1	2
Artery_Coronary	CoCluster 42	N_6179_1,N_30530	Sodium in urine | Mineral and other dietary supplements: Fish oil (including cod liver oil)	ENSG00000143842.10,ENSG00000163545.7,ENSG00000261367.1,ENSG00000112339.10,ENSG00000187166.1	HBS1L | SOX13 | NUAK2 | H1FNT | RP11-455F5.4	2	5	7
Artery_Coronary	CoCluster 43	N_6179_2	Mineral and other dietary supplements: Glucosamine	ENSG00000144026.7,ENSG00000225693.1	ZNF514 | RP11-54K16.2	1	2	3
Artery_Coronary	CoCluster 44	N_6179_3	Mineral and other dietary supplements: Calcium	ENSG00000011132.7,ENSG00000167658.11,ENSG00000167671.7	APBA3 | EEF2 | UBXN6	1	3	4
Artery_Coronary	CoCluster 45	N_I21,S_509.2	Diagnoses - main ICD10: I21 Acute myocardial infarction | Respiratory insufficiency	ENSG00000144426.14	NBEAL1	2	1	3
Artery_Coronary	CoCluster 46	N_K80	Diagnoses - main ICD10: K80 Cholelithiasis	ENSG00000164535.10	DAGLB	1	1	2
Artery_Coronary	CoCluster 47	N_R31,S_593	Diagnoses - main ICD10: R31 Unspecified haematuria | Hematuria	ENSG00000269858.1	EGLN2	2	1	3
Artery_Coronary	CoCluster 48	N_102,N_4194,S_740.9	Pulse rate, automated reading | Pulse rate | Osteoarthrosis NOS	ENSG00000118526.6,ENSG00000087085.9,ENSG00000100201.14,ENSG00000100211.6,ENSG00000161904.7,ENSG00000182472.4,ENSG00000231518.1,ENSG00000243317.3,ENSG00000261616.1,ENSG00000235387.1	ACHE | DDX17 | CBY1 | TCF21 | LEMD2 | CAPN12 | RP11-327L3.3 | LINC00961 | C7orf73 | RP11-6O2.3	3	10	13
Artery_Coronary	CoCluster 49	N_1160	Sleep duration	ENSG00000124593.10,ENSG00000267289.1	PRICKLE4 | CTD-2623N2.11	1	2	3
Artery_Coronary	CoCluster 50	N_1170	Getting up in morning	ENSG00000100429.13,ENSG00000131849.10,ENSG00000188130.9,ENSG00000234028.3,ENSG00000253320.1	HDAC10 | ZNF132 | MAPK12 | AC062029.1 | KB-1507C5.2	1	5	6
Artery_Coronary	CoCluster 51	N_1190	Nap during day	ENSG00000021645.13,ENSG00000177239.10	NRXN3 | MAN1B1	1	2	3
Artery_Coronary	CoCluster 52	N_20116_2,N_22127,N_135	Number of self-reported non-cancer illnesses | Smoking status: Current | Doctor diagnosed asthma	ENSG00000100418.7,ENSG00000254162.1,ENSG00000188779.6,ENSG00000238078.1,ENSG00000257551.1,ENSG00000272823.1	DESI1 | SKOR1 | RP11-295M18.2 | RP11-48B3.3 | HLA-AS1 | RP11-295M18.6	3	6	9
Artery_Coronary	CoCluster 53	N_137	Number of treatments/medications taken	ENSG00000213996.8,ENSG00000230069.3	TM6SF2 | LRRC37A15P	1	2	3
Artery_Coronary	CoCluster 54	N_1568	Average weekly red wine intake	ENSG00000164180.9	TMEM161B	1	1	2
Artery_Coronary	CoCluster 55	N_1588	Average weekly beer plus cider intake	ENSG00000269918.1,ENSG00000078674.13	PCM1 | AF131215.9	1	2	3
Artery_Coronary	CoCluster 56	N_1598	Average weekly spirits intake	ENSG00000217027.1	RP1-83M4.2	1	1	2
Artery_Coronary	CoCluster 57	N_1628	Alcohol intake versus 10 years previously	ENSG00000237624.1	OXCT2P1	1	1	2
Artery_Coronary	CoCluster 58	N_1687,N_20023,N_23128	Comparative body size at age 10 | Mean time to correctly identify matches | Trunk fat mass	ENSG00000167720.8,ENSG00000120071.8,ENSG00000162877.8,ENSG00000176681.10,ENSG00000260075.1,ENSG00000124140.8,ENSG00000165113.8	KANSL1 | SLC12A5 | PM20D1 | GKAP1 | SRR | LRRC37A | NSFP1	3	7	10
Artery_Coronary	CoCluster 59	N_20154	Forced expiratory volume in 1-second (FEV1), predicted percentage	ENSG00000121440.10	PDZRN3	1	1	2
Artery_Coronary	CoCluster 60	N_20161,N_20162,S_359.2	Pack years of smoking PREVIEW ONLY | Pack years adult smoking as proportion of life span exposed to smoking PREVIEW ONLY | Myopathy	ENSG00000184616.7,ENSG00000253704.1	AC004166.6 | RP11-267M23.4	3	2	5
Artery_Coronary	CoCluster 61	N_1070,N_1249,N_20016,N_21001,N_23100,N_23112,N_23115,N_23116,N_23119,N_23120,N_23123,N_23124,N_23127,N_48,N_924,S_716,S_716.9	Time spent watching television (TV) | Past tobacco smoking | Fluid intelligence score | Body mass index (BMI) | Whole body fat mass | Leg fat mass (right) | Leg fat percentage (left) | Leg fat mass (left) | Arm fat percentage (right) | Arm fat mass (right) | Arm fat percentage (left) | Arm fat mass (left) | Trunk fat percentage | Waist circumference | Usual walking pace | Other arthropathies | Ar…	ENSG00000135213.8,ENSG00000205583.9,ENSG00000183527.7,ENSG00000141458.8,ENSG00000266918.1,ENSG00000105726.12,ENSG00000189339.7,ENSG00000227775.3,ENSG00000214544.3,ENSG00000136875.8,ENSG00000188000.2,ENSG00000057149.10,ENSG00000076003.4,ENSG00000082258.8,ENSG00000149187.13,ENSG00000152128.13,ENSG00000183092.11,ENSG00000141627.9	SERPINB3 | MCM6 | CCNT2 | ATP13A1 | POM121C | PRPF4 | NPC1 | DYM | CELF1 | TMEM163 | BEGAIN | PSMG1 | OR7D2 | SLC35E2B | STAG3L1 | GTF2IRD2P1 | RP1-283E3.4 | RP11-798G7.8	17	18	35
Artery_Coronary	CoCluster 62	N_1180,N_1697,N_20015,N_20150,N_20151,N_20153,N_21002,N_23101,N_23102,N_23105,N_23107,N_23108,N_23113,N_23114,N_23117,N_23118,N_23121,N_23122,N_23125,N_23126,N_23129,N_23130,N_3062,N_49,N_50,N_90088,S_531.1	Morning/evening person (chronotype) | Comparative height size at age 10 | Sitting height | Forced expiratory volume in 1-second (FEV1), Best measure | Forced vital capacity (FVC), Best measure | Forced expiratory volume in 1-second (FEV1), predicted | Weight | Whole body fat-free mass | Whole body water mass | Basal metabolic rate | Impedance of leg (right) | Impedance of leg (left) | Leg fat-fre…	ENSG00000255310.2,ENSG00000270820.1,ENSG00000164924.13,ENSG00000154328.11,ENSG00000103245.9,ENSG00000116883.8,ENSG00000163703.13,ENSG00000163933.5,ENSG00000165801.5,ENSG00000178922.12,ENSG00000183386.5,ENSG00000183520.7,ENSG00000272572.1,ENSG00000071967.7,ENSG00000100106.15,ENSG00000119147.5,ENSG00000181754.6,ENSG00000242142.1,ENSG00000107295.8,ENSG00000163945.11,ENSG00000175356.8,ENSG00000175691…	ABCC8 | FAM107B | CYBRD1 | TRIOBP | NELFCD | NARFL | SH3GL2 | DROSHA | TFG | CEP104 | WRAP73 | RP11-268J15.5 | C2orf40 | WASF3 | ARHGAP24 | LBR | PSPH | HSD17B12 | DLG5 | AKR1C2 | GABRA2 | NEIL2 | CRELD1 | RFT1 | UVSSA | SLC51A | HHIP | YWHAZ | KIAA1429 | ARHGEF40 | CHAF1A | FOXN2 | SCUBE2 | PPP2R2D | ZNF77 | HYI | CRIPAK | AMIGO1 | BACE2 | BRICD5 | FHL3 | UTP11L | NUPR1L | SOWAHB | ZNF501 | MST1…	27	57	84
Artery_Coronary	CoCluster 63	N_23106,N_23109,N_23110,N_904,S_459,S_459.9	Impedance of whole body | Impedance of arm (right) | Impedance of arm (left) | Number of days/week of vigorous physical activity 10+ minutes | Other disorders of circulatory system | Circulatory disease NEC	ENSG00000107186.12,ENSG00000102780.12,ENSG00000122025.10,ENSG00000189266.7,ENSG00000226445.1,ENSG00000164118.8,ENSG00000182093.10,ENSG00000238142.1,ENSG00000273179.1,ENSG00000155744.5	DGKH | MPDZ | FLT3 | FAM126B | CEP44 | WRB | PNRC2 | XXyac-YX65C7_A.2 | RP11-108M9.4 | RP11-20I20.4	6	10	16
Artery_Coronary	CoCluster 64	N_L03,N_23111,S_681,S_681.3,S_681.5,S_681.6	Leg fat percentage (right) | Diagnoses - main ICD10: L03 Cellulitis | Superficial cellulitis and abscess | Cellulitis and abscess of arm/hand | Cellulitis and abscess of leg except foot | Cellulitis and abscess of foot toe	ENSG00000245937.3	CTC-228N24.3	6	1	7
Artery_Coronary	CoCluster 65	S_117	Mycoses	ENSG00000141452.5,ENSG00000166347.14,ENSG00000170558.4,ENSG00000267199.1,ENSG00000267702.1	C18orf8 | CYB5A | CDH2 | RP11-861E21.2 | RP11-53B2.2	1	5	6
Artery_Coronary	CoCluster 66	N_2375	Relative age of first facial hair	ENSG00000157837.11,ENSG00000124641.10	MED20 | SPPL3	1	2	3
Artery_Coronary	CoCluster 67	N_1558,N_2385	Alcohol intake frequency. | Relative age voice broke	ENSG00000160828.13,ENSG00000196275.9,ENSG00000236753.1	STAG3L2 | GTF2IRD2 | MKLN1-AS2	2	3	5
Artery_Coronary	CoCluster 68	N_2714	Age when periods started (menarche)	ENSG00000116678.14,ENSG00000172543.3,ENSG00000196449.3	LEPR | CTSW | YRDC	1	3	4
Artery_Coronary	CoCluster 69	N_2734	Number of live births	ENSG00000006114.11,ENSG00000187164.13	SYNRG | KIAA1598	1	2	3
Artery_Coronary	CoCluster 70	N_2744	Birth weight of first child	ENSG00000163257.6,ENSG00000169738.3	DCAF16 | DCXR	1	2	3
Artery_Coronary	CoCluster 71	N_20002_1494,N_2395_2,N_2395_3,N_2395_4,N_I83,N_2754,S_454,S_454.1	Non-cancer illness code, self-reported: varicose veins | Hair/balding pattern: Pattern 2 | Hair/balding pattern: Pattern 3 | Hair/balding pattern: Pattern 4 | Age at first live birth | Diagnoses - main ICD10: I83 Varicose veins of lower extremities | Varicose veins | Varicose veins of lower extremity	ENSG00000171603.12,ENSG00000102554.9,ENSG00000262539.1,ENSG00000115946.3,ENSG00000138376.6,ENSG00000154874.10,ENSG00000213077.5,ENSG00000233327.6,ENSG00000267065.1,ENSG00000273018.1,ENSG00000123268.4,ENSG00000170175.6,ENSG00000204899.5	KLF5 | PNO1 | ATF1 | BARD1 | CCDC144B | CHRNB1 | CLSTN1 | MZT1 | FAM106A | USP32P2 | RP11-259G18.3 | CTD-2246P4.1 | CTD-2303H24.2	8	13	21
Artery_Coronary	CoCluster 72	N_30510	Creatinine (enzymatic) in urine	ENSG00000115073.6,ENSG00000124302.8,ENSG00000144445.11,ENSG00000180592.12	ACTR1B | CHST8 | KANSL1L | SKIDA1	1	4	5
Artery_Coronary	CoCluster 73	N_30520	Potassium in urine	ENSG00000250986.1	AC141928.1	1	1	2
Artery_Coronary	CoCluster 74	N_3064	Peak expiratory flow (PEF)	ENSG00000172613.3,ENSG00000009335.13,ENSG00000145681.6,ENSG00000160325.10	UBE3C | HAPLN1 | CACFD1 | RAD9A	1	4	5
Artery_Coronary	CoCluster 75	N_399	Number of incorrect matches in round	ENSG00000051596.5,ENSG00000055955.11,ENSG00000100109.12	THOC3 | ITIH4 | TFIP11	1	3	4
Artery_Coronary	CoCluster 76	N_4079,S_396	Diastolic blood pressure, automated reading | Abnormal heart sounds	ENSG00000082781.7,ENSG00000158865.8,ENSG00000163870.10,ENSG00000164308.12,ENSG00000198732.6,ENSG00000214289.2,ENSG00000260633.1,ENSG00000261143.1	ITGB5 | SLC5A11 | TPRA1 | ERAP2 | SMOC1 | RPL39P5 | RP11-375I20.6 | RP11-114H24.5	2	8	10
Artery_Coronary	CoCluster 77	N_4106,N_4125,S_979	Heel bone mineral density (BMD) T-score, automated (left) | Heel bone mineral density (BMD) T-score, automated (right) | Adverse drug events and drug allergies	ENSG00000066248.10,ENSG00000183762.8,ENSG00000272486.1,ENSG00000165156.10	NGEF | ZHX1 | KREMEN1 | RP11-532M24.1	3	4	7
Artery_Coronary	CoCluster 78	N_4418	Average monthly champagne plus white wine intake	ENSG00000104881.10	PPP1R13L	1	1	2
Artery_Coronary	CoCluster 79	N_46,N_47	Hand grip strength (left) | Hand grip strength (right)	ENSG00000136918.3,ENSG00000141720.7,ENSG00000145949.8,ENSG00000179256.2,ENSG00000198945.3,ENSG00000213676.6,ENSG00000108294.4,ENSG00000111424.6,ENSG00000111554.10,ENSG00000237061.1,ENSG00000240399.1	PSMB3 | VDR | MDM1 | WDR38 | PIP4K2B | MYLK4 | SMCO3 | L3MBTL3 | ATF6B | RP11-956J14.1 | RP1-228P16.1	2	11	13
Artery_Coronary	CoCluster 80	N_4814	Tinnitus severity/nuisance	ENSG00000233325.3	MIPEPP3	1	1	2
Artery_Coronary	CoCluster 81	N_78	Heel bone mineral density (BMD) T-score, automated	ENSG00000131668.9,ENSG00000148426.8,ENSG00000183431.7,ENSG00000254271.1	BARX1 | PROSER2 | SF3A3 | RP11-131N11.4	1	4	5
Artery_Coronary	CoCluster 82	N_806	Job involves mainly walking or standing	ENSG00000126267.4,ENSG00000183426.11,ENSG00000167595.10,ENSG00000196648.6,ENSG00000243708.4,ENSG00000256885.1	COX6B1 | C19orf55 | NPIPA1 | GOLGA6L9 | PLA2G4B | AP001877.1	1	6	7
Artery_Coronary	CoCluster 83	N_6138_2,N_845	Qualifications: A levels/AS levels or equivalent | Age completed full time education	ENSG00000260432.1,ENSG00000087053.14,ENSG00000183454.9,ENSG00000124207.12,ENSG00000183793.9	MTMR2 | CSE1L | GRIN2A | NPIPA5 | RP11-297M9.2	2	5	7
Artery_Coronary	CoCluster 84	N_874	Duration of walks	ENSG00000176406.16	RIMS2	1	1	2
Artery_Coronary	CoCluster 85	N_943	Frequency of stair climbing in last 4 weeks	ENSG00000197062.7,ENSG00000197279.3,ENSG00000203871.4,ENSG00000216901.1,ENSG00000226524.2	RP5-874C20.3 | ZNF165 | C6orf164 | AL022393.7 | RP1-102H19.8	1	5	6
Artery_Coronary	CoCluster 86	N_971	Frequency of walking for pleasure in last 4 weeks	ENSG00000159210.5	SNF8	1	1	2
Artery_Coronary	CoCluster 87	S_041.2	Streptococcus infection	ENSG00000147364.12	FBXO25	1	1	2
Artery_Coronary	CoCluster 88	S_054	Herpes simplex	ENSG00000145723.12,ENSG00000175749.11	GIN1 | EIF3KP1	1	2	3
Artery_Coronary	CoCluster 89	S_070	Viral hepatitis	ENSG00000141759.10,ENSG00000226742.3	TXNL4A | HSBP1L1	1	2	3
Artery_Coronary	CoCluster 90	S_070.3	Viral hepatitis C	ENSG00000149922.6	TBX6	1	1	2
Artery_Coronary	CoCluster 91	S_070.9	Hepatitis NOS	ENSG00000101546.8	RBFA	1	1	2
Artery_Coronary	CoCluster 92	S_1005	Other symptoms	ENSG00000157578.9	LCA5L	1	1	2
Artery_Coronary	CoCluster 93	S_1007	Injury to blood vessels	ENSG00000106125.14,ENSG00000241644.2	FAM188B | INMT	1	2	3
Artery_Coronary	CoCluster 94	S_1008	Crushing or internal injury to organs	ENSG00000160766.10	GBAP1	1	1	2
Artery_Coronary	CoCluster 95	S_1013	Asphyxia and hypoxemia	ENSG00000068878.10	PSME4	1	1	2
Artery_Coronary	CoCluster 96	S_145	Cancer of mouth	ENSG00000155530.2	LRGUK	1	1	2
Artery_Coronary	CoCluster 97	S_149	Cancer of larynx pharynx nasal cavities	ENSG00000251667.1	RP11-844P9.3	1	1	2
Artery_Coronary	CoCluster 98	S_153.2	Colon cancer	ENSG00000198035.9	AGAP9	1	1	2
Artery_Coronary	CoCluster 99	S_155,S_521.1	Cancer of liver and intrahepatic bile duct | Dental caries	ENSG00000150867.9,ENSG00000224886.2,ENSG00000226381.3	PIP4K2A | BEND3P3 | RP11-119F19.2	2	3	5
Artery_Coronary	CoCluster 100	S_157	Pancreatic cancer	ENSG00000182230.7	FAM153B	1	1	2
Artery_Coronary	CoCluster 101	S_170.2	Cancer of connective tissue	ENSG00000196372.8	ASB13	1	1	2
Artery_Coronary	CoCluster 102	S_172	Skin cancer	ENSG00000229391.3	HLA-DRB6	1	1	2
Artery_Coronary	CoCluster 103	S_174	Breast cancer	ENSG00000138193.10	PLCE1	1	1	2
Artery_Coronary	CoCluster 104	S_191,S_191.1,S_191.11,S_561.2	Manlignant and unknown neoplasms of brain and nervous system | Cancer of brain and nervous system | Cancer of brain | Flatulence	ENSG00000231160.5,ENSG00000203880.7	PCMTD2 | RP11-617D20.1	4	2	6
Artery_Coronary	CoCluster 105	S_195.1,S_216	Malignant neoplasm other | Benign neoplasm of skin	ENSG00000003249.9	DBNDD1	2	1	3
Artery_Coronary	CoCluster 106	S_198	Secondary malignant neoplasm	ENSG00000125818.13	PSMF1	1	1	2
Artery_Coronary	CoCluster 107	S_202.24	Large cell lymphoma	ENSG00000223534.1	HLA-DQB1-AS1	1	1	2
Artery_Coronary	CoCluster 108	S_204.12	Lymphoid leukemia chronic	ENSG00000026103.15	FAS	1	1	2
Artery_Coronary	CoCluster 109	S_214.1	Lipoma of skin and subcutaneous tissue	ENSG00000136104.14	RNASEH2B	1	1	2
Artery_Coronary	CoCluster 110	S_215	Other benign neoplasm of connective and other soft tissue	ENSG00000048052.17	HDAC9	1	1	2
Artery_Coronary	CoCluster 111	S_217	Vascular hamartomas and non-neoplastic nevi	ENSG00000258303.1	RP11-887P2.6	1	1	2
Artery_Coronary	CoCluster 112	S_225	Benign neoplasm of brain and other parts of nervous system	ENSG00000177683.9	THAP5	1	1	2
Artery_Coronary	CoCluster 113	S_227.2	Benign neoplasm of parathyroid gland	ENSG00000226328.2	CTA-217C2.1	1	1	2
Artery_Coronary	CoCluster 114	S_242	Thyrotoxicosis with or without goiter	ENSG00000221953.2	C1orf229	1	1	2
Artery_Coronary	CoCluster 115	S_244,S_244.4,S_250.1,S_280.1	Hypothyroidism | Hypothyroidism NOS | Type 1 diabetes | Iron deficiency anemias unspecified or not due to blood loss	ENSG00000197728.5,ENSG00000260302.1,ENSG00000140931.15	CMTM3 | RPS26 | RP11-973H7.1	4	3	7
Artery_Coronary	CoCluster 116	S_244.1	Secondary hypothyroidism	ENSG00000204622.6,ENSG00000206503.7	HLA-J | HLA-A	1	2	3
Artery_Coronary	CoCluster 117	S_250.6	Polyneuropathy in diabetes	ENSG00000185904.7	LINC00839	1	1	2
Artery_Coronary	CoCluster 118	S_261.2	Vitamin B-complex deficiencies	ENSG00000116874.7	WARS2	1	1	2
Artery_Coronary	CoCluster 119	S_272,S_272.1,S_272.11	Disorders of lipoid metabolism | Hyperlipidemia | Hypercholesterolemia	ENSG00000111837.7,ENSG00000158186.8	MAK | MRAS	3	2	5
Artery_Coronary	CoCluster 120	S_274.1	Gout	ENSG00000141384.7	TAF4B	1	1	2
Artery_Coronary	CoCluster 121	S_279.1,S_401.2	Immunity deficiency | Hypertensive heart and/or renal disease	ENSG00000120324.4,ENSG00000176928.4,ENSG00000177839.4,ENSG00000196963.2,ENSG00000250889.2	PCDHB10 | GCNT4 | PCDHB9 | PCDHB16 | RP11-229C3.2	2	5	7
Artery_Coronary	CoCluster 122	S_280.2	Iron deficiency anemia secondary to blood loss (chronic)	ENSG00000146054.13,ENSG00000248514.1	TRIM7 | CTC-338M12.1	1	2	3
Artery_Coronary	CoCluster 123	S_285.1	Acute posthemorrhagic anemia	ENSG00000177595.13	PIDD	1	1	2
Artery_Coronary	CoCluster 124	S_286	Coagulation defects	ENSG00000026950.12,ENSG00000124549.10	BTN3A1 | BTN2A3P	1	2	3
Artery_Coronary	CoCluster 125	S_288	Diseases of white blood cells	ENSG00000204525.10	HLA-C	1	1	2
Artery_Coronary	CoCluster 126	S_291	Other specified nonpsychotic and/or transient mental disorders	ENSG00000157326.14,ENSG00000168229.3,ENSG00000187630.10,ENSG00000215256.3	DHRS4 | PTGDR | DHRS4L2 | DHRS4-AS1	1	4	5
Artery_Coronary	CoCluster 127	S_292.6	Hallucinations	ENSG00000174749.5	C4orf32	1	1	2
Artery_Coronary	CoCluster 128	S_293.1	Swelling mass or lump in head and neck [Space-occupying lesion intracranial NOS]	ENSG00000122870.7	BICC1	1	1	2
Artery_Coronary	CoCluster 129	S_297	Suicidal ideation or attempt	ENSG00000095917.9,ENSG00000260182.1	TPSD1 | RP11-616M22.5	1	2	3
Artery_Coronary	CoCluster 130	S_300.13	Phobia	ENSG00000132623.11	ANKEF1	1	1	2
Artery_Coronary	CoCluster 131	S_301	Personality disorders	ENSG00000265750.1	RP11-799B12.4	1	1	2
Artery_Coronary	CoCluster 132	S_303	Psychogenic and somatoform disorders	ENSG00000233266.1	HMGB1P31	1	1	2
Artery_Coronary	CoCluster 133	S_304	Adjustment reaction	ENSG00000133962.3,ENSG00000165929.8,ENSG00000258774.1,ENSG00000260711.1,ENSG00000268657.1	CATSPERB | TC2N | NANOGP7 | RP11-747H7.3 | AL133373.1	1	5	6
Artery_Coronary	CoCluster 134	S_315	Develomental delays and disorders	ENSG00000218510.3	LINC00339	1	1	2
Artery_Coronary	CoCluster 135	S_316	Substance addiction and disorders	ENSG00000102858.8	MGRN1	1	1	2
Artery_Coronary	CoCluster 136	S_317.11	Alcoholic liver damage	ENSG00000187758.3	ADH1A	1	1	2
Artery_Coronary	CoCluster 137	S_318	Tobacco use disorder	ENSG00000048471.9	SNX29	1	1	2
Artery_Coronary	CoCluster 138	S_333.4	Torsion dystonia	ENSG00000198937.8	CCDC167	1	1	2
Artery_Coronary	CoCluster 139	S_335	Multiple sclerosis	ENSG00000253982.1	CTD-2336O2.1	1	1	2
Artery_Coronary	CoCluster 140	S_337	Disorders of the autonomic nervous system	ENSG00000196196.2	HRCT1	1	1	2
Artery_Coronary	CoCluster 141	S_338,S_338.1	Pain | Acute pain	ENSG00000198185.7,ENSG00000215452.3,ENSG00000225849.1	ZNF334 | ZNF663P | MKRN7P	2	3	5
Artery_Coronary	CoCluster 142	S_338.2	Chronic pain	ENSG00000112053.9,ENSG00000156711.12	SLC26A8 | MAPK13	1	2	3
Artery_Coronary	CoCluster 143	S_341	Other demyelinating diseases of central nervous system	ENSG00000253716.1	RP13-582O9.5	1	1	2
Artery_Coronary	CoCluster 144	S_342,S_433.8	Hemiplegia | Late effects of cerebrovascular disease	ENSG00000184178.11,ENSG00000139725.3,ENSG00000272849.1	RHOF | SCFD2 | RP11-347I19.8	2	3	5
Artery_Coronary	CoCluster 145	S_344	Other paralytic syndromes	ENSG00000160299.12,ENSG00000239415.1	PCNT | AP001469.9	1	2	3
Artery_Coronary	CoCluster 146	S_345.11	Generalized convulsive epilepsy	ENSG00000120322.2,ENSG00000146001.4	PCDHB8 | PCDHB18	1	2	3
Artery_Coronary	CoCluster 147	S_350.1	Abnormal involuntary movements	ENSG00000227388.2,ENSG00000228307.1	RP11-112J3.16 | OR2S1P	1	2	3
Artery_Coronary	CoCluster 148	S_351	Other peripheral nerve disorders	ENSG00000178222.8,ENSG00000138435.10	CHRNA1 | RNF212	1	2	3
Artery_Coronary	CoCluster 149	S_352.2	Facial nerve disorders [CN7]	ENSG00000173811.6	CCDC13-AS1	1	1	2
Artery_Coronary	CoCluster 150	S_353	Nerve root and plexus disorders	ENSG00000141639.7	MAPK4	1	1	2
Artery_Coronary	CoCluster 151	S_358	Myoneural disorders	ENSG00000106483.7,ENSG00000165806.15	SFRP4 | CASP7	1	2	3
Artery_Coronary	CoCluster 152	S_359	Muscular dystrophies and other myopathies	ENSG00000056661.9,ENSG00000239763.2,ENSG00000267756.1	PCGF2 | AC009120.3 | RP11-411B10.4	1	3	4
Artery_Coronary	CoCluster 153	S_361	Retinal detachments and defects	ENSG00000172500.8	FIBP	1	1	2
Artery_Coronary	CoCluster 154	S_365.1,S_365.11	Open-angle glaucoma | Primary open angle glaucoma	ENSG00000147869.4,ENSG00000162836.7	CER1 | ACP6	2	2	4
Artery_Coronary	CoCluster 155	S_366	Cataract	ENSG00000171824.9,ENSG00000185504.12	EXOSC10 | C17orf70	1	2	3
Artery_Coronary	CoCluster 156	S_208,S_366.2	Benign neoplasm of colon | Senile cataract	ENSG00000111679.12,ENSG00000261888.1	PTPN6 | AC144831.1	2	2	4
Artery_Coronary	CoCluster 157	N_6147_1,S_367.1	Reason for glasses/contact lenses: For short-sightedness, i.e. only or mainly for distance viewing such as driving, cinema etc (called 'myopia') | Myopia	ENSG00000135437.5,ENSG00000101224.13	CDC25B | RDH5	2	2	4
Artery_Coronary	CoCluster 158	S_367.8	Hypermetropia	ENSG00000183199.6	HSP90AB3P	1	1	2
Artery_Coronary	CoCluster 159	S_370	Keratitis	ENSG00000071246.6,ENSG00000119715.10,ENSG00000259081.1	VASH1 | ESRRB | RP11-488C13.6	1	3	4
Artery_Coronary	CoCluster 160	S_375	Disorders of lacrimal system	ENSG00000224383.3	C17orf72	1	1	2
Artery_Coronary	CoCluster 161	S_380.1	Otitis externa	ENSG00000080947.10,ENSG00000142615.7,ENSG00000235241.1	CROCCP3 | CELA2A | RP11-108M9.5	1	3	4
Artery_Coronary	CoCluster 162	S_381.9	Otorrhea	ENSG00000180011.6	ZADH2	1	1	2
Artery_Coronary	CoCluster 163	S_384	Other disorders of tympanic membrane	ENSG00000205078.5,ENSG00000259005.1	SYCE1L | RP3-449M8.6	1	2	3
Artery_Coronary	CoCluster 164	S_386.9	Dizziness and giddiness (Light-headedness and vertigo)	ENSG00000183562.2	AC131971.1	1	1	2
Artery_Coronary	CoCluster 165	S_389.4	Tinnitus	ENSG00000197301.3	RP11-366L20.2	1	1	2
Artery_Coronary	CoCluster 166	S_394.7	Disease of tricuspid valve	ENSG00000156171.10	DRAM2	1	1	2
Artery_Coronary	CoCluster 167	N_20002_1065,N_20003_1140860806,N_20003_1140879802,N_20003_1141194794,N_20003_2038460150,N_6150_100,N_6150_4,N_6153_100,N_6153_2,N_6177_1,N_6177_2,N_3063,N_4080,S_317,S_317.1,S_401,S_401.1	Non-cancer illness code, self-reported: hypertension | Treatment/medication code: ramipril | Treatment/medication code: amlodipine | Treatment/medication code: bendroflumethiazide | Treatment/medication code: paracetamol | Forced expiratory volume in 1-second (FEV1) | Systolic blood pressure, automated reading | Vascular/heart problems diagnosed by doctor: None of the above | Vascular/heart probl…	ENSG00000106392.6,ENSG00000153815.12,ENSG00000163536.8,ENSG00000165895.13,ENSG00000170647.2,ENSG00000204463.8,ENSG00000243797.2,ENSG00000005379.11,ENSG00000121101.11,ENSG00000182628.8,ENSG00000259762.1,ENSG00000188878.12,ENSG00000131165.10,ENSG00000143436.6,ENSG00000248971.2,ENSG00000130177.10,ENSG00000170291.10,ENSG00000149489.4,ENSG00000169062.10,ENSG00000122390.13,ENSG00000224997.1,ENSG0000026…	BZRAP1 | C1GALT1 | TEX14 | NAA60 | CDC16 | CHMP1A | MRPL9 | ROM1 | CMIP | SERPINI1 | ARHGAP42 | UPF3A | ELP5 | TMEM133 | SKA2 | FBF1 | BAG6 | AL049840.1 | CTB-111H14.1 | KRT8P46 | RP11-158M2.4 | ROCK1P1 | RP11-73M18.9	17	23	40
Artery_Coronary	CoCluster 168	N_6138_1,S_411.41	Qualifications: College or University degree | Aneurysm and dissection of heart	ENSG00000188599.13,ENSG00000260735.1	NPIPP1 | RP11-72I8.1	2	2	4
Artery_Coronary	CoCluster 169	S_418.1	Precordial pain	ENSG00000185684.8	EP400NL	1	1	2
Artery_Coronary	CoCluster 170	S_425,S_425.1	Cardiomyopathy | Primary/intrinsic cardiomyopathies	ENSG00000161265.10	U2AF1L4	2	1	3
Artery_Coronary	CoCluster 171	S_250,S_427	Diabetes mellitus | Cardiac dysrhythmias	ENSG00000011523.9,ENSG00000271122.1,ENSG00000262468.1	CEP68 | RP11-95P2.1 | RP11-379H18.1	2	3	5
Artery_Coronary	CoCluster 172	S_427.3	Other specified cardiac dysrhythmias	ENSG00000262686.1	AC005356.1	1	1	2
Artery_Coronary	CoCluster 173	S_427.4	Cardiac arrest and ventricular fibrillation	ENSG00000260123.1	RP11-326A19.4	1	1	2
Artery_Coronary	CoCluster 174	S_428.1	Congestive heart failure (CHF) NOS	ENSG00000264968.1	RP11-387H17.4	1	1	2
Artery_Coronary	CoCluster 175	S_430.1	Subarachnoid hemorrhage	ENSG00000184923.8,ENSG00000251369.4	NUTM2A | ZNF550	1	2	3
Artery_Coronary	CoCluster 176	S_430.2	Intracerebral hemorrhage	ENSG00000257894.1	RP1-78O14.1	1	1	2
Artery_Coronary	CoCluster 177	S_433.12	Cerebral atherosclerosis	ENSG00000136643.7,ENSG00000174606.8	RPS6KC1 | ANGEL2	1	2	3
Artery_Coronary	CoCluster 178	S_440,S_440.2,S_444.1,S_447.1	Atherosclerosis | Atherosclerosis of the extremities | Arterial embolism and thrombosis of lower extremity artery | Stricture of artery	ENSG00000214871.3,ENSG00000226816.2,ENSG00000136243.12,ENSG00000230658.1,ENSG00000136271.6	NUPL2 | DDX56 | AC005082.1 | AC005082.12 | KLHL7-AS1	4	5	9
Artery_Coronary	CoCluster 179	S_441.1,S_756.5	Acute vascular insufficiency of intestine | Congenital osteodystrophies	ENSG00000231106.2	AP000688.8	2	1	3
Artery_Coronary	CoCluster 180	S_442.11	Abdominal aortic aneurysm	ENSG00000167914.6,ENSG00000008838.13	MED24 | GSDMA	1	2	3
Artery_Coronary	CoCluster 181	S_443.1	Raynaud's syndrome	ENSG00000228506.1	RP11-98I9.4	1	1	2
Artery_Coronary	CoCluster 182	S_447	Other disorders of arteries and arterioles	ENSG00000122674.8,ENSG00000146574.11	CCZ1 | CCZ1B	1	2	3
Artery_Coronary	CoCluster 183	S_451,S_451.2	Phlebitis and thrombophlebitis | Phlebitis and thrombophlebitis of lower extremities	ENSG00000172379.14,ENSG00000173917.9	ARNT2 | HOXB2	2	2	4
Artery_Coronary	CoCluster 184	S_473	Diseases of the larynx and vocal cords	ENSG00000078699.17	CBFA2T2	1	1	2
Artery_Coronary	CoCluster 185	S_473.4	Voice disturbance	ENSG00000004809.9	SLC22A16	1	1	2
Artery_Coronary	CoCluster 186	S_478	Throat pain	ENSG00000120675.4	DNAJC15	1	1	2
Artery_Coronary	CoCluster 187	S_480.5	Bronchopneumonia and lung abscess	ENSG00000153575.6,ENSG00000227888.3	TUBGCP5 | FAM66A	1	2	3
Artery_Coronary	CoCluster 188	S_495	Asthma	ENSG00000172568.4,ENSG00000248544.2,ENSG00000251405.2	FNDC9 | CTB-47B11.3 | CTB-109A12.1	1	3	4
Artery_Coronary	CoCluster 189	S_495.2	Asthma with exacerbation	ENSG00000235381.1	RP11-477D19.2	1	1	2
Artery_Coronary	CoCluster 190	S_380.4,S_497	Impacted cerumen | Bronchitis	ENSG00000120664.6,ENSG00000134779.10	SPG20OS | TPGS2	2	2	4
Artery_Coronary	CoCluster 191	S_512.1	Wheezing	ENSG00000229413.1	AC018638.1	1	1	2
Artery_Coronary	CoCluster 192	S_512.2	Painful respiration	ENSG00000100284.16	TOM1	1	1	2
Artery_Coronary	CoCluster 193	S_512.7	Shortness of breath	ENSG00000199804.1	RNA5SP383	1	1	2
Artery_Coronary	CoCluster 194	S_512.8	Cough	ENSG00000102606.13	ARHGEF7	1	1	2
Artery_Coronary	CoCluster 195	S_523.32	Chronic periodontitis	ENSG00000141622.9,ENSG00000166562.4	RNF165 | SEC11C	1	2	3
Artery_Coronary	CoCluster 196	S_526.41	Temporomandibular joint disorder unspecified	ENSG00000215808.2	RP11-371I1.2	1	1	2
Artery_Coronary	CoCluster 197	S_526.9	Jaw disease NOS	ENSG00000135968.15	GCC2	1	1	2
Artery_Coronary	CoCluster 198	S_528.6	Leukoplakia of oral mucosa	ENSG00000127666.8	TICAM1	1	1	2
Artery_Coronary	CoCluster 199	S_530.7	Gastroesophageal laceration-hemorrhage syndrome	ENSG00000196655.5	TRAPPC4	1	1	2
Artery_Coronary	CoCluster 200	S_535.6	Duodenitis	ENSG00000138399.13	FASTKD1	1	1	2
Artery_Coronary	CoCluster 201	S_550.1	Inguinal hernia	ENSG00000250091.2	DNAH10OS	1	1	2
Artery_Coronary	CoCluster 202	S_555,S_555.1	Inflammatory bowel disease and other gastroenteritis and colitis | Regional enteritis	ENSG00000100324.9	TAB1	2	1	3
Artery_Coronary	CoCluster 203	S_555.2	Ulcerative colitis	ENSG00000258366.3,ENSG00000188611.10,ENSG00000204147.5	ASAH2 | ASAH2B | RTEL1	1	3	4
Artery_Coronary	CoCluster 204	S_556.1	Ulceration of intestine	ENSG00000102910.9,ENSG00000225851.1	LONP2 | HLA-S	1	2	3
Artery_Coronary	CoCluster 205	S_561.1	Diarrhea	ENSG00000125618.12,ENSG00000138095.14	PAX8 | LRPPRC	1	2	3
Artery_Coronary	CoCluster 206	S_562,S_562.1	Diverticulosis and diverticulitis | Diverticulosis	ENSG00000118961.10,ENSG00000140323.4	C2orf43 | DISP2	2	2	4
Artery_Coronary	CoCluster 207	S_563	Constipation	ENSG00000100220.7	RTCB	1	1	2
Artery_Coronary	CoCluster 208	S_564.1	Irritable Bowel Syndrome	ENSG00000272360.1	RP11-359I18.5	1	1	2
Artery_Coronary	CoCluster 209	S_574	Cholelithiasis and cholecystitis	ENSG00000143156.9	NME7	1	1	2
Artery_Coronary	CoCluster 210	S_574.12	Cholelithiasis with other cholecystitis	ENSG00000140391.10,ENSG00000184465.11	TSPAN3 | WDR27	1	2	3
Artery_Coronary	CoCluster 211	S_427.2,S_577.2,S_695.42	Atrial fibrillation and flutter | Chronic pancreatitis | Systemic lupus erythematosus	ENSG00000243225.2,ENSG00000258602.1,ENSG00000081248.6,ENSG00000232237.2	CACNA1S | ASCL5 | RP11-7F17.1 | RP11-7F17.7	3	4	7
Artery_Coronary	CoCluster 212	S_577.3	Cyst and pseudocyst of pancreas	ENSG00000101350.6	KIF3B	1	1	2
Artery_Coronary	CoCluster 213	S_578.2	Blood in stool	ENSG00000160055.15,ENSG00000220785.3	TMEM234 | MTMR9LP	1	2	3
Artery_Coronary	CoCluster 214	N_20022,S_579	Birth weight | Other symptoms involving abdomen and pelvis	ENSG00000072778.15,ENSG00000170892.6,ENSG00000186152.6,ENSG00000204604.5	ACADVL | TSEN34 | LILRP1 | ZNF468	2	4	6
Artery_Coronary	CoCluster 215	S_592.12	Chronic cystitis	ENSG00000136449.9	MYCBPAP	1	1	2
Artery_Coronary	CoCluster 216	S_592.13	Chronic interstitial cystitis	ENSG00000180210.10	F2	1	1	2
Artery_Coronary	CoCluster 217	S_594.3	Calculus of ureter	ENSG00000107611.10,ENSG00000107614.17,ENSG00000136738.10,ENSG00000165983.10	CUBN | TRDMT1 | STAM | PTER	1	4	5
Artery_Coronary	CoCluster 218	S_596	Other disorders of bladder	ENSG00000120008.11	WDR11	1	1	2
Artery_Coronary	CoCluster 219	S_596.1	Bladder neck obstruction	ENSG00000110025.8,ENSG00000270775.1	SNX15 | AP000436.4	1	2	3
Artery_Coronary	CoCluster 220	S_696,S_696.4,S_696.41	Psoriasis and related disorders | Psoriasis | Psoriasis vulgaris	ENSG00000255389.1,ENSG00000235994.4	RP3-470B24.5 | C6orf3	3	2	5
Artery_Coronary	CoCluster 221	S_703	Diseases of nail NOS	ENSG00000064995.12	TAF11	1	1	2
Artery_Coronary	CoCluster 222	S_707.1	Decubitus ulcer	ENSG00000113240.8	CLK4	1	1	2
Artery_Coronary	CoCluster 223	N_20002_1453,S_714,S_714.1	Non-cancer illness code, self-reported: psoriasis | Rheumatoid arthritis and other inflammatory polyarthropathies | Rheumatoid arthritis	ENSG00000080573.6,ENSG00000105088.4	COL5A3 | OLFM2	3	2	5
Artery_Coronary	CoCluster 224	S_715.2	Ankylosing spondylitis	ENSG00000223509.4,ENSG00000254912.2	RP11-632K20.7 | RP11-632K20.2	1	2	3
Artery_Coronary	CoCluster 225	S_721	Spondylosis and allied disorders	ENSG00000267466.1,ENSG00000267506.1	RP11-13K12.5 | RP11-13K12.1	1	2	3
Artery_Coronary	CoCluster 226	S_728,S_728.7,S_728.71	Disorders of muscle ligament and fascia | Fasciitis | Contracture of palmar fascia [Dupuytren's disease]	ENSG00000139044.6,ENSG00000249476.1	B4GALNT3 | CTD-2587M2.1	3	2	5
Artery_Coronary	CoCluster 227	S_728.2	Laxity of ligament or hypermobility syndrome	ENSG00000160200.13,ENSG00000237989.1	CBS | AP001046.5	1	2	3
Artery_Coronary	CoCluster 228	S_731,S_731.1	Osteitis deformans and osteopathies associated with other disorders classified elsewhere | Osteitis deformans [Paget's disease of bone]	ENSG00000204792.2,ENSG00000230836.1,ENSG00000236209.1	AC104135.3 | AC104135.4 | AC104135.2	2	3	5
Artery_Coronary	CoCluster 229	S_732	Osteochondropathies	ENSG00000106853.12	PTGR1	1	1	2
Artery_Coronary	CoCluster 230	S_735.2	Acquired toe deformities	ENSG00000167543.11	TP53I13	1	1	2
Artery_Coronary	CoCluster 231	S_735.21	Hammer toe (acquired)	ENSG00000126790.7	L3HYPDH	1	1	2
Artery_Coronary	CoCluster 232	S_735.23	Hallux rigidus	ENSG00000132204.9	LINC00470	1	1	2
Artery_Coronary	CoCluster 233	S_736.2	Acquired deformities of finger	ENSG00000162669.11	HFM1	1	1	2
Artery_Coronary	CoCluster 234	S_738,S_738.4	Other acquired musculoskeletal deformity | Acquired spondylolisthesis	ENSG00000177432.6,ENSG00000243284.1,ENSG00000272668.1	NAP1L5 | VSIG8 | RP11-190A12.8	2	3	5
Artery_Coronary	CoCluster 235	S_740.1	Osteoarthritis; localized	ENSG00000247271.2	ZBED5-AS1	1	1	2
Artery_Coronary	CoCluster 236	S_742.1	Loose body in joint	ENSG00000232411.1	AC009495.3	1	1	2
Artery_Coronary	CoCluster 237	S_747.13	Congenital anomalies of great vessels	ENSG00000261783.1	RP11-252K23.2	1	1	2
Artery_Coronary	CoCluster 238	S_749	Congenital anomalies of face and neck	ENSG00000164237.4	CMBL	1	1	2
Artery_Coronary	CoCluster 239	S_751.21	Cystic kidney disease	ENSG00000049239.8,ENSG00000146242.5	H6PD | TPBG	1	2	3
Artery_Coronary	CoCluster 240	N_I84,S_428,S_428.2,S_729,S_771,S_771.1	Diagnoses - main ICD10: I84 Haemorrhoids | Congestive heart failure; nonhypertensive | Heart failure NOS | Other disorders of soft tissues | Musculoskeletal symptoms referable to limbs | Swelling of limb	ENSG00000175164.9,ENSG00000167984.12	NLRC3 | ABO	6	2	8
Artery_Coronary	CoCluster 241	S_793	Nonspecific abnormal findings on radiological and other examination of musculoskeletal system	ENSG00000251230.1	RP11-701P16.5	1	1	2
Artery_Coronary	CoCluster 242	S_800	Fracture of lower limb	ENSG00000198794.7	SCAMP5	1	1	2
Artery_Coronary	CoCluster 243	S_383,S_394.3,S_481,S_573.7,S_819	Otosclerosis | Aortic valve disease | Influenza | Abnormal results of function study of liver | Skull and face fracture and other intercranial injury	ENSG00000184674.8,ENSG00000235231.3,ENSG00000092020.6,ENSG00000109790.12,ENSG00000249685.1,ENSG00000099974.7,ENSG00000099977.9,ENSG00000099984.6,ENSG00000133433.6,ENSG00000218537.1,ENSG00000225282.1,ENSG00000240972.1,ENSG00000273295.1,ENSG00000099994.10,ENSG00000272955.1	PPP2R3C | DDTL | DDT | GSTT2 | SUSD2 | KLHL5 | GSTT2B | GSTT1 | AP000350.4 | AP000350.6 | AP000351.10 | MIF | RP11-360F5.3 | KB-226F1.1 | AP000350.5	5	15	20
Artery_Coronary	CoCluster 244	S_840	Sprains and strains	ENSG00000166435.11	XRRA1	1	1	2
Artery_Coronary	CoCluster 245	S_858	Complication of internal orthopedic device	ENSG00000214562.9	NUTM2D	1	1	2
Artery_Coronary	CoCluster 246	S_859	Complication due to other implant and internal device	ENSG00000079313.7	REXO1	1	1	2
Artery_Coronary	CoCluster 247	S_870.4	Open wound of nose and sinus	ENSG00000247498.5,ENSG00000255621.1	RP11-392P7.6 | RP11-377D9.3	1	2	3
Artery_Coronary	CoCluster 248	S_963	Poisoning by primarily systemic agents	ENSG00000156170.8	NDUFAF6	1	1	2
Artery_Coronary	CoCluster 249	S_965.3	Salicylates causing adverse effects in therapeutic use	ENSG00000156096.8,ENSG00000228649.4	UGT2B4 | AC005682.5	1	2	3
Artery_Coronary	CoCluster 250	S_967	Adverse effects of sedatives or other central nervous system depressants and anesthetics	ENSG00000215302.4,ENSG00000269930.1	CTD-3092A11.1 | RP11-932O9.9	1	2	3
Artery_Tibial	CoCluster 1	N_20002_1494	Non-cancer illness code, self-reported: varicose veins	ENSG00000260121.1	RP5-1142A6.9	1	1	2
Artery_Tibial	CoCluster 2	N_20003_1140874866,N_K90,N_20107_3,S_280,S_280.1,S_285	Treatment/medication code: carbimazole | Illnesses of father: Lung cancer | Diagnoses - main ICD10: K90 Intestinal malabsorption | Iron deficiency anemias | Iron deficiency anemias unspecified or not due to blood loss | Other anemias	ENSG00000231852.2	CYP21A2	6	1	7
Artery_Tibial	CoCluster 3	N_20003_1141146198,N_20002_1277,N_6148_2,S_365,S_365.1,S_365.11	Non-cancer illness code, self-reported: glaucoma | Treatment/medication code: xalatan 0.005% eye drops | Eye problems/disorders: Glaucoma | Glaucoma | Open-angle glaucoma | Primary open angle glaucoma	ENSG00000143183.12,ENSG00000224358.1,ENSG00000007237.14,ENSG00000146411.5	GAS7 | TMCO1 | SLC2A12 | RP11-466F5.8	6	4	10
Artery_Tibial	CoCluster 4	N_1618	Alcohol usually taken with meals	ENSG00000070444.10,ENSG00000118260.10,ENSG00000144218.14	MNT | CREB1 | AFF3	1	3	4
Artery_Tibial	CoCluster 5	N_1920	Mood swings	ENSG00000140941.8,ENSG00000145868.12	MAP1LC3B | FBXO38	1	2	3
Artery_Tibial	CoCluster 6	N_1930,N_1990	Miserableness | Tense / 'highly strung'	ENSG00000227603.1,ENSG00000114378.12,ENSG00000232388.2	HYAL1 | RP11-165J3.6 | LINC00493	2	3	5
Artery_Tibial	CoCluster 7	N_1960	Fed-up feelings	ENSG00000178904.14,ENSG00000253893.2	DPY19L3 | FAM85B	1	2	3
Artery_Tibial	CoCluster 8	N_1970,N_2070	Nervous feelings | Frequency of tenseness / restlessness in last 2 weeks	ENSG00000114054.9,ENSG00000119669.3,ENSG00000048740.13	CELF2 | PCCB | IRF2BPL	2	3	5
Artery_Tibial	CoCluster 9	N_1980,N_2030,S_740	Worrier / anxious feelings | Guilty feelings | Osteoarthrosis	ENSG00000269918.1	AF131215.9	3	1	4
Artery_Tibial	CoCluster 10	N_2000,N_20002_1226	Worry too long after embarrassment | Non-cancer illness code, self-reported: hypothyroidism/myxoedema	ENSG00000255310.2,ENSG00000172995.12,ENSG00000232630.1	ARPP21 | PRPS1P2 | AF131215.2	2	3	5
Artery_Tibial	CoCluster 11	N_20002_1065,N_20003_1140860806,N_20003_1140861958,N_20003_1140879802,N_20111_100,N_6150_100,N_6150_4,N_6153_1,N_6153_100,N_6153_2,N_6177_1,N_6177_100,N_6177_2,N_137,N_2764,N_4079,N_4080,S_274,S_401,S_401.1	Number of treatments/medications taken | Non-cancer illness code, self-reported: hypertension | Treatment/medication code: ramipril | Treatment/medication code: simvastatin | Treatment/medication code: amlodipine | Illnesses of siblings: None of the above (group 1) | Age at last live birth | Diastolic blood pressure, automated reading | Systolic blood pressure, automated reading | Vascular/heart …	ENSG00000011021.17,ENSG00000099331.9,ENSG00000127957.12,ENSG00000132510.6,ENSG00000137819.9,ENSG00000138604.5,ENSG00000165895.13,ENSG00000170647.2,ENSG00000183011.9,ENSG00000188878.12,ENSG00000196196.2,ENSG00000204463.8,ENSG00000204950.2,ENSG00000259426.1,ENSG00000270210.1,ENSG00000171700.9,ENSG00000125510.11,ENSG00000171703.12,ENSG00000121101.11,ENSG00000130600.11,ENSG00000133789.10,ENSG00000138…	CLCN6 | MRC2 | ATP2B1 | NFATC3 | THOC1 | ITGB5 | MYO9B | SLC8A3 | LACTB | RNF130 | TEX14 | NAA60 | OPRL1 | PMS2P3 | SRD5A3 | RNF112 | H19 | CHMP1A | TRIM47 | KDM6B | SWAP70 | NMT1 | PAQR5 | GLCE | ENPEP | ESD | MAPK4 | CISD2 | SESN3 | VTI1A | ZNF827 | TCF7L1 | MRAS | KLHL21 | TPRA1 | ARHGAP42 | SLC20A2 | TMEM133 | RGS19 | TCEA2 | PPP1R3B | RSRC1 | MAP6D1 | LSMD1 | SLC24A3 | RPS27L | C19orf68 | TH…	20	65	85
Artery_Tibial	CoCluster 12	N_20002_1111,N_2316,N_6152_8	Non-cancer illness code, self-reported: asthma | Wheeze or whistling in the chest in last year | Blood clot, DVT, bronchitis, emphysema, asthma, rhinitis, eczema, allergy diagnosed by doctor: Asthma	ENSG00000104936.13,ENSG00000138688.11,ENSG00000256433.1,ENSG00000101246.15	ARFRP1 | DMPK | KIAA1109 | RP1-102E24.8	3	4	7
Artery_Tibial	CoCluster 13	N_20002_1309,S_367.9	Non-cancer illness code, self-reported: osteoporosis | Blindness and low vision	ENSG00000118785.9	SPP1	2	1	3
Artery_Tibial	CoCluster 14	N_20002_1452	Non-cancer illness code, self-reported: eczema/dermatitis	ENSG00000101216.6,ENSG00000204385.6	GMEB2 | SLC44A4	1	2	3
Artery_Tibial	CoCluster 15	N_20002_1466	Non-cancer illness code, self-reported: gout	ENSG00000090097.16,ENSG00000259291.1	PCBP4 | RP11-617F23.1	1	2	3
Artery_Tibial	CoCluster 16	N_20003_1140861954,N_20002_1473,N_20003_1141146234,N_20003_1141192410,N_20003_1141192736	Non-cancer illness code, self-reported: high cholesterol | Treatment/medication code: fenofibrate | Treatment/medication code: atorvastatin | Treatment/medication code: rosuvastatin | Treatment/medication code: ezetimibe	ENSG00000110245.7,ENSG00000118137.5,ENSG00000084674.9,ENSG00000110274.10	APOB | APOC3 | CEP164 | APOA1	5	4	9
Artery_Tibial	CoCluster 17	N_1950,N_20003_1140870390	Sensitivity / hurt feelings | Treatment/medication code: ferrous sulphate	ENSG00000137700.12,ENSG00000162384.9,ENSG00000213676.6,ENSG00000216906.2,ENSG00000227057.3,ENSG00000244731.3,ENSG00000259828.1,ENSG00000268592.2,ENSG00000270154.1	SLC37A4 | C1orf123 | ATF6B | RP11-350J20.9 | WDR46 | C4A | RP11-63E9.1 | RP11-244K5.8 | RP11-419I17.1	2	9	11
Artery_Tibial	CoCluster 18	N_J45,N_20003_1140861998,N_20003_1140862382,N_20003_1140881856,N_20003_1141176832,S_535	Treatment/medication code: ventolin 100micrograms inhaler | Treatment/medication code: becotide 50 inhaler | Treatment/medication code: salbutamol | Treatment/medication code: seretide 50 evohaler | Diagnoses - main ICD10: J45 Asthma | Gastritis and duodenitis	ENSG00000196735.7,ENSG00000232629.4,ENSG00000179344.12	HLA-DQB1 | HLA-DQA1 | HLA-DQB2	6	3	9
Artery_Tibial	CoCluster 19	N_20003_1141191044	Treatment/medication code: levothyroxine sodium	ENSG00000127666.8	TICAM1	1	1	2
Artery_Tibial	CoCluster 20	N_20110_5	Illnesses of mother: Breast cancer	ENSG00000272335.1	RP11-53O19.3	1	1	2
Artery_Tibial	CoCluster 21	N_20116_1,N_2405	Smoking status: Previous | Number of children fathered	ENSG00000175161.9	CADM2	2	1	3
Artery_Tibial	CoCluster 22	N_20160	Ever smoked	ENSG00000084093.11,ENSG00000161996.13,ENSG00000167720.8,ENSG00000262528.1	REST | WDR90 | SRR | LA16c-349E10.1	1	4	5
Artery_Tibial	CoCluster 23	N_2040	Risk taking	ENSG00000138030.8	KHK	1	1	2
Artery_Tibial	CoCluster 24	N_22504	Bring up phlegm/sputum/mucus on most days	ENSG00000221988.8	PPT2	1	1	2
Artery_Tibial	CoCluster 25	N_2395_2,N_2395_3	Hair/balding pattern: Pattern 2 | Hair/balding pattern: Pattern 3	ENSG00000214401.4,ENSG00000262539.1,ENSG00000174306.17,ENSG00000197461.9	ZHX3 | PDGFA | KANSL1-AS1 | RP11-259G18.3	2	4	6
Artery_Tibial	CoCluster 26	N_20003_1140884600,N_2443,S_250,S_250.2	Treatment/medication code: metformin | Diabetes diagnosed by doctor | Diabetes mellitus | Type 2 diabetes	ENSG00000153814.7,ENSG00000170667.10,ENSG00000087448.5,ENSG00000271122.1,ENSG00000101782.10,ENSG00000155465.14	KLHL42 | RIOK3 | JAZF1 | SLC7A7 | RASA4B | RP11-379H18.1	4	6	10
Artery_Tibial	CoCluster 27	N_2463	Fractured/broken bones in last 5 years	ENSG00000139055.2,ENSG00000261324.2	ERP27 | RP11-174G6.5	1	2	3
Artery_Tibial	CoCluster 28	N_2644	Light smokers, at least 100 smokes in lifetime	ENSG00000268466.1	AL132989.1	1	1	2
Artery_Tibial	CoCluster 29	N_2724	Had menopause	ENSG00000198056.9	PRIM1	1	1	2
Artery_Tibial	CoCluster 30	N_2814	Ever used hormone-replacement therapy (HRT)	ENSG00000243155.1	RP11-46A10.5	1	1	2
Artery_Tibial	CoCluster 31	N_4598	Ever depressed for a whole week	ENSG00000152944.4	MED21	1	1	2
Artery_Tibial	CoCluster 32	N_4728	Leg pain on walking	ENSG00000273091.1	AP000255.6	1	1	2
Artery_Tibial	CoCluster 33	N_5843_1	Which eye(s) affected by myopia (short sight): Right eye	ENSG00000183208.8,ENSG00000228998.3	GDPGP1 | RP11-697E2.7	1	2	3
Artery_Tibial	CoCluster 34	N_2754,N_845	Age at first live birth | Age completed full time education	ENSG00000183454.9,ENSG00000260432.1,ENSG00000115112.7,ENSG00000183426.11,ENSG00000183793.9,ENSG00000223806.3,ENSG00000267065.1,ENSG00000111328.2	CDK2AP1 | TFCP2L1 | NPIPA1 | GRIN2A | NPIPA5 | LINC00114 | RP11-297M9.2 | CTD-2246P4.1	2	8	10
Artery_Tibial	CoCluster 35	N_6147_1,S_366,S_367,S_367.1	Reason for glasses/contact lenses: For short-sightedness, i.e. only or mainly for distance viewing such as driving, cinema etc (called 'myopia') | Cataract | Disorders of refraction and accommodation; blindness and low vision | Myopia	ENSG00000111540.11,ENSG00000135437.5,ENSG00000135441.3	RAB5B | RDH5 | BLOC1S1	4	3	7
Artery_Tibial	CoCluster 36	N_6152_100,N_6152_9	Blood clot, DVT, bronchitis, emphysema, asthma, rhinitis, eczema, allergy diagnosed by doctor: None of the above | Blood clot, DVT, bronchitis, emphysema, asthma, rhinitis, eczema, allergy diagnosed by doctor: Hayfever, allergic rhinitis or eczema	ENSG00000141646.9,ENSG00000174004.5,ENSG00000174013.7,ENSG00000243509.4,ENSG00000258366.3,ENSG00000101751.6,ENSG00000157837.11,ENSG00000162437.10,ENSG00000165474.5	POLI | SMAD4 | SPPL3 | RAVER2 | GJB2 | NRROS | FBXO45 | TNFRSF6B | RTEL1	2	9	11
Artery_Tibial	CoCluster 37	N_6155_100	Vitamin and mineral supplements: None of the above	ENSG00000180828.1	BHLHE22	1	1	2
Artery_Tibial	CoCluster 38	N_6155_7	Vitamin and mineral supplements: Multivitamins +/- minerals	ENSG00000142657.16,ENSG00000148572.10	PGD | NRBF2	1	2	3
Artery_Tibial	CoCluster 39	N_20002_1074,N_20002_1075,N_20002_1265,N_20003_1140871310,N_20003_2038460150,N_20107_1,N_3799,N_6150_1,N_6150_2,N_6154_100,N_6154_2,N_6154_3,N_6159_1,N_I25,S_411.1	Non-cancer illness code, self-reported: angina | Non-cancer illness code, self-reported: heart attack/myocardial infarction | Non-cancer illness code, self-reported: migraine | Treatment/medication code: ibuprofen | Treatment/medication code: paracetamol | Illnesses of father: Heart disease | Headaches for 3+ months | Vascular/heart problems diagnosed by doctor: Heart attack | Vascular/heart prob…	ENSG00000112137.12,ENSG00000272379.1,ENSG00000272750.1,ENSG00000014123.9,ENSG00000123384.9,ENSG00000152661.7,ENSG00000175600.11,ENSG00000115504.10,ENSG00000047621.7,ENSG00000116604.13	UFL1 | C12orf4 | PHACTR1 | EHBP1 | MEF2D | LRP1 | GJA1 | C7orf10 | RP1-257A7.5 | RP11-378J18.8	15	10	25
Artery_Tibial	CoCluster 40	N_6159_7	Pain type(s) experienced in last month: Knee pain	ENSG00000128918.10	ALDH1A2	1	1	2
Artery_Tibial	CoCluster 41	N_2010,N_2020,N_6164_4,S_782.3	Suffer from 'nerves' | Loneliness, isolation | Types of physical activity in last 4 weeks: Light DIY (eg: pruning, watering the lawn) | Edema	ENSG00000125821.7,ENSG00000172247.3,ENSG00000176046.7,ENSG00000178188.10,ENSG00000178952.4,ENSG00000184110.10,ENSG00000188322.4,ENSG00000197165.6,ENSG00000251417.1,ENSG00000259982.1	DTD1 | C1QTNF4 | NUPR1 | SH2B1 | TUFM | EIF3C | SBK1 | SULT1A2 | RP11-1348G14.4 | CDC37P1	4	10	14
Artery_Tibial	CoCluster 42	N_6179_1	Mineral and other dietary supplements: Fish oil (including cod liver oil)	ENSG00000170382.7	LRRN2	1	1	2
Artery_Tibial	CoCluster 43	N_6179_2	Mineral and other dietary supplements: Glucosamine	ENSG00000137074.14	APTX	1	1	2
Artery_Tibial	CoCluster 44	N_I21	Diagnoses - main ICD10: I21 Acute myocardial infarction	ENSG00000138380.13,ENSG00000144426.14,ENSG00000163596.12	CARF | NBEAL1 | ICA1L	1	3	4
Artery_Tibial	CoCluster 45	N_I48	Diagnoses - main ICD10: I48 Atrial fibrillation and flutter	ENSG00000105974.7	CAV1	1	1	2
Artery_Tibial	CoCluster 46	N_M72,S_728,S_728.7,S_728.71	Diagnoses - main ICD10: M72 Fibroblastic disorders | Disorders of muscle ligament and fascia | Fasciitis | Contracture of palmar fascia [Dupuytren's disease]	ENSG00000104408.5,ENSG00000152443.8,ENSG00000213762.6,ENSG00000221818.4,ENSG00000112041.8,ENSG00000069869.11,ENSG00000104863.7,ENSG00000249476.1	NEDD4 | EIF3E | LIN7B | TULP1 | ZNF776 | ZNF134 | EBF2 | CTD-2587M2.1	4	8	12
Artery_Tibial	CoCluster 47	N_102,S_473.4	Pulse rate, automated reading | Voice disturbance	ENSG00000069188.12,ENSG00000084676.11,ENSG00000101608.8,ENSG00000114541.10,ENSG00000154803.8,ENSG00000156966.6,ENSG00000174738.8,ENSG00000243317.3,ENSG00000261616.1,ENSG00000273219.1	SDK2 | NCOA1 | MYL12A | FRMD4B | FLCN | B3GNT7 | NR1D2 | C7orf73 | RP11-6O2.3 | RP11-644N4.1	2	10	12
Artery_Tibial	CoCluster 48	N_1070,N_2178	Time spent watching television (TV) | Overall health rating	ENSG00000263345.1,ENSG00000139910.15,ENSG00000183527.7,ENSG00000267193.1,ENSG00000137880.4,ENSG00000196189.8,ENSG00000228672.2	GCHFR | NOVA1 | PSMG1 | SEMA4A | PROB1 | RP1-59D14.5 | RP11-116O18.3	2	7	9
Artery_Tibial	CoCluster 49	N_1080	Time spent using computer	ENSG00000101182.10	PSMA7	1	1	2
Artery_Tibial	CoCluster 50	N_1160	Sleep duration	ENSG00000128272.10,ENSG00000271912.1	ATF4 | RP11-661A12.14	1	2	3
Artery_Tibial	CoCluster 51	N_1170	Getting up in morning	ENSG00000073169.9,ENSG00000100429.13,ENSG00000188130.9,ENSG00000205659.6,ENSG00000232098.2,ENSG00000253320.1,ENSG00000254281.1,ENSG00000268912.1	SELO | HDAC10 | MAPK12 | LIN52 | CTD-2619J13.14 | KB-1507C5.2 | KB-1507C5.4 | CTD-2619J13.17	1	8	9
Artery_Tibial	CoCluster 52	N_1180	Morning/evening person (chronotype)	ENSG00000170638.5,ENSG00000154328.11,ENSG00000182674.5	NEIL2 | TRABD | KCNB2	1	3	4
Artery_Tibial	CoCluster 53	N_1190	Nap during day	ENSG00000021645.13,ENSG00000151474.15,ENSG00000176165.7,ENSG00000177239.10,ENSG00000196652.7	NRXN3 | FRMD4A | FOXG1 | MAN1B1 | ZKSCAN5	1	5	6
Artery_Tibial	CoCluster 54	N_1200	Sleeplessness / insomnia	ENSG00000247624.2,ENSG00000248360.3,ENSG00000271824.1	CPEB2-AS1 | LINC00504 | AC009014.3	1	3	4
Artery_Tibial	CoCluster 55	N_1249,N_1568,S_722.9	Past tobacco smoking | Average weekly red wine intake | Other and unspecified disc disorder	ENSG00000141452.5,ENSG00000269949.1	C18orf8 | RP11-738E22.3	3	2	5
Artery_Tibial	CoCluster 56	N_135,S_550.1	Number of self-reported non-cancer illnesses | Inguinal hernia	ENSG00000100413.12,ENSG00000103591.8,ENSG00000103599.15,ENSG00000238078.1,ENSG00000257551.1,ENSG00000272823.1,ENSG00000028528.10	SNX1 | POLR3H | AAGAB | IQCH | RP11-295M18.2 | HLA-AS1 | RP11-295M18.6	2	7	9
Artery_Tibial	CoCluster 57	N_136	Number of operations, self-reported	ENSG00000204682.5,ENSG00000235117.2	CASC10 | RP11-229P13.20	1	2	3
Artery_Tibial	CoCluster 58	N_1558,N_2385	Alcohol intake frequency. | Relative age voice broke	ENSG00000160828.13,ENSG00000196275.9,ENSG00000173320.5,ENSG00000259062.1,ENSG00000052850.5,ENSG00000163104.13	ALX4 | STAG3L2 | SMARCAD1 | STOX2 | GTF2IRD2 | ACTN1-AS1	2	6	8
Artery_Tibial	CoCluster 59	N_1598	Average weekly spirits intake	ENSG00000217027.1	RP1-83M4.2	1	1	2
Artery_Tibial	CoCluster 60	N_1687	Comparative body size at age 10	ENSG00000120071.8,ENSG00000131484.3,ENSG00000137218.6,ENSG00000172638.8,ENSG00000176681.10,ENSG00000228696.4,ENSG00000266918.1,ENSG00000267198.1	KANSL1 | RP11-798G7.5 | FRS3 | EFEMP2 | LRRC37A | ARL17B | RP11-798G7.8 | RP11-798G7.6	1	8	9
Artery_Tibial	CoCluster 61	N_1807	Father's age at death	ENSG00000109184.10,ENSG00000163071.6	DCUN1D4 | SPATA18	1	2	3
Artery_Tibial	CoCluster 62	N_20016	Fluid intelligence score	ENSG00000105726.12,ENSG00000166170.9,ENSG00000167702.7,ENSG00000258851.1	ATP13A1 | BAG5 | KIFC2 | RP11-894P9.2	1	4	5
Artery_Tibial	CoCluster 63	N_2744	Birth weight of first child	ENSG00000072778.15,ENSG00000181885.14,ENSG00000049089.9,ENSG00000084073.4,ENSG00000169738.3	COL9A2 | ACADVL | ZMPSTE24 | DCXR | CLDN7	1	5	6
Artery_Tibial	CoCluster 64	N_20023,S_817	Mean time to correctly identify matches | Concussion	ENSG00000162877.8,ENSG00000087258.9,ENSG00000124225.11,ENSG00000144746.6,ENSG00000178966.11,ENSG00000196776.10,ENSG00000272372.1	GNAO1 | PMEPA1 | ARL6IP5 | PM20D1 | RMI1 | CD47 | RP11-441F2.5	2	7	9
Artery_Tibial	CoCluster 65	N_20127	Neuroticism score	ENSG00000066827.11,ENSG00000227051.4	ZFAT | C14orf132	1	2	3
Artery_Tibial	CoCluster 66	N_20161,N_20162	Pack years of smoking PREVIEW ONLY | Pack years adult smoking as proportion of life span exposed to smoking PREVIEW ONLY	ENSG00000126215.9,ENSG00000154822.11,ENSG00000171132.9,ENSG00000184616.7,ENSG00000269940.1,ENSG00000269958.1	XRCC3 | PLCL2 | PRKCE | AC004166.6 | RP11-73M18.7 | RP11-73M18.8	2	6	8
Artery_Tibial	CoCluster 67	N_2050,N_2060	Frequency of depressed mood in last 2 weeks | Frequency of unenthusiasm / disinterest in last 2 weeks	ENSG00000264350.1,ENSG00000267651.1,ENSG00000081177.14	EXD2 | SNRPGP2 | RP11-95O2.1	2	3	5
Artery_Tibial	CoCluster 68	N_2080	Frequency of tiredness / lethargy in last 2 weeks	ENSG00000106780.7,ENSG00000117016.5	MEGF9 | RIMS3	1	2	3
Artery_Tibial	CoCluster 69	N_6138_2,N_21001,N_23099,N_23100,N_23111,N_23112,N_23115,N_23116,N_23119,N_23120,N_23123,N_23124,N_23127,N_23128,N_48,N_49,N_924	Body mass index (BMI) | Body fat percentage | Whole body fat mass | Leg fat percentage (right) | Leg fat mass (right) | Leg fat percentage (left) | Leg fat mass (left) | Arm fat percentage (right) | Arm fat mass (right) | Arm fat percentage (left) | Arm fat mass (left) | Trunk fat percentage | Trunk fat mass | Waist circumference | Hip circumference | Qualifications: A levels/AS levels or equival…	ENSG00000002822.11,ENSG00000135213.8,ENSG00000170092.10,ENSG00000205583.9,ENSG00000162613.12,ENSG00000255568.2,ENSG00000141458.8,ENSG00000189339.7,ENSG00000260075.1,ENSG00000015475.14,ENSG00000080371.4,ENSG00000227775.3,ENSG00000023516.7,ENSG00000158863.17,ENSG00000159899.10,ENSG00000165138.12,ENSG00000136944.13,ENSG00000085415.11,ENSG00000233081.1,ENSG00000115221.6,ENSG00000147454.9,ENSG00000169…	MAD1L1 | BID | AKAP11 | PIK3C3 | RAB21 | SEH1L | ITGB6 | POM121C | LMX1B | NPC1 | SLC25A37 | FAM160B2 | NPR2 | FUBP1 | ANKS6 | PSMC3 | UPF3A | AC018720.10 | TMCC1 | BRICD5 | BEGAIN | PGP | DTX2P1 | SLC35E2B | STAG3L1 | HOMEZ | EXOSC6 | RP4-712E4.1 | RP1-283E3.4 | RP11-440G5.2 | BRWD1-IT2 | NSFP1 | RP11-296I10.6	17	33	50
Artery_Tibial	CoCluster 70	N_20002_1220,N_23107,N_23108	Non-cancer illness code, self-reported: diabetes | Impedance of leg (right) | Impedance of leg (left)	ENSG00000105607.8,ENSG00000179115.6,ENSG00000179218.9,ENSG00000188211.4,ENSG00000260196.1,ENSG00000130702.9,ENSG00000272922.1,ENSG00000065809.9,ENSG00000101158.8,ENSG00000102554.9,ENSG00000104447.7,ENSG00000136875.8,ENSG00000182240.11,ENSG00000183844.12,ENSG00000226496.1,ENSG00000083520.10,ENSG00000136100.8	FAM107B | DIS3 | NELFCD | KLF5 | TRPS1 | GCDH | LAMA5 | VPS36 | PRPF4 | FARSA | CALR | BACE2 | FAM3B | NCR3LG1 | LINC00323 | RP1-239B22.5 | RP11-329B9.5	3	17	20
Artery_Tibial	CoCluster 71	N_2395_4,N_23106,N_23109,N_23110,S_174,S_378.5	Impedance of whole body | Impedance of arm (right) | Impedance of arm (left) | Hair/balding pattern: Pattern 4 | Breast cancer | Paralytic strabismus	ENSG00000107186.12,ENSG00000171791.10,ENSG00000150938.5,ENSG00000122025.10,ENSG00000123096.7,ENSG00000139168.3,ENSG00000139597.12,ENSG00000143815.10,ENSG00000154380.12,ENSG00000171914.10,ENSG00000189266.7,ENSG00000198807.8,ENSG00000203691.2,ENSG00000226445.1,ENSG00000149541.5,ENSG00000149716.8,ENSG00000164118.8,ENSG00000182093.10,ENSG00000188529.10,ENSG00000204922.4,ENSG00000116106.7,ENSG00000182…	MPDZ | EPHA4 | FLT3 | SSPN | PLCE1 | ZCRB1 | N4BP2L1 | LBR | B3GAT3 | ORAOV1 | CRIM1 | ENAH | CEP44 | BCL2 | TLN2 | WRB | NDN | SRSF10 | PNRC2 | PAX9 | AC092811.1 | C11orf83 | XXyac-YX65C7_A.2 | CTD-2308L22.1	6	24	30
Artery_Tibial	CoCluster 72	N_20002_1223,N_20107_9,N_20110_9,N_20111_9,N_2257,N_6138_100,N_I83,N_L03,N_L72,N_1697,N_20015,N_20022,N_20150,N_20151,N_20153,N_20154,N_21002,N_23101,N_23102,N_23105,N_23113,N_23114,N_23117,N_23118,N_23121,N_23122,N_23125,N_23126,N_23129,N_23130,N_3062,N_3063,N_3064,N_46,N_47,N_50,N_78,N_90088,S_471,S_495,S_530.14,S_681,S_681.3,S_681.5,S_681.6,S_745	Comparative height size at age 10 | Non-cancer illness code, self-reported: type 2 diabetes | Sitting height | Birth weight | Illnesses of father: Diabetes | Illnesses of mother: Diabetes | Illnesses of siblings: Diabetes | Forced expiratory volume in 1-second (FEV1), Best measure | Forced vital capacity (FVC), Best measure | Forced expiratory volume in 1-second (FEV1), predicted | Forced expirat…	ENSG00000105976.10,ENSG00000118971.3,ENSG00000254636.1,ENSG00000256164.1,ENSG00000069275.12,ENSG00000117280.8,ENSG00000049167.9,ENSG00000087053.14,ENSG00000139531.8,ENSG00000176476.4,ENSG00000221823.6,ENSG00000101161.6,ENSG00000245937.3,ENSG00000172936.8,ENSG00000164924.13,ENSG00000022976.11,ENSG00000078177.9,ENSG00000104885.13,ENSG00000107863.12,ENSG00000108179.9,ENSG00000108294.4,ENSG0000011688…	ABCC8 | CD79B | TSPAN9 | IL20RA | ZNF839 | ARHGAP31 | ERCC8 | RCN1 | LTK | CHI3L2 | SLK | NUCKS1 | CYBRD1 | N4BP2 | TP53INP2 | MTMR2 | ANGPT2 | WAC | PRPF6 | STK24 | USP10 | DOT1L | MET | PLEKHA1 | ARHGAP21 | PPIF | PSMB3 | TFG | WRAP73 | RP11-268J15.5 | MFAP2 | RAB7L1 | CD46 | CCND2 | C2orf40 | PDZRN3 | FAM35A | OPTN | CDO1 | CDC16 | CDK8 | CNDP2 | TMEM258 | ADAM19 | MPHOSPH6 | KIAA1614 | DNA2 |…	46	135	181
Artery_Tibial	CoCluster 73	N_2375	Relative age of first facial hair	ENSG00000124641.10,ENSG00000165637.9,ENSG00000196821.5,ENSG00000203801.4,ENSG00000205581.6,ENSG00000213903.4	MED20 | VDAC2 | C6orf106 | LINC00222 | HMGN1 | LTB4R	1	6	7
Artery_Tibial	CoCluster 74	N_2714	Age when periods started (menarche)	ENSG00000163659.8,ENSG00000172543.3,ENSG00000176783.10,ENSG00000182541.13,ENSG00000224086.3,ENSG00000246523.3	TIPARP | CTSW | RUFY1 | LIMK2 | LL22NC03-86G7.1 | RP11-736K20.6	1	6	7
Artery_Tibial	CoCluster 75	N_2734	Number of live births	ENSG00000149485.12,ENSG00000187164.13	FADS1 | KIAA1598	1	2	3
Artery_Tibial	CoCluster 76	N_30510	Creatinine (enzymatic) in urine	ENSG00000105656.8,ENSG00000115073.6,ENSG00000124302.8,ENSG00000198890.6,ENSG00000271997.1	ELL | ACTR1B | CHST8 | PRMT6 | RP11-97O12.6	1	5	6
Artery_Tibial	CoCluster 77	N_30530,S_306	Sodium in urine | Other mental disorder	ENSG00000100024.10,ENSG00000177627.5,ENSG00000187166.1,ENSG00000226413.2,ENSG00000257763.1	UPB1 | C12orf54 | H1FNT | OR8T1P | OR5BK1P	2	5	7
Artery_Tibial	CoCluster 78	N_3710	Length of menstrual cycle	ENSG00000254362.1	RP11-14I17.3	1	1	2
Artery_Tibial	CoCluster 79	N_399	Number of incorrect matches in round	ENSG00000140564.6,ENSG00000051596.5,ENSG00000113391.12	THOC3 | FAM172A | FURIN	1	3	4
Artery_Tibial	CoCluster 80	N_4106,N_4125	Heel bone mineral density (BMD) T-score, automated (left) | Heel bone mineral density (BMD) T-score, automated (right)	ENSG00000139044.6,ENSG00000039123.11,ENSG00000100395.10,ENSG00000113319.7,ENSG00000164761.4,ENSG00000180875.4,ENSG00000100350.10,ENSG00000126785.8,ENSG00000257605.1	SKIV2L2 | FOXRED2 | L3MBTL2 | RASGRF2 | RHOJ | B4GALNT3 | TNFRSF11B | GREM2 | RP11-680A11.5	2	9	11
Artery_Tibial	CoCluster 81	N_4194	Pulse rate	ENSG00000064989.8,ENSG00000087085.9,ENSG00000087087.14,ENSG00000100211.6,ENSG00000123999.4,ENSG00000175106.12,ENSG00000223878.1	CALCRL | ACHE | SRRT | CBY1 | INHA | TVP23C | AC005517.3	1	7	8
Artery_Tibial	CoCluster 82	N_4195	Pulse wave reflection index	ENSG00000068383.14	INPP5A	1	1	2
Artery_Tibial	CoCluster 83	N_5507	Leg pain on walking : action taken	ENSG00000174373.11	RALGAPA1	1	1	2
Artery_Tibial	CoCluster 84	N_806	Job involves mainly walking or standing	ENSG00000126267.4,ENSG00000256885.1,ENSG00000243708.4,ENSG00000140598.9,ENSG00000166037.6,ENSG00000196648.6	COX6B1 | EFTUD1 | CEP57 | GOLGA6L9 | PLA2G4B | AP001877.1	1	6	7
Artery_Tibial	CoCluster 85	N_6164_2,N_816	Types of physical activity in last 4 weeks: Other exercises (eg: swimming, cycling, keep fit, bowling) | Job involves heavy manual or physical work	ENSG00000174744.9,ENSG00000187954.8	BRMS1 | CYHR1	2	2	4
Artery_Tibial	CoCluster 86	N_981	Duration walking for pleasure	ENSG00000156599.6	ZDHHC5	1	1	2
Artery_Tibial	CoCluster 87	S_008.5	Bacterial enteritis	ENSG00000124212.5	PTGIS	1	1	2
Artery_Tibial	CoCluster 88	S_054	Herpes simplex	ENSG00000145723.12,ENSG00000145725.15,ENSG00000175749.11	GIN1 | PPIP5K2 | EIF3KP1	1	3	4
Artery_Tibial	CoCluster 89	S_070	Viral hepatitis	ENSG00000256061.3	DYX1C1	1	1	2
Artery_Tibial	CoCluster 90	S_070.3	Viral hepatitis C	ENSG00000149922.6	TBX6	1	1	2
Artery_Tibial	CoCluster 91	S_070.4	Chronic hepatitis	ENSG00000172296.8,ENSG00000233048.1	SPTLC3 | RP5-1069C8.2	1	2	3
Artery_Tibial	CoCluster 92	S_1005	Other symptoms	ENSG00000185437.9	SH3BGR	1	1	2
Artery_Tibial	CoCluster 93	S_1006	Crushing injury	ENSG00000140943.12	MBTPS1	1	1	2
Artery_Tibial	CoCluster 94	S_1007	Injury to blood vessels	ENSG00000106125.14	FAM188B	1	1	2
Artery_Tibial	CoCluster 95	S_1008	Crushing or internal injury to organs	ENSG00000160766.10	GBAP1	1	1	2
Artery_Tibial	CoCluster 96	S_117	Mycoses	ENSG00000184731.5,ENSG00000267199.1,ENSG00000267702.1	FAM110C | RP11-861E21.2 | RP11-53B2.2	1	3	4
Artery_Tibial	CoCluster 97	S_136	Other infectious and parasitic diseases	ENSG00000162062.10	C16orf59	1	1	2
Artery_Tibial	CoCluster 98	S_145	Cancer of mouth	ENSG00000155530.2	LRGUK	1	1	2
Artery_Tibial	CoCluster 99	S_149,S_149.1	Cancer of larynx pharynx nasal cavities | Cancer of oropharynx	ENSG00000196126.6	HLA-DRB1	2	1	3
Artery_Tibial	CoCluster 100	S_150	Cancer of esophagus	ENSG00000127364.2,ENSG00000257743.4	TAS2R4 | RP11-1220K2.2	1	2	3
Artery_Tibial	CoCluster 101	S_153.2	Colon cancer	ENSG00000198035.9,ENSG00000226964.1	AGAP9 | RHEBP2	1	2	3
Artery_Tibial	CoCluster 102	S_155	Cancer of liver and intrahepatic bile duct	ENSG00000165275.5	TRMT10B	1	1	2
Artery_Tibial	CoCluster 103	S_157	Pancreatic cancer	ENSG00000182230.7	FAM153B	1	1	2
Artery_Tibial	CoCluster 104	S_170	Cancer of bone and connective tissue	ENSG00000172986.8,ENSG00000225614.2	GXYLT2 | ZNF469	1	2	3
Artery_Tibial	CoCluster 105	S_170.2	Cancer of connective tissue	ENSG00000228951.1	RP11-336A10.4	1	1	2
Artery_Tibial	CoCluster 106	S_172,S_172.2	Skin cancer | Other non-epithelial cancer of skin	ENSG00000168071.17	CCDC88B	2	1	3
Artery_Tibial	CoCluster 107	S_172.1,S_172.11	Melanomas of skin dx or hx | Melanomas of skin	ENSG00000183486.8	MX2	2	1	3
Artery_Tibial	CoCluster 108	S_189.2	Cancer of bladder	ENSG00000128271.15,ENSG00000133466.9	ADORA2A | C1QTNF6	1	2	3
Artery_Tibial	CoCluster 109	S_198	Secondary malignant neoplasm	ENSG00000125818.13	PSMF1	1	1	2
Artery_Tibial	CoCluster 110	S_198.3	Secondary malignant neoplasm of digestive systems	ENSG00000169570.5	DTWD2	1	1	2
Artery_Tibial	CoCluster 111	S_198.5	Secondary malignancy of brain/spine	ENSG00000164930.7	FZD6	1	1	2
Artery_Tibial	CoCluster 112	S_204.1	Lymphoid leukemia	ENSG00000260844.2	RP11-578F21.9	1	1	2
Artery_Tibial	CoCluster 113	S_204.12	Lymphoid leukemia chronic	ENSG00000026103.15,ENSG00000104388.10	FAS | RAB2A	1	2	3
Artery_Tibial	CoCluster 114	S_215	Other benign neoplasm of connective and other soft tissue	ENSG00000108654.7	DDX5	1	1	2
Artery_Tibial	CoCluster 115	S_225	Benign neoplasm of brain and other parts of nervous system	ENSG00000177683.9	THAP5	1	1	2
Artery_Tibial	CoCluster 116	S_226	Benign neoplasm of thyroid glands	ENSG00000135269.13,ENSG00000237870.2	TES | AC073130.1	1	2	3
Artery_Tibial	CoCluster 117	S_227	Benign neoplasm of other endocrine glands and related structures	ENSG00000168778.7,ENSG00000185344.9	TCTN2 | ATP6V0A2	1	2	3
Artery_Tibial	CoCluster 118	S_228	Hemangioma and lymphangioma any site	ENSG00000139970.12,ENSG00000151838.7,ENSG00000181619.11	RTN1 | CCDC175 | GPR135	1	3	4
Artery_Tibial	CoCluster 119	S_241.1	Nontoxic uninodular goiter	ENSG00000233429.5	HOTAIRM1	1	1	2
Artery_Tibial	CoCluster 120	S_241.2	Nontoxic multinodular goiter	ENSG00000250708.1	RP11-161D15.1	1	1	2
Artery_Tibial	CoCluster 121	S_244	Hypothyroidism	ENSG00000163131.6,ENSG00000244560.2	CTSS | RP4-800G7.2	1	2	3
Artery_Tibial	CoCluster 122	N_6159_100,S_244.4	Pain type(s) experienced in last month: None of the above | Hypothyroidism NOS	ENSG00000197728.5,ENSG00000260302.1	RPS26 | RP11-973H7.1	2	2	4
Artery_Tibial	CoCluster 123	S_245	Thyroiditis	ENSG00000263120.1	RP5-1107A17.4	1	1	2
Artery_Tibial	CoCluster 124	S_250.42	Other abnormal glucose	ENSG00000120733.9,ENSG00000132563.11	KDM3B | REEP2	1	2	3
Artery_Tibial	CoCluster 125	S_250.7	Diabetic retinopathy	ENSG00000196141.8	SPATS2L	1	1	2
Artery_Tibial	CoCluster 126	S_252,S_252.1	Disorders of parathyroid gland | Hyperparathyroidism	ENSG00000091157.9	WDR7	2	1	3
Artery_Tibial	CoCluster 127	S_253	Disorders of the pituitary gland and its hypothalamic control	ENSG00000223685.1	LINC00571	1	1	2
Artery_Tibial	CoCluster 128	S_253.2	Pituitary hypofunction	ENSG00000136111.8	TBC1D4	1	1	2
Artery_Tibial	CoCluster 129	S_255.2,S_255.21	Adrenal hypofunction | Glucocorticoid deficiency	ENSG00000184489.7	PTP4A3	2	1	3
Artery_Tibial	CoCluster 130	S_270	Disorders of protein plasma/amino-acid transport and metabolism	ENSG00000164587.7	RPS14	1	1	2
Artery_Tibial	CoCluster 131	S_274.1	Gout	ENSG00000141384.7	TAF4B	1	1	2
Artery_Tibial	CoCluster 132	S_274.21	Chondrocalcinosis	ENSG00000088387.13	DOCK9	1	1	2
Artery_Tibial	CoCluster 133	S_276.13	Hyperpotassemia	ENSG00000205217.3	FAM106B	1	1	2
Artery_Tibial	CoCluster 134	S_277.5	Other disorders of lipoid metabolism	ENSG00000065802.7	ASB1	1	1	2
Artery_Tibial	CoCluster 135	S_279.1,S_401.2	Immunity deficiency | Hypertensive heart and/or renal disease	ENSG00000120324.4,ENSG00000120327.4,ENSG00000176928.4,ENSG00000196963.2,ENSG00000142207.5	PCDHB10 | PCDHB14 | URB1 | GCNT4 | PCDHB16	2	5	7
Artery_Tibial	CoCluster 136	S_280.2	Iron deficiency anemia secondary to blood loss (chronic)	ENSG00000250900.2	CTC-338M12.6	1	1	2
Artery_Tibial	CoCluster 137	S_286	Coagulation defects	ENSG00000124549.10	BTN2A3P	1	1	2
Artery_Tibial	CoCluster 138	S_289.3	Personal history of diseases of blood and blood-forming organs	ENSG00000108064.6	TFAM	1	1	2
Artery_Tibial	CoCluster 139	S_292.6	Hallucinations	ENSG00000174749.5	C4orf32	1	1	2
Artery_Tibial	CoCluster 140	S_295.1	Schizophrenia	ENSG00000187105.4	HEATR4	1	1	2
Artery_Tibial	CoCluster 141	S_296.1	Bipolar	ENSG00000010626.10,ENSG00000111678.6	LRRC23 | C12orf57	1	2	3
Artery_Tibial	CoCluster 142	S_297	Suicidal ideation or attempt	ENSG00000095917.9,ENSG00000260182.1	TPSD1 | RP11-616M22.5	1	2	3
Artery_Tibial	CoCluster 143	S_300.12	Agorophobia social phobia and panic disorder	ENSG00000115145.5,ENSG00000161980.5,ENSG00000161981.6	STAM2 | POLR3K | SNRNP25	1	3	4
Artery_Tibial	CoCluster 144	S_301	Personality disorders	ENSG00000109814.7	UGDH	1	1	2
Artery_Tibial	CoCluster 145	S_303	Psychogenic and somatoform disorders	ENSG00000233266.1	HMGB1P31	1	1	2
Artery_Tibial	CoCluster 146	S_303.3	Psychogenic disorder	ENSG00000237886.1	RP11-611D20.2	1	1	2
Artery_Tibial	CoCluster 147	S_304	Adjustment reaction	ENSG00000133962.3,ENSG00000165929.8,ENSG00000229980.4,ENSG00000260711.1,ENSG00000262006.1,ENSG00000268657.1	CATSPERB | TC2N | TOB1-AS1 | RP11-747H7.3 | RP11-700H6.4 | AL133373.1	1	6	7
Artery_Tibial	CoCluster 148	S_316	Substance addiction and disorders	ENSG00000102858.8	MGRN1	1	1	2
Artery_Tibial	CoCluster 149	N_943,S_317,S_317.1	Frequency of stair climbing in last 4 weeks | Alcohol-related disorders | Alcoholism	ENSG00000126214.16,ENSG00000166166.8,ENSG00000197062.7,ENSG00000197279.3,ENSG00000216901.1,ENSG00000224997.1,ENSG00000269963.1,ENSG00000165506.10	KLC1 | DNAAF2 | TRMT61A | RP5-874C20.3 | ZNF165 | AL022393.7 | AL049840.1 | RP11-73M18.9	3	8	11
Artery_Tibial	CoCluster 150	S_317.11	Alcoholic liver damage	ENSG00000196616.8	ADH1B	1	1	2
Artery_Tibial	CoCluster 151	S_320	Meningitis	ENSG00000257285.1	RP11-298I3.1	1	1	2
Artery_Tibial	CoCluster 152	S_331.9	Cerebral degeneration unspecified	ENSG00000119471.10	HSDL2	1	1	2
Artery_Tibial	CoCluster 153	S_334	Degenerative disease of the spinal cord	ENSG00000122912.10	SLC25A16	1	1	2
Artery_Tibial	CoCluster 154	S_335	Multiple sclerosis	ENSG00000182372.6	CLN8	1	1	2
Artery_Tibial	CoCluster 155	S_338.1	Acute pain	ENSG00000235374.1,ENSG00000198185.7,ENSG00000215452.3	ZNF334 | ZNF663P | SSR4P1	1	3	4
Artery_Tibial	CoCluster 156	S_340	Migraine	ENSG00000229729.3	RP11-159G9.5	1	1	2
Artery_Tibial	CoCluster 157	S_342	Hemiplegia	ENSG00000178425.9,ENSG00000189184.7	NT5DC1 | PCDH18	1	2	3
Artery_Tibial	CoCluster 158	S_344	Other paralytic syndromes	ENSG00000160299.12,ENSG00000239415.1	PCNT | AP001469.9	1	2	3
Artery_Tibial	CoCluster 159	S_349	Other and unspecified disorders of the nervous system	ENSG00000237989.1,ENSG00000259344.1	AP001046.5 | RP11-566K19.6	1	2	3
Artery_Tibial	CoCluster 160	S_350.3	Lack of coordination	ENSG00000148671.9	ADIRF	1	1	2
Artery_Tibial	CoCluster 161	S_351,S_716.2,S_835	Other peripheral nerve disorders | Unspecified monoarthritis | Internal derangement of knee	ENSG00000049323.11	LTBP1	3	1	4
Artery_Tibial	CoCluster 162	S_352.2	Facial nerve disorders [CN7]	ENSG00000114853.9,ENSG00000173811.6	ZBTB47 | CCDC13-AS1	1	2	3
Artery_Tibial	CoCluster 163	S_353	Nerve root and plexus disorders	ENSG00000189136.4	UBE2Q2P1	1	1	2
Artery_Tibial	CoCluster 164	S_358	Myoneural disorders	ENSG00000104412.3	EMC2	1	1	2
Artery_Tibial	CoCluster 165	S_359,S_359.2	Muscular dystrophies and other myopathies | Myopathy	ENSG00000056661.9	PCGF2	2	1	3
Artery_Tibial	CoCluster 166	S_361	Retinal detachments and defects	ENSG00000169436.12,ENSG00000213513.3	COL22A1 | RP13-39P12.2	1	2	3
Artery_Tibial	CoCluster 167	S_208	Benign neoplasm of colon	ENSG00000144857.10,ENSG00000176845.8,ENSG00000261888.1	BOC | METRNL | AC144831.1	1	3	4
Artery_Tibial	CoCluster 168	S_369.5	Conjunctivitis infectious	ENSG00000138613.9	APH1B	1	1	2
Artery_Tibial	CoCluster 169	S_370	Keratitis	ENSG00000258454.1	RP11-361H10.3	1	1	2
Artery_Tibial	CoCluster 170	S_372	Disorders of conjunctiva	ENSG00000085365.13	SCAMP1	1	1	2
Artery_Tibial	CoCluster 171	S_375	Disorders of lacrimal system	ENSG00000224383.3	C17orf72	1	1	2
Artery_Tibial	CoCluster 172	S_379.3	Aphakia and other disorders of lens	ENSG00000163875.11	MEAF6	1	1	2
Artery_Tibial	CoCluster 173	S_380.1	Otitis externa	ENSG00000238142.1	RP11-108M9.4	1	1	2
Artery_Tibial	CoCluster 174	S_380.4	Impacted cerumen	ENSG00000134779.10	TPGS2	1	1	2
Artery_Tibial	CoCluster 175	S_381.9	Otorrhea	ENSG00000179981.9	TSHZ1	1	1	2
Artery_Tibial	CoCluster 176	S_382	Otalgia	ENSG00000110046.8	ATG2A	1	1	2
Artery_Tibial	CoCluster 177	S_384,S_384.4	Other disorders of tympanic membrane | Perforation of tympanic membrane	ENSG00000103111.10,ENSG00000138061.7,ENSG00000205078.5,ENSG00000232973.7,ENSG00000259005.1,ENSG00000270000.1	MON1B | CYP1B1 | SYCE1L | CYP1B1-AS1 | RP3-449M8.6 | RP3-449M8.9	2	6	8
Artery_Tibial	CoCluster 178	S_388,S_578.2	Other disorders of ear | Blood in stool	ENSG00000140945.11,ENSG00000234745.5,ENSG00000220785.3	CDH13 | MTMR9LP | HLA-B	2	3	5
Artery_Tibial	CoCluster 179	S_389	Hearing loss	ENSG00000156869.8	FRRS1	1	1	2
Artery_Tibial	CoCluster 180	S_394.3	Aortic valve disease	ENSG00000109790.12,ENSG00000249685.1	KLHL5 | RP11-360F5.3	1	2	3
Artery_Tibial	CoCluster 181	S_396	Abnormal heart sounds	ENSG00000164308.12	ERAP2	1	1	2
Artery_Tibial	CoCluster 182	N_6138_1,S_411.41	Qualifications: College or University degree | Aneurysm and dissection of heart	ENSG00000089597.12,ENSG00000103066.8,ENSG00000174684.6,ENSG00000188599.13,ENSG00000260735.1	GANAB | PLA2G15 | B3GNT1 | NPIPP1 | RP11-72I8.1	2	5	7
Artery_Tibial	CoCluster 183	N_20107_8,N_20110_100,N_20110_8,N_20111_8,S_272,S_272.1,S_272.11,S_411,S_411.2,S_411.3,S_411.4,S_411.8	Illnesses of father: High blood pressure | Illnesses of mother: None of the above (group 1) | Illnesses of mother: High blood pressure | Illnesses of siblings: High blood pressure | Disorders of lipoid metabolism | Hyperlipidemia | Hypercholesterolemia | Ischemic Heart Disease | Myocardial infarction | Angina pectoris | Coronary atherosclerosis | Other chronic ischemic heart disease unspecified	ENSG00000182511.7,ENSG00000248265.1,ENSG00000164116.12,ENSG00000143867.5,ENSG00000260244.1,ENSG00000256269.2,ENSG00000271751.1,ENSG00000136378.10,ENSG00000168275.10,ENSG00000168487.13,ENSG00000168490.9,ENSG00000185787.10,ENSG00000005059.11,ENSG00000092964.12,ENSG00000125388.15	CCDC109B | DPYSL2 | GRK4 | ADAMTS7 | OSR1 | GUCY1A3 | COA6 | BMP1 | PHYHIP | FES | MORF4L1 | RP11-834C11.3 | HMBS | RP11-588K22.2 | RP11-110I1.14	12	15	27
Artery_Tibial	CoCluster 184	S_414	Other forms of chronic heart disease	ENSG00000198252.7,ENSG00000273017.1	STYX | AP000240.9	1	2	3
Artery_Tibial	CoCluster 185	S_418	Nonspecific chest pain	ENSG00000136935.9	GOLGA1	1	1	2
Artery_Tibial	CoCluster 186	S_418.1	Precordial pain	ENSG00000185684.8	EP400NL	1	1	2
Artery_Tibial	CoCluster 187	S_425,S_425.1	Cardiomyopathy | Primary/intrinsic cardiomyopathies	ENSG00000161265.10,ENSG00000196263.3,ENSG00000267796.3	U2AF1L4 | ZNF471 | LIN37	2	3	5
Artery_Tibial	CoCluster 188	S_426.4,S_574.1,S_574.12	Anomalous atrioventricular excitation | Cholelithiasis | Cholelithiasis with other cholecystitis	ENSG00000130023.11,ENSG00000227508.2,ENSG00000229214.1,ENSG00000140391.10,ENSG00000260787.1,ENSG00000184786.4	ERMARD | TSPAN3 | TCTE3 | RP5-894D12.3 | LINC00242 | RP11-797A18.4	3	6	9
Artery_Tibial	CoCluster 189	N_20002_1471,S_427,S_427.2	Non-cancer illness code, self-reported: atrial fibrillation | Cardiac dysrhythmias | Atrial fibrillation and flutter	ENSG00000171385.5,ENSG00000011523.9,ENSG00000174370.5,ENSG00000243225.2,ENSG00000258602.1,ENSG00000270237.1	CEP68 | KCND3 | C11orf45 | RP11-7F17.1 | RP11-7F17.7 | RP11-381K20.5	3	6	9
Artery_Tibial	CoCluster 190	S_429	Ill-defined descriptions and complications of heart disease	ENSG00000141337.8	ARSG	1	1	2
Artery_Tibial	CoCluster 191	S_430.1	Subarachnoid hemorrhage	ENSG00000184923.8	NUTM2A	1	1	2
Artery_Tibial	CoCluster 192	S_430.2	Intracerebral hemorrhage	ENSG00000177425.6	PAWR	1	1	2
Artery_Tibial	CoCluster 193	S_433.12	Cerebral atherosclerosis	ENSG00000174606.8	ANGEL2	1	1	2
Artery_Tibial	CoCluster 194	S_433.8	Late effects of cerebrovascular disease	ENSG00000160339.11	FCN2	1	1	2
Artery_Tibial	CoCluster 195	S_441.1	Acute vascular insufficiency of intestine	ENSG00000185917.9,ENSG00000214914.3	SETD4 | RPL23AP3	1	2	3
Artery_Tibial	CoCluster 196	S_443.1	Raynaud's syndrome	ENSG00000150594.5,ENSG00000228506.1	ADRA2A | RP11-98I9.4	1	2	3
Artery_Tibial	CoCluster 197	S_444	Arterial embolism and thrombosis	ENSG00000263753.2	LINC00667	1	1	2
Artery_Tibial	CoCluster 198	S_447	Other disorders of arteries and arterioles	ENSG00000122674.8	CCZ1	1	1	2
Artery_Tibial	CoCluster 199	S_440.2,S_447.1	Atherosclerosis of the extremities | Stricture of artery	ENSG00000136235.11,ENSG00000198825.7,ENSG00000214871.3,ENSG00000226816.2,ENSG00000230658.1,ENSG00000050344.8,ENSG00000122550.13,ENSG00000136243.12	NFE2L3 | KLHL7 | GPNMB | NUPL2 | INPP5F | AC005082.1 | AC005082.12 | KLHL7-AS1	2	8	10
Artery_Tibial	CoCluster 200	S_451,S_451.2	Phlebitis and thrombophlebitis | Phlebitis and thrombophlebitis of lower extremities	ENSG00000172379.14,ENSG00000173917.9,ENSG00000261560.1	ARNT2 | HOXB2 | RP11-166B2.3	2	3	5
Artery_Tibial	CoCluster 201	S_454,S_454.1	Varicose veins | Varicose veins of lower extremity	ENSG00000154874.10,ENSG00000213077.5,ENSG00000213626.7,ENSG00000220161.4,ENSG00000233327.6,ENSG00000273018.1,ENSG00000123268.4,ENSG00000174282.7,ENSG00000205018.2	ATF1 | CCDC144B | ZBTB4 | RP11-830F9.6 | FAM106A | LBH | RP1-37N7.3 | USP32P2 | CTD-2303H24.2	2	9	11
Artery_Tibial	CoCluster 202	S_454.11	Varicose veins of lower extremity symptomtic	ENSG00000198520.6	C1orf228	1	1	2
Artery_Tibial	CoCluster 203	N_I84,S_428,S_428.2,S_455,S_564	Diagnoses - main ICD10: I84 Haemorrhoids | Congestive heart failure; nonhypertensive | Heart failure NOS | Hemorrhoids | Functional digestive disorders	ENSG00000175164.9,ENSG00000272156.1	ABO | RP11-477N3.1	5	2	7
Artery_Tibial	CoCluster 204	S_459,S_459.9	Other disorders of circulatory system | Circulatory disease NEC	ENSG00000158234.8	FAIM	2	1	3
Artery_Tibial	CoCluster 205	S_473.3	Paralysis/spasm of vocal cords or larynx	ENSG00000064651.9,ENSG00000230561.3	SLC12A2 | CTC-228N24.1	1	2	3
Artery_Tibial	CoCluster 206	S_480.5	Bronchopneumonia and lung abscess	ENSG00000259475.1	RP11-654A16.3	1	1	2
Artery_Tibial	CoCluster 207	S_383,S_481,S_573.7,S_819	Otosclerosis | Influenza | Abnormal results of function study of liver | Skull and face fracture and other intercranial injury	ENSG00000164284.10,ENSG00000184674.8,ENSG00000235231.3,ENSG00000272955.1,ENSG00000099974.7,ENSG00000099977.9,ENSG00000099984.6,ENSG00000133433.6,ENSG00000218537.1,ENSG00000225282.1,ENSG00000240972.1,ENSG00000273295.1,ENSG00000272787.1	DDTL | DDT | GSTT2 | GSTT2B | GRPEL2 | GSTT1 | AP000350.4 | AP000350.6 | AP000351.10 | MIF | KB-226F1.2 | KB-226F1.1 | AP000350.5	4	13	17
Artery_Tibial	CoCluster 208	S_495.2	Asthma with exacerbation	ENSG00000235381.1	RP11-477D19.2	1	1	2
Artery_Tibial	CoCluster 209	S_496.1	Emphysema	ENSG00000196663.11	TECPR2	1	1	2
Artery_Tibial	CoCluster 210	S_496.2	Chronic bronchitis	ENSG00000118526.6,ENSG00000244219.2	TCF21 | GS1-259H13.2	1	2	3
Artery_Tibial	CoCluster 211	S_502	Postinflammatory pulmonary fibrosis	ENSG00000149600.7	COMMD7	1	1	2
Artery_Tibial	CoCluster 212	S_509.1	Respiratory failure	ENSG00000171451.13	DSEL	1	1	2
Artery_Tibial	CoCluster 213	S_512.1	Wheezing	ENSG00000070882.8	OSBPL3	1	1	2
Artery_Tibial	CoCluster 214	S_512.2	Painful respiration	ENSG00000100284.16	TOM1	1	1	2
Artery_Tibial	CoCluster 215	S_512.8	Cough	ENSG00000089006.12,ENSG00000101349.12,ENSG00000124226.7,ENSG00000197818.7	SNX5 | PAK7 | RNF114 | SLC9A8	1	4	5
Artery_Tibial	CoCluster 216	S_512.9	Other dyspnea	ENSG00000169184.5	MN1	1	1	2
Artery_Tibial	CoCluster 217	S_522	Diseases of pulp and periapical tissues	ENSG00000184160.6	ADRA2C	1	1	2
Artery_Tibial	CoCluster 218	S_526.1	Cysts of the jaws	ENSG00000125037.8	EMC3	1	1	2
Artery_Tibial	CoCluster 219	S_528.11	Stomatitis and mucositis (ulcerative)	ENSG00000112249.9	ASCC3	1	1	2
Artery_Tibial	CoCluster 220	S_530.12	Ulcer of esophagus	ENSG00000167487.7	KLHL26	1	1	2
Artery_Tibial	CoCluster 221	S_530.3	Stricture and stenosis of esophagus	ENSG00000139304.8	PTPRQ	1	1	2
Artery_Tibial	CoCluster 222	S_530.9	Heartburn	ENSG00000120693.9	SMAD9	1	1	2
Artery_Tibial	CoCluster 223	S_531.1	Hemorrhage from gastrointestinal ulcer	ENSG00000167671.7,ENSG00000167670.11	CHAF1A | UBXN6	1	2	3
Artery_Tibial	CoCluster 224	S_535.1	Acute gastritis	ENSG00000127415.8	IDUA	1	1	2
Artery_Tibial	CoCluster 225	S_535.6	Duodenitis	ENSG00000138399.13,ENSG00000146425.6	FASTKD1 | DYNLT1	1	2	3
Artery_Tibial	CoCluster 226	N_6149_1,S_555	Mouth/teeth dental problems: Mouth ulcers | Inflammatory bowel disease and other gastroenteritis and colitis	ENSG00000106344.4,ENSG00000128604.14	RBM28 | IRF5	2	2	4
Artery_Tibial	CoCluster 227	S_555.1	Regional enteritis	ENSG00000167468.12	GPX4	1	1	2
Artery_Tibial	CoCluster 228	N_1210,S_555.2	Snoring | Ulcerative colitis	ENSG00000099365.5,ENSG00000169203.12,ENSG00000183336.7,ENSG00000254634.3,ENSG00000260911.1	STX1B | RP11-231C14.4 | BOLA2 | RP11-231C14.3 | RP11-196G11.2	2	5	7
Artery_Tibial	CoCluster 229	S_556.1	Ulceration of intestine	ENSG00000102910.9,ENSG00000225851.1	LONP2 | HLA-S	1	2	3
Artery_Tibial	CoCluster 230	S_559	Ileostomy status	ENSG00000162704.11	ARPC5	1	1	2
Artery_Tibial	CoCluster 231	S_560	Intestinal obstruction without mention of hernia	ENSG00000111653.15	ING4	1	1	2
Artery_Tibial	CoCluster 232	S_560.2	Impaction of intestine	ENSG00000226332.2	RP11-157P1.4	1	1	2
Artery_Tibial	CoCluster 233	S_550.2,S_562,S_562.1	Diaphragmatic hernia | Diverticulosis and diverticulitis | Diverticulosis	ENSG00000260396.1,ENSG00000136999.4,ENSG00000164530.9,ENSG00000167641.6,ENSG00000228989.1,ENSG00000253972.1	NOV | PI16 | PPP1R14A | AC133528.2 | RP11-4K16.2 | AC012065.7	3	6	9
Artery_Tibial	CoCluster 234	S_563	Constipation	ENSG00000100220.7	RTCB	1	1	2
Artery_Tibial	CoCluster 235	S_564.8	Abnormal findings on exam of gastrointestinal tract/ abdominal area	ENSG00000159212.8	CLIC6	1	1	2
Artery_Tibial	CoCluster 236	S_565,S_565.1	Anal and rectal conditions | Anal and rectal polyp	ENSG00000103264.11,ENSG00000149679.7	FBXO31 | CABLES2	2	2	4
Artery_Tibial	CoCluster 237	S_569.2	Gastrointestinal complications	ENSG00000070269.9	TMEM260	1	1	2
Artery_Tibial	CoCluster 238	S_571.6	Primary biliary cirrhosis	ENSG00000129038.11,ENSG00000261428.1	LOXL1 | RP11-16P6.1	1	2	3
Artery_Tibial	CoCluster 239	S_571.81	Portal hypertension	ENSG00000139197.6	PEX5	1	1	2
Artery_Tibial	CoCluster 240	S_574	Cholelithiasis and cholecystitis	ENSG00000143156.9	NME7	1	1	2
Artery_Tibial	CoCluster 241	S_574.11,S_872	Cholelithiasis with acute cholecystitis | Traumatic amputation	ENSG00000075340.18,ENSG00000116031.7,ENSG00000152672.3,ENSG00000116035.2,ENSG00000116039.7	ADD2 | CD207 | VAX2 | ATP6V1B1 | CLEC4F	2	5	7
Artery_Tibial	CoCluster 242	S_574.3	Cholecystitis without cholelithiasis	ENSG00000186815.8	TPCN1	1	1	2
Artery_Tibial	CoCluster 243	S_577.2,S_695.42	Chronic pancreatitis | Systemic lupus erythematosus	ENSG00000081248.6,ENSG00000177410.8,ENSG00000232237.2	CACNA1S | ZFAS1 | ASCL5	2	3	5
Artery_Tibial	CoCluster 244	S_579	Other symptoms involving abdomen and pelvis	ENSG00000223891.1	OSER1-AS1	1	1	2
Artery_Tibial	CoCluster 245	S_585.1	Acute renal failure	ENSG00000235750.5	KIAA0040	1	1	2
Artery_Tibial	CoCluster 246	S_590	Pyelonephritis	ENSG00000165819.7	METTL3	1	1	2
Artery_Tibial	CoCluster 247	S_592,S_592.1	Cystitis and urethritis | Cystitis	ENSG00000226800.5	CACTIN-AS1	2	1	3
Artery_Tibial	CoCluster 248	S_592.12	Chronic cystitis	ENSG00000136449.9	MYCBPAP	1	1	2
Artery_Tibial	CoCluster 249	S_592.13	Chronic interstitial cystitis	ENSG00000175213.2,ENSG00000180210.10	ZNF408 | F2	1	2	3
Artery_Tibial	CoCluster 250	N_20002_1197,N_N20,S_594,S_594.1	Non-cancer illness code, self-reported: kidney stone/ureter stone/bladder stone | Diagnoses - main ICD10: N20 Calculus of kidney and ureter | Urinary calculus | Calculus of kidney	ENSG00000159261.6,ENSG00000169220.13	CLDN14 | RGS14	4	2	6
Artery_Tibial	CoCluster 251	S_594.3	Calculus of ureter	ENSG00000107611.10	CUBN	1	1	2
Artery_Tibial	CoCluster 252	S_594.8	Renal colic	ENSG00000205683.7	DPF3	1	1	2
Artery_Tibial	CoCluster 253	S_596.1	Bladder neck obstruction	ENSG00000213465.3,ENSG00000270775.1	ARL2 | AP000436.4	1	2	3
Artery_Tibial	CoCluster 254	S_613.7	Other signs and symptoms in breast	ENSG00000272449.1	RP3-395M20.12	1	1	2
Artery_Tibial	CoCluster 255	S_613.9	Breast disorder NOS	ENSG00000102466.11,ENSG00000198542.9	FGF14 | ITGBL1	1	2	3
Artery_Tibial	CoCluster 256	S_681.2	Cellulitis and abscess of face/neck	ENSG00000164342.8	TLR3	1	1	2
Artery_Tibial	CoCluster 257	S_695.9	Unspecified erythematous condition	ENSG00000259219.1	CTD-3076O17.2	1	1	2
Artery_Tibial	CoCluster 258	N_20002_1477,N_20002_1453,S_696,S_696.4,S_696.41	Non-cancer illness code, self-reported: psoriasis | Non-cancer illness code, self-reported: psoriatic arthropathy | Psoriasis and related disorders | Psoriasis | Psoriasis vulgaris	ENSG00000255389.1,ENSG00000105397.9,ENSG00000273188.1	TYK2 | C6orf3 | RP3-402G11.25	5	3	8
Artery_Tibial	CoCluster 259	S_696.42	Psoriatic arthropathy	ENSG00000010270.9	STARD3NL	1	1	2
Artery_Tibial	CoCluster 260	S_700	Corns and callosities	ENSG00000171984.10,ENSG00000215914.3	C20orf196 | MMP23A	1	2	3
Artery_Tibial	CoCluster 261	S_705	Disorders of sweat glands	ENSG00000164219.5,ENSG00000248175.1	PGGT1B | CTC-428G20.3	1	2	3
Artery_Tibial	CoCluster 262	S_716,S_716.9	Other arthropathies | Arthropathy NOS	ENSG00000134490.9,ENSG00000141627.9	TMEM241 | DYM	2	2	4
Artery_Tibial	CoCluster 263	S_721	Spondylosis and allied disorders	ENSG00000267466.1,ENSG00000267506.1	RP11-13K12.5 | RP11-13K12.1	1	2	3
Artery_Tibial	CoCluster 264	S_278,S_278.1,S_729	Overweight obesity and other hyperalimentation | Obesity | Other disorders of soft tissues	ENSG00000254527.1,ENSG00000233232.2,ENSG00000167394.8	ZNF668 | NPIPB7 | ENPP7P12	3	3	6
Artery_Tibial	CoCluster 265	S_731,S_731.1	Osteitis deformans and osteopathies associated with other disorders classified elsewhere | Osteitis deformans [Paget's disease of bone]	ENSG00000144063.3,ENSG00000115350.7,ENSG00000204792.2,ENSG00000230836.1,ENSG00000236209.1	POLE4 | MALL | AC104135.3 | AC104135.4 | AC104135.2	2	5	7
Artery_Tibial	CoCluster 266	S_732	Osteochondropathies	ENSG00000106853.12	PTGR1	1	1	2
Artery_Tibial	CoCluster 267	S_735.2	Acquired toe deformities	ENSG00000167543.11	TP53I13	1	1	2
Artery_Tibial	CoCluster 268	S_735.21	Hammer toe (acquired)	ENSG00000100592.11,ENSG00000126790.7	DAAM1 | L3HYPDH	1	2	3
Artery_Tibial	CoCluster 269	S_736.2	Acquired deformities of finger	ENSG00000162669.11	HFM1	1	1	2
Artery_Tibial	CoCluster 270	S_738,S_738.4	Other acquired musculoskeletal deformity | Acquired spondylolisthesis	ENSG00000177432.6,ENSG00000243284.1,ENSG00000272668.1	NAP1L5 | VSIG8 | RP11-190A12.8	2	3	5
Artery_Tibial	CoCluster 271	S_740.1	Osteoarthritis; localized	ENSG00000247271.2	ZBED5-AS1	1	1	2
Artery_Tibial	CoCluster 272	S_740.9	Osteoarthrosis NOS	ENSG00000173890.12	GPR160	1	1	2
Artery_Tibial	CoCluster 273	S_742.1	Loose body in joint	ENSG00000099282.5	TSPAN15	1	1	2
Artery_Tibial	CoCluster 274	S_750.1	Upper gastrointestinal congenital anomalies	ENSG00000132646.6	PCNA	1	1	2
Artery_Tibial	CoCluster 275	S_751.1	Congenital anomalies of genital organs	ENSG00000075618.13	FSCN1	1	1	2
Artery_Tibial	CoCluster 276	S_751.21	Cystic kidney disease	ENSG00000049239.8,ENSG00000132600.12,ENSG00000146242.5	H6PD | PRMT7 | TPBG	1	3	4
Artery_Tibial	CoCluster 277	S_755.1	Congenital deformities of feet	ENSG00000172201.6	ID4	1	1	2
Artery_Tibial	CoCluster 278	S_756.5	Congenital osteodystrophies	ENSG00000155760.1,ENSG00000273209.1	FZD7 | RP11-107N15.1	1	2	3
Artery_Tibial	CoCluster 279	S_771,S_771.1	Musculoskeletal symptoms referable to limbs | Swelling of limb	ENSG00000167984.12	NLRC3	2	1	3
Artery_Tibial	CoCluster 280	S_564.1,S_785	Irritable Bowel Syndrome | Abdominal pain	ENSG00000168297.11,ENSG00000272360.1	PXK | RP11-359I18.5	2	2	4
Artery_Tibial	CoCluster 281	S_840	Sprains and strains	ENSG00000166435.11	XRRA1	1	1	2
Artery_Tibial	CoCluster 282	S_870	Open wounds of head; neck; and trunk	ENSG00000260388.1	LINC00562	1	1	2
Artery_Tibial	CoCluster 283	S_870.1	Open wound or laceration of eye or eyelid	ENSG00000064270.8	ATP2C2	1	1	2
Artery_Tibial	CoCluster 284	S_870.4	Open wound of nose and sinus	ENSG00000247498.5	RP11-392P7.6	1	1	2
Artery_Tibial	CoCluster 285	S_873	Broken tooth	ENSG00000237624.1	OXCT2P1	1	1	2
Artery_Tibial	CoCluster 286	S_915	Superficial injury without mention of infection	ENSG00000164733.16	CTSB	1	1	2
Artery_Tibial	CoCluster 287	S_916	Contusion	ENSG00000261222.2	CTD-2006K23.1	1	1	2
Artery_Tibial	CoCluster 288	S_938.2	Chronic dermatitis due to solar radiation	ENSG00000170801.5,ENSG00000173083.10	HTRA3 | HPSE	1	2	3
Artery_Tibial	CoCluster 289	S_939	Atopic/contact dermatitis due to other or unspecified	ENSG00000253414.2	RP11-150O12.6	1	1	2
Artery_Tibial	CoCluster 290	S_965.3	Salicylates causing adverse effects in therapeutic use	ENSG00000226329.2,ENSG00000228649.4	AC005682.6 | AC005682.5	1	2	3
Artery_Tibial	CoCluster 291	S_966	Poisoning by anticonvulsants and anti-Parkinsonism drugs	ENSG00000254016.2	ALG1L10P	1	1	2
Artery_Tibial	CoCluster 292	S_979	Adverse drug events and drug allergies	ENSG00000234409.4	AC006547.14	1	1	2
Brain_Amygdala	CoCluster 1	N_20002_1477,N_20002_1453,S_696,S_696.4,S_696.41	Non-cancer illness code, self-reported: psoriasis | Non-cancer illness code, self-reported: psoriatic arthropathy | Psoriasis and related disorders | Psoriasis | Psoriasis vulgaris	ENSG00000255389.1	C6orf3	5	1	6
Brain_Amygdala	CoCluster 2	N_20002_1494	Non-cancer illness code, self-reported: varicose veins	ENSG00000174177.8	CTU2	1	1	2
Brain_Amygdala	CoCluster 3	N_20003_1140874866,N_K90,N_20107_3,S_070.4,S_280,S_280.1,S_285,S_695	Treatment/medication code: carbimazole | Illnesses of father: Lung cancer | Diagnoses - main ICD10: K90 Intestinal malabsorption | Chronic hepatitis | Iron deficiency anemias | Iron deficiency anemias unspecified or not due to blood loss | Other anemias | Erythematous conditions	ENSG00000204338.4	CYP21A1P	8	1	9
Brain_Amygdala	CoCluster 4	N_E10,N_20111_9,S_250,S_250.11,S_250.2,S_250.23,S_250.24,S_251,S_251.1,S_443.7,S_580.2	Illnesses of siblings: Diabetes | Diagnoses - main ICD10: E10 Insulin-dependent diabetes mellitus | Diabetes mellitus | Type 1 diabetes with ketoacidosis | Type 2 diabetes | Type 2 diabetes with ophthalmic manifestations | Type 2 diabetes with neurological manifestations | Other disorders of pancreatic internal secretion | Hypoglycemia | Peripheral angiopathy in diseases classified elsewhere | Ne…	ENSG00000237441.5,ENSG00000271122.1,ENSG00000133818.8	RRAS2 | RGL2 | RP11-379H18.1	11	3	14
Brain_Amygdala	CoCluster 5	N_K26	Diagnoses - main ICD10: K26 Duodenal ulcer	ENSG00000130193.7,ENSG00000160886.9,ENSG00000253741.1	THEM6 | LY6K | CTD-2292P10.4	1	3	4
Brain_Amygdala	CoCluster 6	N_M06	Diagnoses - main ICD10: M06 Other rheumatoid arthritis	ENSG00000158220.9	ESYT3	1	1	2
Brain_Amygdala	CoCluster 7	N_1970,N_2000	Nervous feelings | Worry too long after embarrassment	ENSG00000261758.1,ENSG00000114054.9	PCCB | RP11-102M11.2	2	2	4
Brain_Amygdala	CoCluster 8	N_20002_1075,N_6150_1,N_I25,S_411,S_411.3,S_411.4	Non-cancer illness code, self-reported: heart attack/myocardial infarction | Vascular/heart problems diagnosed by doctor: Heart attack | Diagnoses - main ICD10: I25 Chronic ischaemic heart disease | Ischemic Heart Disease | Angina pectoris | Coronary atherosclerosis	ENSG00000143498.13,ENSG00000143512.8,ENSG00000154305.12,ENSG00000272750.1,ENSG00000115486.7,ENSG00000149503.8,ENSG00000102978.8	POLR2C | GGCX | TAF1A | HHIPL2 | INCENP | MIA3 | RP11-378J18.8	6	7	13
Brain_Amygdala	CoCluster 9	N_20002_1111,N_6152_100,N_6152_8,S_555	Non-cancer illness code, self-reported: asthma | Blood clot, DVT, bronchitis, emphysema, asthma, rhinitis, eczema, allergy diagnosed by doctor: None of the above | Blood clot, DVT, bronchitis, emphysema, asthma, rhinitis, eczema, allergy diagnosed by doctor: Asthma | Inflammatory bowel disease and other gastroenteritis and colitis	ENSG00000138688.11	KIAA1109	4	1	5
Brain_Amygdala	CoCluster 10	N_20002_1220,N_20107_9	Non-cancer illness code, self-reported: diabetes | Illnesses of father: Diabetes	ENSG00000256164.1	RP11-264F23.3	2	1	3
Brain_Amygdala	CoCluster 11	N_1920,N_1930,N_1940,N_1960,N_1980,N_1990,N_20002_1226,N_20002_1465,N_20003_1141191044,N_20107_8,N_2030,N_2090,N_1160,N_20127,N_2080,N_4570,S_418,S_681,S_716,S_716.9,S_729,S_740,S_740.1,S_740.9	Sleep duration | Mood swings | Miserableness | Irritability | Fed-up feelings | Worrier / anxious feelings | Tense / 'highly strung' | Non-cancer illness code, self-reported: hypothyroidism/myxoedema | Non-cancer illness code, self-reported: osteoarthritis | Treatment/medication code: levothyroxine sodium | Illnesses of father: High blood pressure | Neuroticism score | Guilty feelings | Frequency…	ENSG00000175220.7,ENSG00000177710.5,ENSG00000227888.3,ENSG00000246477.2,ENSG00000251402.3,ENSG00000255098.1,ENSG00000227603.1,ENSG00000255556.2,ENSG00000267651.1,ENSG00000253649.1,ENSG00000254507.2,ENSG00000081237.14,ENSG00000223855.1,ENSG00000232388.2,ENSG00000150637.4,ENSG00000251396.2,ENSG00000163235.11,ENSG00000204538.3,ENSG00000120451.6,ENSG00000130332.10,ENSG00000204909.3,ENSG00000143412.5,…	TACC3 | PTPRC | SNX19 | LSM7 | ANXA9 | CD226 | TGFA | ARHGAP1 | SLC35G5 | COLGALT2 | PSORS1C2 | SPINK9 | AC147651.3 | RP11-165J3.6 | FAM66A | LINC00493 | AF131216.6 | RP11-163N6.2 | FAM90A25P | PRSS51 | CLDN23 | RP11-481A20.10 | RP11-481A20.11 | RP11-351I21.6 | RP11-95O2.1	24	25	49
Brain_Amygdala	CoCluster 12	N_20002_1265	Non-cancer illness code, self-reported: migraine	ENSG00000175741.4	RWDD4P2	1	1	2
Brain_Amygdala	CoCluster 13	N_20002_1466,S_317.11,S_571,S_571.5,S_571.8	Non-cancer illness code, self-reported: gout | Alcoholic liver damage | Chronic liver disease and cirrhosis | Other chronic nonalcoholic liver disease | Liver abscess and sequelae of chronic liver disease	ENSG00000100347.10	SAMM50	5	1	6
Brain_Amygdala	CoCluster 14	N_20003_1140862382,N_20003_1140881856,N_22127,S_366,S_535	Treatment/medication code: becotide 50 inhaler | Treatment/medication code: salbutamol | Doctor diagnosed asthma | Cataract | Gastritis and duodenitis	ENSG00000179344.12,ENSG00000232629.4	HLA-DQB1 | HLA-DQB2	5	2	7
Brain_Amygdala	CoCluster 15	N_20003_1140868226,N_20003_1140879760,N_20107_100	Treatment/medication code: aspirin | Treatment/medication code: bisoprolol | Illnesses of father: None of the above (group 1)	ENSG00000147883.9	CDKN2B	3	1	4
Brain_Amygdala	CoCluster 16	N_20003_1140879802	Treatment/medication code: amlodipine	ENSG00000239377.1	RP4-584D14.6	1	1	2
Brain_Amygdala	CoCluster 17	N_20003_1140884600,N_2443	Treatment/medication code: metformin | Diabetes diagnosed by doctor	ENSG00000157823.12	AP3S2	2	1	3
Brain_Amygdala	CoCluster 18	N_20003_1140870422,N_20003_1140909786,S_149,S_149.1,S_446.5	Treatment/medication code: folic acid product | Treatment/medication code: beclometasone | Cancer of larynx pharynx nasal cavities | Cancer of oropharynx | Giant cell arteritis	ENSG00000237541.3,ENSG00000196126.6,ENSG00000229391.3	HLA-DRB1 | HLA-DRB6 | HLA-DQA2	5	3	8
Brain_Amygdala	CoCluster 19	N_2010	Suffer from 'nerves'	ENSG00000178952.4,ENSG00000233232.2	TUFM | NPIPB7	1	2	3
Brain_Amygdala	CoCluster 20	N_20110_5	Illnesses of mother: Breast cancer	ENSG00000164588.4,ENSG00000272335.1	HCN1 | RP11-53O19.3	1	2	3
Brain_Amygdala	CoCluster 21	N_20160,N_20022	Birth weight | Ever smoked	ENSG00000167720.8,ENSG00000224356.3	SRR | RP11-151A6.4	2	2	4
Brain_Amygdala	CoCluster 22	N_2100	Seen a psychiatrist for nerves, anxiety, tension or depression	ENSG00000157193.10,ENSG00000162384.9,ENSG00000204256.8,ENSG00000204257.10	LRP8 | C1orf123 | BRD2 | HLA-DMA	1	4	5
Brain_Amygdala	CoCluster 23	N_20003_1140861998,N_22126,N_2492	Treatment/medication code: ventolin 100micrograms inhaler | Doctor diagnosed hayfever or allergic rhinitis | Taking other prescription medications	ENSG00000168397.12,ENSG00000258967.1	ATG4B | HMGN1P3	3	2	5
Brain_Amygdala	CoCluster 24	N_2247_1,S_427.2	Hearing difficulty/problems: Yes | Atrial fibrillation and flutter	ENSG00000169398.15	PTK2	2	1	3
Brain_Amygdala	CoCluster 25	N_20116_1,N_20116_2,N_22506_113,N_1239,N_2060,S_318	Current tobacco smoking | Smoking status: Previous | Smoking status: Current | Frequency of unenthusiasm / disinterest in last 2 weeks | Tobacco smoking: Ex-smoker | Tobacco use disorder	ENSG00000150773.6,ENSG00000250303.2,ENSG00000150787.3,ENSG00000170209.4,ENSG00000170175.6,ENSG00000247193.2	PIH1D2 | PTS | CHRNB1 | ANKK1 | RP11-431M7.3 | RP11-356J5.12	6	6	12
Brain_Amygdala	CoCluster 26	N_2316,S_442.11	Wheeze or whistling in the chest in last year | Abdominal aortic aneurysm	ENSG00000233016.2	SNHG7	2	1	3
Brain_Amygdala	CoCluster 27	N_2395_2,N_2395_3,N_2395_4,N_6152_9	Hair/balding pattern: Pattern 2 | Hair/balding pattern: Pattern 3 | Hair/balding pattern: Pattern 4 | Blood clot, DVT, bronchitis, emphysema, asthma, rhinitis, eczema, allergy diagnosed by doctor: Hayfever, allergic rhinitis or eczema	ENSG00000127152.13,ENSG00000214401.4,ENSG00000262500.1,ENSG00000264070.1,ENSG00000101745.11,ENSG00000101751.6	ANKRD12 | POLI | BCL11B | KANSL1-AS1 | RP11-259G18.2 | DND1P1	4	6	10
Brain_Amygdala	CoCluster 28	N_2724	Had menopause	ENSG00000160867.10	FGFR4	1	1	2
Brain_Amygdala	CoCluster 29	N_2814	Ever used hormone-replacement therapy (HRT)	ENSG00000135823.9	STX6	1	1	2
Brain_Amygdala	CoCluster 30	N_2956	General pain for 3+ months	ENSG00000221676.1	RNU6ATAC	1	1	2
Brain_Amygdala	CoCluster 31	N_6138_100,N_6164_1,N_6164_4,N_806,N_816	Qualifications: None of the above | Types of physical activity in last 4 weeks: Walking for pleasure (not as a means of transport) | Types of physical activity in last 4 weeks: Light DIY (eg: pruning, watering the lawn) | Job involves mainly walking or standing | Job involves heavy manual or physical work	ENSG00000196502.7,ENSG00000196993.4,ENSG00000197165.6,ENSG00000251417.1,ENSG00000260448.1,ENSG00000128573.18,ENSG00000130287.9,ENSG00000186020.8,ENSG00000259387.2,ENSG00000259785.1,ENSG00000144218.14,ENSG00000198547.4,ENSG00000273409.1	FOXP2 | NCAN | AFF3 | ZNF529 | SULT1A1 | NPIPB9 | SULT1A2 | C20orf203 | RP11-1348G14.4 | RP13-98N21.2 | RP13-98N21.3 | RP11-449H11.1 | RP11-480C22.1	5	13	18
Brain_Amygdala	CoCluster 32	N_6147_1,S_367,S_367.1	Reason for glasses/contact lenses: For short-sightedness, i.e. only or mainly for distance viewing such as driving, cinema etc (called 'myopia') | Disorders of refraction and accommodation; blindness and low vision | Myopia	ENSG00000135437.5	RDH5	3	1	4
Brain_Amygdala	CoCluster 33	N_6148_2	Eye problems/disorders: Glaucoma	ENSG00000087008.11	ACOX3	1	1	2
Brain_Amygdala	CoCluster 34	N_6148_5,S_362,S_362.2,S_362.29	Eye problems/disorders: Macular degeneration | Other retinal disorders | Degeneration of macula and posterior pole of retina | Macular degeneration (senile) of retina NOS	ENSG00000244414.2	CFHR1	4	1	5
Brain_Amygdala	CoCluster 35	N_6149_1	Mouth/teeth dental problems: Mouth ulcers	ENSG00000090382.2	LYZ	1	1	2
Brain_Amygdala	CoCluster 36	N_20002_1065,N_6150_100,N_6150_4,N_6177_2,N_20154	Non-cancer illness code, self-reported: hypertension | Forced expiratory volume in 1-second (FEV1), predicted percentage | Vascular/heart problems diagnosed by doctor: None of the above | Vascular/heart problems diagnosed by doctor: High blood pressure | Medication for cholesterol, blood pressure or diabetes: Blood pressure medication	ENSG00000174226.4,ENSG00000196196.2	SNX31 | HRCT1	5	2	7
Brain_Amygdala	CoCluster 37	N_1618,N_6155_7,N_6179_100	Alcohol usually taken with meals | Vitamin and mineral supplements: Multivitamins +/- minerals | Mineral and other dietary supplements: None of the above	ENSG00000014824.9,ENSG00000064042.13,ENSG00000182308.5,ENSG00000165476.8	SLC30A9 | LIMCH1 | REEP3 | DCAF4L1	3	4	7
Brain_Amygdala	CoCluster 38	N_6158_1	Why reduced smoking: Illness or ill health	ENSG00000259954.1	IL21R-AS1	1	1	2
Brain_Amygdala	CoCluster 39	N_6162_2	Types of transport used (excluding work): Walk	ENSG00000036257.8	CUL3	1	1	2
Brain_Amygdala	CoCluster 40	N_20002_1473,N_20003_1140861958,N_6153_1,N_6177_1,S_272,S_272.1,S_272.11,S_496	Non-cancer illness code, self-reported: high cholesterol | Treatment/medication code: simvastatin | Medication for cholesterol, blood pressure, diabetes, or take exogenous hormones: Cholesterol lowering medication | Medication for cholesterol, blood pressure or diabetes: Cholesterol lowering medication | Disorders of lipoid metabolism | Hyperlipidemia | Hypercholesterolemia | Chronic airway obstr…	ENSG00000140830.4,ENSG00000232456.1,ENSG00000257017.4,ENSG00000261701.2,ENSG00000122008.11,ENSG00000164010.9	POLK | TXNL4B | ERMAP | RP11-5P18.10 | HP | HPR	8	6	14
Brain_Amygdala	CoCluster 41	N_6177_100,S_070	Medication for cholesterol, blood pressure or diabetes: None of the above | Viral hepatitis	ENSG00000066923.13,ENSG00000213413.2	STAG3 | PVRIG	2	2	4
Brain_Amygdala	CoCluster 42	N_I21	Diagnoses - main ICD10: I21 Acute myocardial infarction	ENSG00000138442.5	WDR12	1	1	2
Brain_Amygdala	CoCluster 43	N_I83	Diagnoses - main ICD10: I83 Varicose veins of lower extremities	ENSG00000115946.3	PNO1	1	1	2
Brain_Amygdala	CoCluster 44	N_J33	Diagnoses - main ICD10: J33 Nasal polyp	ENSG00000137547.4	MRPL15	1	1	2
Brain_Amygdala	CoCluster 45	N_K80	Diagnoses - main ICD10: K80 Cholelithiasis	ENSG00000164535.10	DAGLB	1	1	2
Brain_Amygdala	CoCluster 46	N_M72	Diagnoses - main ICD10: M72 Fibroblastic disorders	ENSG00000137571.6,ENSG00000248801.3	SLCO5A1 | RP11-664D7.4	1	2	3
Brain_Amygdala	CoCluster 47	N_102,S_528.6	Pulse rate, automated reading | Leukoplakia of oral mucosa	ENSG00000088756.8,ENSG00000266441.1,ENSG00000249159.2	ARHGAP28 | RP11-480D4.2 | RP11-91I8.3	2	3	5
Brain_Amygdala	CoCluster 48	N_1021	Duration of light DIY	ENSG00000125386.10,ENSG00000127191.13	FAM193A | TRAF2	1	2	3
Brain_Amygdala	CoCluster 49	N_1080	Time spent using computer	ENSG00000185149.5	NPY2R	1	1	2
Brain_Amygdala	CoCluster 50	N_1170	Getting up in morning	ENSG00000100429.13,ENSG00000188130.9	HDAC10 | MAPK12	1	2	3
Brain_Amygdala	CoCluster 51	N_1180	Morning/evening person (chronotype)	ENSG00000161999.7,ENSG00000165650.7	JMJD8 | PDZD8	1	2	3
Brain_Amygdala	CoCluster 52	N_1190,N_47	Nap during day | Hand grip strength (right)	ENSG00000145194.13,ENSG00000145723.12,ENSG00000160917.10,ENSG00000181751.5,ENSG00000271904.1,ENSG00000173517.6,ENSG00000242142.1	ECE2 | GIN1 | CPSF4 | PEAK1 | C5orf30 | SERBP1P3 | CTC-498M16.4	2	7	9
Brain_Amygdala	CoCluster 53	N_1200,N_1249	Sleeplessness / insomnia | Past tobacco smoking	ENSG00000206077.6,ENSG00000270964.1	ZDHHC11B | RP11-502I4.3	2	2	4
Brain_Amygdala	CoCluster 54	N_1568	Average weekly red wine intake	ENSG00000163412.8	EIF4E3	1	1	2
Brain_Amygdala	CoCluster 55	N_1588	Average weekly beer plus cider intake	ENSG00000143032.7	BARHL2	1	1	2
Brain_Amygdala	CoCluster 56	N_1687,N_20023	Comparative body size at age 10 | Mean time to correctly identify matches	ENSG00000162877.8,ENSG00000176681.10,ENSG00000260065.1,ENSG00000272954.1,ENSG00000144746.6,ENSG00000260075.1	ARL6IP5 | PM20D1 | LRRC37A | CTA-445C9.15 | NSFP1 | KB-1440D3.13	2	6	8
Brain_Amygdala	CoCluster 57	N_1950,N_46	Sensitivity / hurt feelings | Hand grip strength (left)	ENSG00000164296.6,ENSG00000203722.3,ENSG00000213676.6,ENSG00000268592.2	TIGD6 | RAET1G | ATF6B | RP11-244K5.8	2	4	6
Brain_Amygdala	CoCluster 58	N_20015	Sitting height	ENSG00000119147.5,ENSG00000143322.15,ENSG00000167528.8,ENSG00000226251.1,ENSG00000257800.1	C2orf40 | ABL2 | ZNF641 | RP11-15I11.3 | FNBP1P1	1	5	6
Brain_Amygdala	CoCluster 59	N_2070	Frequency of tenseness / restlessness in last 2 weeks	ENSG00000076685.14	NT5C2	1	1	2
Brain_Amygdala	CoCluster 60	N_2178	Overall health rating	ENSG00000215251.3,ENSG00000272871.1	FASTKD5 | RP11-408A13.4	1	2	3
Brain_Amygdala	CoCluster 61	N_20003_1141192410,N_6138_2,N_6154_1,N_21001,N_21002,N_23099,N_23100,N_23108,N_23111,N_23112,N_23115,N_23116,N_23119,N_23120,N_23123,N_23124,N_23127,N_23128,N_4079,N_4080,N_48,N_49,N_924,S_174,S_278,S_278.1,S_716.2	Treatment/medication code: rosuvastatin | Body mass index (BMI) | Weight | Body fat percentage | Whole body fat mass | Impedance of leg (left) | Leg fat percentage (right) | Leg fat mass (right) | Leg fat percentage (left) | Leg fat mass (left) | Arm fat percentage (right) | Arm fat mass (right) | Arm fat percentage (left) | Arm fat mass (left) | Trunk fat percentage | Trunk fat mass | Diastolic …	ENSG00000272486.1,ENSG00000178809.7,ENSG00000205583.9,ENSG00000127957.12,ENSG00000135213.8,ENSG00000168060.10,ENSG00000219435.3,ENSG00000165392.5,ENSG00000189339.7,ENSG00000227775.3,ENSG00000228696.4,ENSG00000167011.4,ENSG00000160695.10,ENSG00000254973.1,ENSG00000135390.13,ENSG00000149292.12,ENSG00000188000.2,ENSG00000092036.12,ENSG00000164867.6,ENSG00000223496.1,ENSG00000261556.4,ENSG00000141452…	HAUS4 | KAT8 | PMS2P3 | POM121C | ATP5G2 | C18orf8 | TTC12 | VPS11 | NOS3 | WRN | NAT16 | NAALADL1 | TRIM73 | OR7D2 | SLC35E2B | STAG3L1 | TEX40 | EXOSC6 | RP1-283E3.4 | ARL17B | YEATS2-AS1 | STAG3L5P | RP11-429J17.7 | RP11-296I10.6 | RP11-532M24.1	27	25	52
Brain_Amygdala	CoCluster 62	N_23101,N_23102,N_23105,N_23106,N_23107,N_23109,N_23110,N_23113,N_23114,N_23117,N_23118,N_23121,N_23122,N_23125,N_23126,N_23129,N_23130,S_368.1,S_426.23,S_957	Whole body fat-free mass | Whole body water mass | Basal metabolic rate | Impedance of whole body | Impedance of leg (right) | Impedance of arm (right) | Impedance of arm (left) | Leg fat-free mass (right) | Leg predicted mass (right) | Leg fat-free mass (left) | Leg predicted mass (left) | Arm fat-free mass (right) | Arm predicted mass (right) | Arm fat-free mass (left) | Arm predicted mass (lef…	ENSG00000272625.1,ENSG00000164924.13,ENSG00000135835.6,ENSG00000179979.7,ENSG00000197150.8,ENSG00000146733.9,ENSG00000185290.3,ENSG00000226278.1,ENSG00000166573.4,ENSG00000181061.9,ENSG00000189266.7,ENSG00000176386.4,ENSG00000228793.1,ENSG00000180921.6,ENSG00000196091.8,ENSG00000186446.7,ENSG00000101639.14,ENSG00000187049.5	CEP192 | KIAA1614 | PSPH | YWHAZ | GALR1 | CDC26 | CRIPAK | FAM83H | HIGD1A | NUPR1L | ZNF501 | TMEM216 | PNRC2 | MYBPC1 | ABCB8 | PSPHP1 | RP1-223B1.1 | RP11-737O24.5	20	18	38
Brain_Amygdala	CoCluster 63	N_1070,N_2375,S_857	Time spent watching television (TV) | Relative age of first facial hair | Mechanical complication of unspecified genitourinary device implant and graft	ENSG00000229360.1,ENSG00000255568.2,ENSG00000196821.5	C6orf106 | PPP1R2P5 | BRWD1-IT2	3	3	6
Brain_Amygdala	CoCluster 64	N_1558,N_20161,N_20162,N_2385,N_2714	Alcohol intake frequency. | Pack years of smoking PREVIEW ONLY | Pack years adult smoking as proportion of life span exposed to smoking PREVIEW ONLY | Relative age voice broke | Age when periods started (menarche)	ENSG00000160828.13,ENSG00000196275.9,ENSG00000135063.13,ENSG00000184616.7,ENSG00000222011.4,ENSG00000235010.1,ENSG00000242866.5,ENSG00000249839.1,ENSG00000123965.12,ENSG00000224086.3	PMS2P5 | FAM189A2 | STAG3L2 | AC004166.6 | GTF2IRD2 | FAM185A | LL22NC03-86G7.1 | RP11-140A10.3 | STRC | AC011330.5	5	10	15
Brain_Amygdala	CoCluster 65	N_20110_9,N_2744	Illnesses of mother: Diabetes | Birth weight of first child	ENSG00000183734.4,ENSG00000166394.10	CYB5R2 | ASCL2	2	2	4
Brain_Amygdala	CoCluster 66	N_2754	Age at first live birth	ENSG00000161544.5,ENSG00000175322.7,ENSG00000184374.2,ENSG00000267065.1	CYGB | ZNF519 | COLEC10 | CTD-2246P4.1	1	4	5
Brain_Amygdala	CoCluster 67	N_2764	Age at last live birth	ENSG00000179935.5,ENSG00000101310.10	SEC23B | LINC00652	1	2	3
Brain_Amygdala	CoCluster 68	N_30510	Creatinine (enzymatic) in urine	ENSG00000064300.4,ENSG00000229352.1	NGFR | AC007563.3	1	2	3
Brain_Amygdala	CoCluster 69	N_30520,N_30530	Potassium in urine | Sodium in urine	ENSG00000257735.1	RP11-370I10.6	2	1	3
Brain_Amygdala	CoCluster 70	N_20151,N_3062	Forced vital capacity (FVC), Best measure | Forced vital capacity (FVC)	ENSG00000155304.4,ENSG00000170802.11,ENSG00000065268.6	WDR18 | HSPA13 | FOXN2	2	3	5
Brain_Amygdala	CoCluster 71	N_20150,N_3063	Forced expiratory volume in 1-second (FEV1), Best measure | Forced expiratory volume in 1-second (FEV1)	ENSG00000175691.8,ENSG00000186715.6	ZNF77 | MST1L	2	2	4
Brain_Amygdala	CoCluster 72	N_399	Number of incorrect matches in round	ENSG00000051596.5	THOC3	1	1	2
Brain_Amygdala	CoCluster 73	N_4106,N_4125	Heel bone mineral density (BMD) T-score, automated (left) | Heel bone mineral density (BMD) T-score, automated (right)	ENSG00000204622.6,ENSG00000234711.1,ENSG00000099194.5	SCD | HLA-J | TUBB8P11	2	3	5
Brain_Amygdala	CoCluster 74	N_4814	Tinnitus severity/nuisance	ENSG00000260992.1	DOCK9-AS2	1	1	2
Brain_Amygdala	CoCluster 75	N_845	Age completed full time education	ENSG00000256885.1,ENSG00000183426.11,ENSG00000183793.9,ENSG00000180771.10	SRSF8 | NPIPA1 | NPIPA5 | AP001877.1	1	4	5
Brain_Amygdala	CoCluster 76	N_904	Number of days/week of vigorous physical activity 10+ minutes	ENSG00000163154.5,ENSG00000225173.1	TNFAIP8L2 | XXbac-BPG308K3.5	1	2	3
Brain_Amygdala	CoCluster 77	N_914	Duration of vigorous activity	ENSG00000232573.1	RPL3P4	1	1	2
Brain_Amygdala	CoCluster 78	N_943	Frequency of stair climbing in last 4 weeks	ENSG00000197062.7,ENSG00000216901.1,ENSG00000224997.1,ENSG00000269963.1	RP5-874C20.3 | AL022393.7 | AL049840.1 | RP11-73M18.9	1	4	5
Brain_Amygdala	CoCluster 79	S_053	Herpes zoster	ENSG00000176998.3,ENSG00000264448.2	HCG4 | MIR378D2	1	2	3
Brain_Amygdala	CoCluster 80	S_1002	Symptoms concerning nutrition metabolism and development	ENSG00000188186.6	LAMTOR4	1	1	2
Brain_Amygdala	CoCluster 81	S_1007	Injury to blood vessels	ENSG00000072571.15	HMMR	1	1	2
Brain_Amygdala	CoCluster 82	S_110,S_110.1	Dermatophytosis / Dermatomycosis | Dermatophytosis	ENSG00000184979.9	USP18	2	1	3
Brain_Amygdala	CoCluster 83	S_150	Cancer of esophagus	ENSG00000127364.2,ENSG00000228775.3,ENSG00000257335.4	TAS2R4 | WEE2-AS1 | MGAM	1	3	4
Brain_Amygdala	CoCluster 84	S_155	Cancer of liver and intrahepatic bile duct	ENSG00000080166.11	DCT	1	1	2
Brain_Amygdala	CoCluster 85	S_158	Neoplasm of unspecified nature of digestive system	ENSG00000198417.5	MT1F	1	1	2
Brain_Amygdala	CoCluster 86	S_189,S_189.2,S_189.21,S_531,S_531.3,S_535.6	Cancer of urinary organs (incl. kidney and bladder) | Cancer of bladder | Malignant neoplasm of bladder | Peptic ulcer (excl. esophageal) | Duodenal ulcer | Duodenitis	ENSG00000167653.4,ENSG00000179886.4,ENSG00000244459.2,ENSG00000260385.1	PSCA | TIGD5 | RP11-1398P2.1 | RP11-450H6.3	6	4	10
Brain_Amygdala	CoCluster 87	S_191.1	Cancer of brain and nervous system	ENSG00000153395.5,ENSG00000214946.9	LPCAT1 | TBC1D26	1	2	3
Brain_Amygdala	CoCluster 88	S_191,S_191.11	Manlignant and unknown neoplasms of brain and nervous system | Cancer of brain	ENSG00000235108.1,ENSG00000176974.13	SHMT1 | IFNA12P	2	2	4
Brain_Amygdala	CoCluster 89	S_193	Thyroid cancer	ENSG00000145692.10	BHMT	1	1	2
Brain_Amygdala	CoCluster 90	S_198	Secondary malignant neoplasm	ENSG00000125818.13,ENSG00000215595.1	PSMF1 | C20orf202	1	2	3
Brain_Amygdala	CoCluster 91	S_201	Hodgkin's disease	ENSG00000139344.3	AMDHD1	1	1	2
Brain_Amygdala	CoCluster 92	S_202.24	Large cell lymphoma	ENSG00000223534.1	HLA-DQB1-AS1	1	1	2
Brain_Amygdala	CoCluster 93	S_204	Leukemia	ENSG00000107959.11	PITRM1	1	1	2
Brain_Amygdala	CoCluster 94	S_204.1,S_204.12	Lymphoid leukemia | Lymphoid leukemia chronic	ENSG00000026103.15,ENSG00000261438.1	FAS | RP11-399O19.9	2	2	4
Brain_Amygdala	CoCluster 95	N_1697,N_50,S_208	Comparative height size at age 10 | Standing height | Benign neoplasm of colon	ENSG00000116883.8,ENSG00000163933.5,ENSG00000198945.3,ENSG00000240057.1,ENSG00000243795.1,ENSG00000270177.1	RP11-268J15.5 | RFT1 | L3MBTL3 | RP11-572M11.4 | RP11-572M11.3 | CTD-2410N18.3	3	6	9
Brain_Amygdala	CoCluster 96	S_210	Benign neoplasm of lip oral cavity and pharynx	ENSG00000185736.11	ADARB2	1	1	2
Brain_Amygdala	CoCluster 97	S_216	Benign neoplasm of skin	ENSG00000244738.1	RP11-373E16.3	1	1	2
Brain_Amygdala	CoCluster 98	S_225	Benign neoplasm of brain and other parts of nervous system	ENSG00000177683.9	THAP5	1	1	2
Brain_Amygdala	CoCluster 99	N_78,S_244,S_244.4,S_480.5,S_740.11	Heel bone mineral density (BMD) T-score, automated | Hypothyroidism | Hypothyroidism NOS | Bronchopneumonia and lung abscess | Osteoarthrosis localized primary	ENSG00000173295.3,ENSG00000253893.2,ENSG00000067533.5,ENSG00000259205.2,ENSG00000270127.1,ENSG00000255495.1	RRP15 | FAM86B3P | FAM85B | FAM85A | PRKXP1 | RP11-526I2.5	5	6	11
Brain_Amygdala	CoCluster 100	S_245	Thyroiditis	ENSG00000135924.11	DNAJB2	1	1	2
Brain_Amygdala	CoCluster 101	S_246	Other disorders of thyroid	ENSG00000154957.9	ZNF18	1	1	2
Brain_Amygdala	CoCluster 102	S_250.41	Impaired fasting glucose	ENSG00000188385.7	JAKMIP3	1	1	2
Brain_Amygdala	CoCluster 103	S_250.7	Diabetic retinopathy	ENSG00000166965.8,ENSG00000184385.2	RCCD1 | C21orf128	1	2	3
Brain_Amygdala	CoCluster 104	S_252.1	Hyperparathyroidism	ENSG00000091157.9	WDR7	1	1	2
Brain_Amygdala	CoCluster 105	S_255	Disorders of adrenal glands	ENSG00000036565.10	SLC18A1	1	1	2
Brain_Amygdala	CoCluster 106	S_261.2	Vitamin B-complex deficiencies	ENSG00000116874.7	WARS2	1	1	2
Brain_Amygdala	CoCluster 107	S_270.3	Disorders of plasma protein metabolism	ENSG00000255284.1	AP006621.5	1	1	2
Brain_Amygdala	CoCluster 108	S_276.11	Hyperosmolality and/or hypernatremia	ENSG00000272065.1	U91328.20	1	1	2
Brain_Amygdala	CoCluster 109	S_279.1	Immunity deficiency	ENSG00000258645.2	CTD-2302E22.3	1	1	2
Brain_Amygdala	CoCluster 110	S_281.11	Pernicious anemia	ENSG00000130813.13	C19orf66	1	1	2
Brain_Amygdala	CoCluster 111	S_285.1	Acute posthemorrhagic anemia	ENSG00000126775.8	ATG14	1	1	2
Brain_Amygdala	CoCluster 112	S_286.1,S_613.9	Congenital coagulation defects | Breast disorder NOS	ENSG00000157617.12	C2CD2	2	1	3
Brain_Amygdala	CoCluster 113	S_286.7	Other and unspecified coagulation defects	ENSG00000120693.9,ENSG00000267623.2	SMAD9 | AC022153.1	1	2	3
Brain_Amygdala	CoCluster 114	S_289.3	Personal history of diseases of blood and blood-forming organs	ENSG00000105499.9	PLA2G4C	1	1	2
Brain_Amygdala	CoCluster 115	S_289.8	Polycythemia secondary	ENSG00000166923.6	GREM1	1	1	2
Brain_Amygdala	CoCluster 116	S_292.3	Memory loss	ENSG00000129451.7	KLK10	1	1	2
Brain_Amygdala	CoCluster 117	S_296.1	Bipolar	ENSG00000248593.3	DSTNP2	1	1	2
Brain_Amygdala	CoCluster 118	S_297	Suicidal ideation or attempt	ENSG00000095917.9	TPSD1	1	1	2
Brain_Amygdala	CoCluster 119	S_303	Psychogenic and somatoform disorders	ENSG00000198643.2,ENSG00000239677.2	FAM3D | PDZRN3-AS1	1	2	3
Brain_Amygdala	CoCluster 120	S_303.3	Psychogenic disorder	ENSG00000157657.10	ZNF618	1	1	2
Brain_Amygdala	CoCluster 121	S_304	Adjustment reaction	ENSG00000104299.10	INTS9	1	1	2
Brain_Amygdala	CoCluster 122	S_315	Develomental delays and disorders	ENSG00000119913.4,ENSG00000218510.3	TECTB | LINC00339	1	2	3
Brain_Amygdala	CoCluster 123	S_332	Parkinson's disease	ENSG00000138722.5	MMRN1	1	1	2
Brain_Amygdala	CoCluster 124	S_333.1	Essential tremor	ENSG00000164307.8,ENSG00000205959.3	ERAP1 | RP11-689P11.2	1	2	3
Brain_Amygdala	CoCluster 125	S_334.2	Anterior horn cell disease	ENSG00000135587.4,ENSG00000155085.11	SMPD2 | AK9	1	2	3
Brain_Amygdala	CoCluster 126	S_335	Multiple sclerosis	ENSG00000182372.6,ENSG00000253982.1	CLN8 | CTD-2336O2.1	1	2	3
Brain_Amygdala	CoCluster 127	S_342	Hemiplegia	ENSG00000267079.1	RP11-820I16.1	1	1	2
Brain_Amygdala	CoCluster 128	S_344	Other paralytic syndromes	ENSG00000182362.9	YBEY	1	1	2
Brain_Amygdala	CoCluster 129	S_349	Other and unspecified disorders of the nervous system	ENSG00000166803.6,ENSG00000259344.1	KIAA0101 | RP11-566K19.6	1	2	3
Brain_Amygdala	CoCluster 130	S_350.2	Abnormality of gait	ENSG00000217442.3	SYCE3	1	1	2
Brain_Amygdala	CoCluster 131	S_350.3	Lack of coordination	ENSG00000146540.10	C7orf50	1	1	2
Brain_Amygdala	CoCluster 132	S_351,S_809	Other peripheral nerve disorders | Fracture of unspecified bones	ENSG00000122912.10,ENSG00000138346.10	SLC25A16 | DNA2	2	2	4
Brain_Amygdala	CoCluster 133	S_352.1	Trigeminal nerve disorders [CN5]	ENSG00000226091.3	LINC00937	1	1	2
Brain_Amygdala	CoCluster 134	S_358	Myoneural disorders	ENSG00000165806.15	CASP7	1	1	2
Brain_Amygdala	CoCluster 135	S_360.2	Progressive myopia	ENSG00000234585.2	CCT6P3	1	1	2
Brain_Amygdala	CoCluster 136	S_361	Retinal detachments and defects	ENSG00000110900.10	TSPAN11	1	1	2
Brain_Amygdala	CoCluster 137	S_362.4	Retinal vascular changes and abnomalities	ENSG00000176623.7	RMDN1	1	1	2
Brain_Amygdala	CoCluster 138	S_365.1,S_365.11	Open-angle glaucoma | Primary open angle glaucoma	ENSG00000162836.7	ACP6	2	1	3
Brain_Amygdala	CoCluster 139	S_365.2	Primary angle-closure glaucoma	ENSG00000204531.11	POU5F1	1	1	2
Brain_Amygdala	CoCluster 140	S_367.8,S_571.81	Hypermetropia | Portal hypertension	ENSG00000106565.13,ENSG00000002933.3	TMEM176A | TMEM176B	2	2	4
Brain_Amygdala	CoCluster 141	S_370	Keratitis	ENSG00000226496.1	LINC00323	1	1	2
Brain_Amygdala	CoCluster 142	S_374.1	Ectropion or entropion	ENSG00000176700.15	SCAND2P	1	1	2
Brain_Amygdala	CoCluster 143	S_378,S_378.1	Strabismus and other disorders of binocular eye movements | Strabismus (not specified as paralytic)	ENSG00000266489.1	RP11-178F10.3	2	1	3
Brain_Amygdala	CoCluster 144	S_396	Abnormal heart sounds	ENSG00000164308.12,ENSG00000133313.10,ENSG00000233296.1	CNDP2 | ERAP2 | AC092159.2	1	3	4
Brain_Amygdala	CoCluster 145	S_401,S_401.1	Hypertension | Essential hypertension	ENSG00000101557.10,ENSG00000106392.6,ENSG00000263006.2,ENSG00000270093.1	USP14 | C1GALT1 | ROCK1P1 | AP000473.8	2	4	6
Brain_Amygdala	CoCluster 146	S_401.2	Hypertensive heart and/or renal disease	ENSG00000196963.2	PCDHB16	1	1	2
Brain_Amygdala	CoCluster 147	S_411.41	Aneurysm and dissection of heart	ENSG00000132199.14	ENOSF1	1	1	2
Brain_Amygdala	CoCluster 148	S_411.8	Other chronic ischemic heart disease unspecified	ENSG00000173214.5	KIAA1919	1	1	2
Brain_Amygdala	CoCluster 149	S_414	Other forms of chronic heart disease	ENSG00000232196.2	MTRNR2L4	1	1	2
Brain_Amygdala	CoCluster 150	S_415.21	Primary pulmonary hypertension	ENSG00000108960.3	MMD	1	1	2
Brain_Amygdala	CoCluster 151	S_418.1	Precordial pain	ENSG00000185684.8	EP400NL	1	1	2
Brain_Amygdala	CoCluster 152	S_425,S_425.1	Cardiomyopathy | Primary/intrinsic cardiomyopathies	ENSG00000136875.8	PRPF4	2	1	3
Brain_Amygdala	CoCluster 153	S_426.3	Bundle branch block	ENSG00000225140.1	RP11-809C18.3	1	1	2
Brain_Amygdala	CoCluster 154	S_427	Cardiac dysrhythmias	ENSG00000248079.2	DPH6-AS1	1	1	2
Brain_Amygdala	CoCluster 155	S_427.1	Paroxysmal tachycardia unspecified	ENSG00000214353.3	VAC14-AS1	1	1	2
Brain_Amygdala	CoCluster 156	S_301,S_427.12	Personality disorders | Paroxysmal ventricular tachycardia	ENSG00000042753.7,ENSG00000170949.13,ENSG00000224888.3,ENSG00000232224.1	AP2S1 | ZNF160 | RP5-1142A6.2 | LINC00202-1	2	4	6
Brain_Amygdala	CoCluster 157	S_427.3	Other specified cardiac dysrhythmias	ENSG00000225764.1	LEPREL1-AS1	1	1	2
Brain_Amygdala	CoCluster 158	S_427.4,S_427.42	Cardiac arrest and ventricular fibrillation | Cardiac arrest	ENSG00000196922.6	ZNF252P	2	1	3
Brain_Amygdala	CoCluster 159	S_427.8	Sinoatrial node dysfunction (Bradycardia)	ENSG00000240950.1	RP11-372E1.1	1	1	2
Brain_Amygdala	CoCluster 160	S_428	Congestive heart failure; nonhypertensive	ENSG00000181404.13	XXyac-YRM2039.2	1	1	2
Brain_Amygdala	CoCluster 161	S_428.1	Congestive heart failure (CHF) NOS	ENSG00000108272.9,ENSG00000141140.12	DHRS11 | MYO19	1	2	3
Brain_Amygdala	CoCluster 162	S_430.1	Subarachnoid hemorrhage	ENSG00000171649.7	ZIK1	1	1	2
Brain_Amygdala	CoCluster 163	S_440.2,S_447.1	Atherosclerosis of the extremities | Stricture of artery	ENSG00000136235.11,ENSG00000136243.12,ENSG00000230042.1,ENSG00000230658.1,ENSG00000258102.1	GPNMB | NUPL2 | AK3P3 | KLHL7-AS1 | RP11-809C9.2	2	5	7
Brain_Amygdala	CoCluster 164	S_441.1	Acute vascular insufficiency of intestine	ENSG00000185917.9	SETD4	1	1	2
Brain_Amygdala	CoCluster 165	S_443.1	Raynaud's syndrome	ENSG00000228506.1	RP11-98I9.4	1	1	2
Brain_Amygdala	CoCluster 166	S_444	Arterial embolism and thrombosis	ENSG00000263753.2	LINC00667	1	1	2
Brain_Amygdala	CoCluster 167	S_447	Other disorders of arteries and arterioles	ENSG00000146574.11	CCZ1B	1	1	2
Brain_Amygdala	CoCluster 168	S_451.2	Phlebitis and thrombophlebitis of lower extremities	ENSG00000076662.5	ICAM3	1	1	2
Brain_Amygdala	CoCluster 169	S_454,S_454.1	Varicose veins | Varicose veins of lower extremity	ENSG00000213077.5,ENSG00000233327.6,ENSG00000273018.1,ENSG00000154874.10	CCDC144B | FAM106A | USP32P2 | CTD-2303H24.2	2	4	6
Brain_Amygdala	CoCluster 170	S_473.4	Voice disturbance	ENSG00000243317.3,ENSG00000220563.1	PKMP3 | C7orf73	1	2	3
Brain_Amygdala	CoCluster 171	S_478	Throat pain	ENSG00000120675.4,ENSG00000171863.8	DNAJC15 | RPS7	1	2	3
Brain_Amygdala	CoCluster 172	S_481,S_512.2,S_573.7,S_819	Influenza | Painful respiration | Abnormal results of function study of liver | Skull and face fracture and other intercranial injury	ENSG00000099956.13,ENSG00000099984.6,ENSG00000133433.6,ENSG00000184674.8,ENSG00000218537.1,ENSG00000224676.1,ENSG00000225282.1,ENSG00000235231.3,ENSG00000258515.1,ENSG00000273295.1,ENSG00000078269.9,ENSG00000272955.1	SYNJ2 | SMARCB1 | GSTT2 | GSTT2B | GSTT1 | AP000350.4 | AP000351.8 | AP000350.6 | AP000351.10 | RP11-203M5.7 | KB-226F1.1 | AP000350.5	4	12	16
Brain_Amygdala	CoCluster 173	N_2986,N_6138_1,N_6159_100,N_20016,S_471,S_495,S_941	Fluid intelligence score | Started insulin within one year diagnosis of diabetes | Qualifications: College or University degree | Pain type(s) experienced in last month: None of the above | Nasal polyps | Asthma | Adverse reaction to serum or vaccine	ENSG00000139531.8,ENSG00000197728.5,ENSG00000135423.8,ENSG00000139547.6,ENSG00000139908.10,ENSG00000269958.1,ENSG00000171219.8,ENSG00000214106.3,ENSG00000225206.4,ENSG00000204581.2	GLS2 | SUOX | RDH16 | TSSK4 | CDC42BPG | RPS26 | AC096670.3 | PAXIP1-AS2 | MIR137HG | RP11-73M18.8	7	10	17
Brain_Amygdala	CoCluster 174	S_495.2	Asthma with exacerbation	ENSG00000235381.1	RP11-477D19.2	1	1	2
Brain_Amygdala	CoCluster 175	S_503	Pulmonary congestion and hypostasis	ENSG00000132749.6	MTL5	1	1	2
Brain_Amygdala	CoCluster 176	S_504	Other alveolar and parietoalveolar pneumonopathy	ENSG00000272057.1	CTB-40H15.4	1	1	2
Brain_Amygdala	CoCluster 177	S_512.1	Wheezing	ENSG00000230715.2,ENSG00000243302.3,ENSG00000243679.1	RP11-274B21.4 | RP11-274B21.2 | RP11-274B21.3	1	3	4
Brain_Amygdala	CoCluster 178	S_514	Abnormal findings examination of lungs	ENSG00000128923.6	FAM63B	1	1	2
Brain_Amygdala	CoCluster 179	S_519.2	Respiratory complications	ENSG00000233821.1	ENOX1-AS1	1	1	2
Brain_Amygdala	CoCluster 180	S_519.9	Symptoms involving respiratory system and other chest symptoms	ENSG00000186301.7	MST1P2	1	1	2
Brain_Amygdala	CoCluster 181	S_528.5	Diseases of lips	ENSG00000223768.1	LINC00205	1	1	2
Brain_Amygdala	CoCluster 182	S_359,S_530,S_530.1	Muscular dystrophies and other myopathies | Diseases of esophagus | Esophagitis GERD and related diseases	ENSG00000138115.9,ENSG00000167815.7,ENSG00000204152.6,ENSG00000268802.1,ENSG00000188033.5,ENSG00000268945.1	CYP2C8 | PRDX2 | ZNF490 | TIMM23B | CTD-2587H19.1 | CTD-2192J16.26	3	6	9
Brain_Amygdala	CoCluster 183	S_530.3	Stricture and stenosis of esophagus	ENSG00000139133.2,ENSG00000258794.3	ALG10 | RP11-313F23.5	1	2	3
Brain_Amygdala	CoCluster 184	N_3064,S_531.1	Peak expiratory flow (PEF) | Hemorrhage from gastrointestinal ulcer	ENSG00000267769.1,ENSG00000148655.10,ENSG00000167670.11,ENSG00000170791.13,ENSG00000270074.1,ENSG00000167671.7	C10orf11 | CHAF1A | UBXN6 | CHCHD7 | CTB-50L17.9 | RP11-351I21.11	2	6	8
Brain_Amygdala	CoCluster 185	N_G56,N_K40,S_550,S_550.1,S_550.2,S_550.5	Diagnoses - main ICD10: G56 Mononeuropathies of upper limb | Diagnoses - main ICD10: K40 Inguinal hernia | Abdominal hernia | Inguinal hernia | Diaphragmatic hernia | Ventral hernia	ENSG00000115380.14,ENSG00000049449.4,ENSG00000235109.3	RCN1 | EFEMP1 | ZSCAN31	6	3	9
Brain_Amygdala	CoCluster 186	S_555.21	Ulcerative colitis (chronic)	ENSG00000168234.8	TTC39C	1	1	2
Brain_Amygdala	CoCluster 187	S_560.1	Paralytic ileus	ENSG00000124222.17	STX16	1	1	2
Brain_Amygdala	CoCluster 188	S_560.2	Impaction of intestine	ENSG00000146242.5	TPBG	1	1	2
Brain_Amygdala	CoCluster 189	S_562,S_562.1	Diverticulosis and diverticulitis | Diverticulosis	ENSG00000267368.1	UPK3BL	2	1	3
Brain_Amygdala	CoCluster 190	S_563	Constipation	ENSG00000205853.6,ENSG00000205856.3,ENSG00000241954.1,ENSG00000272689.1	RFPL3S | C22orf42 | RP1-149A16.17 | RP4-539M6.21	1	4	5
Brain_Amygdala	CoCluster 191	S_564.1	Irritable Bowel Syndrome	ENSG00000272360.1	RP11-359I18.5	1	1	2
Brain_Amygdala	CoCluster 192	S_571.6	Primary biliary cirrhosis	ENSG00000261428.1	RP11-16P6.1	1	1	2
Brain_Amygdala	CoCluster 193	S_574.12	Cholelithiasis with other cholecystitis	ENSG00000154328.11,ENSG00000270154.1	NEIL2 | RP11-419I17.1	1	2	3
Brain_Amygdala	CoCluster 194	S_575.1	Cholangitis	ENSG00000168883.15,ENSG00000246575.2	USP39 | AC093162.5	1	2	3
Brain_Amygdala	CoCluster 195	S_575.2	Obstruction of bile duct	ENSG00000177406.4	RP11-218M22.1	1	1	2
Brain_Amygdala	CoCluster 196	S_575.8	Other disorders of biliary tract	ENSG00000149305.2	HTR3B	1	1	2
Brain_Amygdala	CoCluster 197	N_20002_1381,N_22133,N_20002_1309,N_20003_1140870390,S_367.9,S_580,S_695.7,S_743,S_743.1,S_743.11	Non-cancer illness code, self-reported: osteoporosis | Non-cancer illness code, self-reported: systemic lupus erythematosis/sle | Treatment/medication code: ferrous sulphate | Doctor diagnosed sarcoidosis | Blindness and low vision | Nephritis; nephrosis; renal sclerosis | Prurigo and Lichen | Osteoporosis osteopenia and pathological fracture | Osteoporosis | Osteoporosis NOS	ENSG00000244731.3,ENSG00000138642.10,ENSG00000204428.8	HERC6 | LY6G5C | C4A	10	3	13
Brain_Amygdala	CoCluster 198	S_580.3,S_580.32	Nephritis and nephropathy without mention of glomerulonephritis | Nephritis and nephropathy with pathological lesion	ENSG00000133706.13	LARS	2	1	3
Brain_Amygdala	CoCluster 199	S_585.3	Chronic renal failure [CKD]	ENSG00000168439.12	STIP1	1	1	2
Brain_Amygdala	CoCluster 200	S_593	Hematuria	ENSG00000235477.2	RP11-122G18.5	1	1	2
Brain_Amygdala	CoCluster 201	S_594,S_594.1,S_594.3	Urinary calculus | Calculus of kidney | Calculus of ureter	ENSG00000128266.7	GNAZ	3	1	4
Brain_Amygdala	CoCluster 202	S_596	Other disorders of bladder	ENSG00000227165.3	WDR11-AS1	1	1	2
Brain_Amygdala	CoCluster 203	S_596.1	Bladder neck obstruction	ENSG00000120008.11,ENSG00000166136.11	WDR11 | NDUFB8	1	2	3
Brain_Amygdala	CoCluster 204	S_695.8	Other specified erythematous conditions	ENSG00000082438.11	COBLL1	1	1	2
Brain_Amygdala	CoCluster 205	S_704,S_706,S_706.2	Diseases of hair and hair follicles | Diseases of sebaceous glands | Sebaceous cyst	ENSG00000119718.6	EIF2B2	3	1	4
Brain_Amygdala	CoCluster 206	S_709	Diffuse diseases of connective tissue	ENSG00000137757.6,ENSG00000269038.1	CASP5 | AP001462.6	1	2	3
Brain_Amygdala	CoCluster 207	S_715	Other inflammatory spondylopathies	ENSG00000165572.6,ENSG00000172766.14	KBTBD6 | NAA16	1	2	3
Brain_Amygdala	CoCluster 208	S_715.2	Ankylosing spondylitis	ENSG00000254912.2	RP11-632K20.2	1	1	2
Brain_Amygdala	CoCluster 209	S_716.1	Unspecified polyarthropathy or polyarthritis	ENSG00000063854.8	HAGH	1	1	2
Brain_Amygdala	CoCluster 210	S_720	Spinal stenosis	ENSG00000170464.5	DNAJC18	1	1	2
Brain_Amygdala	CoCluster 211	S_721.8	Other allied disorders of spine	ENSG00000136261.10	BZW2	1	1	2
Brain_Amygdala	CoCluster 212	S_726.2	Synoviopathy	ENSG00000260176.1,ENSG00000260565.2,ENSG00000261613.2,ENSG00000269937.1	CTD-3126B10.4 | ERVK13-1 | RP11-20I23.13 | RP11-20I23.8	1	4	5
Brain_Amygdala	CoCluster 213	S_727.6	Rupture of tendon nontraumatic	ENSG00000257815.1	RP11-611E13.2	1	1	2
Brain_Amygdala	CoCluster 214	S_728.2	Laxity of ligament or hypermobility syndrome	ENSG00000237248.3	LINC00987	1	1	2
Brain_Amygdala	CoCluster 215	S_731,S_731.1	Osteitis deformans and osteopathies associated with other disorders classified elsewhere | Osteitis deformans [Paget's disease of bone]	ENSG00000204792.2	AC104135.3	2	1	3
Brain_Amygdala	CoCluster 216	S_732	Osteochondropathies	ENSG00000213433.5,ENSG00000253921.1	RP11-54C4.1 | CTB-113P19.3	1	2	3
Brain_Amygdala	CoCluster 217	S_735.21	Hammer toe (acquired)	ENSG00000126790.7	L3HYPDH	1	1	2
Brain_Amygdala	CoCluster 218	S_738	Other acquired musculoskeletal deformity	ENSG00000272668.1	RP11-190A12.8	1	1	2
Brain_Amygdala	CoCluster 219	S_743.13	Other specified osteoporosis	ENSG00000261643.1	RP11-529E10.6	1	1	2
Brain_Amygdala	CoCluster 220	S_747.13	Congenital anomalies of great vessels	ENSG00000243069.3	ARHGEF26-AS1	1	1	2
Brain_Amygdala	CoCluster 221	S_750.2	Lower gastrointestinal congenital anomalies	ENSG00000154645.9	CHODL	1	1	2
Brain_Amygdala	CoCluster 222	S_751.22	Other specified congenital anomalies of kidney	ENSG00000119471.10	HSDL2	1	1	2
Brain_Amygdala	CoCluster 223	N_20153,S_752	Forced expiratory volume in 1-second (FEV1), predicted | Nervous system congenital anomalies	ENSG00000167965.13,ENSG00000182685.3,ENSG00000148384.11,ENSG00000151632.12,ENSG00000224546.2	INPP5E | AKR1C2 | MLST8 | BRICD5 | EIF4BP3	2	5	7
Brain_Amygdala	CoCluster 224	S_761	Cervicalgia	ENSG00000125850.6	OVOL2	1	1	2
Brain_Amygdala	CoCluster 225	S_782	Symptoms involving skin and other integumentary tissue	ENSG00000089327.10,ENSG00000089351.10	FXYD5 | GRAMD1A	1	2	3
Brain_Amygdala	CoCluster 226	S_801,S_801.1	Fracture of ankle and foot | Fracture of foot	ENSG00000245694.4	CRNDE	2	1	3
Brain_Amygdala	CoCluster 227	S_803.1	Fracture of humerus	ENSG00000273199.1	AP000692.10	1	1	2
Brain_Amygdala	CoCluster 228	S_817	Concussion	ENSG00000172728.11,ENSG00000231381.2,ENSG00000272338.1	FUT10 | RNF2P1 | RP11-722E23.2	1	3	4
Brain_Amygdala	CoCluster 229	S_840	Sprains and strains	ENSG00000166435.11,ENSG00000241170.2	XRRA1 | RP11-147I3.1	1	2	3
Brain_Amygdala	CoCluster 230	S_938.2	Chronic dermatitis due to solar radiation	ENSG00000260552.1	RP11-49I11.1	1	1	2
Brain_Amygdala	CoCluster 231	S_939	Atopic/contact dermatitis due to other or unspecified	ENSG00000158747.9	NBL1	1	1	2
Brain_Amygdala	CoCluster 232	S_947	Urticaria	ENSG00000211574.1	MIR770	1	1	2
Brain_Amygdala	CoCluster 233	S_967	Adverse effects of sedatives or other central nervous system depressants and anesthetics	ENSG00000213066.7	FGFR1OP	1	1	2
Brain_Anterior_cingulate_cortex_BA24	CoCluster 1	N_20002_1462	Non-cancer illness code, self-reported: crohns disease	ENSG00000248610.1	HSPA8P4	1	1	2
Brain_Anterior_cingulate_cortex_BA24	CoCluster 2	N_20002_1477,N_20002_1453,S_696,S_696.4,S_696.41	Non-cancer illness code, self-reported: psoriasis | Non-cancer illness code, self-reported: psoriatic arthropathy | Psoriasis and related disorders | Psoriasis | Psoriasis vulgaris	ENSG00000255389.1	C6orf3	5	1	6
Brain_Anterior_cingulate_cortex_BA24	CoCluster 3	N_20003_1140874866,N_K90,N_20003_1140870390,N_20107_3,N_30530,S_280,S_280.1,S_285,S_334,S_351,S_809	Treatment/medication code: ferrous sulphate | Treatment/medication code: carbimazole | Illnesses of father: Lung cancer | Sodium in urine | Diagnoses - main ICD10: K90 Intestinal malabsorption | Iron deficiency anemias | Iron deficiency anemias unspecified or not due to blood loss | Other anemias | Degenerative disease of the spinal cord | Other peripheral nerve disorders | Fracture of unspecifie…	ENSG00000204338.4,ENSG00000244731.3,ENSG00000204540.6,ENSG00000270112.2,ENSG00000122912.10,ENSG00000138346.10	SLC25A16 | DNA2 | CYP21A1P | PSORS1C1 | C4A | RP11-742D12.2	11	6	17
Brain_Anterior_cingulate_cortex_BA24	CoCluster 4	N_20003_1140909702,N_6148_6	Treatment/medication code: sulfasalazine | Eye problems/disorders: Other serious eye condition	ENSG00000204544.5	MUC21	2	1	3
Brain_Anterior_cingulate_cortex_BA24	CoCluster 5	N_1210	Snoring	ENSG00000237560.1	AC004562.1	1	1	2
Brain_Anterior_cingulate_cortex_BA24	CoCluster 6	N_1618,N_6179_100	Alcohol usually taken with meals | Mineral and other dietary supplements: None of the above	ENSG00000014824.9	SLC30A9	2	1	3
Brain_Anterior_cingulate_cortex_BA24	CoCluster 7	N_1950	Sensitivity / hurt feelings	ENSG00000203722.3,ENSG00000242242.1,ENSG00000268592.2	RAET1G | PVRL3-AS1 | RP11-244K5.8	1	3	4
Brain_Anterior_cingulate_cortex_BA24	CoCluster 8	N_1970	Nervous feelings	ENSG00000106392.6,ENSG00000145868.12,ENSG00000204909.3	C1GALT1 | FBXO38 | SPINK9	1	3	4
Brain_Anterior_cingulate_cortex_BA24	CoCluster 9	N_1980	Worrier / anxious feelings	ENSG00000223855.1	AC147651.3	1	1	2
Brain_Anterior_cingulate_cortex_BA24	CoCluster 10	N_1990,N_20127	Tense / 'highly strung' | Neuroticism score	ENSG00000100403.10,ENSG00000008838.13	MED24 | ZC3H7B	2	2	4
Brain_Anterior_cingulate_cortex_BA24	CoCluster 11	N_20001_1002,S_174	Cancer code, self-reported: breast cancer | Breast cancer	ENSG00000223345.3	HIST2H2BA	2	1	3
Brain_Anterior_cingulate_cortex_BA24	CoCluster 12	N_20001_1003,N_C43,N_2000,N_20001_1059,N_20001_1061,N_2453,N_C44,N_134,S_172,S_172.1,S_172.11,S_195,S_195.1,S_702	Number of self-reported cancers | Worry too long after embarrassment | Cancer code, self-reported: skin cancer | Cancer code, self-reported: malignant melanoma | Cancer code, self-reported: basal cell carcinoma | Cancer diagnosed by doctor | Diagnoses - main ICD10: C43 Malignant melanoma of skin | Diagnoses - main ICD10: C44 Other malignant neoplasms of skin | Skin cancer | Melanomas of skin dx o…	ENSG00000221819.2,ENSG00000064012.17	CASP8 | C16orf3	14	2	16
Brain_Anterior_cingulate_cortex_BA24	CoCluster 13	N_20002_1162,N_K80	Non-cancer illness code, self-reported: cholelithiasis/gall stones | Diagnoses - main ICD10: K80 Cholelithiasis	ENSG00000181541.4,ENSG00000198589.6	MAB21L2 | LRBA	2	2	4
Brain_Anterior_cingulate_cortex_BA24	CoCluster 14	N_20002_1351,N_2834,N_N81	Non-cancer illness code, self-reported: uterine fibroids | Bilateral oophorectomy (both ovaries removed) | Diagnoses - main ICD10: N81 Female genital prolapse	ENSG00000075151.15	EIF4G3	3	1	4
Brain_Anterior_cingulate_cortex_BA24	CoCluster 15	N_20002_1111,N_20003_1140861998,N_20003_1140881856,N_20003_1141176832	Non-cancer illness code, self-reported: asthma | Treatment/medication code: ventolin 100micrograms inhaler | Treatment/medication code: salbutamol | Treatment/medication code: seretide 50 evohaler	ENSG00000196735.7,ENSG00000139547.6	RDH16 | HLA-DQA1	4	2	6
Brain_Anterior_cingulate_cortex_BA24	CoCluster 16	N_20003_1140909786	Treatment/medication code: beclometasone	ENSG00000229391.3	HLA-DRB6	1	1	2
Brain_Anterior_cingulate_cortex_BA24	CoCluster 17	N_20003_1140884516,N_20003_1141191044	Treatment/medication code: thyroxine product | Treatment/medication code: levothyroxine sodium	ENSG00000223401.1,ENSG00000175749.11	EIF3KP1 | RP11-211G3.2	2	2	4
Brain_Anterior_cingulate_cortex_BA24	CoCluster 18	N_2010,N_6164_4,N_2764	Suffer from 'nerves' | Age at last live birth | Types of physical activity in last 4 weeks: Light DIY (eg: pruning, watering the lawn)	ENSG00000089050.10,ENSG00000125821.7,ENSG00000179935.5,ENSG00000196502.7,ENSG00000233232.2,ENSG00000251417.1,ENSG00000270424.1	RBBP9 | DTD1 | LINC00652 | SULT1A1 | NPIPB7 | RP11-1348G14.4 | RP11-1348G14.6	3	7	10
Brain_Anterior_cingulate_cortex_BA24	CoCluster 19	N_20002_1220,N_20003_1140884600,N_20107_9,N_20110_9,N_20111_9,N_2443,S_389.4	Non-cancer illness code, self-reported: diabetes | Treatment/medication code: metformin | Illnesses of father: Diabetes | Illnesses of mother: Diabetes | Illnesses of siblings: Diabetes | Diabetes diagnosed by doctor | Tinnitus	ENSG00000226393.1,ENSG00000256164.1,ENSG00000157823.12,ENSG00000166825.9,ENSG00000255920.1	AP3S2 | ANPEP | IFNA20P | RP11-264F23.4 | RP11-264F23.3	7	5	12
Brain_Anterior_cingulate_cortex_BA24	CoCluster 20	N_20111_8	Illnesses of siblings: High blood pressure	ENSG00000103510.15	KAT8	1	1	2
Brain_Anterior_cingulate_cortex_BA24	CoCluster 21	N_1960,N_2030,S_740.11	Fed-up feelings | Guilty feelings | Osteoarthrosis localized primary	ENSG00000138686.5,ENSG00000173295.3,ENSG00000253893.2,ENSG00000164088.13,ENSG00000108960.3	MMD | BBS7 | PPM1M | FAM86B3P | FAM85B	3	5	8
Brain_Anterior_cingulate_cortex_BA24	CoCluster 22	N_2040	Risk taking	ENSG00000059691.7,ENSG00000164142.11	PET112 | FAM160A1	1	2	3
Brain_Anterior_cingulate_cortex_BA24	CoCluster 23	N_2100	Seen a psychiatrist for nerves, anxiety, tension or depression	ENSG00000162384.9,ENSG00000204256.8	C1orf123 | BRD2	1	2	3
Brain_Anterior_cingulate_cortex_BA24	CoCluster 24	N_2247_1	Hearing difficulty/problems: Yes	ENSG00000164695.4,ENSG00000169398.15,ENSG00000173210.15	CHMP4C | PTK2 | ABLIM3	1	3	4
Brain_Anterior_cingulate_cortex_BA24	CoCluster 25	N_2257	Hearing difficulty/problems with background noise	ENSG00000069275.12,ENSG00000117280.8	NUCKS1 | RAB7L1	1	2	3
Brain_Anterior_cingulate_cortex_BA24	CoCluster 26	N_2316,S_442.11	Wheeze or whistling in the chest in last year | Abdominal aortic aneurysm	ENSG00000233016.2	SNHG7	2	1	3
Brain_Anterior_cingulate_cortex_BA24	CoCluster 27	N_2395_2,N_2395_3,N_2395_4	Hair/balding pattern: Pattern 2 | Hair/balding pattern: Pattern 3 | Hair/balding pattern: Pattern 4	ENSG00000214401.4,ENSG00000262500.1,ENSG00000262539.1,ENSG00000197461.9,ENSG00000264070.1,ENSG00000172785.14,ENSG00000228135.1	CBWD1 | PDGFA | KANSL1-AS1 | AC073128.10 | RP11-259G18.2 | RP11-259G18.3 | DND1P1	3	7	10
Brain_Anterior_cingulate_cortex_BA24	CoCluster 28	N_2492,N_4728	Taking other prescription medications | Leg pain on walking	ENSG00000004534.10	RBM6	2	1	3
Brain_Anterior_cingulate_cortex_BA24	CoCluster 29	N_2814	Ever used hormone-replacement therapy (HRT)	ENSG00000135823.9	STX6	1	1	2
Brain_Anterior_cingulate_cortex_BA24	CoCluster 30	N_6138_100,N_6138_2,N_6164_1	Qualifications: None of the above | Qualifications: A levels/AS levels or equivalent | Types of physical activity in last 4 weeks: Walking for pleasure (not as a means of transport)	ENSG00000197165.6,ENSG00000256885.1	SULT1A2 | AP001877.1	3	2	5
Brain_Anterior_cingulate_cortex_BA24	CoCluster 31	N_6143_3	Transport type for commuting to job workplace: Public transport	ENSG00000101306.6	MYLK2	1	1	2
Brain_Anterior_cingulate_cortex_BA24	CoCluster 32	N_6147_1,S_367,S_367.1	Reason for glasses/contact lenses: For short-sightedness, i.e. only or mainly for distance viewing such as driving, cinema etc (called 'myopia') | Disorders of refraction and accommodation; blindness and low vision | Myopia	ENSG00000135437.5,ENSG00000135441.3,ENSG00000237412.2	RDH5 | BLOC1S1 | PRSS56	3	3	6
Brain_Anterior_cingulate_cortex_BA24	CoCluster 33	N_6149_6,S_411.9	Mouth/teeth dental problems: Dentures | Other acute and subacute forms of ischemic heart disease	ENSG00000124664.6,ENSG00000166562.4,ENSG00000243649.4	SPDEF | SEC11C | CFB	2	3	5
Brain_Anterior_cingulate_cortex_BA24	CoCluster 34	N_20002_1065,N_6150_100,N_6150_4,N_1070,N_1568,N_4080,S_401,S_401.1,S_426.32	Time spent watching television (TV) | Average weekly red wine intake | Non-cancer illness code, self-reported: hypertension | Systolic blood pressure, automated reading | Vascular/heart problems diagnosed by doctor: None of the above | Vascular/heart problems diagnosed by doctor: High blood pressure | Hypertension | Essential hypertension | Left bundle branch block	ENSG00000073861.2,ENSG00000136448.7,ENSG00000141569.6,ENSG00000167523.9,ENSG00000188878.12,ENSG00000262223.2,ENSG00000088305.14,ENSG00000141452.5,ENSG00000141458.8,ENSG00000270923.1,ENSG00000267868.1,ENSG00000269963.1,ENSG00000263006.2	TBX21 | DNMT3B | NMT1 | C18orf8 | NPC1 | TRIM65 | SPATA33 | FBF1 | RP11-1055B8.3 | ROCK1P1 | RP11-120K24.3 | RP11-73M18.9 | TAS2R6	9	13	22
Brain_Anterior_cingulate_cortex_BA24	CoCluster 35	N_6152_100	Blood clot, DVT, bronchitis, emphysema, asthma, rhinitis, eczema, allergy diagnosed by doctor: None of the above	ENSG00000181135.11	ZNF707	1	1	2
Brain_Anterior_cingulate_cortex_BA24	CoCluster 36	N_6152_9	Blood clot, DVT, bronchitis, emphysema, asthma, rhinitis, eczema, allergy diagnosed by doctor: Hayfever, allergic rhinitis or eczema	ENSG00000101751.6	POLI	1	1	2
Brain_Anterior_cingulate_cortex_BA24	CoCluster 37	N_6153_2	Medication for cholesterol, blood pressure, diabetes, or take exogenous hormones: Blood pressure medication	ENSG00000116489.8,ENSG00000158234.8	CAPZA1 | FAIM	1	2	3
Brain_Anterior_cingulate_cortex_BA24	CoCluster 38	N_6155_7,S_151	Vitamin and mineral supplements: Multivitamins +/- minerals | Cancer of stomach	ENSG00000165476.8	REEP3	2	1	3
Brain_Anterior_cingulate_cortex_BA24	CoCluster 39	N_6158_1	Why reduced smoking: Illness or ill health	ENSG00000259954.1	IL21R-AS1	1	1	2
Brain_Anterior_cingulate_cortex_BA24	CoCluster 40	N_6159_4	Pain type(s) experienced in last month: Back pain	ENSG00000111639.3	MRPL51	1	1	2
Brain_Anterior_cingulate_cortex_BA24	CoCluster 41	N_6162_2	Types of transport used (excluding work): Walk	ENSG00000036257.8	CUL3	1	1	2
Brain_Anterior_cingulate_cortex_BA24	CoCluster 42	N_6177_100,N_6177_2	Medication for cholesterol, blood pressure or diabetes: None of the above | Medication for cholesterol, blood pressure or diabetes: Blood pressure medication	ENSG00000159640.10	ACE	2	1	3
Brain_Anterior_cingulate_cortex_BA24	CoCluster 43	N_D12,S_153.3,S_159	Diagnoses - main ICD10: D12 Benign neoplasm of colon, rectum, anus and anal canal | Malignant neoplasm of rectum rectosigmoid junction and anus | Malignant neoplasm of other and ill-defined sites within the digestive organs and peritoneum	ENSG00000259721.1	RP11-758N13.1	3	1	4
Brain_Anterior_cingulate_cortex_BA24	CoCluster 44	N_G56,N_K40,S_550.5	Diagnoses - main ICD10: G56 Mononeuropathies of upper limb | Diagnoses - main ICD10: K40 Inguinal hernia | Ventral hernia	ENSG00000115380.14,ENSG00000115310.13	RTN4 | EFEMP1	3	2	5
Brain_Anterior_cingulate_cortex_BA24	CoCluster 45	N_1080	Time spent using computer	ENSG00000121297.6,ENSG00000157782.5,ENSG00000256008.1,ENSG00000267636.1	TSHZ3 | CABP1 | RP11-728G15.1 | AC008992.1	1	4	5
Brain_Anterior_cingulate_cortex_BA24	CoCluster 46	N_1160	Sleep duration	ENSG00000133985.2,ENSG00000151746.9,ENSG00000166147.9,ENSG00000213862.4,ENSG00000259705.1,ENSG00000271912.1	TTC9 | BICD1 | FBN1 | CTD-2270N23.1 | RP11-227D13.1 | RP11-661A12.14	1	6	7
Brain_Anterior_cingulate_cortex_BA24	CoCluster 47	N_1170	Getting up in morning	ENSG00000100429.13,ENSG00000188130.9,ENSG00000247828.3	HDAC10 | MAPK12 | TMEM161B-AS1	1	3	4
Brain_Anterior_cingulate_cortex_BA24	CoCluster 48	N_1180	Morning/evening person (chronotype)	ENSG00000134443.5,ENSG00000205659.6	GRP | LIN52	1	2	3
Brain_Anterior_cingulate_cortex_BA24	CoCluster 49	N_1190	Nap during day	ENSG00000184110.10,ENSG00000145194.13,ENSG00000149485.12,ENSG00000253321.1	ECE2 | FADS1 | EIF3C | RP11-61G23.2	1	4	5
Brain_Anterior_cingulate_cortex_BA24	CoCluster 50	N_1200	Sleeplessness / insomnia	ENSG00000271824.1	AC009014.3	1	1	2
Brain_Anterior_cingulate_cortex_BA24	CoCluster 51	N_1239,N_4196	Current tobacco smoking | Pulse wave peak to peak time	ENSG00000238057.4	ZEB2-AS1	2	1	3
Brain_Anterior_cingulate_cortex_BA24	CoCluster 52	N_20160,N_1249	Past tobacco smoking | Ever smoked	ENSG00000167720.8,ENSG00000241472.2,ENSG00000269949.1	SRR | PTPRG-AS1 | RP11-738E22.3	2	3	5
Brain_Anterior_cingulate_cortex_BA24	CoCluster 53	N_135	Number of self-reported non-cancer illnesses	ENSG00000172260.9,ENSG00000238078.1	NEGR1 | RP11-295M18.2	1	2	3
Brain_Anterior_cingulate_cortex_BA24	CoCluster 54	N_20022	Birth weight	ENSG00000204604.5	ZNF468	1	1	2
Brain_Anterior_cingulate_cortex_BA24	CoCluster 55	N_20150	Forced expiratory volume in 1-second (FEV1), Best measure	ENSG00000175691.8,ENSG00000186715.6	ZNF77 | MST1L	1	2	3
Brain_Anterior_cingulate_cortex_BA24	CoCluster 56	N_20153	Forced expiratory volume in 1-second (FEV1), predicted	ENSG00000010803.12,ENSG00000143409.11,ENSG00000198860.7	SCMH1 | FAM63A | TSEN15	1	3	4
Brain_Anterior_cingulate_cortex_BA24	CoCluster 57	N_20154	Forced expiratory volume in 1-second (FEV1), predicted percentage	ENSG00000198857.3	HSD3BP5	1	1	2
Brain_Anterior_cingulate_cortex_BA24	CoCluster 58	N_20161,N_20162	Pack years of smoking PREVIEW ONLY | Pack years adult smoking as proportion of life span exposed to smoking PREVIEW ONLY	ENSG00000184616.7	AC004166.6	2	1	3
Brain_Anterior_cingulate_cortex_BA24	CoCluster 59	N_1920,N_1940,N_23106,N_23109,N_23110,N_78,N_904,S_681	Mood swings | Irritability | Impedance of whole body | Impedance of arm (right) | Impedance of arm (left) | Heel bone mineral density (BMD) T-score, automated | Number of days/week of vigorous physical activity 10+ minutes | Superficial cellulitis and abscess	ENSG00000249889.1,ENSG00000270154.1,ENSG00000175164.9,ENSG00000189266.7,ENSG00000204775.4,ENSG00000255142.1,ENSG00000123297.12,ENSG00000123427.11,ENSG00000151376.12,ENSG00000106348.12	IMPDH1 | TSFM | METTL21B | ME3 | ABO | PNRC2 | KM-PA-2 | ALG1L11P | AP006621.6 | RP11-419I17.1	8	10	18
Brain_Anterior_cingulate_cortex_BA24	CoCluster 60	N_1687,N_20023,N_21001,N_21002,N_23099,N_23100,N_23111,N_23112,N_23115,N_23116,N_23119,N_23120,N_23123,N_23124,N_23127,N_23128,N_4079,N_48,N_49,S_411.3,S_411.8,S_716.2	Comparative body size at age 10 | Mean time to correctly identify matches | Body mass index (BMI) | Weight | Body fat percentage | Whole body fat mass | Leg fat percentage (right) | Leg fat mass (right) | Leg fat percentage (left) | Leg fat mass (left) | Arm fat percentage (right) | Arm fat mass (right) | Arm fat percentage (left) | Arm fat mass (left) | Trunk fat percentage | Trunk fat mass | Di…	ENSG00000127957.12,ENSG00000205583.9,ENSG00000115486.7,ENSG00000162877.8,ENSG00000166167.13,ENSG00000176681.10,ENSG00000189339.7,ENSG00000227775.3,ENSG00000128052.8,ENSG00000228696.4,ENSG00000260075.1,ENSG00000020922.8,ENSG00000023516.7,ENSG00000101104.8,ENSG00000101246.15,ENSG00000160695.10,ENSG00000219435.3,ENSG00000250377.1,ENSG00000256269.2,ENSG00000262185.1,ENSG00000265780.1,ENSG00000270820.…	MRE11A | AKAP11 | PABPC1L | ARFRP1 | GGCX | PMS2P3 | KDR | CD68 | ZNF317 | PRPF4 | BMPR1B | ABCA8 | TTC12 | VPS11 | PM20D1 | BTRC | FEZ2 | LRRC37A | C2orf73 | TMEM86B | OR7D2 | SLC35E2B | STAG3L1 | AC084018.1 | LBH | TEX40 | RP1-283E3.4 | ARL17B | CTC-467M3.3 | RP11-10A7.1 | HMBS | NSFP1 | RP11-375I20.6 | RP11-462G12.1 | RP11-1055B8.6 | RP11-449L23.3 | RP11-355B11.2 | RP11-110I1.14 | RP11-347I19.8	22	39	61
Brain_Anterior_cingulate_cortex_BA24	CoCluster 61	N_I83,N_L03,N_1697,N_20015,N_20151,N_23101,N_23102,N_23105,N_23107,N_23108,N_23113,N_23114,N_23117,N_23118,N_23121,N_23122,N_23125,N_23126,N_23129,N_23130,N_3062,N_50,S_681.3,S_681.5,S_681.6	Comparative height size at age 10 | Sitting height | Forced vital capacity (FVC), Best measure | Whole body fat-free mass | Whole body water mass | Basal metabolic rate | Impedance of leg (right) | Impedance of leg (left) | Leg fat-free mass (right) | Leg predicted mass (right) | Leg fat-free mass (left) | Leg predicted mass (left) | Arm fat-free mass (right) | Arm predicted mass (right) | Arm fa…	ENSG00000135213.8,ENSG00000115946.3,ENSG00000245937.3,ENSG00000116883.8,ENSG00000231768.1,ENSG00000272572.1,ENSG00000119147.5,ENSG00000151632.12,ENSG00000163634.7,ENSG00000257800.1,ENSG00000105509.6,ENSG00000170802.11,ENSG00000179979.7,ENSG00000149084.7,ENSG00000109534.12,ENSG00000146733.9,ENSG00000185290.3,ENSG00000226278.1,ENSG00000101158.8,ENSG00000196335.8,ENSG00000156304.10,ENSG00000172817.3…	SLC45A4 | NELFCD | HAS1 | GAR1 | PNO1 | RP11-268J15.5 | C2orf40 | POM121C | PSPH | HSD17B12 | AKR1C2 | N6AMT1 | SCAF4 | THOC7 | FOXN2 | CYP7B1 | CRIPAK | FAM83H | NUPR1L | ZNF501 | STK31 | ZNF502 | PSPHP1 | LINC00310 | RP5-855F14.1 | RP11-572M11.4 | CTC-228N24.3 | RP11-159F24.6 | FNBP1P1 | RP11-179B2.2	25	30	55
Brain_Anterior_cingulate_cortex_BA24	CoCluster 62	N_2375,N_2385	Relative age of first facial hair | Relative age voice broke	ENSG00000236753.1,ENSG00000196275.9,ENSG00000259248.1	GTF2IRD2 | MKLN1-AS2 | USP3-AS1	2	3	5
Brain_Anterior_cingulate_cortex_BA24	CoCluster 63	N_1558,N_2714	Alcohol intake frequency. | Age when periods started (menarche)	ENSG00000160828.13,ENSG00000271904.1,ENSG00000172500.8	STAG3L2 | FIBP | CTC-498M16.4	2	3	5
Brain_Anterior_cingulate_cortex_BA24	CoCluster 64	N_2926	Number of unsuccessful stop-smoking attempts	ENSG00000264290.1	RP11-68I3.4	1	1	2
Brain_Anterior_cingulate_cortex_BA24	CoCluster 65	N_30510,N_4106	Creatinine (enzymatic) in urine | Heel bone mineral density (BMD) T-score, automated (left)	ENSG00000204622.6,ENSG00000122378.9	FAM213A | HLA-J	2	2	4
Brain_Anterior_cingulate_cortex_BA24	CoCluster 66	N_3064,S_531.1	Peak expiratory flow (PEF) | Hemorrhage from gastrointestinal ulcer	ENSG00000124783.8,ENSG00000167670.11,ENSG00000267980.1,ENSG00000167671.7,ENSG00000267769.1	SSR1 | CHAF1A | UBXN6 | CTB-50L17.9 | AC007292.6	2	5	7
Brain_Anterior_cingulate_cortex_BA24	CoCluster 67	N_3710	Length of menstrual cycle	ENSG00000135917.9	SLC19A3	1	1	2
Brain_Anterior_cingulate_cortex_BA24	CoCluster 68	N_399	Number of incorrect matches in round	ENSG00000051596.5,ENSG00000163431.11,ENSG00000198892.6,ENSG00000231043.2	THOC3 | LMOD1 | SHISA4 | AC007238.1	1	4	5
Brain_Anterior_cingulate_cortex_BA24	CoCluster 69	N_47	Hand grip strength (right)	ENSG00000163933.5,ENSG00000242142.1	RFT1 | SERBP1P3	1	2	3
Brain_Anterior_cingulate_cortex_BA24	CoCluster 70	N_4814	Tinnitus severity/nuisance	ENSG00000260992.1	DOCK9-AS2	1	1	2
Brain_Anterior_cingulate_cortex_BA24	CoCluster 71	N_5507	Leg pain on walking : action taken	ENSG00000138100.9	TRIM54	1	1	2
Brain_Anterior_cingulate_cortex_BA24	CoCluster 72	N_806,N_816	Job involves mainly walking or standing | Job involves heavy manual or physical work	ENSG00000259387.2,ENSG00000259785.1,ENSG00000047346.8,ENSG00000155530.2,ENSG00000198547.4	FAM214A | LRGUK | C20orf203 | RP13-98N21.2 | RP13-98N21.3	2	5	7
Brain_Anterior_cingulate_cortex_BA24	CoCluster 73	N_884	Number of days/week of moderate physical activity 10+ minutes	ENSG00000162971.6	TYW5	1	1	2
Brain_Anterior_cingulate_cortex_BA24	CoCluster 74	N_924	Usual walking pace	ENSG00000085514.11,ENSG00000121716.14,ENSG00000178809.7,ENSG00000242294.2	PILRA | PILRB | TRIM73 | STAG3L5P	1	4	5
Brain_Anterior_cingulate_cortex_BA24	CoCluster 75	N_943	Frequency of stair climbing in last 4 weeks	ENSG00000197062.7,ENSG00000216901.1,ENSG00000218016.2,ENSG00000224997.1	RP5-874C20.3 | AL022393.7 | ZNF192P2 | AL049840.1	1	4	5
Brain_Anterior_cingulate_cortex_BA24	CoCluster 76	N_971	Frequency of walking for pleasure in last 4 weeks	ENSG00000159210.5	SNF8	1	1	2
Brain_Anterior_cingulate_cortex_BA24	CoCluster 77	S_008.52	Intestinal infection due to C. difficile	ENSG00000160339.11	FCN2	1	1	2
Brain_Anterior_cingulate_cortex_BA24	CoCluster 78	S_1013	Asphyxia and hypoxemia	ENSG00000267594.5,ENSG00000268673.3	CYP4F24P | LLNLR-249E10.1	1	2	3
Brain_Anterior_cingulate_cortex_BA24	CoCluster 79	S_110	Dermatophytosis / Dermatomycosis	ENSG00000180316.7	PNPLA1	1	1	2
Brain_Anterior_cingulate_cortex_BA24	CoCluster 80	S_110.1	Dermatophytosis	ENSG00000169752.12,ENSG00000260685.1	NRG4 | RP11-326L17.1	1	2	3
Brain_Anterior_cingulate_cortex_BA24	CoCluster 81	S_112,S_782,S_782.3	Candidiasis | Symptoms involving skin and other integumentary tissue | Edema	ENSG00000237862.1,ENSG00000243902.2	RP1-63G5.7 | RP1-63G5.5	3	2	5
Brain_Anterior_cingulate_cortex_BA24	CoCluster 82	S_117	Mycoses	ENSG00000260302.1,ENSG00000267199.1	RP11-973H7.1 | RP11-861E21.2	1	2	3
Brain_Anterior_cingulate_cortex_BA24	CoCluster 83	S_150	Cancer of esophagus	ENSG00000264469.1	RP11-173M1.8	1	1	2
Brain_Anterior_cingulate_cortex_BA24	CoCluster 84	S_155	Cancer of liver and intrahepatic bile duct	ENSG00000080166.11	DCT	1	1	2
Brain_Anterior_cingulate_cortex_BA24	CoCluster 85	S_157	Pancreatic cancer	ENSG00000132832.5	RP11-445H22.3	1	1	2
Brain_Anterior_cingulate_cortex_BA24	CoCluster 86	S_158	Neoplasm of unspecified nature of digestive system	ENSG00000173531.11	MST1	1	1	2
Brain_Anterior_cingulate_cortex_BA24	CoCluster 87	S_198	Secondary malignant neoplasm	ENSG00000125818.13	PSMF1	1	1	2
Brain_Anterior_cingulate_cortex_BA24	CoCluster 88	S_201	Hodgkin's disease	ENSG00000111664.6,ENSG00000111665.7	GNB3 | CDCA3	1	2	3
Brain_Anterior_cingulate_cortex_BA24	CoCluster 89	S_204,S_334.2	Leukemia | Anterior horn cell disease	ENSG00000107959.11,ENSG00000155085.11,ENSG00000223537.2	PITRM1 | AK9 | RP5-919F19.5	2	3	5
Brain_Anterior_cingulate_cortex_BA24	CoCluster 90	S_204.1,S_204.12,S_495.2,S_743.11	Lymphoid leukemia | Lymphoid leukemia chronic | Asthma with exacerbation | Osteoporosis NOS	ENSG00000179344.12,ENSG00000223534.1,ENSG00000026103.15,ENSG00000082684.10,ENSG00000271967.1,ENSG00000235381.1,ENSG00000204428.8	FAS | SEMA5B | HLA-DQB1 | LY6G5C | HLA-DQB1-AS1 | RP11-477D19.2 | RP11-134K13.4	4	7	11
Brain_Anterior_cingulate_cortex_BA24	CoCluster 91	S_208,S_216	Benign neoplasm of colon | Benign neoplasm of skin	ENSG00000085274.11,ENSG00000144857.10	MYNN | BOC	2	2	4
Brain_Anterior_cingulate_cortex_BA24	CoCluster 92	S_214.1	Lipoma of skin and subcutaneous tissue	ENSG00000176022.3,ENSG00000260179.1	B3GALT6 | RP5-902P8.12	1	2	3
Brain_Anterior_cingulate_cortex_BA24	CoCluster 93	S_225	Benign neoplasm of brain and other parts of nervous system	ENSG00000177683.9	THAP5	1	1	2
Brain_Anterior_cingulate_cortex_BA24	CoCluster 94	S_227.2	Benign neoplasm of parathyroid gland	ENSG00000185721.7	DRG1	1	1	2
Brain_Anterior_cingulate_cortex_BA24	CoCluster 95	S_241	Nontoxic nodular goiter	ENSG00000104043.10	ATP8B4	1	1	2
Brain_Anterior_cingulate_cortex_BA24	CoCluster 96	N_20002_1226,N_6138_1,N_6159_100,N_20016,S_244,S_244.4,S_471,S_495	Non-cancer illness code, self-reported: hypothyroidism/myxoedema | Fluid intelligence score | Qualifications: College or University degree | Pain type(s) experienced in last month: None of the above | Hypothyroidism | Hypothyroidism NOS | Nasal polyps | Asthma	ENSG00000263244.1,ENSG00000125246.11,ENSG00000139531.8,ENSG00000197728.5,ENSG00000122515.10,ENSG00000214106.3,ENSG00000225206.4,ENSG00000110315.2,ENSG00000259205.2,ENSG00000270127.1	RNF141 | ZMIZ2 | CLYBL | SUOX | RPS26 | PAXIP1-AS2 | MIR137HG | PRKXP1 | RP11-473I1.10 | RP11-526I2.5	8	10	18
Brain_Anterior_cingulate_cortex_BA24	CoCluster 97	S_250,S_250.2,S_550.2	Diabetes mellitus | Type 2 diabetes | Diaphragmatic hernia	ENSG00000130584.6,ENSG00000148408.8,ENSG00000167371.12,ENSG00000264281.2,ENSG00000271122.1	ZBTB46 | CACNA1B | PRRT2 | CTD-2031P19.4 | RP11-379H18.1	3	5	8
Brain_Anterior_cingulate_cortex_BA24	CoCluster 98	S_250.41	Impaired fasting glucose	ENSG00000188385.7	JAKMIP3	1	1	2
Brain_Anterior_cingulate_cortex_BA24	CoCluster 99	S_250.42	Other abnormal glucose	ENSG00000112078.9	KCTD20	1	1	2
Brain_Anterior_cingulate_cortex_BA24	CoCluster 100	S_250.7,S_574.11	Diabetic retinopathy | Cholelithiasis with acute cholecystitis	ENSG00000184385.2,ENSG00000197047.1	C21orf128 | Z73979.1	2	2	4
Brain_Anterior_cingulate_cortex_BA24	CoCluster 101	S_251,S_251.1	Other disorders of pancreatic internal secretion | Hypoglycemia	ENSG00000164898.8,ENSG00000273391.1	C7orf55 | RP11-634H22.1	2	2	4
Brain_Anterior_cingulate_cortex_BA24	CoCluster 102	S_255	Disorders of adrenal glands	ENSG00000151468.9	CCDC3	1	1	2
Brain_Anterior_cingulate_cortex_BA24	CoCluster 103	S_261.2	Vitamin B-complex deficiencies	ENSG00000116874.7	WARS2	1	1	2
Brain_Anterior_cingulate_cortex_BA24	CoCluster 104	N_20002_1466,N_20002_1473,N_20003_1140861958,N_20003_1140875408,N_20003_1141146234,N_22504,N_6153_1,N_6177_1,N_1220,N_1628,S_272,S_272.1,S_272.11,S_274,S_274.1,S_496,S_531,S_531.3,S_574.1	Daytime dozing / sleeping (narcolepsy) | Alcohol intake versus 10 years previously | Non-cancer illness code, self-reported: gout | Non-cancer illness code, self-reported: high cholesterol | Treatment/medication code: simvastatin | Treatment/medication code: allopurinol | Treatment/medication code: atorvastatin | Bring up phlegm/sputum/mucus on most days | Medication for cholesterol, blood pressu…	ENSG00000114054.9,ENSG00000163795.9,ENSG00000140830.4,ENSG00000176920.10,ENSG00000204869.4,ENSG00000257017.4,ENSG00000261701.2,ENSG00000075790.6,ENSG00000141965.3,ENSG00000164010.9	BCAP29 | PCCB | TXNL4B | FEM1A | ZNF513 | ERMAP | FUT2 | IGFL4 | HP | HPR	19	10	29
Brain_Anterior_cingulate_cortex_BA24	CoCluster 105	S_279	Disorders involving the immune mechanism	ENSG00000104205.8	SGK3	1	1	2
Brain_Anterior_cingulate_cortex_BA24	CoCluster 106	S_285.1	Acute posthemorrhagic anemia	ENSG00000126775.8,ENSG00000255284.1,ENSG00000259318.1	ATG14 | AP006621.5 | RP11-454L9.2	1	3	4
Brain_Anterior_cingulate_cortex_BA24	CoCluster 107	S_286.7	Other and unspecified coagulation defects	ENSG00000139679.11	LPAR6	1	1	2
Brain_Anterior_cingulate_cortex_BA24	CoCluster 108	S_289.4	Lymphadenitis	ENSG00000241015.2	TPM3P9	1	1	2
Brain_Anterior_cingulate_cortex_BA24	CoCluster 109	S_297	Suicidal ideation or attempt	ENSG00000095917.9	TPSD1	1	1	2
Brain_Anterior_cingulate_cortex_BA24	CoCluster 110	S_300.13	Phobia	ENSG00000131055.4,ENSG00000225490.1,ENSG00000238151.1	COX4I2 | RP4-610C12.3 | MLLT10P1	1	3	4
Brain_Anterior_cingulate_cortex_BA24	CoCluster 111	S_301	Personality disorders	ENSG00000158717.6,ENSG00000182376.2,ENSG00000224888.3,ENSG00000232224.1,ENSG00000236983.1	RNF166 | RP5-1142A6.8 | RP5-1142A6.2 | LINC00202-1 | LINC00614	1	5	6
Brain_Anterior_cingulate_cortex_BA24	CoCluster 112	S_304	Adjustment reaction	ENSG00000260711.1	RP11-747H7.3	1	1	2
Brain_Anterior_cingulate_cortex_BA24	CoCluster 113	S_315	Develomental delays and disorders	ENSG00000119913.4	TECTB	1	1	2
Brain_Anterior_cingulate_cortex_BA24	CoCluster 114	S_317.1,S_681.7	Alcoholism | Cellulitis and abscess of trunk	ENSG00000256053.3,ENSG00000270108.1,ENSG00000166166.8	TRMT61A | APOPT1 | RP11-73M18.6	2	3	5
Brain_Anterior_cingulate_cortex_BA24	CoCluster 115	S_317.11	Alcoholic liver damage	ENSG00000138400.8	MDH1B	1	1	2
Brain_Anterior_cingulate_cortex_BA24	CoCluster 116	S_320	Meningitis	ENSG00000257285.1	RP11-298I3.1	1	1	2
Brain_Anterior_cingulate_cortex_BA24	CoCluster 117	S_333.1	Essential tremor	ENSG00000155275.14,ENSG00000164307.8,ENSG00000205959.3	TRMT44 | ERAP1 | RP11-689P11.2	1	3	4
Brain_Anterior_cingulate_cortex_BA24	CoCluster 118	S_335	Multiple sclerosis	ENSG00000253982.1	CTD-2336O2.1	1	1	2
Brain_Anterior_cingulate_cortex_BA24	CoCluster 119	S_337	Disorders of the autonomic nervous system	ENSG00000197748.8	WDR96	1	1	2
Brain_Anterior_cingulate_cortex_BA24	CoCluster 120	S_339	Other headache syndromes	ENSG00000244219.2	GS1-259H13.2	1	1	2
Brain_Anterior_cingulate_cortex_BA24	CoCluster 121	S_342	Hemiplegia	ENSG00000267079.1	RP11-820I16.1	1	1	2
Brain_Anterior_cingulate_cortex_BA24	CoCluster 122	S_344	Other paralytic syndromes	ENSG00000182362.9	YBEY	1	1	2
Brain_Anterior_cingulate_cortex_BA24	CoCluster 123	S_350.2	Abnormality of gait	ENSG00000217442.3	SYCE3	1	1	2
[truncated: 10,607 more rows]
