# Supplementary material for: A tissue-level phenome-wide network map of colocalized genes and phenotypes in the UK Biobank
Source: Commun Biol. 2022 Aug 20;5:849. doi: 10.1038/s42003-022-03820-z (PMC9392744; doi:10.1038/s42003-022-03820-z)
Supplement: Supplementary file 7 — Supplementary Data 5 [file 42003_2022_3820_MOESM7_ESM.xlsx]

## Sheet: Supplementary Data 5
Phenotype	Pheno description	Gene probe ID	Gene name	Number of SNPs	PPH4
N_102	Pulse rate, automated reading	ENSG00000198892	SHISA4	5924	0.966107
N_102	Pulse rate, automated reading	ENSG00000084676	NCOA1	5167	0.905027
N_102	Pulse rate, automated reading	ENSG00000268688	AC007382.1	7151	0.893426
N_102	Pulse rate, automated reading	ENSG00000179833	SERTAD2	5873	0.817062
N_102	Pulse rate, automated reading	ENSG00000143995	MEIS1	6189	1
N_102	Pulse rate, automated reading	ENSG00000229931	RP1-151F17.1	5906	0.887891
N_102	Pulse rate, automated reading	ENSG00000077809	GTF2I	2135	0.83889
N_102	Pulse rate, automated reading	ENSG00000243317	C7orf73	5874	0.93918
N_102	Pulse rate, automated reading	ENSG00000164707	SLC13A4	6334	0.943296
N_102	Pulse rate, automated reading	ENSG00000133812	SBF2	6523	0.885158
N_102	Pulse rate, automated reading	ENSG00000173442	EHBP1L1	3696	0.915056
N_102	Pulse rate, automated reading	ENSG00000149260	CAPN5	5775	0.893755
N_102	Pulse rate, automated reading	ENSG00000186184	POLR1D	7001	0.911903
N_102	Pulse rate, automated reading	ENSG00000120662	MTRF1	5962	0.979498
N_102	Pulse rate, automated reading	ENSG00000172766	NAA16	5820	0.9734
N_102	Pulse rate, automated reading	ENSG00000108292	MLLT6	4167	0.894995
N_1070	Time spent watching television (TV)	ENSG00000136560	TANK	4795	0.889017
N_1070	Time spent watching television (TV)	ENSG00000235724	AC009299.2	4708	0.879576
N_1070	Time spent watching television (TV)	ENSG00000227403	AC009299.3	4456	0.895663
N_1070	Time spent watching television (TV)	ENSG00000115233	PSMD14	4499	0.872671
N_1070	Time spent watching television (TV)	ENSG00000176171	BNIP3	8230	0.93935
N_1070	Time spent watching television (TV)	ENSG00000099377	HSD3B7	2809	0.823496
N_1070	Time spent watching television (TV)	ENSG00000141452	C18orf8	4955	0.807375
N_1080	Time spent using computer	ENSG00000180610	ZBTB12P1	5802	0.871372
N_1080	Time spent using computer	ENSG00000197846	HIST1H2BF	6989	0.981357
N_1080	Time spent using computer	ENSG00000217275	RP1-34B20.4	6110	0.980818
N_1080	Time spent using computer	ENSG00000158406	HIST1H4H	6906	0.868637
N_1080	Time spent using computer	ENSG00000260285	RP11-600F24.7	5929	0.955864
N_1080	Time spent using computer	ENSG00000102890	ELMO3	3425	0.835083
N_1160	Sleep duration	ENSG00000176998	HCG4	1896	0.972675
N_1160	Sleep duration	ENSG00000233609	RP11-62H7.2	7692	0.824134
N_1160	Sleep duration	ENSG00000110536	PTPMT1	3987	0.827247
N_1160	Sleep duration	ENSG00000185722	ANKFY1	6647	0.817008
N_1160	Sleep duration	ENSG00000269947	RP11-849F2.9	5415	0.824163
N_1170	Getting up in morning	ENSG00000172409	CLP1	5627	0.918021
N_1170	Getting up in morning	ENSG00000156599	ZDHHC5	5635	0.909315
N_1170	Getting up in morning	ENSG00000156603	MED19	5652	0.805394
N_1170	Getting up in morning	ENSG00000213593	TMX2	5416	0.913656
N_1170	Getting up in morning	ENSG00000268912	CTD-2619J13.17	3106	0.861002
N_1170	Getting up in morning	ENSG00000269473	CTD-2619J13.19	3061	0.863748
N_1170	Getting up in morning	ENSG00000073150	PANX2	6367	0.900664
N_1170	Getting up in morning	ENSG00000128159	TUBGCP6	6076	0.898902
N_1170	Getting up in morning	ENSG00000100429	HDAC10	5642	0.982511
N_1180	Morning/evening person (chronotype)	ENSG00000158748	HTR6	7183	0.804229
N_1180	Morning/evening person (chronotype)	ENSG00000205659	LIN52	5310	0.924464
N_1190	Nap during day	ENSG00000260214	GS1-465N13.1	7041	0.890579
N_1190	Nap during day	ENSG00000196652	ZKSCAN5	4320	0.849422
N_1190	Nap during day	ENSG00000244219	GS1-259H13.2	3996	0.922772
N_1190	Nap during day	ENSG00000147576	ADHFE1	4966	0.85406
N_1190	Nap during day	ENSG00000169085	C8orf46	4972	0.950634
N_1190	Nap during day	ENSG00000121022	COPS5	5020	0.857076
N_1190	Nap during day	ENSG00000137106	GRHPR	5861	0.813257
N_1200	Sleeplessness / insomnia	ENSG00000137449	CPEB2	7165	0.879379
N_1200	Sleeplessness / insomnia	ENSG00000113658	SMAD5	6103	0.889311
N_1200	Sleeplessness / insomnia	ENSG00000205339	IPO7	5864	0.922168
N_1200	Sleeplessness / insomnia	ENSG00000120697	ALG5	6506	0.96217
N_1210	Snoring	ENSG00000198056	PRIM1	3407	0.936588
N_1210	Snoring	ENSG00000229152	ANKRD10-IT1	7197	0.843164
N_1210	Snoring	ENSG00000169203	NPIPL3	2412	0.830167
N_1249	Past tobacco smoking	ENSG00000204410	MSH5	3536	0.986306
N_1249	Past tobacco smoking	ENSG00000120885	CLU	7383	0.866805
N_1249	Past tobacco smoking	ENSG00000154146	NRGN	6783	0.90354
N_1249	Past tobacco smoking	ENSG00000255571	CTD-2335A18.1	5947	0.946063
N_1249	Past tobacco smoking	ENSG00000141101	NOB1	4080	0.840617
N_1249	Past tobacco smoking	ENSG00000269928	RP11-849F2.8	5427	0.843378
N_1249	Past tobacco smoking	ENSG00000269947	RP11-849F2.9	5415	0.911882
N_134	Number of self-reported cancers	ENSG00000137265	IRF4	4322	0.923989
N_135	Number of self-reported non-cancer illnesses	ENSG00000172260	NEGR1	4490	0.998606
N_135	Number of self-reported non-cancer illnesses	ENSG00000238078	RP11-295M18.2	5576	0.837412
N_135	Number of self-reported non-cancer illnesses	ENSG00000205189	ZBTB10	4850	0.814187
N_135	Number of self-reported non-cancer illnesses	ENSG00000103599	IQCH	5849	0.824754
N_136	Number of operations, self-reported	ENSG00000141510	TP53	5703	0.946295
N_137	Number of treatments/medications taken	ENSG00000235724	AC009299.2	4708	0.940211
N_137	Number of treatments/medications taken	ENSG00000227403	AC009299.3	4456	0.859197
N_137	Number of treatments/medications taken	ENSG00000115233	PSMD14	4499	0.917317
N_137	Number of treatments/medications taken	ENSG00000109323	MANBA	5289	0.941737
N_137	Number of treatments/medications taken	ENSG00000230069	LRRC37A15P	5013	0.930649
N_137	Number of treatments/medications taken	ENSG00000248971	KRT8P46	5015	0.930675
N_137	Number of treatments/medications taken	ENSG00000251288	RP11-10L12.2	4820	0.928082
N_137	Number of treatments/medications taken	ENSG00000109332	UBE2D3	5249	0.837457
N_137	Number of treatments/medications taken	ENSG00000246560	RP11-10L12.4	5207	0.939608
N_137	Number of treatments/medications taken	ENSG00000145354	CISD2	5200	0.949236
N_1558	Alcohol intake frequency.	ENSG00000105538	RASIP1	6805	0.841177
N_1558	Alcohol intake frequency.	ENSG00000101347	SAMHD1	3656	0.803353
N_1568	Average weekly red wine intake	ENSG00000141452	C18orf8	4955	0.855685
N_1578	Average weekly champagne plus white wine intake	ENSG00000134825	TMEM258	4877	0.802607
N_1588	Average weekly beer plus cider intake	ENSG00000104626	ERI1	8483	0.830655
N_1618	Alcohol usually taken with meals	ENSG00000188848	BEND4	7060	0.906854
N_1677	Breastfed as a baby	ENSG00000203999	RP11-290F20.1	6091	0.974199
N_1677	Breastfed as a baby	ENSG00000233077	RP11-290F20.2	5878	0.975992
N_1687	Comparative body size at age 10	ENSG00000268575	RP1-283E3.8	5171	0.868571
N_1687	Comparative body size at age 10	ENSG00000236936	RP3-329E20.2	6224	0.930959
N_1687	Comparative body size at age 10	ENSG00000133065	SLC41A1	4694	0.945292
N_1687	Comparative body size at age 10	ENSG00000162877	PM20D1	4707	0.922085
N_1687	Comparative body size at age 10	ENSG00000227028	SLC8A1-AS1	5874	0.846788
N_1687	Comparative body size at age 10	ENSG00000237669	HCG4P3	2067	0.89391
N_1687	Comparative body size at age 10	ENSG00000204616	TRIM31	1564	0.874885
N_1687	Comparative body size at age 10	ENSG00000225059	XXbac-BPG248L24.11	2500	0.811547
N_1687	Comparative body size at age 10	ENSG00000213676	ATF6B	4002	0.803453
N_1687	Comparative body size at age 10	ENSG00000137218	FRS3	6069	0.978955
N_1687	Comparative body size at age 10	ENSG00000077782	FGFR1	3952	0.81968
N_1687	Comparative body size at age 10	ENSG00000170791	CHCHD7	6664	0.911942
N_1687	Comparative body size at age 10	ENSG00000156502	SUPV3L1	7212	0.924981
N_1687	Comparative body size at age 10	ENSG00000156510	HKDC1	7189	0.854298
N_1687	Comparative body size at age 10	ENSG00000165917	RAPSN	3753	0.814974
N_1687	Comparative body size at age 10	ENSG00000149716	ORAOV1	6467	0.83411
N_1687	Comparative body size at age 10	ENSG00000122257	RBBP6	6551	0.999364
N_1687	Comparative body size at age 10	ENSG00000266918	RP11-798G7.8	2369	0.914231
N_1687	Comparative body size at age 10	ENSG00000267198	RP11-798G7.6	2333	0.91366
N_1687	Comparative body size at age 10	ENSG00000185829	ARL17A	2409	0.99942
N_1687	Comparative body size at age 10	ENSG00000073969	NSF	2678	0.999466
N_1697	Comparative height size at age 10	ENSG00000214193	SH3D21	4193	0.904288
N_1697	Comparative height size at age 10	ENSG00000116883	AL591845.1	3899	0.932051
N_1697	Comparative height size at age 10	ENSG00000212541	RNU6-510P	5360	0.970242
N_1697	Comparative height size at age 10	ENSG00000183520	UTP11L	5840	0.97598
N_1697	Comparative height size at age 10	ENSG00000010803	SCMH1	5924	0.999998
N_1697	Comparative height size at age 10	ENSG00000150938	CRIM1	8041	0.987253
N_1697	Comparative height size at age 10	ENSG00000138032	PPM1B	6965	0.980789
N_1697	Comparative height size at age 10	ENSG00000172071	EIF2AK3	2356	0.817157
N_1697	Comparative height size at age 10	ENSG00000181789	COPG1	5202	0.974059
N_1697	Comparative height size at age 10	ENSG00000163710	PCOLCE2	5709	0.852539
N_1697	Comparative height size at age 10	ENSG00000198056	PRIM1	3407	0.9935
N_1697	Comparative height size at age 10	ENSG00000244754	N4BP2L2	5584	0.872362
N_1697	Comparative height size at age 10	ENSG00000136141	LRCH1	6217	0.844612
N_1697	Comparative height size at age 10	ENSG00000103245	NARFL	6474	0.88399
N_1697	Comparative height size at age 10	ENSG00000103253	HAGHL	6443	0.896599
N_1697	Comparative height size at age 10	ENSG00000257122	RRN3P3	2989	0.806095
N_1697	Comparative height size at age 10	ENSG00000166816	LDHD	6678	0.87937
N_1697	Comparative height size at age 10	ENSG00000248278	RP11-463M16.4	4683	0.931387
N_1697	Comparative height size at age 10	ENSG00000244486	SCARF2	4131	0.82618
N_1787	Maternal smoking around birth	ENSG00000108278	ZNHIT3	4487	0.919964
N_1787	Maternal smoking around birth	ENSG00000141140	MYO19	4462	0.934022
N_1787	Maternal smoking around birth	ENSG00000184886	PIGW	4242	0.950507
N_1787	Maternal smoking around birth	ENSG00000005955	GGNBP2	4198	0.881292
N_1787	Maternal smoking around birth	ENSG00000108272	DHRS11	4318	0.947694
N_1787	Maternal smoking around birth	ENSG00000129282	MRM1	4112	0.906572
N_1797	Father still alive	ENSG00000136381	IREB2	6401	0.90899
N_1797	Father still alive	ENSG00000188266	AGPHD1	6446	0.98892
N_1797	Father still alive	ENSG00000041357	PSMA4	6441	0.99047
N_1807	Father's age at death	ENSG00000163069	SGCB	2853	0.90127
N_1807	Father's age at death	ENSG00000197846	HIST1H2BF	6989	0.951396
N_1807	Father's age at death	ENSG00000217275	RP1-34B20.4	6110	0.951276
N_1807	Father's age at death	ENSG00000204110	RP1-153P14.8	6030	0.806339
N_1807	Father's age at death	ENSG00000229559	RP1-153P14.3	5936	0.824741
N_1807	Father's age at death	ENSG00000227920	RP1-153P14.5	6011	0.80659
N_1807	Father's age at death	ENSG00000166133	RPUSD2	5095	0.831897
N_1807	Father's age at death	ENSG00000136381	IREB2	6401	0.849511
N_1807	Father's age at death	ENSG00000188266	AGPHD1	6446	0.906368
N_1807	Father's age at death	ENSG00000041357	PSMA4	6441	0.847952
N_1807	Father's age at death	ENSG00000182511	FES	6216	0.84778
N_1920	Mood swings	ENSG00000136869	TLR4	6501	0.878537
N_1920	Mood swings	ENSG00000103264	FBXO31	9495	0.8962
N_1920	Mood swings	ENSG00000140941	MAP1LC3B	8819	0.949093
N_1930	Miserableness	ENSG00000227603	RP11-165J3.6	5843	0.885843
N_1930	Miserableness	ENSG00000110536	PTPMT1	3987	0.975052
N_1930	Miserableness	ENSG00000132361	CLUH	6298	0.831281
N_1930	Miserableness	ENSG00000141027	NCOR1	4794	0.895086
N_1930	Miserableness	ENSG00000108474	PIGL	4868	0.814214
N_1940	Irritability	ENSG00000119681	LTBP2	5483	0.954359
N_1950	Sensitivity / hurt feelings	ENSG00000241490	RP11-553L6.2	4537	0.988814
N_1950	Sensitivity / hurt feelings	ENSG00000244731	C4A	3993	0.828349
N_1950	Sensitivity / hurt feelings	ENSG00000204338	CYP21A1P	3873	0.83365
N_1950	Sensitivity / hurt feelings	ENSG00000248290	TNXA	3543	0.835331
N_1950	Sensitivity / hurt feelings	ENSG00000168477	TNXB	4012	0.959876
N_1950	Sensitivity / hurt feelings	ENSG00000204301	NOTCH4	3865	0.959235
N_1960	Fed-up feelings	ENSG00000168477	TNXB	4012	0.915827
N_1960	Fed-up feelings	ENSG00000204301	NOTCH4	3865	0.917223
N_1970	Nervous feelings	ENSG00000230454	U73166.2	3187	0.892175
N_1970	Nervous feelings	ENSG00000114395	CYB561D2	3333	0.877986
N_1970	Nervous feelings	ENSG00000126062	TMEM115	3334	0.918123
N_1970	Nervous feelings	ENSG00000114904	NEK4	4233	0.820111
N_1970	Nervous feelings	ENSG00000144852	NR1I2	6023	0.818429
N_1970	Nervous feelings	ENSG00000114054	PCCB	4096	0.817121
N_1970	Nervous feelings	ENSG00000138722	MMRN1	6825	0.851545
N_1970	Nervous feelings	ENSG00000232578	CTC-303L1.1	4307	0.967423
N_1970	Nervous feelings	ENSG00000175471	MCTP1	4854	0.82433
N_1970	Nervous feelings	ENSG00000217159	LARP1P1	5743	0.806284
N_1970	Nervous feelings	ENSG00000204613	TRIM10	2514	0.981268
N_1970	Nervous feelings	ENSG00000204435	CSNK2B	3642	0.998136
N_1970	Nervous feelings	ENSG00000228727	SAPCD1	3518	0.919067
N_1970	Nervous feelings	ENSG00000204388	HSPA1B	3724	0.999595
N_1970	Nervous feelings	ENSG00000258602	RP11-7F17.7	6971	0.904974
N_1970	Nervous feelings	ENSG00000246548	RP11-7F17.5	6869	0.930074
N_1970	Nervous feelings	ENSG00000258473	RP11-7F17.4	6756	0.885417
N_1970	Nervous feelings	ENSG00000258819	RP11-7F17.3	7179	0.836337
N_1970	Nervous feelings	ENSG00000103510	KAT8	2630	0.879643
N_1970	Nervous feelings	ENSG00000178226	PRSS36	2562	0.855982
N_1980	Worrier / anxious feelings	ENSG00000213047	DENND1B	4347	0.841619
N_1980	Worrier / anxious feelings	ENSG00000114353	GNAI2	3305	0.906185
N_1980	Worrier / anxious feelings	ENSG00000157445	CACNA2D3	6398	0.820209
N_1980	Worrier / anxious feelings	ENSG00000168477	TNXB	4012	0.99972
N_1980	Worrier / anxious feelings	ENSG00000204301	NOTCH4	3865	0.999666
N_1980	Worrier / anxious feelings	ENSG00000185920	PTCH1	6025	0.87929
N_1980	Worrier / anxious feelings	ENSG00000172409	CLP1	5627	0.869068
N_1980	Worrier / anxious feelings	ENSG00000156599	ZDHHC5	5635	0.892159
N_1980	Worrier / anxious feelings	ENSG00000213593	TMX2	5416	0.866982
N_1990	Tense / 'highly strung'	ENSG00000116161	CACYBP	5186	0.911315
N_1990	Tense / 'highly strung'	ENSG00000157152	SYN2	6227	0.802871
N_1990	Tense / 'highly strung'	ENSG00000114353	GNAI2	3305	0.908927
N_1990	Tense / 'highly strung'	ENSG00000230454	U73166.2	3187	0.876804
N_1990	Tense / 'highly strung'	ENSG00000114395	CYB561D2	3333	0.870074
N_1990	Tense / 'highly strung'	ENSG00000126062	TMEM115	3334	0.903941
N_1990	Tense / 'highly strung'	ENSG00000175161	CADM2	6107	0.878352
N_1990	Tense / 'highly strung'	ENSG00000186105	LRRC70	5501	0.898278
N_1990	Tense / 'highly strung'	ENSG00000049192	ADAMTS6	5073	0.954959
N_1990	Tense / 'highly strung'	ENSG00000250081	CTD-2116N20.1	4721	0.861949
N_1990	Tense / 'highly strung'	ENSG00000113593	PPWD1	5371	0.881106
N_1990	Tense / 'highly strung'	ENSG00000113597	TRAPPC13	5400	0.946891
N_1990	Tense / 'highly strung'	ENSG00000197860	SGTB	5520	0.883021
N_1990	Tense / 'highly strung'	ENSG00000204613	TRIM10	2514	0.8535
N_1990	Tense / 'highly strung'	ENSG00000204444	APOM	3539	0.80295
N_1990	Tense / 'highly strung'	ENSG00000204435	CSNK2B	3642	0.981163
N_1990	Tense / 'highly strung'	ENSG00000228727	SAPCD1	3518	0.836617
N_1990	Tense / 'highly strung'	ENSG00000204388	HSPA1B	3724	0.984292
N_1990	Tense / 'highly strung'	ENSG00000204338	CYP21A1P	3873	0.823002
N_1990	Tense / 'highly strung'	ENSG00000204305	AGER	3851	0.987288
N_1990	Tense / 'highly strung'	ENSG00000204304	PBX2	3806	0.991939
N_1990	Tense / 'highly strung'	ENSG00000175806	MSRA	8715	0.916107
N_1990	Tense / 'highly strung'	ENSG00000253641	RP11-981G7.2	8034	0.80552
N_1990	Tense / 'highly strung'	ENSG00000171044	XKR6	8894	0.875021
N_1990	Tense / 'highly strung'	ENSG00000269918	AF131215.9	8196	0.865807
N_1990	Tense / 'highly strung'	ENSG00000255310	AF131215.2	8185	0.865651
N_2000	Worry too long after embarrassment	ENSG00000232630	PRPS1P2	3928	0.863732
N_2000	Worry too long after embarrassment	ENSG00000165219	GAPVD1	4432	0.904069
N_2000	Worry too long after embarrassment	ENSG00000133794	ARNTL	6152	0.868807
N_2000	Worry too long after embarrassment	ENSG00000172409	CLP1	5627	0.853603
N_2000	Worry too long after embarrassment	ENSG00000156599	ZDHHC5	5635	0.849732
N_2000	Worry too long after embarrassment	ENSG00000213593	TMX2	5416	0.84223
N_2000	Worry too long after embarrassment	ENSG00000088448	ANKRD10	7538	0.831969
N_2000	Worry too long after embarrassment	ENSG00000229152	ANKRD10-IT1	7197	0.896766
N_20001_1002	Cancer code, self-reported: breast cancer	ENSG00000231752	EMBP1	608	0.998996
N_20001_1003	Cancer code, self-reported: skin cancer	ENSG00000137265	IRF4	4322	0.937569
N_20001_1044	Cancer code, self-reported: prostate cancer	ENSG00000168769	TET2	5344	0.964331
N_20001_1045	Cancer code, self-reported: testicular cancer	ENSG00000230069	LRRC37A15P	5013	0.905072
N_20001_1045	Cancer code, self-reported: testicular cancer	ENSG00000248971	KRT8P46	5015	0.905089
N_20001_1045	Cancer code, self-reported: testicular cancer	ENSG00000251288	RP11-10L12.2	4820	0.903341
N_20001_1045	Cancer code, self-reported: testicular cancer	ENSG00000164038	SLC9B2	5206	0.966066
N_20001_1045	Cancer code, self-reported: testicular cancer	ENSG00000164039	BDH2	5037	0.925186
N_20001_1045	Cancer code, self-reported: testicular cancer	ENSG00000049656	CLPTM1L	7906	0.833352
N_20001_1045	Cancer code, self-reported: testicular cancer	ENSG00000186625	KATNA1	6630	0.805019
N_20001_1059	Cancer code, self-reported: malignant melanoma	ENSG00000124766	SOX4	6508	0.959688
N_20001_1061	Cancer code, self-reported: basal cell carcinoma	ENSG00000137265	IRF4	4322	0.97823
N_20001_1061	Cancer code, self-reported: basal cell carcinoma	ENSG00000141510	TP53	5703	0.960232
N_20001_1065	Cancer code, self-reported: thyroid cancer	ENSG00000268225	CTD-2331H12.5	8345	0.930127
N_20001_1065	Cancer code, self-reported: thyroid cancer	ENSG00000182986	ZNF320	8595	0.931709
N_20002_1065	Non-cancer illness code, self-reported: hypertension	ENSG00000137947	GTF2B	5117	0.931993
N_20002_1065	Non-cancer illness code, self-reported: hypertension	ENSG00000171161	ZNF672	2238	0.948341
N_20002_1065	Non-cancer illness code, self-reported: hypertension	ENSG00000171163	ZNF692	2207	0.830089
N_20002_1065	Non-cancer illness code, self-reported: hypertension	ENSG00000125386	FAM193A	5916	0.987096
N_20002_1065	Non-cancer illness code, self-reported: hypertension	ENSG00000170606	HSPA4	5872	0.969691
N_20002_1065	Non-cancer illness code, self-reported: hypertension	ENSG00000204371	EHMT2	3915	0.957525
N_20002_1065	Non-cancer illness code, self-reported: hypertension	ENSG00000111276	CDKN1B	6352	0.878584
N_20002_1065	Non-cancer illness code, self-reported: hypertension	ENSG00000196498	NCOR2	6836	0.879958
N_20002_1065	Non-cancer illness code, self-reported: hypertension	ENSG00000182511	FES	6216	0.811871
N_20002_1065	Non-cancer illness code, self-reported: hypertension	ENSG00000261505	LA16c-358B7.3	7118	0.834237
N_20002_1065	Non-cancer illness code, self-reported: hypertension	ENSG00000048462	TNFRSF17	8956	0.803506
N_20002_1065	Non-cancer illness code, self-reported: hypertension	ENSG00000167523	C16orf55	5944	0.935652
N_20002_1065	Non-cancer illness code, self-reported: hypertension	ENSG00000171962	LRRC48	4289	0.818331
N_20002_1074	Non-cancer illness code, self-reported: angina	ENSG00000134222	PSRC1	4987	0.941342
N_20002_1074	Non-cancer illness code, self-reported: angina	ENSG00000112297	AIM1	6111	0.94082
N_20002_1075	Non-cancer illness code, self-reported: heart attack/myocardial infarction	ENSG00000134222	PSRC1	4987	0.889781
N_20002_1093	Non-cancer illness code, self-reported: pulmonary embolism +/- dvt	ENSG00000078814	MYH7B	3907	0.849151
N_20002_1111	Non-cancer illness code, self-reported: asthma	ENSG00000198821	CD247	6396	0.929965
N_20002_1111	Non-cancer illness code, self-reported: asthma	ENSG00000232065	AC023797.1	5867	0.999915
N_20002_1111	Non-cancer illness code, self-reported: asthma	ENSG00000174123	TLR10	6931	0.89024
N_20002_1111	Non-cancer illness code, self-reported: asthma	ENSG00000138688	KIAA1109	6536	0.957963
N_20002_1111	Non-cancer illness code, self-reported: asthma	ENSG00000106799	TGFBR1	5633	0.997102
N_20002_1111	Non-cancer illness code, self-reported: asthma	ENSG00000256433	RP1-102E24.8	5371	0.97755
N_20002_1111	Non-cancer illness code, self-reported: asthma	ENSG00000134882	UBAC2	6534	0.976125
N_20002_1111	Non-cancer illness code, self-reported: asthma	ENSG00000259097	RP11-61O1.1	7457	0.914245
N_20002_1111	Non-cancer illness code, self-reported: asthma	ENSG00000108654	DDX5	3913	0.802221
N_20002_1111	Non-cancer illness code, self-reported: asthma	ENSG00000198081	ZBTB14	6624	0.855786
N_20002_1136	Non-cancer illness code, self-reported: liver/biliary/pancreas problem	ENSG00000157870	FAM213B	6111	0.987209
N_20002_1136	Non-cancer illness code, self-reported: liver/biliary/pancreas problem	ENSG00000226125	AC098823.3	5872	0.927888
N_20002_1136	Non-cancer illness code, self-reported: liver/biliary/pancreas problem	ENSG00000235609	AF127936.7	6574	0.877138
N_20002_1162	Non-cancer illness code, self-reported: cholelithiasis/gall stones	ENSG00000171988	JMJD1C	5925	0.88866
N_20002_1163	Non-cancer illness code, self-reported: cholecystitis	ENSG00000175305	CCNE2	6813	0.937989
N_20002_1163	Non-cancer illness code, self-reported: cholecystitis	ENSG00000164938	TP53INP1	6831	0.901632
N_20002_1163	Non-cancer illness code, self-reported: cholecystitis	ENSG00000253878	RP11-347C18.3	6527	0.852615
N_20002_1220	Non-cancer illness code, self-reported: diabetes	ENSG00000064651	SLC12A2	6123	0.900205
N_20002_1220	Non-cancer illness code, self-reported: diabetes	ENSG00000165609	NUDT5	7067	0.888318
N_20002_1220	Non-cancer illness code, self-reported: diabetes	ENSG00000252118	U6atac	6868	0.858712
N_20002_1220	Non-cancer illness code, self-reported: diabetes	ENSG00000183049	CAMK1D	7526	0.854062
N_20002_1220	Non-cancer illness code, self-reported: diabetes	ENSG00000072110	ACTN1	5548	0.87021
N_20002_1225	Non-cancer illness code, self-reported: hyperthyroidism/thyrotoxicosis	ENSG00000232912	RP5-1115A15.1	5378	0.885738
N_20002_1225	Non-cancer illness code, self-reported: hyperthyroidism/thyrotoxicosis	ENSG00000143702	CEP170	5051	0.887893
N_20002_1225	Non-cancer illness code, self-reported: hyperthyroidism/thyrotoxicosis	ENSG00000163599	CTLA4	4692	0.816934
N_20002_1226	Non-cancer illness code, self-reported: hypothyroidism/myxoedema	ENSG00000186197	EDARADD	7080	0.99995
N_20002_1226	Non-cancer illness code, self-reported: hypothyroidism/myxoedema	ENSG00000152495	CAMK4	6252	0.99947
N_20002_1226	Non-cancer illness code, self-reported: hypothyroidism/myxoedema	ENSG00000164916	FOXK1	8255	0.839801
N_20002_1226	Non-cancer illness code, self-reported: hypothyroidism/myxoedema	ENSG00000146830	GIGYF1	5103	0.866005
N_20002_1226	Non-cancer illness code, self-reported: hypothyroidism/myxoedema	ENSG00000160447	PKN3	4850	0.848618
N_20002_1226	Non-cancer illness code, self-reported: hypothyroidism/myxoedema	ENSG00000134954	ETS1	6125	0.804549
N_20002_1226	Non-cancer illness code, self-reported: hypothyroidism/myxoedema	ENSG00000262944	RP11-473I1.9	9372	0.84486
N_20002_1226	Non-cancer illness code, self-reported: hypothyroidism/myxoedema	ENSG00000072818	ACAP1	5974	0.967793
N_20002_1226	Non-cancer illness code, self-reported: hypothyroidism/myxoedema	ENSG00000213859	KCTD11	6320	0.978436
N_20002_1226	Non-cancer illness code, self-reported: hypothyroidism/myxoedema	ENSG00000197723	HSPB9	4026	0.894414
N_20002_1226	Non-cancer illness code, self-reported: hypothyroidism/myxoedema	ENSG00000206052	DOK6	6707	0.914104
N_20002_1226	Non-cancer illness code, self-reported: hypothyroidism/myxoedema	ENSG00000150637	CD226	6749	0.953755
N_20002_1226	Non-cancer illness code, self-reported: hypothyroidism/myxoedema	ENSG00000268970	CTD-3099C6.11	8439	0.856357
N_20002_1226	Non-cancer illness code, self-reported: hypothyroidism/myxoedema	ENSG00000160185	UBASH3A	8516	0.955779
N_20002_1261	Non-cancer illness code, self-reported: multiple sclerosis	ENSG00000206503	HLA-A	2879	0.999998
N_20002_1265	Non-cancer illness code, self-reported: migraine	ENSG00000224513	AC109309.4	6299	0.974627
N_20002_1265	Non-cancer illness code, self-reported: migraine	ENSG00000184350	MRGPRE	6604	0.971507
N_20002_1277	Non-cancer illness code, self-reported: glaucoma	ENSG00000224358	RP11-466F5.8	6330	0.939638
N_20002_1312	Non-cancer illness code, self-reported: prolapsed disc/slipped disc	ENSG00000228727	SAPCD1	3518	0.84453
N_20002_1312	Non-cancer illness code, self-reported: prolapsed disc/slipped disc	ENSG00000204387	C6orf48	3775	0.886071
N_20002_1351	Non-cancer illness code, self-reported: uterine fibroids	ENSG00000141510	TP53	5703	0.969362
N_20002_1371	Non-cancer illness code, self-reported: sarcoidosis	ENSG00000112182	BACH2	5658	0.90225
N_20002_1381	Non-cancer illness code, self-reported: systemic lupus erythematosis/sle	ENSG00000196230	TUBB	3162	0.842761
N_20002_1381	Non-cancer illness code, self-reported: systemic lupus erythematosis/sle	ENSG00000244731	C4A	3993	0.925817
N_20002_1381	Non-cancer illness code, self-reported: systemic lupus erythematosis/sle	ENSG00000204338	CYP21A1P	3873	0.967804
N_20002_1381	Non-cancer illness code, self-reported: systemic lupus erythematosis/sle	ENSG00000248290	TNXA	3543	0.816478
N_20002_1381	Non-cancer illness code, self-reported: systemic lupus erythematosis/sle	ENSG00000224389	C4B	3992	0.845012
N_20002_1381	Non-cancer illness code, self-reported: systemic lupus erythematosis/sle	ENSG00000263417	RP11-433A23.1	7193	0.944057
N_20002_1382	Non-cancer illness code, self-reported: sjogren's syndrome/sicca syndrome	ENSG00000206337	HCP5	3037	0.887678
N_20002_1387	Non-cancer illness code, self-reported: hayfever/allergic rhinitis	ENSG00000198821	CD247	6396	0.886241
N_20002_1387	Non-cancer illness code, self-reported: hayfever/allergic rhinitis	ENSG00000135414	GDF11	4640	0.852554
N_20002_1387	Non-cancer illness code, self-reported: hayfever/allergic rhinitis	ENSG00000197728	RPS26	4038	0.892136
N_20002_1387	Non-cancer illness code, self-reported: hayfever/allergic rhinitis	ENSG00000065361	ERBB3	4018	0.914004
N_20002_1396	Non-cancer illness code, self-reported: enlarged prostate	ENSG00000177311	ZBTB38	5747	0.972251
N_20002_1396	Non-cancer illness code, self-reported: enlarged prostate	ENSG00000049656	CLPTM1L	7906	0.964636
N_20002_1396	Non-cancer illness code, self-reported: enlarged prostate	ENSG00000253736	RP11-779O18.3	6124	0.888332
N_20002_1434	Non-cancer illness code, self-reported: other neurological problem	ENSG00000121210	KIAA0922	6462	0.856519
N_20002_1452	Non-cancer illness code, self-reported: eczema/dermatitis	ENSG00000115602	IL1RL1	5455	0.816843
N_20002_1452	Non-cancer illness code, self-reported: eczema/dermatitis	ENSG00000134460	IL2RA	8488	0.953619
N_20002_1452	Non-cancer illness code, self-reported: eczema/dermatitis	ENSG00000131323	TRAF3	5992	0.879251
N_20002_1452	Non-cancer illness code, self-reported: eczema/dermatitis	ENSG00000108788	MLX	4075	0.803155
N_20002_1453	Non-cancer illness code, self-reported: psoriasis	ENSG00000232713	AC010733.5	4776	0.926696
N_20002_1453	Non-cancer illness code, self-reported: psoriasis	ENSG00000204516	MICB	2972	0.971088
N_20002_1453	Non-cancer illness code, self-reported: psoriasis	ENSG00000255389	C6orf3	5117	0.992864
N_20002_1453	Non-cancer illness code, self-reported: psoriasis	ENSG00000254231	CTD-2284J15.1	4443	0.908937
N_20002_1453	Non-cancer illness code, self-reported: psoriasis	ENSG00000105397	TYK2	5825	0.891454
N_20002_1456	Non-cancer illness code, self-reported: malabsorption/coeliac disease	ENSG00000134371	CDC73	5782	0.932184
N_20002_1456	Non-cancer illness code, self-reported: malabsorption/coeliac disease	ENSG00000115602	IL1RL1	5455	0.87371
N_20002_1456	Non-cancer illness code, self-reported: malabsorption/coeliac disease	ENSG00000234663	AC104820.2	5549	0.992232
N_20002_1462	Non-cancer illness code, self-reported: crohns disease	ENSG00000252010	SCARNA5	6356	0.853101
N_20002_1462	Non-cancer illness code, self-reported: crohns disease	ENSG00000176700	SCAND2P	5288	0.848343
N_20002_1462	Non-cancer illness code, self-reported: crohns disease	ENSG00000136383	ALPK3	5726	0.899271
N_20002_1464	Non-cancer illness code, self-reported: rheumatoid arthritis	ENSG00000134352	IL6ST	6370	0.999496
N_20002_1464	Non-cancer illness code, self-reported: rheumatoid arthritis	ENSG00000164512	ANKRD55	6607	0.988075
N_20002_1464	Non-cancer illness code, self-reported: rheumatoid arthritis	ENSG00000233822	HIST1H2BN	5459	0.867646
N_20002_1464	Non-cancer illness code, self-reported: rheumatoid arthritis	ENSG00000112486	CCR6	7171	0.818995
N_20002_1473	Non-cancer illness code, self-reported: high cholesterol	ENSG00000134222	PSRC1	4987	0.868964
N_20002_1473	Non-cancer illness code, self-reported: high cholesterol	ENSG00000172640	OR10AD1	6111	0.853664
N_20002_1473	Non-cancer illness code, self-reported: high cholesterol	ENSG00000132475	H3F3B	5685	0.933688
N_20002_1473	Non-cancer illness code, self-reported: high cholesterol	ENSG00000125510	OPRL1	4418	0.823862
N_20002_1477	Non-cancer illness code, self-reported: psoriatic arthropathy	ENSG00000255389	C6orf3	5117	0.930562
N_20002_1610	Non-cancer illness code, self-reported: thyroid goitre	ENSG00000148655	C10orf11	4876	0.902546
N_20003_1140860696	Treatment/medication code: lisinopril	ENSG00000167515	TRAPPC2L	8191	0.864597
N_20003_1140860806	Treatment/medication code: ramipril	ENSG00000103653	CSK	4220	0.810371
N_20003_1140861924	Treatment/medication code: bezafibrate	ENSG00000109917	ZNF259	6561	0.839395
N_20003_1140861958	Treatment/medication code: simvastatin	ENSG00000134222	PSRC1	4987	0.892243
N_20003_1140861958	Treatment/medication code: simvastatin	ENSG00000213722	DDAH2	3619	0.973165
N_20003_1140861958	Treatment/medication code: simvastatin	ENSG00000182511	FES	6216	0.873899
N_20003_1140861958	Treatment/medication code: simvastatin	ENSG00000070915	SLC12A3	6541	0.938481
N_20003_1140861998	Treatment/medication code: ventolin 100micrograms inhaler	ENSG00000205189	ZBTB10	4850	0.924101
N_20003_1140861998	Treatment/medication code: ventolin 100micrograms inhaler	ENSG00000166888	STAT6	3797	0.88072
N_20003_1140861998	Treatment/medication code: ventolin 100micrograms inhaler	ENSG00000134882	UBAC2	6534	0.863049
N_20003_1140861998	Treatment/medication code: ventolin 100micrograms inhaler	ENSG00000125726	CD70	7049	0.846053
N_20003_1140866738	Treatment/medication code: atenolol	ENSG00000225193	RPS12P26	5550	0.817347
N_20003_1140866738	Treatment/medication code: atenolol	ENSG00000182511	FES	6216	0.914833
N_20003_1140868226	Treatment/medication code: aspirin	ENSG00000134222	PSRC1	4987	0.897559
N_20003_1140868226	Treatment/medication code: aspirin	ENSG00000182511	FES	6216	0.894366
N_20003_1140874852	Treatment/medication code: thyroxine sodium	ENSG00000204592	HLA-E	3009	0.98424
N_20003_1140874866	Treatment/medication code: carbimazole	ENSG00000204444	APOM	3539	0.803871
N_20003_1140876136	Treatment/medication code: beconase 50micrograms nasal spray	ENSG00000269783	AL358938.1	5492	0.818478
N_20003_1140879802	Treatment/medication code: amlodipine	ENSG00000163827	LRRC2	5124	0.813068
N_20003_1140879802	Treatment/medication code: amlodipine	ENSG00000215712	TMEM242	5771	0.848676
N_20003_1140879802	Treatment/medication code: amlodipine	ENSG00000130595	TNNT3	7270	0.808255
N_20003_1140879802	Treatment/medication code: amlodipine	ENSG00000136379	FAM108C1	6036	0.841421
N_20003_1140879802	Treatment/medication code: amlodipine	ENSG00000182511	FES	6216	0.810209
N_20003_1140879802	Treatment/medication code: amlodipine	ENSG00000129255	MPDU1	5790	0.81814
N_20003_1140879854	Treatment/medication code: sotalol	ENSG00000080200	CRYBG3	5345	0.830456
N_20003_1140879854	Treatment/medication code: sotalol	ENSG00000170854	MINA	5352	0.836677
N_20003_1140883066	Treatment/medication code: insulin product	ENSG00000237513	RP11-325F22.2	5464	0.948011
N_20003_1140884516	Treatment/medication code: thyroxine product	ENSG00000072818	ACAP1	5974	0.858152
N_20003_1140884516	Treatment/medication code: thyroxine product	ENSG00000213859	KCTD11	6320	0.809488
N_20003_1140884600	Treatment/medication code: metformin	ENSG00000165609	NUDT5	7067	0.99702
N_20003_1140884600	Treatment/medication code: metformin	ENSG00000252118	U6atac	6868	0.914346
N_20003_1140884600	Treatment/medication code: metformin	ENSG00000183049	CAMK1D	7526	0.837832
N_20003_1140884600	Treatment/medication code: metformin	ENSG00000157823	AP3S2	5910	0.839843
N_20003_1140884600	Treatment/medication code: metformin	ENSG00000250021	C15orf38-AP3S2	5478	0.929665
N_20003_1140884600	Treatment/medication code: metformin	ENSG00000108788	MLX	4075	0.807519
N_20003_1140888570	Treatment/medication code: flecainide	ENSG00000258102	RP11-809C9.2	5946	0.909957
N_20003_1140888646	Treatment/medication code: felodipine	ENSG00000204644	ZFP57	2182	0.906888
N_20003_1140888646	Treatment/medication code: felodipine	ENSG00000230795	HLA-K	2086	0.83974
N_20003_1140888646	Treatment/medication code: felodipine	ENSG00000238024	DDX39BP2	1316	0.904117
N_20003_1140888646	Treatment/medication code: felodipine	ENSG00000237669	HCG4P3	2067	0.924073
N_20003_1140888646	Treatment/medication code: felodipine	ENSG00000137331	IER3	3108	0.814133
N_20003_1141146138	Treatment/medication code: lipitor 10mg tablet	ENSG00000134222	PSRC1	4987	0.920325
N_20003_1141146138	Treatment/medication code: lipitor 10mg tablet	ENSG00000109917	ZNF259	6561	0.948562
N_20003_1141146138	Treatment/medication code: lipitor 10mg tablet	ENSG00000139044	B4GALNT3	4926	0.930239
N_20003_1141146138	Treatment/medication code: lipitor 10mg tablet	ENSG00000184983	NDUFA6	5226	0.846228
N_20003_1141146198	Treatment/medication code: xalatan 0.005% eye drops	ENSG00000224358	RP11-466F5.8	6330	0.937477
N_20003_1141146234	Treatment/medication code: atorvastatin	ENSG00000134222	PSRC1	4987	0.892946
N_20003_1141146234	Treatment/medication code: atorvastatin	ENSG00000132793	LPIN3	5720	0.821205
N_20003_1141169520	Treatment/medication code: cosopt 2%/0.5% eye drops	ENSG00000224358	RP11-466F5.8	6330	0.923421
N_20003_1141176832	Treatment/medication code: seretide 50 evohaler	ENSG00000205189	ZBTB10	4850	0.842391
N_20003_1141176832	Treatment/medication code: seretide 50 evohaler	ENSG00000125245	GPR18	6648	0.963837
N_20003_1141191044	Treatment/medication code: levothyroxine sodium	ENSG00000242485	MRPL20	4438	0.891907
N_20003_1141191044	Treatment/medication code: levothyroxine sodium	ENSG00000186197	EDARADD	7080	0.999648
N_20003_1141191044	Treatment/medication code: levothyroxine sodium	ENSG00000119048	UBE2B	5001	0.877598
N_20003_1141191044	Treatment/medication code: levothyroxine sodium	ENSG00000112182	BACH2	5658	0.995046
N_20003_1141191044	Treatment/medication code: levothyroxine sodium	ENSG00000134954	ETS1	6125	0.930386
N_20003_1141191044	Treatment/medication code: levothyroxine sodium	ENSG00000072818	ACAP1	5974	0.973143
N_20003_1141191044	Treatment/medication code: levothyroxine sodium	ENSG00000213859	KCTD11	6320	0.960329
N_20003_1141191044	Treatment/medication code: levothyroxine sodium	ENSG00000197723	HSPB9	4026	0.91908
N_20003_1141191044	Treatment/medication code: levothyroxine sodium	ENSG00000206052	DOK6	6707	0.92386
N_20003_1141191044	Treatment/medication code: levothyroxine sodium	ENSG00000150637	CD226	6749	0.968295
N_20003_1141191044	Treatment/medication code: levothyroxine sodium	ENSG00000160185	UBASH3A	8516	0.987685
N_20003_1141192410	Treatment/medication code: rosuvastatin	ENSG00000134222	PSRC1	4987	0.907764
N_20003_1141192736	Treatment/medication code: ezetimibe	ENSG00000134222	PSRC1	4987	0.906662
N_20003_1141194794	Treatment/medication code: bendroflumethiazide	ENSG00000136379	FAM108C1	6036	0.833487
N_20003_1141194794	Treatment/medication code: bendroflumethiazide	ENSG00000140545	MFGE8	5756	0.815465
N_20003_1141194794	Treatment/medication code: bendroflumethiazide	ENSG00000225193	RPS12P26	5550	0.850211
N_20003_1141194794	Treatment/medication code: bendroflumethiazide	ENSG00000182511	FES	6216	0.915775
N_20003_2038460150	Treatment/medication code: paracetamol	ENSG00000116161	CACYBP	5186	0.95944
N_20003_2038460150	Treatment/medication code: paracetamol	ENSG00000143702	CEP170	5051	0.841219
N_20003_2038460150	Treatment/medication code: paracetamol	ENSG00000054282	SDCCAG8	5145	0.840244
N_20003_2038460150	Treatment/medication code: paracetamol	ENSG00000204613	TRIM10	2514	0.937185
N_20003_2038460150	Treatment/medication code: paracetamol	ENSG00000225059	XXbac-BPG248L24.11	2500	0.953416
N_20015	Sitting height	ENSG00000212541	RNU6-510P	5360	0.973406
N_20015	Sitting height	ENSG00000183520	UTP11L	5840	0.892461
N_20015	Sitting height	ENSG00000010803	SCMH1	5924	0.868174
N_20015	Sitting height	ENSG00000117020	AKT3	5067	0.801592
N_20015	Sitting height	ENSG00000115464	USP34	4743	0.999957
N_20015	Sitting height	ENSG00000119147	C2orf40	7242	0.823602
N_20015	Sitting height	ENSG00000181789	COPG1	5202	0.960303
N_20015	Sitting height	ENSG00000176171	BNIP3	8230	0.908151
N_20015	Sitting height	ENSG00000103253	HAGHL	6443	0.962542
N_20015	Sitting height	ENSG00000170175	CHRNB1	6064	0.914007
N_20015	Sitting height	ENSG00000134508	CABLES1	4879	0.934173
N_20015	Sitting height	ENSG00000226608	FTLP3	6893	0.961113
N_20016	Fluid intelligence score	ENSG00000075292	ZNF638	6462	0.80407
N_20016	Fluid intelligence score	ENSG00000136560	TANK	4795	0.858674
N_20016	Fluid intelligence score	ENSG00000235724	AC009299.2	4708	0.989351
N_20016	Fluid intelligence score	ENSG00000227403	AC009299.3	4456	0.958258
N_20016	Fluid intelligence score	ENSG00000115233	PSMD14	4499	0.981906
N_20016	Fluid intelligence score	ENSG00000204613	TRIM10	2514	0.999971
N_20016	Fluid intelligence score	ENSG00000261139	CTD-2517M14.5	2676	0.824263
N_20016	Fluid intelligence score	ENSG00000167550	RHEBL1	5051	0.976446
N_20016	Fluid intelligence score	ENSG00000197728	RPS26	4038	0.833895
N_20016	Fluid intelligence score	ENSG00000065361	ERBB3	4018	0.898147
N_20016	Fluid intelligence score	ENSG00000259015	RP11-109N23.6	6137	0.895509
N_20016	Fluid intelligence score	ENSG00000166165	CKB	6466	0.937365
N_20022	Birth weight	ENSG00000242142	SERBP1P3	4168	0.837627
N_20022	Birth weight	ENSG00000163933	RFT1	4693	0.873569
N_20022	Birth weight	ENSG00000170606	HSPA4	5872	0.964364
N_20022	Birth weight	ENSG00000156502	SUPV3L1	7212	0.937635
N_20022	Birth weight	ENSG00000156510	HKDC1	7189	0.873733
N_20022	Birth weight	ENSG00000149716	ORAOV1	6467	0.806093
N_20022	Birth weight	ENSG00000196498	NCOR2	6836	0.857561
N_20022	Birth weight	ENSG00000072778	ACADVL	6454	0.920753
N_20022	Birth weight	ENSG00000170291	ELP5	6405	0.898714
N_20022	Birth weight	ENSG00000095932	C19orf77	6969	0.963978
N_20022	Birth weight	ENSG00000221535	AC027319.1	6252	0.824985
N_20022	Birth weight	ENSG00000235081	AC010492.2	7567	0.91928
N_20022	Birth weight	ENSG00000268164	CTD-2337J16.1	7516	0.993396
N_20023	Mean time to correctly identify matches	ENSG00000133065	SLC41A1	4694	0.974136
N_20023	Mean time to correctly identify matches	ENSG00000162877	PM20D1	4707	0.975003
N_20023	Mean time to correctly identify matches	ENSG00000198399	ITSN2	5737	0.806896
N_20023	Mean time to correctly identify matches	ENSG00000167550	RHEBL1	5051	0.951948
N_20023	Mean time to correctly identify matches	ENSG00000186868	MAPT	2042	0.983169
N_20023	Mean time to correctly identify matches	ENSG00000176681	LRRC37A	2006	0.983181
N_20023	Mean time to correctly identify matches	ENSG00000228696	ARL17B	2004	0.99516
N_20023	Mean time to correctly identify matches	ENSG00000260075	NSFP1	2243	0.956481
N_20023	Mean time to correctly identify matches	ENSG00000232300	FAM215B	2379	0.99592
N_20023	Mean time to correctly identify matches	ENSG00000078687	TNRC6C	7663	0.878177
N_20023	Mean time to correctly identify matches	ENSG00000141524	TMC6	7590	0.831948
N_20023	Mean time to correctly identify matches	ENSG00000124198	ARFGEF2	6438	0.813947
N_20023	Mean time to correctly identify matches	ENSG00000124207	CSE1L	6444	0.83608
N_2010	Suffer from 'nerves'	ENSG00000157152	SYN2	6227	0.867606
N_2010	Suffer from 'nerves'	ENSG00000175161	CADM2	6107	0.989295
N_2010	Suffer from 'nerves'	ENSG00000251417	RP11-1348G14.4	2949	0.84405
N_2010	Suffer from 'nerves'	ENSG00000103510	KAT8	2630	0.844205
N_2010	Suffer from 'nerves'	ENSG00000091157	WDR7	5898	0.912269
N_20107_1	Illnesses of father: Heart disease	ENSG00000134222	PSRC1	4987	0.935302
N_20107_1	Illnesses of father: Heart disease	ENSG00000197520	FAM177B	5430	0.867082
N_20107_100	Illnesses of father: None of the above (group 1)	ENSG00000225193	RPS12P26	5550	0.815481
N_20107_100	Illnesses of father: None of the above (group 1)	ENSG00000182511	FES	6216	0.904881
N_20107_3	Illnesses of father: Lung cancer	ENSG00000136381	IREB2	6401	0.808653
N_20107_3	Illnesses of father: Lung cancer	ENSG00000188266	AGPHD1	6446	0.961854
N_20107_3	Illnesses of father: Lung cancer	ENSG00000041357	PSMA4	6441	0.969515
N_20107_6	Illnesses of father: Chronic bronchitis/emphysema	ENSG00000136381	IREB2	6401	0.894033
N_20107_6	Illnesses of father: Chronic bronchitis/emphysema	ENSG00000188266	AGPHD1	6446	0.954275
N_20107_6	Illnesses of father: Chronic bronchitis/emphysema	ENSG00000041357	PSMA4	6441	0.960672
N_20107_8	Illnesses of father: High blood pressure	ENSG00000182511	FES	6216	0.892298
N_20110_100	Illnesses of mother: None of the above (group 1)	ENSG00000182511	FES	6216	0.876709
N_20110_3	Illnesses of mother: Lung cancer	ENSG00000166763	STRCP1	2596	0.855484
N_20110_3	Illnesses of mother: Lung cancer	ENSG00000205771	CATSPER2P1	2611	0.913379
N_20110_3	Illnesses of mother: Lung cancer	ENSG00000167004	PDIA3	2893	0.90058
N_20110_3	Illnesses of mother: Lung cancer	ENSG00000136381	IREB2	6401	0.92257
N_20110_3	Illnesses of mother: Lung cancer	ENSG00000188266	AGPHD1	6446	0.991419
N_20110_3	Illnesses of mother: Lung cancer	ENSG00000041357	PSMA4	6441	0.993755
N_20110_6	Illnesses of mother: Chronic bronchitis/emphysema	ENSG00000136381	IREB2	6401	0.910846
N_20110_6	Illnesses of mother: Chronic bronchitis/emphysema	ENSG00000188266	AGPHD1	6446	0.966158
N_20110_6	Illnesses of mother: Chronic bronchitis/emphysema	ENSG00000041357	PSMA4	6441	0.944473
N_20110_8	Illnesses of mother: High blood pressure	ENSG00000130595	TNNT3	7270	0.856954
N_20110_8	Illnesses of mother: High blood pressure	ENSG00000182511	FES	6216	0.912245
N_20110_9	Illnesses of mother: Diabetes	ENSG00000165609	NUDT5	7067	0.999494
N_20110_9	Illnesses of mother: Diabetes	ENSG00000252118	U6atac	6868	0.94214
N_20110_9	Illnesses of mother: Diabetes	ENSG00000183049	CAMK1D	7526	0.878079
N_20111_6	Illnesses of siblings: Chronic bronchitis/emphysema	ENSG00000136381	IREB2	6401	0.91322
N_20111_6	Illnesses of siblings: Chronic bronchitis/emphysema	ENSG00000188266	AGPHD1	6446	0.982061
N_20111_6	Illnesses of siblings: Chronic bronchitis/emphysema	ENSG00000041357	PSMA4	6441	0.985411
N_20111_8	Illnesses of siblings: High blood pressure	ENSG00000182511	FES	6216	0.896002
N_20111_8	Illnesses of siblings: High blood pressure	ENSG00000099377	HSD3B7	2809	0.889023
N_20116_1	Smoking status: Previous	ENSG00000163463	KRTCAP2	3587	0.867792
N_20116_1	Smoking status: Previous	ENSG00000175161	CADM2	6107	0.962416
N_20116_1	Smoking status: Previous	ENSG00000204410	MSH5	3536	0.821287
N_20127	Neuroticism score	ENSG00000154822	PLCL2	6301	0.982148
N_20127	Neuroticism score	ENSG00000230454	U73166.2	3187	0.844906
N_20127	Neuroticism score	ENSG00000114395	CYB561D2	3333	0.818464
N_20127	Neuroticism score	ENSG00000126062	TMEM115	3334	0.884304
N_20127	Neuroticism score	ENSG00000168477	TNXB	4012	0.999712
N_20127	Neuroticism score	ENSG00000204301	NOTCH4	3865	0.999663
N_20127	Neuroticism score	ENSG00000227603	RP11-165J3.6	5843	0.852285
N_20127	Neuroticism score	ENSG00000136869	TLR4	6501	0.828031
N_20127	Neuroticism score	ENSG00000110536	PTPMT1	3987	0.995539
N_20127	Neuroticism score	ENSG00000172409	CLP1	5627	0.818337
N_20127	Neuroticism score	ENSG00000156599	ZDHHC5	5635	0.825407
N_20127	Neuroticism score	ENSG00000213593	TMX2	5416	0.807967
N_20127	Neuroticism score	ENSG00000187051	RPS19BP1	4783	0.801292
N_20150	Forced expiratory volume in 1-second (FEV1), Best measure	ENSG00000186715	MST1L	4927	0.965024
N_20150	Forced expiratory volume in 1-second (FEV1), Best measure	ENSG00000159363	ATP13A2	5357	0.967722
N_20150	Forced expiratory volume in 1-second (FEV1), Best measure	ENSG00000010803	SCMH1	5924	0.989833
N_20150	Forced expiratory volume in 1-second (FEV1), Best measure	ENSG00000036549	ZZZ3	5653	0.860407
N_20150	Forced expiratory volume in 1-second (FEV1), Best measure	ENSG00000143067	ZNF697	3491	0.894212
N_20150	Forced expiratory volume in 1-second (FEV1), Best measure	ENSG00000143412	ANXA9	4110	0.86844
N_20150	Forced expiratory volume in 1-second (FEV1), Best measure	ENSG00000181789	COPG1	5202	0.917098
N_20150	Forced expiratory volume in 1-second (FEV1), Best measure	ENSG00000196968	FUT11	4071	0.879506
N_20150	Forced expiratory volume in 1-second (FEV1), Best measure	ENSG00000166507	NDST2	4141	0.924763
N_20150	Forced expiratory volume in 1-second (FEV1), Best measure	ENSG00000107957	SH3PXD2A	4958	0.85278
N_20150	Forced expiratory volume in 1-second (FEV1), Best measure	ENSG00000153487	ING1	8011	0.966848
N_20150	Forced expiratory volume in 1-second (FEV1), Best measure	ENSG00000188266	AGPHD1	6446	0.913452
N_20150	Forced expiratory volume in 1-second (FEV1), Best measure	ENSG00000041357	PSMA4	6441	0.958023
N_20150	Forced expiratory volume in 1-second (FEV1), Best measure	ENSG00000141510	TP53	5703	0.982486
N_20150	Forced expiratory volume in 1-second (FEV1), Best measure	ENSG00000266040	CTB-58E17.3	4110	0.919554
N_20151	Forced vital capacity (FVC), Best measure	ENSG00000214193	SH3D21	4193	0.87779
N_20151	Forced vital capacity (FVC), Best measure	ENSG00000116883	AL591845.1	3899	0.911747
N_20151	Forced vital capacity (FVC), Best measure	ENSG00000010803	SCMH1	5924	0.992753
N_20151	Forced vital capacity (FVC), Best measure	ENSG00000143067	ZNF697	3491	0.826958
N_20151	Forced vital capacity (FVC), Best measure	ENSG00000143412	ANXA9	4110	0.839858
N_20151	Forced vital capacity (FVC), Best measure	ENSG00000170802	FOXN2	6564	0.865149
N_20151	Forced vital capacity (FVC), Best measure	ENSG00000181789	COPG1	5202	0.948
N_20151	Forced vital capacity (FVC), Best measure	ENSG00000152767	FARP1	6515	0.855418
N_20151	Forced vital capacity (FVC), Best measure	ENSG00000153487	ING1	8011	0.81916
N_20151	Forced vital capacity (FVC), Best measure	ENSG00000188266	AGPHD1	6446	0.861538
N_20151	Forced vital capacity (FVC), Best measure	ENSG00000041357	PSMA4	6441	0.91812
N_20151	Forced vital capacity (FVC), Best measure	ENSG00000167716	WDR81	6950	0.90669
N_20151	Forced vital capacity (FVC), Best measure	ENSG00000141510	TP53	5703	0.98593
N_20153	Forced expiratory volume in 1-second (FEV1), predicted	ENSG00000159363	ATP13A2	5357	0.803066
N_20153	Forced expiratory volume in 1-second (FEV1), predicted	ENSG00000183520	UTP11L	5840	0.806674
N_20153	Forced expiratory volume in 1-second (FEV1), predicted	ENSG00000162613	FUBP1	5862	0.820751
N_20153	Forced expiratory volume in 1-second (FEV1), predicted	ENSG00000143067	ZNF697	3491	0.8346
N_20153	Forced expiratory volume in 1-second (FEV1), predicted	ENSG00000112576	CCND3	5871	0.812498
N_20153	Forced expiratory volume in 1-second (FEV1), predicted	ENSG00000178764	ZHX2	5377	0.814768
N_20153	Forced expiratory volume in 1-second (FEV1), predicted	ENSG00000066827	ZFAT	7274	0.933939
N_20153	Forced expiratory volume in 1-second (FEV1), predicted	ENSG00000187134	AKR1C1	8008	0.891513
N_20153	Forced expiratory volume in 1-second (FEV1), predicted	ENSG00000151632	AKR1C2	8400	0.822756
N_20153	Forced expiratory volume in 1-second (FEV1), predicted	ENSG00000134508	CABLES1	4879	0.933839
N_20153	Forced expiratory volume in 1-second (FEV1), predicted	ENSG00000141627	DYM	6621	0.80568
N_20154	Forced expiratory volume in 1-second (FEV1), predicted percentage	ENSG00000153162	BMP6	7222	0.823549
N_20154	Forced expiratory volume in 1-second (FEV1), predicted percentage	ENSG00000204613	TRIM10	2514	0.999975
N_20154	Forced expiratory volume in 1-second (FEV1), predicted percentage	ENSG00000196230	TUBB	3162	0.823629
N_20154	Forced expiratory volume in 1-second (FEV1), predicted percentage	ENSG00000137312	FLOT1	3002	0.842963
N_20154	Forced expiratory volume in 1-second (FEV1), predicted percentage	ENSG00000151465	CDC123	7179	0.975466
N_20154	Forced expiratory volume in 1-second (FEV1), predicted percentage	ENSG00000183049	CAMK1D	7526	0.860451
N_20154	Forced expiratory volume in 1-second (FEV1), predicted percentage	ENSG00000176986	SEC24C	4040	0.831729
N_20154	Forced expiratory volume in 1-second (FEV1), predicted percentage	ENSG00000196968	FUT11	4071	0.919961
N_20154	Forced expiratory volume in 1-second (FEV1), predicted percentage	ENSG00000166507	NDST2	4141	0.944483
N_20154	Forced expiratory volume in 1-second (FEV1), predicted percentage	ENSG00000055950	MRPL43	4670	0.850742
N_20154	Forced expiratory volume in 1-second (FEV1), predicted percentage	ENSG00000260461	RP11-541N10.3	4936	0.907724
N_20154	Forced expiratory volume in 1-second (FEV1), predicted percentage	ENSG00000107960	OBFC1	4712	0.913045
N_20154	Forced expiratory volume in 1-second (FEV1), predicted percentage	ENSG00000149016	TUT1	5119	0.868043
N_20154	Forced expiratory volume in 1-second (FEV1), predicted percentage	ENSG00000162191	UBXN1	5059	0.89445
N_20154	Forced expiratory volume in 1-second (FEV1), predicted percentage	ENSG00000151490	PTPRO	5006	0.8949
N_20154	Forced expiratory volume in 1-second (FEV1), predicted percentage	ENSG00000247934	RP11-967K21.1	6356	0.9576
N_20154	Forced expiratory volume in 1-second (FEV1), predicted percentage	ENSG00000136381	IREB2	6401	0.845227
N_20154	Forced expiratory volume in 1-second (FEV1), predicted percentage	ENSG00000188266	AGPHD1	6446	0.971398
N_20154	Forced expiratory volume in 1-second (FEV1), predicted percentage	ENSG00000041357	PSMA4	6441	0.983725
N_20154	Forced expiratory volume in 1-second (FEV1), predicted percentage	ENSG00000074755	ZZEF1	6727	0.881234
N_20154	Forced expiratory volume in 1-second (FEV1), predicted percentage	ENSG00000108474	PIGL	4868	0.851501
N_20154	Forced expiratory volume in 1-second (FEV1), predicted percentage	ENSG00000169696	ASPSCR1	7149	0.826672
N_20160	Ever smoked	ENSG00000166035	LIPC	6852	0.977272
N_20160	Ever smoked	ENSG00000259250	RP11-50C13.1	6176	0.977271
N_20160	Ever smoked	ENSG00000137845	ADAM10	6556	0.904549
N_20160	Ever smoked	ENSG00000255571	CTD-2335A18.1	5947	0.998539
N_20160	Ever smoked	ENSG00000127585	FBXL16	6394	0.964826
N_20160	Ever smoked	ENSG00000261659	LA16c-313D11.12	5985	0.81918
N_20160	Ever smoked	ENSG00000269928	RP11-849F2.8	5427	0.812354
N_20160	Ever smoked	ENSG00000269947	RP11-849F2.9	5415	0.891708
N_20161	Pack years of smoking PREVIEW ONLY	ENSG00000158373	HIST1H2BD	6970	0.909935
N_20161	Pack years of smoking PREVIEW ONLY	ENSG00000197846	HIST1H2BF	6989	0.994333
N_20161	Pack years of smoking PREVIEW ONLY	ENSG00000217275	RP1-34B20.4	6110	0.993534
N_20161	Pack years of smoking PREVIEW ONLY	ENSG00000158406	HIST1H4H	6906	0.917979
N_20161	Pack years of smoking PREVIEW ONLY	ENSG00000184616	AC004166.6	2306	0.942631
N_20161	Pack years of smoking PREVIEW ONLY	ENSG00000136381	IREB2	6401	0.887823
N_20161	Pack years of smoking PREVIEW ONLY	ENSG00000188266	AGPHD1	6446	0.969358
N_20161	Pack years of smoking PREVIEW ONLY	ENSG00000041357	PSMA4	6441	0.982421
N_20162	Pack years adult smoking as proportion of life span exposed to smoking PREVIEW ONLY	ENSG00000158373	HIST1H2BD	6970	0.884428
N_20162	Pack years adult smoking as proportion of life span exposed to smoking PREVIEW ONLY	ENSG00000197846	HIST1H2BF	6989	0.994216
N_20162	Pack years adult smoking as proportion of life span exposed to smoking PREVIEW ONLY	ENSG00000217275	RP1-34B20.4	6110	0.993408
N_20162	Pack years adult smoking as proportion of life span exposed to smoking PREVIEW ONLY	ENSG00000158406	HIST1H4H	6906	0.915841
N_20162	Pack years adult smoking as proportion of life span exposed to smoking PREVIEW ONLY	ENSG00000184616	AC004166.6	2306	0.927287
N_20162	Pack years adult smoking as proportion of life span exposed to smoking PREVIEW ONLY	ENSG00000126214	KLC1	6530	0.827511
N_20162	Pack years adult smoking as proportion of life span exposed to smoking PREVIEW ONLY	ENSG00000136381	IREB2	6401	0.810992
N_2030	Guilty feelings	ENSG00000175182	FAM131A	5868	0.949007
N_2030	Guilty feelings	ENSG00000204613	TRIM10	2514	0.886355
N_2030	Guilty feelings	ENSG00000133794	ARNTL	6152	0.843911
N_2030	Guilty feelings	ENSG00000110536	PTPMT1	3987	0.98592
N_2030	Guilty feelings	ENSG00000109920	FNBP4	4441	0.803092
N_2030	Guilty feelings	ENSG00000172409	CLP1	5627	0.907595
N_2030	Guilty feelings	ENSG00000156599	ZDHHC5	5635	0.912172
N_2030	Guilty feelings	ENSG00000213593	TMX2	5416	0.906987
N_2040	Risk taking	ENSG00000138028	CGREF1	4122	0.802699
N_2040	Risk taking	ENSG00000180596	HIST1H2BC	7001	0.948181
N_2050	Frequency of depressed mood in last 2 weeks	ENSG00000230454	U73166.2	3187	0.861805
N_2050	Frequency of depressed mood in last 2 weeks	ENSG00000114395	CYB561D2	3333	0.855636
N_2050	Frequency of depressed mood in last 2 weeks	ENSG00000126062	TMEM115	3334	0.895755
N_2080	Frequency of tiredness / lethargy in last 2 weeks	ENSG00000149100	EIF3M	5450	0.987059
N_2080	Frequency of tiredness / lethargy in last 2 weeks	ENSG00000110536	PTPMT1	3987	0.823655
N_2080	Frequency of tiredness / lethargy in last 2 weeks	ENSG00000172409	CLP1	5627	0.910868
N_2080	Frequency of tiredness / lethargy in last 2 weeks	ENSG00000156599	ZDHHC5	5635	0.905792
N_2080	Frequency of tiredness / lethargy in last 2 weeks	ENSG00000213593	TMX2	5416	0.914137
N_2090	Seen doctor (GP) for nerves, anxiety, tension or depression	ENSG00000217159	LARP1P1	5743	0.827664
N_2090	Seen doctor (GP) for nerves, anxiety, tension or depression	ENSG00000204613	TRIM10	2514	0.990864
N_2090	Seen doctor (GP) for nerves, anxiety, tension or depression	ENSG00000187676	B3GALTL	6186	0.829742
N_2090	Seen doctor (GP) for nerves, anxiety, tension or depression	ENSG00000261596	CTB-31N19.3	2387	0.8906
N_2090	Seen doctor (GP) for nerves, anxiety, tension or depression	ENSG00000197006	METTL9	2592	0.897922
N_2090	Seen doctor (GP) for nerves, anxiety, tension or depression	ENSG00000207248	RNU6-1005P	2308	0.915796
N_2090	Seen doctor (GP) for nerves, anxiety, tension or depression	ENSG00000207042	RNU6-196P	2282	0.881307
N_2090	Seen doctor (GP) for nerves, anxiety, tension or depression	ENSG00000140749	IGSF6	2525	0.848964
N_2100	Seen a psychiatrist for nerves, anxiety, tension or depression	ENSG00000217159	LARP1P1	5743	0.928671
N_2100	Seen a psychiatrist for nerves, anxiety, tension or depression	ENSG00000204613	TRIM10	2514	0.999191
N_2100	Seen a psychiatrist for nerves, anxiety, tension or depression	ENSG00000225059	XXbac-BPG248L24.11	2500	0.878928
N_2100	Seen a psychiatrist for nerves, anxiety, tension or depression	ENSG00000075413	MARK3	6460	0.826811
N_2100	Seen a psychiatrist for nerves, anxiety, tension or depression	ENSG00000260285	RP11-600F24.7	5929	0.895817
N_21001	Body mass index (BMI)	ENSG00000189339	SLC35E2B	5008	0.935775
N_21001	Body mass index (BMI)	ENSG00000227775	RP1-283E3.4	5179	0.97383
N_21001	Body mass index (BMI)	ENSG00000163141	BNIPL	4146	0.926837
N_21001	Body mass index (BMI)	ENSG00000160685	ZBTB7B	3497	0.892659
N_21001	Body mass index (BMI)	ENSG00000163354	DCST2	3499	0.886098
N_21001	Body mass index (BMI)	ENSG00000223501	VPS52	5752	0.905802
N_21001	Body mass index (BMI)	ENSG00000227057	WDR46	5797	0.92105
N_21001	Body mass index (BMI)	ENSG00000078399	HOXA9	6034	0.865411
N_21001	Body mass index (BMI)	ENSG00000077809	GTF2I	2135	0.948728
N_21001	Body mass index (BMI)	ENSG00000205583	STAG3L1	2819	0.802956
N_21001	Body mass index (BMI)	ENSG00000178809	TRIM73	2862	0.919475
N_21001	Body mass index (BMI)	ENSG00000170092	AC018720.10	2841	0.940017
N_21001	Body mass index (BMI)	ENSG00000127957	PMS2P3	2903	0.81602
N_21001	Body mass index (BMI)	ENSG00000055118	KCNH2	6296	0.90324
N_21001	Body mass index (BMI)	ENSG00000253981	ALG1L13P	4551	0.844653
N_21001	Body mass index (BMI)	ENSG00000165030	NFIL3	7296	0.808648
N_21001	Body mass index (BMI)	ENSG00000257410	RP11-2H8.2	5109	0.899587
N_21001	Body mass index (BMI)	ENSG00000196510	ANAPC7	4956	0.927287
N_21001	Body mass index (BMI)	ENSG00000244754	N4BP2L2	5584	0.822755
N_21002	Weight	ENSG00000189339	SLC35E2B	5008	0.834779
N_21002	Weight	ENSG00000227775	RP1-283E3.4	5179	0.832326
N_21002	Weight	ENSG00000160685	ZBTB7B	3497	0.943728
N_21002	Weight	ENSG00000163354	DCST2	3499	0.926487
N_21002	Weight	ENSG00000150938	CRIM1	8041	0.979701
N_21002	Weight	ENSG00000181789	COPG1	5202	0.884772
N_21002	Weight	ENSG00000077809	GTF2I	2135	0.914509
N_21002	Weight	ENSG00000178809	TRIM73	2862	0.86624
N_21002	Weight	ENSG00000170092	AC018720.10	2841	0.902386
N_21002	Weight	ENSG00000165030	NFIL3	7296	0.943288
N_21002	Weight	ENSG00000196498	NCOR2	6836	0.937463
N_21002	Weight	ENSG00000141510	TP53	5703	0.983548
N_21002	Weight	ENSG00000108278	ZNHIT3	4487	0.813757
N_21002	Weight	ENSG00000011260	UTP18	5405	0.958176
N_21002	Weight	ENSG00000078699	CBFA2T2	4173	0.88224
N_2178	Overall health rating	ENSG00000198700	IPO9	5951	0.83956
N_2178	Overall health rating	ENSG00000087274	ADD1	6236	0.946368
N_2178	Overall health rating	ENSG00000109736	MFSD10	6415	0.887652
N_2178	Overall health rating	ENSG00000184056	VPS33B	6459	0.95011
N_2178	Overall health rating	ENSG00000214432	AC068831.10	6005	0.975266
N_2188	Long-standing illness, disability or infirmity	ENSG00000143882	ATP6V1C2	7739	0.806635
N_2188	Long-standing illness, disability or infirmity	ENSG00000201988	Y_RNA_chr6	2445	0.908301
N_2188	Long-standing illness, disability or infirmity	ENSG00000166170	BAG5	6515	0.812623
N_22126	Doctor diagnosed hayfever or allergic rhinitis	ENSG00000204599	TRIM39	2826	0.835152
N_22126	Doctor diagnosed hayfever or allergic rhinitis	ENSG00000204267	TAP2	4352	0.808042
N_22126	Doctor diagnosed hayfever or allergic rhinitis	ENSG00000134460	IL2RA	8488	0.937393
N_22126	Doctor diagnosed hayfever or allergic rhinitis	ENSG00000140577	CRTC3	6127	0.826325
N_22127	Doctor diagnosed asthma	ENSG00000112182	BACH2	5658	0.978835
N_22127	Doctor diagnosed asthma	ENSG00000205189	ZBTB10	4850	0.807087
N_22127	Doctor diagnosed asthma	ENSG00000106799	TGFBR1	5633	0.89597
N_22127	Doctor diagnosed asthma	ENSG00000135414	GDF11	4640	0.841816
N_22133	Doctor diagnosed sarcoidosis	ENSG00000184348	HIST1H2AK	5492	0.862716
N_22133	Doctor diagnosed sarcoidosis	ENSG00000204338	CYP21A1P	3873	0.955975
N_2247_1	Hearing difficulty/problems: Yes	ENSG00000118263	KLF7	5467	0.921488
N_2247_1	Hearing difficulty/problems: Yes	ENSG00000260135	RP11-212I21.2	6467	0.86134
N_22504	Bring up phlegm/sputum/mucus on most days	ENSG00000142233	NTN5	6875	0.83999
N_2257	Hearing difficulty/problems with background noise	ENSG00000158715	SLC45A3	4715	0.821458
N_2257	Hearing difficulty/problems with background noise	ENSG00000069275	NUCKS1	4700	0.846215
N_2257	Hearing difficulty/problems with background noise	ENSG00000103653	CSK	4220	0.847097
N_23099	Body fat percentage	ENSG00000189339	SLC35E2B	5008	0.809766
N_23099	Body fat percentage	ENSG00000227775	RP1-283E3.4	5179	0.940939
N_23099	Body fat percentage	ENSG00000150938	CRIM1	8041	0.959033
N_23099	Body fat percentage	ENSG00000064651	SLC12A2	6123	0.898518
N_23099	Body fat percentage	ENSG00000227057	WDR46	5797	0.865125
N_23099	Body fat percentage	ENSG00000112282	MED23	6024	0.825786
N_23099	Body fat percentage	ENSG00000236609	ZNF853	7695	0.818078
N_23099	Body fat percentage	ENSG00000078399	HOXA9	6034	0.996846
N_23099	Body fat percentage	ENSG00000253293	HOXA10	6043	0.800924
N_23099	Body fat percentage	ENSG00000077809	GTF2I	2135	0.947899
N_23099	Body fat percentage	ENSG00000205583	STAG3L1	2819	0.820617
N_23099	Body fat percentage	ENSG00000178809	TRIM73	2862	0.925863
N_23099	Body fat percentage	ENSG00000170092	AC018720.10	2841	0.944944
N_23099	Body fat percentage	ENSG00000127957	PMS2P3	2903	0.83275
N_23099	Body fat percentage	ENSG00000254554	RP11-351I24.1	7102	0.843295
N_23099	Body fat percentage	ENSG00000165917	RAPSN	3753	0.932899
N_23099	Body fat percentage	ENSG00000149541	B3GAT3	5115	0.816247
N_23099	Body fat percentage	ENSG00000214756	METTL12	5021	0.848369
N_23099	Body fat percentage	ENSG00000256269	HMBS	5427	0.818892
N_23099	Body fat percentage	ENSG00000125970	RALY	3540	0.826392
N_23099	Body fat percentage	ENSG00000125971	DYNLRB1	3650	0.861736
N_23100	Whole body fat mass	ENSG00000189339	SLC35E2B	5008	0.808575
N_23100	Whole body fat mass	ENSG00000227775	RP1-283E3.4	5179	0.909848
N_23100	Whole body fat mass	ENSG00000150938	CRIM1	8041	0.974869
N_23100	Whole body fat mass	ENSG00000115548	KDM3A	4008	0.893638
N_23100	Whole body fat mass	ENSG00000078399	HOXA9	6034	0.950423
N_23100	Whole body fat mass	ENSG00000077809	GTF2I	2135	0.942008
N_23100	Whole body fat mass	ENSG00000178809	TRIM73	2862	0.916147
N_23100	Whole body fat mass	ENSG00000170092	AC018720.10	2841	0.93987
N_23100	Whole body fat mass	ENSG00000055118	KCNH2	6296	0.956127
N_23100	Whole body fat mass	ENSG00000165030	NFIL3	7296	0.898193
N_23100	Whole body fat mass	ENSG00000257410	RP11-2H8.2	5109	0.860686
N_23100	Whole body fat mass	ENSG00000092203	TOX4	7726	0.825007
N_23100	Whole body fat mass	ENSG00000008710	PKD1	5926	0.922642
N_23100	Whole body fat mass	ENSG00000186868	MAPT	2042	0.878918
N_23100	Whole body fat mass	ENSG00000011260	UTP18	5405	0.871851
N_23101	Whole body fat-free mass	ENSG00000212541	RNU6-510P	5360	0.923876
N_23101	Whole body fat-free mass	ENSG00000183520	UTP11L	5840	0.990772
N_23101	Whole body fat-free mass	ENSG00000010803	SCMH1	5924	0.999967
N_23101	Whole body fat-free mass	ENSG00000160685	ZBTB7B	3497	0.961777
N_23101	Whole body fat-free mass	ENSG00000163354	DCST2	3499	0.947216
N_23101	Whole body fat-free mass	ENSG00000150938	CRIM1	8041	0.930468
N_23101	Whole body fat-free mass	ENSG00000169564	PCBP1	5450	0.970835
N_23101	Whole body fat-free mass	ENSG00000115325	DOK1	5229	0.816482
N_23101	Whole body fat-free mass	ENSG00000172071	EIF2AK3	2356	0.81911
N_23101	Whole body fat-free mass	ENSG00000234028	AC062029.1	2224	0.863737
N_23101	Whole body fat-free mass	ENSG00000181789	COPG1	5202	0.957258
N_23101	Whole body fat-free mass	ENSG00000084093	REST	7182	0.853294
N_23101	Whole body fat-free mass	ENSG00000145386	CCNA2	6512	0.81167
N_23101	Whole body fat-free mass	ENSG00000064651	SLC12A2	6123	0.937856
N_23101	Whole body fat-free mass	ENSG00000106367	AP1S1	5576	0.818857
N_23101	Whole body fat-free mass	ENSG00000165030	NFIL3	7296	0.953006
N_23101	Whole body fat-free mass	ENSG00000103253	HAGHL	6443	0.96833
N_23101	Whole body fat-free mass	ENSG00000141510	TP53	5703	0.954952
N_23101	Whole body fat-free mass	ENSG00000176909	MAMSTR	6814	0.814706
N_23101	Whole body fat-free mass	ENSG00000078699	CBFA2T2	4173	0.900967
N_23101	Whole body fat-free mass	ENSG00000166913	YWHAB	5941	0.825727
N_23101	Whole body fat-free mass	ENSG00000225806	RP1-309F20.3	6021	0.819169
N_23102	Whole body water mass	ENSG00000212541	RNU6-510P	5360	0.92216
N_23102	Whole body water mass	ENSG00000183520	UTP11L	5840	0.989509
N_23102	Whole body water mass	ENSG00000010803	SCMH1	5924	0.999968
N_23102	Whole body water mass	ENSG00000160685	ZBTB7B	3497	0.9618
N_23102	Whole body water mass	ENSG00000163354	DCST2	3499	0.947585
N_23102	Whole body water mass	ENSG00000150938	CRIM1	8041	0.922816
N_23102	Whole body water mass	ENSG00000169564	PCBP1	5450	0.971313
N_23102	Whole body water mass	ENSG00000115325	DOK1	5229	0.819691
N_23102	Whole body water mass	ENSG00000172071	EIF2AK3	2356	0.819943
N_23102	Whole body water mass	ENSG00000234028	AC062029.1	2224	0.858103
N_23102	Whole body water mass	ENSG00000181789	COPG1	5202	0.964546
N_23102	Whole body water mass	ENSG00000084093	REST	7182	0.843572
N_23102	Whole body water mass	ENSG00000151247	EIF4E	6846	0.806285
N_23102	Whole body water mass	ENSG00000145386	CCNA2	6512	0.849265
N_23102	Whole body water mass	ENSG00000064651	SLC12A2	6123	0.932896
N_23102	Whole body water mass	ENSG00000106367	AP1S1	5576	0.832804
N_23102	Whole body water mass	ENSG00000165030	NFIL3	7296	0.952549
N_23102	Whole body water mass	ENSG00000215277	C14orf164	5576	0.83435
N_23102	Whole body water mass	ENSG00000103253	HAGHL	6443	0.970539
N_23102	Whole body water mass	ENSG00000141510	TP53	5703	0.961416
N_23102	Whole body water mass	ENSG00000176909	MAMSTR	6814	0.81991
N_23102	Whole body water mass	ENSG00000078699	CBFA2T2	4173	0.898903
N_23102	Whole body water mass	ENSG00000166913	YWHAB	5941	0.822557
N_23102	Whole body water mass	ENSG00000225806	RP1-309F20.3	6021	0.805103
N_23105	Basal metabolic rate	ENSG00000212541	RNU6-510P	5360	0.859092
N_23105	Basal metabolic rate	ENSG00000183520	UTP11L	5840	0.982736
N_23105	Basal metabolic rate	ENSG00000010803	SCMH1	5924	0.998586
N_23105	Basal metabolic rate	ENSG00000160685	ZBTB7B	3497	0.954585
N_23105	Basal metabolic rate	ENSG00000163354	DCST2	3499	0.939162
N_23105	Basal metabolic rate	ENSG00000150938	CRIM1	8041	0.941189
N_23105	Basal metabolic rate	ENSG00000169564	PCBP1	5450	0.97293
N_23105	Basal metabolic rate	ENSG00000115325	DOK1	5229	0.809485
N_23105	Basal metabolic rate	ENSG00000234028	AC062029.1	2224	0.844053
N_23105	Basal metabolic rate	ENSG00000181789	COPG1	5202	0.962677
N_23105	Basal metabolic rate	ENSG00000064651	SLC12A2	6123	0.927998
N_23105	Basal metabolic rate	ENSG00000077809	GTF2I	2135	0.857777
N_23105	Basal metabolic rate	ENSG00000170092	AC018720.10	2841	0.846661
N_23105	Basal metabolic rate	ENSG00000106367	AP1S1	5576	0.86686
N_23105	Basal metabolic rate	ENSG00000165030	NFIL3	7296	0.946517
N_23105	Basal metabolic rate	ENSG00000103253	HAGHL	6443	0.974839
N_23105	Basal metabolic rate	ENSG00000141510	TP53	5703	0.979929
N_23105	Basal metabolic rate	ENSG00000185829	ARL17A	2409	0.897675
N_23105	Basal metabolic rate	ENSG00000011260	UTP18	5405	0.926448
N_23105	Basal metabolic rate	ENSG00000078699	CBFA2T2	4173	0.905077
N_23105	Basal metabolic rate	ENSG00000166913	YWHAB	5941	0.826576
N_23105	Basal metabolic rate	ENSG00000225806	RP1-309F20.3	6021	0.814237
N_23106	Impedance of whole body	ENSG00000186715	MST1L	4927	0.823187
N_23106	Impedance of whole body	ENSG00000159363	ATP13A2	5357	0.835023
N_23106	Impedance of whole body	ENSG00000188529	SRSF10	4402	0.850035
N_23106	Impedance of whole body	ENSG00000169564	PCBP1	5450	0.88761
N_23106	Impedance of whole body	ENSG00000064651	SLC12A2	6123	0.881067
N_23106	Impedance of whole body	ENSG00000077809	GTF2I	2135	0.914758
N_23106	Impedance of whole body	ENSG00000178809	TRIM73	2862	0.825398
N_23106	Impedance of whole body	ENSG00000170092	AC018720.10	2841	0.850622
N_23106	Impedance of whole body	ENSG00000106367	AP1S1	5576	0.948179
N_23106	Impedance of whole body	ENSG00000182158	CREB3L2	5853	0.954401
N_23106	Impedance of whole body	ENSG00000164924	YWHAZ	5534	0.874897
N_23106	Impedance of whole body	ENSG00000182197	EXT1	5510	0.841099
N_23106	Impedance of whole body	ENSG00000254554	RP11-351I24.1	7102	0.907638
N_23106	Impedance of whole body	ENSG00000175773	RP11-121M22.1	6238	0.894024
N_23106	Impedance of whole body	ENSG00000134283	PPHLN1	6538	0.948882
N_23106	Impedance of whole body	ENSG00000196498	NCOR2	6836	0.86988
N_23106	Impedance of whole body	ENSG00000122257	RBBP6	6551	0.999628
N_23106	Impedance of whole body	ENSG00000103056	SMPD3	4227	0.91048
N_23106	Impedance of whole body	ENSG00000141510	TP53	5703	0.927702
N_23107	Impedance of leg (right)	ENSG00000160685	ZBTB7B	3497	0.985095
N_23107	Impedance of leg (right)	ENSG00000163354	DCST2	3499	0.965802
N_23107	Impedance of leg (right)	ENSG00000169564	PCBP1	5450	0.890537
N_23107	Impedance of leg (right)	ENSG00000064651	SLC12A2	6123	0.931484
N_23107	Impedance of leg (right)	ENSG00000158985	CDC42SE2	3996	0.842987
N_23107	Impedance of leg (right)	ENSG00000077809	GTF2I	2135	0.935208
N_23107	Impedance of leg (right)	ENSG00000178809	TRIM73	2862	0.870981
N_23107	Impedance of leg (right)	ENSG00000170092	AC018720.10	2841	0.889771
N_23107	Impedance of leg (right)	ENSG00000106367	AP1S1	5576	0.938858
N_23107	Impedance of leg (right)	ENSG00000104611	SH2D4A	9241	0.986946
N_23107	Impedance of leg (right)	ENSG00000164924	YWHAZ	5534	0.838276
N_23107	Impedance of leg (right)	ENSG00000104447	TRPS1	4717	0.823281
N_23107	Impedance of leg (right)	ENSG00000183354	KIAA2026	6456	0.821729
N_23107	Impedance of leg (right)	ENSG00000234323	RP11-308N19.1	5425	0.810742
N_23107	Impedance of leg (right)	ENSG00000254554	RP11-351I24.1	7102	0.851946
N_23107	Impedance of leg (right)	ENSG00000134283	PPHLN1	6538	0.945355
N_23107	Impedance of leg (right)	ENSG00000168970	JMJD7-PLA2G4B	4621	0.938783
N_23107	Impedance of leg (right)	ENSG00000140443	IGF1R	7472	0.893004
N_23107	Impedance of leg (right)	ENSG00000122257	RBBP6	6551	0.99976
N_23107	Impedance of leg (right)	ENSG00000263276	RP11-96D1.10	3805	0.844457
N_23107	Impedance of leg (right)	ENSG00000103056	SMPD3	4227	0.928366
N_23107	Impedance of leg (right)	ENSG00000141510	TP53	5703	0.941933
N_23107	Impedance of leg (right)	ENSG00000198832	RP3-412A9.11	5990	0.834395
N_23108	Impedance of leg (left)	ENSG00000160685	ZBTB7B	3497	0.985461
N_23108	Impedance of leg (left)	ENSG00000163354	DCST2	3499	0.965798
N_23108	Impedance of leg (left)	ENSG00000169564	PCBP1	5450	0.888437
N_23108	Impedance of leg (left)	ENSG00000064651	SLC12A2	6123	0.941238
N_23108	Impedance of leg (left)	ENSG00000077809	GTF2I	2135	0.924442
N_23108	Impedance of leg (left)	ENSG00000178809	TRIM73	2862	0.850084
N_23108	Impedance of leg (left)	ENSG00000170092	AC018720.10	2841	0.871476
N_23108	Impedance of leg (left)	ENSG00000104611	SH2D4A	9241	0.979862
N_23108	Impedance of leg (left)	ENSG00000164924	YWHAZ	5534	0.800158
N_23108	Impedance of leg (left)	ENSG00000104447	TRPS1	4717	0.910362
N_23108	Impedance of leg (left)	ENSG00000182197	EXT1	5510	0.83742
N_23108	Impedance of leg (left)	ENSG00000254554	RP11-351I24.1	7102	0.860276
N_23108	Impedance of leg (left)	ENSG00000134283	PPHLN1	6538	0.899173
N_23108	Impedance of leg (left)	ENSG00000196498	NCOR2	6836	0.848286
N_23108	Impedance of leg (left)	ENSG00000140455	USP3	5891	0.815717
N_23108	Impedance of leg (left)	ENSG00000122257	RBBP6	6551	0.999749
N_23108	Impedance of leg (left)	ENSG00000132600	PRMT7	4230	0.824195
N_23108	Impedance of leg (left)	ENSG00000141510	TP53	5703	0.923402
N_23109	Impedance of arm (right)	ENSG00000186715	MST1L	4927	0.922012
N_23109	Impedance of arm (right)	ENSG00000159363	ATP13A2	5357	0.927805
N_23109	Impedance of arm (right)	ENSG00000188529	SRSF10	4402	0.90715
N_23109	Impedance of arm (right)	ENSG00000106367	AP1S1	5576	0.867028
N_23109	Impedance of arm (right)	ENSG00000182158	CREB3L2	5853	0.9174
N_23109	Impedance of arm (right)	ENSG00000169490	TM2D2	4523	0.842057
N_23109	Impedance of arm (right)	ENSG00000164944	KIAA1429	6400	0.967087
N_23109	Impedance of arm (right)	ENSG00000177125	ZBTB34	4999	0.964085
N_23109	Impedance of arm (right)	ENSG00000254554	RP11-351I24.1	7102	0.926169
N_23109	Impedance of arm (right)	ENSG00000214756	METTL12	5021	0.829408
N_23109	Impedance of arm (right)	ENSG00000162194	C11orf48	4856	0.846164
N_23109	Impedance of arm (right)	ENSG00000204922	C11orf83	5020	0.852771
N_23109	Impedance of arm (right)	ENSG00000175773	RP11-121M22.1	6238	0.896336
N_23109	Impedance of arm (right)	ENSG00000022840	RNF10	5703	0.979398
N_23109	Impedance of arm (right)	ENSG00000122257	RBBP6	6551	0.999183
N_23109	Impedance of arm (right)	ENSG00000177374	HIC1	6709	0.819807
N_23109	Impedance of arm (right)	ENSG00000141510	TP53	5703	0.98328
N_23109	Impedance of arm (right)	ENSG00000176909	MAMSTR	6814	0.900567
N_23110	Impedance of arm (left)	ENSG00000186715	MST1L	4927	0.930774
N_23110	Impedance of arm (left)	ENSG00000159363	ATP13A2	5357	0.935962
N_23110	Impedance of arm (left)	ENSG00000196345	ZKSCAN7	5333	0.897099
N_23110	Impedance of arm (left)	ENSG00000186448	ZNF197	5390	0.897065
N_23110	Impedance of arm (left)	ENSG00000169981	ZNF35	5472	0.897679
N_23110	Impedance of arm (left)	ENSG00000186446	ZNF501	5527	0.898052
N_23110	Impedance of arm (left)	ENSG00000163577	EIF5A2	5551	0.890558
N_23110	Impedance of arm (left)	ENSG00000106367	AP1S1	5576	0.921718
N_23110	Impedance of arm (left)	ENSG00000182158	CREB3L2	5853	0.967507
N_23110	Impedance of arm (left)	ENSG00000169490	TM2D2	4523	0.820311
N_23110	Impedance of arm (left)	ENSG00000164944	KIAA1429	6400	0.897642
N_23110	Impedance of arm (left)	ENSG00000177125	ZBTB34	4999	0.954552
N_23110	Impedance of arm (left)	ENSG00000149483	TMEM138	5353	0.802361
N_23110	Impedance of arm (left)	ENSG00000162194	C11orf48	4856	0.88995
N_23110	Impedance of arm (left)	ENSG00000204922	C11orf83	5020	0.89601
N_23110	Impedance of arm (left)	ENSG00000175773	RP11-121M22.1	6238	0.895394
N_23110	Impedance of arm (left)	ENSG00000134283	PPHLN1	6538	0.921414
N_23110	Impedance of arm (left)	ENSG00000022840	RNF10	5703	0.92536
N_23110	Impedance of arm (left)	ENSG00000122257	RBBP6	6551	0.999333
N_23110	Impedance of arm (left)	ENSG00000141510	TP53	5703	0.95963
N_23110	Impedance of arm (left)	ENSG00000176909	MAMSTR	6814	0.886241
N_23111	Leg fat percentage (right)	ENSG00000189339	SLC35E2B	5008	0.877626
N_23111	Leg fat percentage (right)	ENSG00000227775	RP1-283E3.4	5179	0.960262
N_23111	Leg fat percentage (right)	ENSG00000155363	MOV10	5160	0.965856
N_23111	Leg fat percentage (right)	ENSG00000268688	AC007382.1	7151	0.830449
N_23111	Leg fat percentage (right)	ENSG00000064651	SLC12A2	6123	0.936716
N_23111	Leg fat percentage (right)	ENSG00000223501	VPS52	5752	0.828711
N_23111	Leg fat percentage (right)	ENSG00000227057	WDR46	5797	0.87611
N_23111	Leg fat percentage (right)	ENSG00000112282	MED23	6024	0.8506
N_23111	Leg fat percentage (right)	ENSG00000228010	AC073343.13	7341	0.906731
N_23111	Leg fat percentage (right)	ENSG00000077809	GTF2I	2135	0.916628
N_23111	Leg fat percentage (right)	ENSG00000178809	TRIM73	2862	0.881154
N_23111	Leg fat percentage (right)	ENSG00000170092	AC018720.10	2841	0.905974
N_23111	Leg fat percentage (right)	ENSG00000066777	ARFGEF1	5099	0.854525
N_23111	Leg fat percentage (right)	ENSG00000176623	RMDN1	4914	0.883684
N_23111	Leg fat percentage (right)	ENSG00000165138	ANKS6	5861	0.894953
N_23111	Leg fat percentage (right)	ENSG00000165917	RAPSN	3753	0.805897
N_23111	Leg fat percentage (right)	ENSG00000255661	RP11-59H1.3	6326	0.840574
N_23111	Leg fat percentage (right)	ENSG00000196510	ANAPC7	4956	0.822071
N_23111	Leg fat percentage (right)	ENSG00000211825	TRDJ1	7092	0.809658
N_23111	Leg fat percentage (right)	ENSG00000211829	TRDC	7137	0.819919
N_23112	Leg fat mass (right)	ENSG00000189339	SLC35E2B	5008	0.890364
N_23112	Leg fat mass (right)	ENSG00000227775	RP1-283E3.4	5179	0.94468
N_23112	Leg fat mass (right)	ENSG00000155363	MOV10	5160	0.922707
N_23112	Leg fat mass (right)	ENSG00000223501	VPS52	5752	0.877859
N_23112	Leg fat mass (right)	ENSG00000227057	WDR46	5797	0.946696
N_23112	Leg fat mass (right)	ENSG00000112282	MED23	6024	0.864563
N_23112	Leg fat mass (right)	ENSG00000077809	GTF2I	2135	0.934182
N_23112	Leg fat mass (right)	ENSG00000178809	TRIM73	2862	0.905177
N_23112	Leg fat mass (right)	ENSG00000170092	AC018720.10	2841	0.929599
N_23112	Leg fat mass (right)	ENSG00000055118	KCNH2	6296	0.979449
N_23112	Leg fat mass (right)	ENSG00000066827	ZFAT	7274	0.828774
N_23112	Leg fat mass (right)	ENSG00000165030	NFIL3	7296	0.864877
N_23112	Leg fat mass (right)	ENSG00000165138	ANKS6	5861	0.872295
N_23112	Leg fat mass (right)	ENSG00000198553	KCNRG	5503	0.892917
N_23112	Leg fat mass (right)	ENSG00000008710	PKD1	5926	0.941575
N_23113	Leg fat-free mass (right)	ENSG00000212541	RNU6-510P	5360	0.844566
N_23113	Leg fat-free mass (right)	ENSG00000183520	UTP11L	5840	0.983155
N_23113	Leg fat-free mass (right)	ENSG00000010803	SCMH1	5924	0.98148
N_23113	Leg fat-free mass (right)	ENSG00000160685	ZBTB7B	3497	0.964172
N_23113	Leg fat-free mass (right)	ENSG00000163354	DCST2	3499	0.94812
N_23113	Leg fat-free mass (right)	ENSG00000150938	CRIM1	8041	0.9564
N_23113	Leg fat-free mass (right)	ENSG00000169564	PCBP1	5450	0.971861
N_23113	Leg fat-free mass (right)	ENSG00000172071	EIF2AK3	2356	0.824684
N_23113	Leg fat-free mass (right)	ENSG00000234028	AC062029.1	2224	0.859248
N_23113	Leg fat-free mass (right)	ENSG00000181789	COPG1	5202	0.88567
N_23113	Leg fat-free mass (right)	ENSG00000064651	SLC12A2	6123	0.946567
N_23113	Leg fat-free mass (right)	ENSG00000077809	GTF2I	2135	0.903031
N_23113	Leg fat-free mass (right)	ENSG00000178809	TRIM73	2862	0.823365
N_23113	Leg fat-free mass (right)	ENSG00000170092	AC018720.10	2841	0.867908
N_23113	Leg fat-free mass (right)	ENSG00000106723	SPIN1	6728	0.927008
N_23113	Leg fat-free mass (right)	ENSG00000136938	ANP32B	5542	0.921563
N_23113	Leg fat-free mass (right)	ENSG00000108179	PPIF	6844	0.800233
N_23113	Leg fat-free mass (right)	ENSG00000011105	TSPAN9	6463	0.802259
N_23113	Leg fat-free mass (right)	ENSG00000103253	HAGHL	6443	0.980249
N_23113	Leg fat-free mass (right)	ENSG00000141510	TP53	5703	0.977318
N_23113	Leg fat-free mass (right)	ENSG00000248278	RP11-463M16.4	4683	0.878656
N_23113	Leg fat-free mass (right)	ENSG00000011260	UTP18	5405	0.875949
N_23113	Leg fat-free mass (right)	ENSG00000088836	SLC4A11	6818	0.895723
N_23113	Leg fat-free mass (right)	ENSG00000078699	CBFA2T2	4173	0.915293
N_23113	Leg fat-free mass (right)	ENSG00000166913	YWHAB	5941	0.851596
N_23113	Leg fat-free mass (right)	ENSG00000225806	RP1-309F20.3	6021	0.872251
N_23114	Leg predicted mass (right)	ENSG00000212541	RNU6-510P	5360	0.867939
N_23114	Leg predicted mass (right)	ENSG00000183520	UTP11L	5840	0.98458
N_23114	Leg predicted mass (right)	ENSG00000010803	SCMH1	5924	0.97612
N_23114	Leg predicted mass (right)	ENSG00000160685	ZBTB7B	3497	0.960576
N_23114	Leg predicted mass (right)	ENSG00000163354	DCST2	3499	0.94417
N_23114	Leg predicted mass (right)	ENSG00000150938	CRIM1	8041	0.951858
N_23114	Leg predicted mass (right)	ENSG00000169564	PCBP1	5450	0.971033
N_23114	Leg predicted mass (right)	ENSG00000172071	EIF2AK3	2356	0.804563
N_23114	Leg predicted mass (right)	ENSG00000234028	AC062029.1	2224	0.841069
N_23114	Leg predicted mass (right)	ENSG00000181789	COPG1	5202	0.875811
N_23114	Leg predicted mass (right)	ENSG00000064651	SLC12A2	6123	0.945758
N_23114	Leg predicted mass (right)	ENSG00000077809	GTF2I	2135	0.901089
N_23114	Leg predicted mass (right)	ENSG00000178809	TRIM73	2862	0.820941
N_23114	Leg predicted mass (right)	ENSG00000170092	AC018720.10	2841	0.866334
N_23114	Leg predicted mass (right)	ENSG00000106723	SPIN1	6728	0.929483
N_23114	Leg predicted mass (right)	ENSG00000136938	ANP32B	5542	0.915546
N_23114	Leg predicted mass (right)	ENSG00000108179	PPIF	6844	0.807753
N_23114	Leg predicted mass (right)	ENSG00000011105	TSPAN9	6463	0.809085
N_23114	Leg predicted mass (right)	ENSG00000103253	HAGHL	6443	0.980036
N_23114	Leg predicted mass (right)	ENSG00000141510	TP53	5703	0.978391
N_23114	Leg predicted mass (right)	ENSG00000248278	RP11-463M16.4	4683	0.879837
N_23114	Leg predicted mass (right)	ENSG00000011260	UTP18	5405	0.869975
N_23114	Leg predicted mass (right)	ENSG00000088836	SLC4A11	6818	0.896747
N_23114	Leg predicted mass (right)	ENSG00000078699	CBFA2T2	4173	0.915637
N_23114	Leg predicted mass (right)	ENSG00000166913	YWHAB	5941	0.850927
N_23114	Leg predicted mass (right)	ENSG00000225806	RP1-309F20.3	6021	0.868235
N_23115	Leg fat percentage (left)	ENSG00000189339	SLC35E2B	5008	0.836616
N_23115	Leg fat percentage (left)	ENSG00000227775	RP1-283E3.4	5179	0.953145
N_23115	Leg fat percentage (left)	ENSG00000155363	MOV10	5160	0.959341
N_23115	Leg fat percentage (left)	ENSG00000268688	AC007382.1	7151	0.837203
N_23115	Leg fat percentage (left)	ENSG00000163577	EIF5A2	5551	0.800101
N_23115	Leg fat percentage (left)	ENSG00000064651	SLC12A2	6123	0.912692
N_23115	Leg fat percentage (left)	ENSG00000227057	WDR46	5797	0.880572
N_23115	Leg fat percentage (left)	ENSG00000228010	AC073343.13	7341	0.945793
N_23115	Leg fat percentage (left)	ENSG00000077809	GTF2I	2135	0.922957
N_23115	Leg fat percentage (left)	ENSG00000178809	TRIM73	2862	0.888913
N_23115	Leg fat percentage (left)	ENSG00000170092	AC018720.10	2841	0.913495
N_23115	Leg fat percentage (left)	ENSG00000066777	ARFGEF1	5099	0.845016
N_23115	Leg fat percentage (left)	ENSG00000176623	RMDN1	4914	0.862744
N_23115	Leg fat percentage (left)	ENSG00000165138	ANKS6	5861	0.870209
N_23115	Leg fat percentage (left)	ENSG00000165917	RAPSN	3753	0.813393
N_23115	Leg fat percentage (left)	ENSG00000255661	RP11-59H1.3	6326	0.832013
N_23115	Leg fat percentage (left)	ENSG00000211825	TRDJ1	7092	0.830477
N_23115	Leg fat percentage (left)	ENSG00000211829	TRDC	7137	0.848424
N_23115	Leg fat percentage (left)	ENSG00000065057	NTHL1	6089	0.835732
N_23115	Leg fat percentage (left)	ENSG00000099377	HSD3B7	2809	0.821093
N_23115	Leg fat percentage (left)	ENSG00000125970	RALY	3540	0.868085
N_23116	Leg fat mass (left)	ENSG00000189339	SLC35E2B	5008	0.918318
N_23116	Leg fat mass (left)	ENSG00000227775	RP1-283E3.4	5179	0.966795
N_23116	Leg fat mass (left)	ENSG00000155363	MOV10	5160	0.901805
N_23116	Leg fat mass (left)	ENSG00000150938	CRIM1	8041	0.842026
N_23116	Leg fat mass (left)	ENSG00000115548	KDM3A	4008	0.869405
N_23116	Leg fat mass (left)	ENSG00000223501	VPS52	5752	0.851361
N_23116	Leg fat mass (left)	ENSG00000227057	WDR46	5797	0.937297
N_23116	Leg fat mass (left)	ENSG00000112282	MED23	6024	0.820209
N_23116	Leg fat mass (left)	ENSG00000077809	GTF2I	2135	0.934046
N_23116	Leg fat mass (left)	ENSG00000178809	TRIM73	2862	0.904802
N_23116	Leg fat mass (left)	ENSG00000170092	AC018720.10	2841	0.930189
N_23116	Leg fat mass (left)	ENSG00000055118	KCNH2	6296	0.975953
N_23116	Leg fat mass (left)	ENSG00000066827	ZFAT	7274	0.827611
N_23116	Leg fat mass (left)	ENSG00000165030	NFIL3	7296	0.8823
N_23116	Leg fat mass (left)	ENSG00000165138	ANKS6	5861	0.883423
N_23116	Leg fat mass (left)	ENSG00000008710	PKD1	5926	0.93121
N_23117	Leg fat-free mass (left)	ENSG00000212541	RNU6-510P	5360	0.831443
N_23117	Leg fat-free mass (left)	ENSG00000183520	UTP11L	5840	0.981333
N_23117	Leg fat-free mass (left)	ENSG00000010803	SCMH1	5924	0.860658
N_23117	Leg fat-free mass (left)	ENSG00000160685	ZBTB7B	3497	0.957642
N_23117	Leg fat-free mass (left)	ENSG00000163354	DCST2	3499	0.943387
N_23117	Leg fat-free mass (left)	ENSG00000150938	CRIM1	8041	0.942613
N_23117	Leg fat-free mass (left)	ENSG00000169564	PCBP1	5450	0.967739
N_23117	Leg fat-free mass (left)	ENSG00000115325	DOK1	5229	0.80315
N_23117	Leg fat-free mass (left)	ENSG00000181789	COPG1	5202	0.847336
N_23117	Leg fat-free mass (left)	ENSG00000064651	SLC12A2	6123	0.946164
N_23117	Leg fat-free mass (left)	ENSG00000077809	GTF2I	2135	0.904639
N_23117	Leg fat-free mass (left)	ENSG00000178809	TRIM73	2862	0.836256
N_23117	Leg fat-free mass (left)	ENSG00000170092	AC018720.10	2841	0.880164
N_23117	Leg fat-free mass (left)	ENSG00000165030	NFIL3	7296	0.87094
N_23117	Leg fat-free mass (left)	ENSG00000136938	ANP32B	5542	0.887996
N_23117	Leg fat-free mass (left)	ENSG00000103253	HAGHL	6443	0.977312
N_23117	Leg fat-free mass (left)	ENSG00000141510	TP53	5703	0.981943
N_23117	Leg fat-free mass (left)	ENSG00000185829	ARL17A	2409	0.956673
N_23117	Leg fat-free mass (left)	ENSG00000073969	NSF	2678	0.948191
N_23117	Leg fat-free mass (left)	ENSG00000248278	RP11-463M16.4	4683	0.906087
N_23117	Leg fat-free mass (left)	ENSG00000011260	UTP18	5405	0.94373
N_23117	Leg fat-free mass (left)	ENSG00000088836	SLC4A11	6818	0.882231
N_23117	Leg fat-free mass (left)	ENSG00000078699	CBFA2T2	4173	0.911703
N_23117	Leg fat-free mass (left)	ENSG00000166913	YWHAB	5941	0.829225
N_23117	Leg fat-free mass (left)	ENSG00000225806	RP1-309F20.3	6021	0.863822
N_23118	Leg predicted mass (left)	ENSG00000212541	RNU6-510P	5360	0.839701
N_23118	Leg predicted mass (left)	ENSG00000183520	UTP11L	5840	0.981404
N_23118	Leg predicted mass (left)	ENSG00000010803	SCMH1	5924	0.886798
N_23118	Leg predicted mass (left)	ENSG00000160685	ZBTB7B	3497	0.959115
N_23118	Leg predicted mass (left)	ENSG00000163354	DCST2	3499	0.943959
N_23118	Leg predicted mass (left)	ENSG00000150938	CRIM1	8041	0.943354
N_23118	Leg predicted mass (left)	ENSG00000169564	PCBP1	5450	0.965138
N_23118	Leg predicted mass (left)	ENSG00000115325	DOK1	5229	0.828854
N_23118	Leg predicted mass (left)	ENSG00000181789	COPG1	5202	0.871952
N_23118	Leg predicted mass (left)	ENSG00000064651	SLC12A2	6123	0.932262
N_23118	Leg predicted mass (left)	ENSG00000077809	GTF2I	2135	0.90609
N_23118	Leg predicted mass (left)	ENSG00000178809	TRIM73	2862	0.840764
N_23118	Leg predicted mass (left)	ENSG00000170092	AC018720.10	2841	0.884217
N_23118	Leg predicted mass (left)	ENSG00000165030	NFIL3	7296	0.809606
N_23118	Leg predicted mass (left)	ENSG00000136938	ANP32B	5542	0.896963
N_23118	Leg predicted mass (left)	ENSG00000103253	HAGHL	6443	0.97892
N_23118	Leg predicted mass (left)	ENSG00000141510	TP53	5703	0.982441
N_23118	Leg predicted mass (left)	ENSG00000185829	ARL17A	2409	0.959594
N_23118	Leg predicted mass (left)	ENSG00000073969	NSF	2678	0.949834
N_23118	Leg predicted mass (left)	ENSG00000248278	RP11-463M16.4	4683	0.915659
N_23118	Leg predicted mass (left)	ENSG00000011260	UTP18	5405	0.931544
N_23118	Leg predicted mass (left)	ENSG00000088836	SLC4A11	6818	0.828009
N_23118	Leg predicted mass (left)	ENSG00000078699	CBFA2T2	4173	0.916353
N_23118	Leg predicted mass (left)	ENSG00000166913	YWHAB	5941	0.834757
N_23118	Leg predicted mass (left)	ENSG00000225806	RP1-309F20.3	6021	0.870494
N_23119	Arm fat percentage (right)	ENSG00000189339	SLC35E2B	5008	0.903302
N_23119	Arm fat percentage (right)	ENSG00000227775	RP1-283E3.4	5179	0.957396
N_23119	Arm fat percentage (right)	ENSG00000150938	CRIM1	8041	0.908961
N_23119	Arm fat percentage (right)	ENSG00000244405	ETV5	5524	0.839713
N_23119	Arm fat percentage (right)	ENSG00000112282	MED23	6024	0.828014
N_23119	Arm fat percentage (right)	ENSG00000078399	HOXA9	6034	0.972789
N_23119	Arm fat percentage (right)	ENSG00000077809	GTF2I	2135	0.958282
N_23119	Arm fat percentage (right)	ENSG00000205583	STAG3L1	2819	0.839093
N_23119	Arm fat percentage (right)	ENSG00000178809	TRIM73	2862	0.93923
N_23119	Arm fat percentage (right)	ENSG00000170092	AC018720.10	2841	0.956404
N_23119	Arm fat percentage (right)	ENSG00000127957	PMS2P3	2903	0.850208
N_23119	Arm fat percentage (right)	ENSG00000137076	TLN1	4697	0.870773
N_23119	Arm fat percentage (right)	ENSG00000107175	CREB3	4717	0.908477
N_23119	Arm fat percentage (right)	ENSG00000107185	RGP1	4721	0.8838
N_23119	Arm fat percentage (right)	ENSG00000177125	ZBTB34	4999	0.942003
N_23119	Arm fat percentage (right)	ENSG00000198435	NRARP	4773	0.824721
N_23119	Arm fat percentage (right)	ENSG00000187609	EXD3	4653	0.839942
N_23119	Arm fat percentage (right)	ENSG00000165917	RAPSN	3753	0.927027
N_23119	Arm fat percentage (right)	ENSG00000186868	MAPT	2042	0.906023
N_23119	Arm fat percentage (right)	ENSG00000105063	PPP6R1	7873	0.949101
N_23120	Arm fat mass (right)	ENSG00000189339	SLC35E2B	5008	0.906266
N_23120	Arm fat mass (right)	ENSG00000227775	RP1-283E3.4	5179	0.941228
N_23120	Arm fat mass (right)	ENSG00000150938	CRIM1	8041	0.964262
N_23120	Arm fat mass (right)	ENSG00000115548	KDM3A	4008	0.860211
N_23120	Arm fat mass (right)	ENSG00000078399	HOXA9	6034	0.979237
N_23120	Arm fat mass (right)	ENSG00000077809	GTF2I	2135	0.954079
N_23120	Arm fat mass (right)	ENSG00000205583	STAG3L1	2819	0.811644
N_23120	Arm fat mass (right)	ENSG00000178809	TRIM73	2862	0.931527
N_23120	Arm fat mass (right)	ENSG00000170092	AC018720.10	2841	0.950686
N_23120	Arm fat mass (right)	ENSG00000127957	PMS2P3	2903	0.824258
N_23120	Arm fat mass (right)	ENSG00000165030	NFIL3	7296	0.967063
N_23120	Arm fat mass (right)	ENSG00000165917	RAPSN	3753	0.803392
N_23120	Arm fat mass (right)	ENSG00000257410	RP11-2H8.2	5109	0.95013
N_23120	Arm fat mass (right)	ENSG00000092203	TOX4	7726	0.898856
N_23120	Arm fat mass (right)	ENSG00000008710	PKD1	5926	0.91141
N_23120	Arm fat mass (right)	ENSG00000011260	UTP18	5405	0.881816
N_23121	Arm fat-free mass (right)	ENSG00000116213	WRAP73	7353	0.802081
N_23121	Arm fat-free mass (right)	ENSG00000214193	SH3D21	4193	0.884976
N_23121	Arm fat-free mass (right)	ENSG00000116883	AL591845.1	3899	0.86718
N_23121	Arm fat-free mass (right)	ENSG00000212541	RNU6-510P	5360	0.929442
N_23121	Arm fat-free mass (right)	ENSG00000183520	UTP11L	5840	0.978017
N_23121	Arm fat-free mass (right)	ENSG00000010803	SCMH1	5924	0.999936
N_23121	Arm fat-free mass (right)	ENSG00000160685	ZBTB7B	3497	0.957204
N_23121	Arm fat-free mass (right)	ENSG00000163354	DCST2	3499	0.946718
N_23121	Arm fat-free mass (right)	ENSG00000150938	CRIM1	8041	0.879
N_23121	Arm fat-free mass (right)	ENSG00000169564	PCBP1	5450	0.969939
N_23121	Arm fat-free mass (right)	ENSG00000234028	AC062029.1	2224	0.81168
N_23121	Arm fat-free mass (right)	ENSG00000196345	ZKSCAN7	5333	0.978328
N_23121	Arm fat-free mass (right)	ENSG00000186448	ZNF197	5390	0.979178
N_23121	Arm fat-free mass (right)	ENSG00000169981	ZNF35	5472	0.979348
N_23121	Arm fat-free mass (right)	ENSG00000186446	ZNF501	5527	0.979563
N_23121	Arm fat-free mass (right)	ENSG00000169964	TMEM42	5423	0.819077
N_23121	Arm fat-free mass (right)	ENSG00000181789	COPG1	5202	0.978989
N_23121	Arm fat-free mass (right)	ENSG00000145386	CCNA2	6512	0.832459
N_23121	Arm fat-free mass (right)	ENSG00000164944	KIAA1429	6400	0.812858
N_23121	Arm fat-free mass (right)	ENSG00000165030	NFIL3	7296	0.941608
N_23121	Arm fat-free mass (right)	ENSG00000103253	HAGHL	6443	0.880093
N_23121	Arm fat-free mass (right)	ENSG00000141510	TP53	5703	0.96465
N_23121	Arm fat-free mass (right)	ENSG00000176909	MAMSTR	6814	0.848066
N_23121	Arm fat-free mass (right)	ENSG00000101224	CDC25B	7177	0.9003
N_23121	Arm fat-free mass (right)	ENSG00000166913	YWHAB	5941	0.811081
N_23122	Arm predicted mass (right)	ENSG00000214193	SH3D21	4193	0.902954
N_23122	Arm predicted mass (right)	ENSG00000116883	AL591845.1	3899	0.898133
N_23122	Arm predicted mass (right)	ENSG00000212541	RNU6-510P	5360	0.937187
N_23122	Arm predicted mass (right)	ENSG00000183520	UTP11L	5840	0.984964
N_23122	Arm predicted mass (right)	ENSG00000010803	SCMH1	5924	0.999984
N_23122	Arm predicted mass (right)	ENSG00000160685	ZBTB7B	3497	0.957146
N_23122	Arm predicted mass (right)	ENSG00000163354	DCST2	3499	0.944938
N_23122	Arm predicted mass (right)	ENSG00000150938	CRIM1	8041	0.845997
N_23122	Arm predicted mass (right)	ENSG00000169564	PCBP1	5450	0.972086
N_23122	Arm predicted mass (right)	ENSG00000234028	AC062029.1	2224	0.837376
N_23122	Arm predicted mass (right)	ENSG00000196345	ZKSCAN7	5333	0.972483
N_23122	Arm predicted mass (right)	ENSG00000186448	ZNF197	5390	0.973132
N_23122	Arm predicted mass (right)	ENSG00000169981	ZNF35	5472	0.973437
N_23122	Arm predicted mass (right)	ENSG00000186446	ZNF501	5527	0.973777
N_23122	Arm predicted mass (right)	ENSG00000169964	TMEM42	5423	0.800816
N_23122	Arm predicted mass (right)	ENSG00000181789	COPG1	5202	0.976212
N_23122	Arm predicted mass (right)	ENSG00000151247	EIF4E	6846	0.832249
N_23122	Arm predicted mass (right)	ENSG00000165030	NFIL3	7296	0.95422
N_23122	Arm predicted mass (right)	ENSG00000103253	HAGHL	6443	0.962402
N_23122	Arm predicted mass (right)	ENSG00000141510	TP53	5703	0.957363
N_23122	Arm predicted mass (right)	ENSG00000176909	MAMSTR	6814	0.912384
N_23122	Arm predicted mass (right)	ENSG00000101224	CDC25B	7177	0.830602
N_23122	Arm predicted mass (right)	ENSG00000166913	YWHAB	5941	0.824038
N_23123	Arm fat percentage (left)	ENSG00000189339	SLC35E2B	5008	0.912411
N_23123	Arm fat percentage (left)	ENSG00000227775	RP1-283E3.4	5179	0.973915
N_23123	Arm fat percentage (left)	ENSG00000150938	CRIM1	8041	0.817808
N_23123	Arm fat percentage (left)	ENSG00000112282	MED23	6024	0.833599
N_23123	Arm fat percentage (left)	ENSG00000078399	HOXA9	6034	0.997396
N_23123	Arm fat percentage (left)	ENSG00000253293	HOXA10	6043	0.823547
N_23123	Arm fat percentage (left)	ENSG00000077809	GTF2I	2135	0.956486
N_23123	Arm fat percentage (left)	ENSG00000205583	STAG3L1	2819	0.838298
N_23123	Arm fat percentage (left)	ENSG00000178809	TRIM73	2862	0.936938
N_23123	Arm fat percentage (left)	ENSG00000170092	AC018720.10	2841	0.954071
N_23123	Arm fat percentage (left)	ENSG00000127957	PMS2P3	2903	0.849458
N_23123	Arm fat percentage (left)	ENSG00000107175	CREB3	4717	0.845189
N_23123	Arm fat percentage (left)	ENSG00000107185	RGP1	4721	0.824053
N_23123	Arm fat percentage (left)	ENSG00000177125	ZBTB34	4999	0.955825
N_23123	Arm fat percentage (left)	ENSG00000198435	NRARP	4773	0.861959
N_23123	Arm fat percentage (left)	ENSG00000187609	EXD3	4653	0.872914
N_23123	Arm fat percentage (left)	ENSG00000165917	RAPSN	3753	0.885281
N_23123	Arm fat percentage (left)	ENSG00000186868	MAPT	2042	0.813144
N_23124	Arm fat mass (left)	ENSG00000189339	SLC35E2B	5008	0.91949
N_23124	Arm fat mass (left)	ENSG00000227775	RP1-283E3.4	5179	0.957993
N_23124	Arm fat mass (left)	ENSG00000150938	CRIM1	8041	0.945907
N_23124	Arm fat mass (left)	ENSG00000115548	KDM3A	4008	0.858117
N_23124	Arm fat mass (left)	ENSG00000078399	HOXA9	6034	0.983562
N_23124	Arm fat mass (left)	ENSG00000077809	GTF2I	2135	0.951259
N_23124	Arm fat mass (left)	ENSG00000205583	STAG3L1	2819	0.800017
N_23124	Arm fat mass (left)	ENSG00000178809	TRIM73	2862	0.927447
N_23124	Arm fat mass (left)	ENSG00000170092	AC018720.10	2841	0.948337
N_23124	Arm fat mass (left)	ENSG00000127957	PMS2P3	2903	0.813228
N_23124	Arm fat mass (left)	ENSG00000165030	NFIL3	7296	0.947115
N_23124	Arm fat mass (left)	ENSG00000092203	TOX4	7726	0.925166
N_23124	Arm fat mass (left)	ENSG00000008710	PKD1	5926	0.886534
N_23125	Arm fat-free mass (left)	ENSG00000116213	WRAP73	7353	0.829741
N_23125	Arm fat-free mass (left)	ENSG00000212541	RNU6-510P	5360	0.82501
N_23125	Arm fat-free mass (left)	ENSG00000183520	UTP11L	5840	0.94098
N_23125	Arm fat-free mass (left)	ENSG00000010803	SCMH1	5924	0.999994
N_23125	Arm fat-free mass (left)	ENSG00000160685	ZBTB7B	3497	0.95906
N_23125	Arm fat-free mass (left)	ENSG00000163354	DCST2	3499	0.943094
N_23125	Arm fat-free mass (left)	ENSG00000169564	PCBP1	5450	0.974642
N_23125	Arm fat-free mass (left)	ENSG00000196345	ZKSCAN7	5333	0.989033
N_23125	Arm fat-free mass (left)	ENSG00000186448	ZNF197	5390	0.98937
N_23125	Arm fat-free mass (left)	ENSG00000169981	ZNF35	5472	0.989503
N_23125	Arm fat-free mass (left)	ENSG00000186446	ZNF501	5527	0.989599
N_23125	Arm fat-free mass (left)	ENSG00000169964	TMEM42	5423	0.876428
N_23125	Arm fat-free mass (left)	ENSG00000181789	COPG1	5202	0.977649
N_23125	Arm fat-free mass (left)	ENSG00000151247	EIF4E	6846	0.86703
N_23125	Arm fat-free mass (left)	ENSG00000145386	CCNA2	6512	0.836098
N_23125	Arm fat-free mass (left)	ENSG00000106367	AP1S1	5576	0.860273
N_23125	Arm fat-free mass (left)	ENSG00000164944	KIAA1429	6400	0.816757
N_23125	Arm fat-free mass (left)	ENSG00000165030	NFIL3	7296	0.95345
N_23125	Arm fat-free mass (left)	ENSG00000196498	NCOR2	6836	0.879488
N_23125	Arm fat-free mass (left)	ENSG00000103253	HAGHL	6443	0.884313
N_23125	Arm fat-free mass (left)	ENSG00000141510	TP53	5703	0.957054
N_23125	Arm fat-free mass (left)	ENSG00000176909	MAMSTR	6814	0.813406
N_23125	Arm fat-free mass (left)	ENSG00000101224	CDC25B	7177	0.955397
N_23125	Arm fat-free mass (left)	ENSG00000166913	YWHAB	5941	0.820806
N_23126	Arm predicted mass (left)	ENSG00000130764	LRRC47	8019	0.828757
N_23126	Arm predicted mass (left)	ENSG00000183520	UTP11L	5840	0.927425
N_23126	Arm predicted mass (left)	ENSG00000010803	SCMH1	5924	0.999986
N_23126	Arm predicted mass (left)	ENSG00000160685	ZBTB7B	3497	0.95021
N_23126	Arm predicted mass (left)	ENSG00000163354	DCST2	3499	0.939007
N_23126	Arm predicted mass (left)	ENSG00000169564	PCBP1	5450	0.978527
N_23126	Arm predicted mass (left)	ENSG00000196345	ZKSCAN7	5333	0.935318
N_23126	Arm predicted mass (left)	ENSG00000186448	ZNF197	5390	0.937951
N_23126	Arm predicted mass (left)	ENSG00000169981	ZNF35	5472	0.938743
N_23126	Arm predicted mass (left)	ENSG00000186446	ZNF501	5527	0.93935
N_23126	Arm predicted mass (left)	ENSG00000181789	COPG1	5202	0.975375
N_23126	Arm predicted mass (left)	ENSG00000106367	AP1S1	5576	0.864426
N_23126	Arm predicted mass (left)	ENSG00000165030	NFIL3	7296	0.95056
N_23126	Arm predicted mass (left)	ENSG00000196498	NCOR2	6836	0.834435
N_23126	Arm predicted mass (left)	ENSG00000103253	HAGHL	6443	0.975283
N_23126	Arm predicted mass (left)	ENSG00000141510	TP53	5703	0.966482
N_23126	Arm predicted mass (left)	ENSG00000176909	MAMSTR	6814	0.846412
N_23126	Arm predicted mass (left)	ENSG00000101224	CDC25B	7177	0.963572
N_23126	Arm predicted mass (left)	ENSG00000166913	YWHAB	5941	0.815624
N_23127	Trunk fat percentage	ENSG00000150938	CRIM1	8041	0.978571
N_23127	Trunk fat percentage	ENSG00000236609	ZNF853	7695	0.801789
N_23127	Trunk fat percentage	ENSG00000078399	HOXA9	6034	0.98995
N_23127	Trunk fat percentage	ENSG00000077809	GTF2I	2135	0.951693
N_23127	Trunk fat percentage	ENSG00000205583	STAG3L1	2819	0.820351
N_23127	Trunk fat percentage	ENSG00000178809	TRIM73	2862	0.929769
N_23127	Trunk fat percentage	ENSG00000170092	AC018720.10	2841	0.948615
N_23127	Trunk fat percentage	ENSG00000127957	PMS2P3	2903	0.832489
N_23127	Trunk fat percentage	ENSG00000177125	ZBTB34	4999	0.959992
N_23127	Trunk fat percentage	ENSG00000254554	RP11-351I24.1	7102	0.897317
N_23127	Trunk fat percentage	ENSG00000165917	RAPSN	3753	0.924003
N_23127	Trunk fat percentage	ENSG00000149480	MTA2	5122	0.809435
N_23127	Trunk fat percentage	ENSG00000149541	B3GAT3	5115	0.842713
N_23127	Trunk fat percentage	ENSG00000214756	METTL12	5021	0.858849
N_23127	Trunk fat percentage	ENSG00000256269	HMBS	5427	0.809512
N_23127	Trunk fat percentage	ENSG00000186868	MAPT	2042	0.905919
N_23127	Trunk fat percentage	ENSG00000176681	LRRC37A	2006	0.905803
N_23127	Trunk fat percentage	ENSG00000228696	ARL17B	2004	0.962178
N_23127	Trunk fat percentage	ENSG00000232300	FAM215B	2379	0.967952
N_23127	Trunk fat percentage	ENSG00000185022	MAFF	5454	0.810157
N_23128	Trunk fat mass	ENSG00000150938	CRIM1	8041	0.989426
N_23128	Trunk fat mass	ENSG00000233266	HMGB1P31	6631	0.812419
N_23128	Trunk fat mass	ENSG00000078399	HOXA9	6034	0.86222
N_23128	Trunk fat mass	ENSG00000077809	GTF2I	2135	0.945158
N_23128	Trunk fat mass	ENSG00000178809	TRIM73	2862	0.921428
N_23128	Trunk fat mass	ENSG00000170092	AC018720.10	2841	0.943907
N_23128	Trunk fat mass	ENSG00000127957	PMS2P3	2903	0.803806
N_23128	Trunk fat mass	ENSG00000055118	KCNH2	6296	0.936206
N_23128	Trunk fat mass	ENSG00000106723	SPIN1	6728	0.905729
N_23128	Trunk fat mass	ENSG00000165030	NFIL3	7296	0.836591
N_23128	Trunk fat mass	ENSG00000165917	RAPSN	3753	0.817017
N_23128	Trunk fat mass	ENSG00000257410	RP11-2H8.2	5109	0.875161
N_23128	Trunk fat mass	ENSG00000092203	TOX4	7726	0.938633
N_23128	Trunk fat mass	ENSG00000198604	BAZ1A	6188	0.805208
N_23128	Trunk fat mass	ENSG00000008710	PKD1	5926	0.934689
N_23128	Trunk fat mass	ENSG00000186868	MAPT	2042	0.935904
N_23128	Trunk fat mass	ENSG00000176681	LRRC37A	2006	0.911958
N_23128	Trunk fat mass	ENSG00000228696	ARL17B	2004	0.964457
N_23128	Trunk fat mass	ENSG00000260075	NSFP1	2243	0.858856
N_23128	Trunk fat mass	ENSG00000232300	FAM215B	2379	0.969873
N_23128	Trunk fat mass	ENSG00000011260	UTP18	5405	0.945253
N_23129	Trunk fat-free mass	ENSG00000214193	SH3D21	4193	0.820484
N_23129	Trunk fat-free mass	ENSG00000212541	RNU6-510P	5360	0.956263
N_23129	Trunk fat-free mass	ENSG00000183520	UTP11L	5840	0.989227
N_23129	Trunk fat-free mass	ENSG00000010803	SCMH1	5924	1
N_23129	Trunk fat-free mass	ENSG00000160685	ZBTB7B	3497	0.970289
N_23129	Trunk fat-free mass	ENSG00000163354	DCST2	3499	0.95594
N_23129	Trunk fat-free mass	ENSG00000169564	PCBP1	5450	0.971552
N_23129	Trunk fat-free mass	ENSG00000115325	DOK1	5229	0.83137
N_23129	Trunk fat-free mass	ENSG00000172071	EIF2AK3	2356	0.82001
N_23129	Trunk fat-free mass	ENSG00000234028	AC062029.1	2224	0.865205
N_23129	Trunk fat-free mass	ENSG00000115419	GLS	4868	0.870795
N_23129	Trunk fat-free mass	ENSG00000181789	COPG1	5202	0.947281
N_23129	Trunk fat-free mass	ENSG00000145386	CCNA2	6512	0.863775
N_23129	Trunk fat-free mass	ENSG00000064651	SLC12A2	6123	0.937241
N_23129	Trunk fat-free mass	ENSG00000165030	NFIL3	7296	0.922437
N_23129	Trunk fat-free mass	ENSG00000198056	PRIM1	3407	0.994771
N_23129	Trunk fat-free mass	ENSG00000215277	C14orf164	5576	0.836396
N_23129	Trunk fat-free mass	ENSG00000103253	HAGHL	6443	0.946777
N_23129	Trunk fat-free mass	ENSG00000141510	TP53	5703	0.936622
N_23129	Trunk fat-free mass	ENSG00000176909	MAMSTR	6814	0.850317
N_23129	Trunk fat-free mass	ENSG00000078699	CBFA2T2	4173	0.877701
N_23130	Trunk predicted mass	ENSG00000214193	SH3D21	4193	0.829522
N_23130	Trunk predicted mass	ENSG00000212541	RNU6-510P	5360	0.954832
N_23130	Trunk predicted mass	ENSG00000183520	UTP11L	5840	0.989319
N_23130	Trunk predicted mass	ENSG00000010803	SCMH1	5924	1
N_23130	Trunk predicted mass	ENSG00000160685	ZBTB7B	3497	0.970109
N_23130	Trunk predicted mass	ENSG00000163354	DCST2	3499	0.955829
N_23130	Trunk predicted mass	ENSG00000169564	PCBP1	5450	0.969618
N_23130	Trunk predicted mass	ENSG00000115325	DOK1	5229	0.823579
N_23130	Trunk predicted mass	ENSG00000172071	EIF2AK3	2356	0.811264
N_23130	Trunk predicted mass	ENSG00000234028	AC062029.1	2224	0.857558
N_23130	Trunk predicted mass	ENSG00000115419	GLS	4868	0.874629
N_23130	Trunk predicted mass	ENSG00000181789	COPG1	5202	0.951803
N_23130	Trunk predicted mass	ENSG00000145386	CCNA2	6512	0.870247
N_23130	Trunk predicted mass	ENSG00000064651	SLC12A2	6123	0.936509
N_23130	Trunk predicted mass	ENSG00000165030	NFIL3	7296	0.919054
N_23130	Trunk predicted mass	ENSG00000198056	PRIM1	3407	0.995564
N_23130	Trunk predicted mass	ENSG00000215277	C14orf164	5576	0.854869
N_23130	Trunk predicted mass	ENSG00000103253	HAGHL	6443	0.952833
N_23130	Trunk predicted mass	ENSG00000141510	TP53	5703	0.92169
N_23130	Trunk predicted mass	ENSG00000176909	MAMSTR	6814	0.842388
N_23130	Trunk predicted mass	ENSG00000078699	CBFA2T2	4173	0.881052
N_2316	Wheeze or whistling in the chest in last year	ENSG00000138688	KIAA1109	6536	0.828486
N_2316	Wheeze or whistling in the chest in last year	ENSG00000248810	RP11-362F19.1	5377	0.908749
N_2316	Wheeze or whistling in the chest in last year	ENSG00000205189	ZBTB10	4850	0.907994
N_2316	Wheeze or whistling in the chest in last year	ENSG00000233016	SNHG7	5645	0.898072
N_2316	Wheeze or whistling in the chest in last year	ENSG00000041515	MYO16	7700	0.83312
N_2365	Ever had prostate specific antigen (PSA) test	ENSG00000137338	PGBD1	4935	0.833169
N_2375	Relative age of first facial hair	ENSG00000163104	SMARCAD1	5983	0.909931
N_2375	Relative age of first facial hair	ENSG00000137265	IRF4	4322	0.999063
N_2375	Relative age of first facial hair	ENSG00000165637	VDAC2	4258	0.840261
N_2375	Relative age of first facial hair	ENSG00000140455	USP3	5891	0.865842
N_2375	Relative age of first facial hair	ENSG00000140543	DET1	5751	0.978387
N_2385	Relative age voice broke	ENSG00000163104	SMARCAD1	5983	0.945049
N_2385	Relative age voice broke	ENSG00000152700	SAR1B	5221	0.943254
N_2385	Relative age voice broke	ENSG00000113615	SEC24A	5099	0.915502
N_2385	Relative age voice broke	ENSG00000160828	AC004166.7	2096	0.846167
N_2385	Relative age voice broke	ENSG00000140543	DET1	5751	0.949487
N_2395_2	Hair/balding pattern: Pattern 2	ENSG00000120616	EPC1	6264	0.896573
N_2395_2	Hair/balding pattern: Pattern 2	ENSG00000109881	CCDC34	5645	0.898195
N_2395_2	Hair/balding pattern: Pattern 2	ENSG00000175198	PCCA	6068	1
N_2395_3	Hair/balding pattern: Pattern 3	ENSG00000164576	SAP30L	6612	0.852235
N_2395_3	Hair/balding pattern: Pattern 3	ENSG00000137265	IRF4	4322	0.991279
N_2395_3	Hair/balding pattern: Pattern 3	ENSG00000109881	CCDC34	5645	0.939393
N_2395_3	Hair/balding pattern: Pattern 3	ENSG00000175198	PCCA	6068	1
N_2395_4	Hair/balding pattern: Pattern 4	ENSG00000137265	IRF4	4322	0.978999
N_2395_4	Hair/balding pattern: Pattern 4	ENSG00000100647	KIAA0247	6501	0.864065
N_2395_4	Hair/balding pattern: Pattern 4	ENSG00000261596	CTB-31N19.3	2387	0.86446
N_2395_4	Hair/balding pattern: Pattern 4	ENSG00000197006	METTL9	2592	0.872554
N_2395_4	Hair/balding pattern: Pattern 4	ENSG00000207248	RNU6-1005P	2308	0.822544
N_2395_4	Hair/balding pattern: Pattern 4	ENSG00000077942	FBLN1	7879	0.818157
N_2405	Number of children fathered	ENSG00000175161	CADM2	6107	0.970682
N_2443	Diabetes diagnosed by doctor	ENSG00000173273	TNKS	9223	0.940239
N_2443	Diabetes diagnosed by doctor	ENSG00000253230	LINC00599	8851	0.840538
N_2443	Diabetes diagnosed by doctor	ENSG00000165609	NUDT5	7067	0.950818
N_2443	Diabetes diagnosed by doctor	ENSG00000252118	U6atac	6868	0.898057
N_2443	Diabetes diagnosed by doctor	ENSG00000183049	CAMK1D	7526	0.85549
N_2443	Diabetes diagnosed by doctor	ENSG00000157823	AP3S2	5910	0.815039
N_2443	Diabetes diagnosed by doctor	ENSG00000250021	C15orf38-AP3S2	5478	0.865917
N_2443	Diabetes diagnosed by doctor	ENSG00000108788	MLX	4075	0.828904
N_2443	Diabetes diagnosed by doctor	ENSG00000131470	PSMC3IP	4081	0.817631
N_2473	Other serious medical condition/disability diagnosed by doctor	ENSG00000206337	HCP5	3037	0.800046
N_2492	Taking other prescription medications	ENSG00000184056	VPS33B	6459	0.84421
N_2644	Light smokers, at least 100 smokes in lifetime	ENSG00000136381	IREB2	6401	0.909863
N_2644	Light smokers, at least 100 smokes in lifetime	ENSG00000188266	AGPHD1	6446	0.97913
N_2644	Light smokers, at least 100 smokes in lifetime	ENSG00000041357	PSMA4	6441	0.985556
N_2714	Age when periods started (menarche)	ENSG00000168769	TET2	5344	0.884904
N_2714	Age when periods started (menarche)	ENSG00000172262	ZNF131	5959	0.901207
N_2714	Age when periods started (menarche)	ENSG00000146063	TRIM41	4045	0.887766
N_2714	Age when periods started (menarche)	ENSG00000160828	AC004166.7	2096	0.970737
N_2714	Age when periods started (menarche)	ENSG00000140543	DET1	5751	0.854396
N_2724	Had menopause	ENSG00000234945	AC109828.1	4026	0.803664
N_2724	Had menopause	ENSG00000115211	EIF2B4	4324	0.851098
N_2724	Had menopause	ENSG00000115234	SNX17	4347	0.854456
N_2724	Had menopause	ENSG00000115241	PPM1G	4368	0.877396
N_2724	Had menopause	ENSG00000157992	KRTCAP3	4169	0.871213
N_2724	Had menopause	ENSG00000187840	EIF4EBP1	4353	0.855798
N_2724	Had menopause	ENSG00000198056	PRIM1	3407	0.99999
N_2734	Number of live births	ENSG00000175161	CADM2	6107	0.812896
N_2734	Number of live births	ENSG00000188316	ENO4	5644	0.908238
N_2734	Number of live births	ENSG00000187164	KIAA1598	5798	0.823785
N_2744	Birth weight of first child	ENSG00000241370	RPP21	2725	0.814123
N_2744	Birth weight of first child	ENSG00000156510	HKDC1	7189	0.910201
N_2744	Birth weight of first child	ENSG00000173145	NOC3L	5951	0.819122
N_2744	Birth weight of first child	ENSG00000118971	CCND2	6282	0.97441
N_2744	Birth weight of first child	ENSG00000078237	C12orf5	6174	0.97424
N_2744	Birth weight of first child	ENSG00000225193	RPS12P26	5550	0.879028
N_2744	Birth weight of first child	ENSG00000182511	FES	6216	0.930899
N_2744	Birth weight of first child	ENSG00000175826	CTDNEP1	6287	0.918974
N_2744	Birth weight of first child	ENSG00000181856	SLC2A4	6344	0.840232
N_2754	Age at first live birth	ENSG00000267065	CTD-2246P4.1	6569	0.968266
N_2814	Ever used hormone-replacement therapy (HRT)	ENSG00000187840	EIF4EBP1	4353	0.877664
N_2887	Number of cigarettes previously smoked daily	ENSG00000158373	HIST1H2BD	6970	0.84398
N_2887	Number of cigarettes previously smoked daily	ENSG00000197846	HIST1H2BF	6989	0.940752
N_2887	Number of cigarettes previously smoked daily	ENSG00000217275	RP1-34B20.4	6110	0.940794
N_2887	Number of cigarettes previously smoked daily	ENSG00000136381	IREB2	6401	0.895942
N_2887	Number of cigarettes previously smoked daily	ENSG00000188266	AGPHD1	6446	0.979027
N_2887	Number of cigarettes previously smoked daily	ENSG00000041357	PSMA4	6441	0.967458
N_2926	Number of unsuccessful stop-smoking attempts	ENSG00000204613	TRIM10	2514	0.840436
N_2926	Number of unsuccessful stop-smoking attempts	ENSG00000136381	IREB2	6401	0.902379
N_2926	Number of unsuccessful stop-smoking attempts	ENSG00000188266	AGPHD1	6446	0.968263
N_2926	Number of unsuccessful stop-smoking attempts	ENSG00000041357	PSMA4	6441	0.971163
N_2986	Started insulin within one year diagnosis of diabetes	ENSG00000201988	Y_RNA_chr6	2445	0.867367
N_2986	Started insulin within one year diagnosis of diabetes	ENSG00000112182	BACH2	5658	0.943433
N_2986	Started insulin within one year diagnosis of diabetes	ENSG00000135414	GDF11	4640	0.872287
N_2986	Started insulin within one year diagnosis of diabetes	ENSG00000197728	RPS26	4038	0.871206
N_2986	Started insulin within one year diagnosis of diabetes	ENSG00000065361	ERBB3	4018	0.91474
N_2986	Started insulin within one year diagnosis of diabetes	ENSG00000224420	ADM5	5883	0.880968
N_2986	Started insulin within one year diagnosis of diabetes	ENSG00000169169	CPT1C	5923	0.863561
N_30510	Creatinine (enzymatic) in urine	ENSG00000011105	TSPAN9	6463	0.879641
N_30510	Creatinine (enzymatic) in urine	ENSG00000128271	ADORA2A	5743	0.82419
N_30520	Potassium in urine	ENSG00000217159	LARP1P1	5743	0.872189
N_30520	Potassium in urine	ENSG00000204613	TRIM10	2514	0.999943
N_30520	Potassium in urine	ENSG00000196230	TUBB	3162	0.888387
N_30520	Potassium in urine	ENSG00000137312	FLOT1	3002	0.883523
N_30520	Potassium in urine	ENSG00000137331	IER3	3108	0.851891
N_30520	Potassium in urine	ENSG00000244731	C4A	3993	0.891283
N_30520	Potassium in urine	ENSG00000204338	CYP21A1P	3873	0.925756
N_30520	Potassium in urine	ENSG00000248290	TNXA	3543	0.865622
N_30520	Potassium in urine	ENSG00000224389	C4B	3992	0.818225
N_30530	Sodium in urine	ENSG00000152767	FARP1	6515	0.85818
N_30530	Sodium in urine	ENSG00000261367	RP11-455F5.4	2268	0.894023
N_30530	Sodium in urine	ENSG00000128271	ADORA2A	5743	0.883333
N_30530	Sodium in urine	ENSG00000178803	ADORA2A-AS1	5569	0.812283
N_30530	Sodium in urine	ENSG00000228923	AP000355.2	5162	0.805657
N_3062	Forced vital capacity (FVC)	ENSG00000116883	AL591845.1	3899	0.838498
N_3062	Forced vital capacity (FVC)	ENSG00000010803	SCMH1	5924	0.995401
N_3062	Forced vital capacity (FVC)	ENSG00000143067	ZNF697	3491	0.862105
N_3062	Forced vital capacity (FVC)	ENSG00000143412	ANXA9	4110	0.872408
N_3062	Forced vital capacity (FVC)	ENSG00000179456	ZBTB18	4885	0.911611
N_3062	Forced vital capacity (FVC)	ENSG00000170802	FOXN2	6564	0.801308
N_3062	Forced vital capacity (FVC)	ENSG00000181789	COPG1	5202	0.933405
N_3062	Forced vital capacity (FVC)	ENSG00000064651	SLC12A2	6123	0.935188
N_3062	Forced vital capacity (FVC)	ENSG00000151465	CDC123	7179	0.820397
N_3062	Forced vital capacity (FVC)	ENSG00000196968	FUT11	4071	0.845915
N_3062	Forced vital capacity (FVC)	ENSG00000166507	NDST2	4141	0.873709
N_3062	Forced vital capacity (FVC)	ENSG00000107957	SH3PXD2A	4958	0.874746
N_3062	Forced vital capacity (FVC)	ENSG00000247934	RP11-967K21.1	6356	0.813356
N_3062	Forced vital capacity (FVC)	ENSG00000041357	PSMA4	6441	0.820391
N_3062	Forced vital capacity (FVC)	ENSG00000103245	NARFL	6474	0.832278
N_3062	Forced vital capacity (FVC)	ENSG00000103253	HAGHL	6443	0.97583
N_3062	Forced vital capacity (FVC)	ENSG00000168096	ANKS3	8073	0.841627
N_3062	Forced vital capacity (FVC)	ENSG00000167716	WDR81	6950	0.915163
N_3062	Forced vital capacity (FVC)	ENSG00000141510	TP53	5703	0.989069
N_3063	Forced expiratory volume in 1-second (FEV1)	ENSG00000186715	MST1L	4927	0.876449
N_3063	Forced expiratory volume in 1-second (FEV1)	ENSG00000159363	ATP13A2	5357	0.885103
N_3063	Forced expiratory volume in 1-second (FEV1)	ENSG00000010803	SCMH1	5924	0.985921
N_3063	Forced expiratory volume in 1-second (FEV1)	ENSG00000143412	ANXA9	4110	0.8846
N_3063	Forced expiratory volume in 1-second (FEV1)	ENSG00000181789	COPG1	5202	0.887973
N_3063	Forced expiratory volume in 1-second (FEV1)	ENSG00000151465	CDC123	7179	0.872777
N_3063	Forced expiratory volume in 1-second (FEV1)	ENSG00000166507	NDST2	4141	0.839075
N_3063	Forced expiratory volume in 1-second (FEV1)	ENSG00000107957	SH3PXD2A	4958	0.884808
N_3063	Forced expiratory volume in 1-second (FEV1)	ENSG00000247934	RP11-967K21.1	6356	0.806372
N_3063	Forced expiratory volume in 1-second (FEV1)	ENSG00000188266	AGPHD1	6446	0.834522
N_3063	Forced expiratory volume in 1-second (FEV1)	ENSG00000041357	PSMA4	6441	0.914541
N_3063	Forced expiratory volume in 1-second (FEV1)	ENSG00000141510	TP53	5703	0.986382
N_3063	Forced expiratory volume in 1-second (FEV1)	ENSG00000179294	C17orf96	4277	0.910751
N_3063	Forced expiratory volume in 1-second (FEV1)	ENSG00000266040	CTB-58E17.3	4110	0.827132
N_3064	Peak expiratory flow (PEF)	ENSG00000170891	CYTL1	8752	0.881348
N_3064	Peak expiratory flow (PEF)	ENSG00000175826	CTDNEP1	6287	0.853359
N_3064	Peak expiratory flow (PEF)	ENSG00000179294	C17orf96	4277	0.889159
N_3064	Peak expiratory flow (PEF)	ENSG00000261005	CTB-58E17.1	4302	0.813263
N_3064	Peak expiratory flow (PEF)	ENSG00000266040	CTB-58E17.3	4110	0.936396
N_3064	Peak expiratory flow (PEF)	ENSG00000169696	ASPSCR1	7149	0.947956
N_3456	Number of cigarettes currently smoked daily (current cigarette smokers)	ENSG00000136381	IREB2	6401	0.909633
N_3456	Number of cigarettes currently smoked daily (current cigarette smokers)	ENSG00000188266	AGPHD1	6446	0.981099
N_3456	Number of cigarettes currently smoked daily (current cigarette smokers)	ENSG00000041357	PSMA4	6441	0.973228
N_3466	Time from waking to first cigarette	ENSG00000136381	IREB2	6401	0.910304
N_3466	Time from waking to first cigarette	ENSG00000188266	AGPHD1	6446	0.978413
N_3466	Time from waking to first cigarette	ENSG00000041357	PSMA4	6441	0.973423
N_3476	Difficulty not smoking for 1 day	ENSG00000136381	IREB2	6401	0.90541
N_3476	Difficulty not smoking for 1 day	ENSG00000188266	AGPHD1	6446	0.973201
N_3476	Difficulty not smoking for 1 day	ENSG00000041357	PSMA4	6441	0.978345
N_3710	Length of menstrual cycle	ENSG00000253476	RP11-395I14.2	6016	0.964314
N_3710	Length of menstrual cycle	ENSG00000167244	IGF2	7261	0.854702
N_399	Number of incorrect matches in round	ENSG00000198892	SHISA4	5924	0.803887
N_399	Number of incorrect matches in round	ENSG00000251023	RP11-549J18.1	3654	0.815403
N_4067	Facial pains for 3+ months	ENSG00000173451	THAP2	5462	0.862052
N_4079	Diastolic blood pressure, automated reading	ENSG00000066322	ELOVL1	5041	0.956958
N_4079	Diastolic blood pressure, automated reading	ENSG00000159479	MED8	5061	0.954947
N_4079	Diastolic blood pressure, automated reading	ENSG00000170091	NSG2	7163	0.820666
N_4079	Diastolic blood pressure, automated reading	ENSG00000077809	GTF2I	2135	0.86469
N_4079	Diastolic blood pressure, automated reading	ENSG00000087077	TRIP6	5155	0.858264
N_4079	Diastolic blood pressure, automated reading	ENSG00000128829	EIF2AK4	5530	0.89319
N_4079	Diastolic blood pressure, automated reading	ENSG00000136379	FAM108C1	6036	0.88697
N_4079	Diastolic blood pressure, automated reading	ENSG00000182511	FES	6216	0.889198
N_4079	Diastolic blood pressure, automated reading	ENSG00000131165	CHMP1A	6031	0.872515
N_4079	Diastolic blood pressure, automated reading	ENSG00000136448	NMT1	3506	0.845721
N_4079	Diastolic blood pressure, automated reading	ENSG00000101335	MYL9	3552	0.944614
N_4079	Diastolic blood pressure, automated reading	ENSG00000101084	C20orf24	3615	0.864082
N_4079	Diastolic blood pressure, automated reading	ENSG00000171703	TCEA2	4599	0.977859
N_4080	Systolic blood pressure, automated reading	ENSG00000212541	RNU6-510P	5360	0.876361
N_4080	Systolic blood pressure, automated reading	ENSG00000183520	UTP11L	5840	0.880317
N_4080	Systolic blood pressure, automated reading	ENSG00000066322	ELOVL1	5041	0.949829
N_4080	Systolic blood pressure, automated reading	ENSG00000159479	MED8	5061	0.930636
N_4080	Systolic blood pressure, automated reading	ENSG00000171132	PRKCE	7828	0.858517
N_4080	Systolic blood pressure, automated reading	ENSG00000011523	CEP68	6141	0.900661
N_4080	Systolic blood pressure, automated reading	ENSG00000125386	FAM193A	5916	0.935415
N_4080	Systolic blood pressure, automated reading	ENSG00000165609	NUDT5	7067	0.811108
N_4080	Systolic blood pressure, automated reading	ENSG00000128829	EIF2AK4	5530	0.973973
N_4080	Systolic blood pressure, automated reading	ENSG00000136379	FAM108C1	6036	0.823646
N_4080	Systolic blood pressure, automated reading	ENSG00000182511	FES	6216	0.891741
N_4080	Systolic blood pressure, automated reading	ENSG00000171703	TCEA2	4599	0.852126
N_4106	Heel bone mineral density (BMD) T-score, automated (left)	ENSG00000179833	SERTAD2	5873	0.92991
N_4106	Heel bone mineral density (BMD) T-score, automated (left)	ENSG00000226571	RP11-445F6.2	5524	0.984562
N_4106	Heel bone mineral density (BMD) T-score, automated (left)	ENSG00000173442	EHBP1L1	3696	0.9651
N_4125	Heel bone mineral density (BMD) T-score, automated (right)	ENSG00000179833	SERTAD2	5873	0.940474
N_4125	Heel bone mineral density (BMD) T-score, automated (right)	ENSG00000244560	RP4-800G7.2	5591	0.808152
N_4125	Heel bone mineral density (BMD) T-score, automated (right)	ENSG00000164889	SLC4A2	6030	0.905838
N_4194	Pulse rate	ENSG00000177311	ZBTB38	5747	0.804795
N_4194	Pulse rate	ENSG00000120662	MTRF1	5962	0.840852
N_4194	Pulse rate	ENSG00000172766	NAA16	5820	0.85334
N_4548	Health satisfaction	ENSG00000198700	IPO9	5951	0.846344
N_4598	Ever depressed for a whole week	ENSG00000197279	ZNF165	5343	0.949111
N_4598	Ever depressed for a whole week	ENSG00000198315	ZKSCAN8	4606	0.928774
N_4598	Ever depressed for a whole week	ENSG00000204613	TRIM10	2514	0.864826
N_46	Hand grip strength (left)	ENSG00000154764	WNT7A	7014	0.827173
N_46	Hand grip strength (left)	ENSG00000177311	ZBTB38	5747	0.87842
N_46	Hand grip strength (left)	ENSG00000145949	MYLK4	6339	0.975373
N_46	Hand grip strength (left)	ENSG00000204371	EHMT2	3915	0.834667
N_46	Hand grip strength (left)	ENSG00000230055	CISD3	4240	0.917297
N_46	Hand grip strength (left)	ENSG00000134508	CABLES1	4879	0.904871
N_46	Hand grip strength (left)	ENSG00000177692	DNAJC28	5101	0.815855
N_47	Hand grip strength (right)	ENSG00000127418	FGFRL1	6427	0.947862
N_47	Hand grip strength (right)	ENSG00000145949	MYLK4	6339	0.933465
N_47	Hand grip strength (right)	ENSG00000141510	TP53	5703	0.980366
N_47	Hand grip strength (right)	ENSG00000168646	AXIN2	5819	0.818202
N_47	Hand grip strength (right)	ENSG00000134508	CABLES1	4879	0.914195
N_48	Waist circumference	ENSG00000224165	DNAJC27-AS1	4590	0.803459
N_48	Waist circumference	ENSG00000150938	CRIM1	8041	0.881339
N_48	Waist circumference	ENSG00000105953	OGDH	5776	0.858164
N_48	Waist circumference	ENSG00000077809	GTF2I	2135	0.941342
N_48	Waist circumference	ENSG00000178809	TRIM73	2862	0.904273
N_48	Waist circumference	ENSG00000170092	AC018720.10	2841	0.925399
N_48	Waist circumference	ENSG00000165030	NFIL3	7296	0.94632
N_48	Waist circumference	ENSG00000092203	TOX4	7726	0.821838
N_48	Waist circumference	ENSG00000266918	RP11-798G7.8	2369	0.943813
N_48	Waist circumference	ENSG00000267198	RP11-798G7.6	2333	0.943095
N_48	Waist circumference	ENSG00000185829	ARL17A	2409	0.997015
N_48	Waist circumference	ENSG00000073969	NSF	2678	0.997314
N_49	Hip circumference	ENSG00000160685	ZBTB7B	3497	0.967614
N_49	Hip circumference	ENSG00000163354	DCST2	3499	0.949835
N_49	Hip circumference	ENSG00000092978	GPATCH2	7106	0.804478
N_49	Hip circumference	ENSG00000205763	RP9P	6613	0.811878
N_49	Hip circumference	ENSG00000105953	OGDH	5776	0.883032
N_49	Hip circumference	ENSG00000077809	GTF2I	2135	0.960601
N_49	Hip circumference	ENSG00000205583	STAG3L1	2819	0.857531
N_49	Hip circumference	ENSG00000178809	TRIM73	2862	0.92601
N_49	Hip circumference	ENSG00000170092	AC018720.10	2841	0.938187
N_49	Hip circumference	ENSG00000127957	PMS2P3	2903	0.867572
N_49	Hip circumference	ENSG00000165917	RAPSN	3753	0.875581
N_49	Hip circumference	ENSG00000173264	GPR137	3933	0.814131
N_49	Hip circumference	ENSG00000196510	ANAPC7	4956	0.95306
N_49	Hip circumference	ENSG00000008710	PKD1	5926	0.868033
N_49	Hip circumference	ENSG00000011260	UTP18	5405	0.960154
N_49	Hip circumference	ENSG00000011028	MRC2	3668	0.861135
N_49	Hip circumference	ENSG00000101224	CDC25B	7177	0.846986
N_49	Hip circumference	ENSG00000078699	CBFA2T2	4173	0.854986
N_50	Standing height	ENSG00000214193	SH3D21	4193	0.8236
N_50	Standing height	ENSG00000116883	AL591845.1	3899	0.841461
N_50	Standing height	ENSG00000212541	RNU6-510P	5360	0.98239
N_50	Standing height	ENSG00000183520	UTP11L	5840	0.887934
N_50	Standing height	ENSG00000010803	SCMH1	5924	0.999902
N_50	Standing height	ENSG00000117020	AKT3	5067	0.810093
N_50	Standing height	ENSG00000162869	PPP1R21	7001	0.977192
N_50	Standing height	ENSG00000115464	USP34	4743	0.999378
N_50	Standing height	ENSG00000181789	COPG1	5202	0.949802
N_50	Standing height	ENSG00000113083	LOX	6971	0.808887
N_50	Standing height	ENSG00000137098	SPAG8	4671	0.804787
N_50	Standing height	ENSG00000011105	TSPAN9	6463	0.819794
N_50	Standing height	ENSG00000244754	N4BP2L2	5584	0.938971
N_50	Standing height	ENSG00000103245	NARFL	6474	0.801558
N_50	Standing height	ENSG00000103253	HAGHL	6443	0.981371
N_50	Standing height	ENSG00000170175	CHRNB1	6064	0.933642
N_50	Standing height	ENSG00000159199	ATP5G1	4975	0.877036
N_50	Standing height	ENSG00000134508	CABLES1	4879	0.81885
N_50	Standing height	ENSG00000267701	RP11-28F1.2	5609	0.80025
N_50	Standing height	ENSG00000078699	CBFA2T2	4173	0.831424
N_50	Standing height	ENSG00000183741	CBX6	5025	0.815985
N_5610_1	Which eye(s) affected by presbyopia: Right eye	ENSG00000008853	RHOBTB2	6729	0.813453
N_6138_1	Qualifications: College or University degree	ENSG00000136560	TANK	4795	0.88737
N_6138_1	Qualifications: College or University degree	ENSG00000235724	AC009299.2	4708	0.820629
N_6138_1	Qualifications: College or University degree	ENSG00000227403	AC009299.3	4456	0.875306
N_6138_1	Qualifications: College or University degree	ENSG00000115233	PSMD14	4499	0.818345
N_6138_1	Qualifications: College or University degree	ENSG00000171444	MCC	8121	0.902756
N_6138_1	Qualifications: College or University degree	ENSG00000198055	GRK6	5135	0.816523
N_6138_1	Qualifications: College or University degree	ENSG00000123908	EIF2C2	6261	0.9124
N_6138_1	Qualifications: College or University degree	ENSG00000187954	CYHR1	3027	0.809325
N_6138_1	Qualifications: College or University degree	ENSG00000176171	BNIP3	8230	0.847605
N_6138_1	Qualifications: College or University degree	ENSG00000089597	GANAB	4869	0.983062
N_6138_1	Qualifications: College or University degree	ENSG00000110934	BIN2	4704	0.862113
N_6138_1	Qualifications: College or University degree	ENSG00000197728	RPS26	4038	0.901389
N_6138_1	Qualifications: College or University degree	ENSG00000065361	ERBB3	4018	0.946709
N_6138_1	Qualifications: College or University degree	ENSG00000183458	RP11-958N24.1	3353	0.814066
N_6138_1	Qualifications: College or University degree	ENSG00000188599	NPIPP1	3498	0.822752
N_6138_1	Qualifications: College or University degree	ENSG00000250251	PKD1P6	3495	0.807972
N_6138_1	Qualifications: College or University degree	ENSG00000178342	KCNG2	5061	0.90254
N_6138_1	Qualifications: College or University degree	ENSG00000123154	WDR83	5363	0.932022
N_6138_100	Qualifications: None of the above	ENSG00000160714	UBE2Q1	3669	0.856308
N_6138_100	Qualifications: None of the above	ENSG00000087274	ADD1	6236	0.872126
N_6138_100	Qualifications: None of the above	ENSG00000109736	MFSD10	6415	0.855639
N_6138_100	Qualifications: None of the above	ENSG00000198055	GRK6	5135	0.917982
N_6138_100	Qualifications: None of the above	ENSG00000246334	PRR7-AS1	4936	0.863559
N_6138_100	Qualifications: None of the above	ENSG00000113758	DBN1	5199	0.875677
N_6138_100	Qualifications: None of the above	ENSG00000196923	PDLIM7	5246	0.919931
N_6138_100	Qualifications: None of the above	ENSG00000111540	RAB5B	4153	0.918998
N_6138_100	Qualifications: None of the above	ENSG00000197728	RPS26	4038	0.858533
N_6138_100	Qualifications: None of the above	ENSG00000065361	ERBB3	4018	0.908224
N_6138_100	Qualifications: None of the above	ENSG00000127580	WDR24	6352	0.916988
N_6138_100	Qualifications: None of the above	ENSG00000127585	FBXL16	6394	0.916118
N_6138_100	Qualifications: None of the above	ENSG00000261659	LA16c-313D11.12	5985	0.878618
N_6138_100	Qualifications: None of the above	ENSG00000178342	KCNG2	5061	0.892743
N_6138_2	Qualifications: A levels/AS levels or equivalent	ENSG00000077809	GTF2I	2135	0.940213
N_6138_2	Qualifications: A levels/AS levels or equivalent	ENSG00000205583	STAG3L1	2819	0.831687
N_6138_2	Qualifications: A levels/AS levels or equivalent	ENSG00000178809	TRIM73	2862	0.884913
N_6138_2	Qualifications: A levels/AS levels or equivalent	ENSG00000170092	AC018720.10	2841	0.904735
N_6138_2	Qualifications: A levels/AS levels or equivalent	ENSG00000127957	PMS2P3	2903	0.84218
N_6138_2	Qualifications: A levels/AS levels or equivalent	ENSG00000176171	BNIP3	8230	0.816168
N_6138_2	Qualifications: A levels/AS levels or equivalent	ENSG00000089597	GANAB	4869	0.843862
N_6138_2	Qualifications: A levels/AS levels or equivalent	ENSG00000077458	FAM76B	5559	0.868207
N_6138_2	Qualifications: A levels/AS levels or equivalent	ENSG00000166037	CEP57	5602	0.847147
N_6138_2	Qualifications: A levels/AS levels or equivalent	ENSG00000256885	AP001877.1	5119	0.868195
N_6138_2	Qualifications: A levels/AS levels or equivalent	ENSG00000255661	RP11-59H1.3	6326	0.981681
N_6138_2	Qualifications: A levels/AS levels or equivalent	ENSG00000135414	GDF11	4640	0.848816
N_6138_2	Qualifications: A levels/AS levels or equivalent	ENSG00000156873	PHKG2	2730	0.948547
N_6138_2	Qualifications: A levels/AS levels or equivalent	ENSG00000196118	C16orf93	2721	0.937782
N_6138_6	Qualifications: Other professional qualifications eg: nursing, teaching	ENSG00000130449	ZSWIM6	4859	0.866156
N_6138_6	Qualifications: Other professional qualifications eg: nursing, teaching	ENSG00000158406	HIST1H4H	6906	0.847816
N_6138_6	Qualifications: Other professional qualifications eg: nursing, teaching	ENSG00000107282	APBA1	5865	0.883355
N_6138_6	Qualifications: Other professional qualifications eg: nursing, teaching	ENSG00000119688	ABCD4	5299	0.925444
N_6138_6	Qualifications: Other professional qualifications eg: nursing, teaching	ENSG00000270108	RP11-73M18.6	6016	0.92595
N_6138_6	Qualifications: Other professional qualifications eg: nursing, teaching	ENSG00000269940	RP11-73M18.7	6021	0.928193
N_6138_6	Qualifications: Other professional qualifications eg: nursing, teaching	ENSG00000269958	RP11-73M18.8	6031	0.930954
N_6138_6	Qualifications: Other professional qualifications eg: nursing, teaching	ENSG00000269963	RP11-73M18.9	6062	0.847406
N_6143_3	Transport type for commuting to job workplace: Public transport	ENSG00000133997	MED6	6412	0.800152
N_6143_3	Transport type for commuting to job workplace: Public transport	ENSG00000133985	TTC9	6224	0.819742
N_6147_1	Reason for glasses/contact lenses: For short-sightedness, i.e. only or mainly for distance viewing such as driving, cinema etc (called 'myopia')	ENSG00000116489	CAPZA1	5026	0.838189
N_6147_1	Reason for glasses/contact lenses: For short-sightedness, i.e. only or mainly for distance viewing such as driving, cinema etc (called 'myopia')	ENSG00000238975	snoU13	4930	0.805894
N_6147_1	Reason for glasses/contact lenses: For short-sightedness, i.e. only or mainly for distance viewing such as driving, cinema etc (called 'myopia')	ENSG00000253967	RP11-333A23.4	5026	0.897167
N_6147_1	Reason for glasses/contact lenses: For short-sightedness, i.e. only or mainly for distance viewing such as driving, cinema etc (called 'myopia')	ENSG00000258311	RP11-644F5.10	4656	0.953465
N_6147_1	Reason for glasses/contact lenses: For short-sightedness, i.e. only or mainly for distance viewing such as driving, cinema etc (called 'myopia')	ENSG00000135437	RDH5	4423	0.988935
N_6147_1	Reason for glasses/contact lenses: For short-sightedness, i.e. only or mainly for distance viewing such as driving, cinema etc (called 'myopia')	ENSG00000141316	SPACA3	5621	0.881589
N_6147_1	Reason for glasses/contact lenses: For short-sightedness, i.e. only or mainly for distance viewing such as driving, cinema etc (called 'myopia')	ENSG00000183048	SLC25A10	7244	0.917474
N_6147_3	Reason for glasses/contact lenses: For just reading/near work as you are getting older (called 'presbyopia')	ENSG00000133424	LARGE	7453	0.954663
N_6148_2	Eye problems/disorders: Glaucoma	ENSG00000224358	RP11-466F5.8	6330	0.954803
N_6149_1	Mouth/teeth dental problems: Mouth ulcers	ENSG00000240350	AC017002.1	3484	0.873227
N_6149_1	Mouth/teeth dental problems: Mouth ulcers	ENSG00000121964	GTDC1	3966	0.965401
N_6149_1	Mouth/teeth dental problems: Mouth ulcers	ENSG00000113448	PDE4D	5402	0.970132
N_6149_1	Mouth/teeth dental problems: Mouth ulcers	ENSG00000204632	HLA-G	2942	0.847253
N_6149_1	Mouth/teeth dental problems: Mouth ulcers	ENSG00000137411	VARS2	2982	0.958484
N_6149_1	Mouth/teeth dental problems: Mouth ulcers	ENSG00000106546	AHR	7040	0.907603
N_6149_1	Mouth/teeth dental problems: Mouth ulcers	ENSG00000087053	MTMR2	5677	0.838667
N_6149_1	Mouth/teeth dental problems: Mouth ulcers	ENSG00000124126	PREX1	6618	0.906671
N_6149_1	Mouth/teeth dental problems: Mouth ulcers	ENSG00000254419	RP11-261P9.4	6216	0.855579
N_6149_100	Mouth/teeth dental problems: None of the above	ENSG00000163463	KRTCAP2	3587	0.823531
N_6149_100	Mouth/teeth dental problems: None of the above	ENSG00000136634	IL10	3681	0.995415
N_6149_100	Mouth/teeth dental problems: None of the above	ENSG00000158517	NCF1	2238	0.906848
N_6149_6	Mouth/teeth dental problems: Dentures	ENSG00000158373	HIST1H2BD	6970	0.878344
N_6149_6	Mouth/teeth dental problems: Dentures	ENSG00000184348	HIST1H2AK	5492	0.805893
N_6149_6	Mouth/teeth dental problems: Dentures	ENSG00000204613	TRIM10	2514	0.996451
N_6149_6	Mouth/teeth dental problems: Dentures	ENSG00000196230	TUBB	3162	0.933221
N_6149_6	Mouth/teeth dental problems: Dentures	ENSG00000137312	FLOT1	3002	0.935107
N_6149_6	Mouth/teeth dental problems: Dentures	ENSG00000137331	IER3	3108	0.910594
N_6149_6	Mouth/teeth dental problems: Dentures	ENSG00000214894	LINC00243	2818	0.882495
N_6149_6	Mouth/teeth dental problems: Dentures	ENSG00000204338	CYP21A1P	3873	0.86592
N_6149_6	Mouth/teeth dental problems: Dentures	ENSG00000204305	AGER	3851	0.984154
N_6149_6	Mouth/teeth dental problems: Dentures	ENSG00000204304	PBX2	3806	0.990651
N_6150_1	Vascular/heart problems diagnosed by doctor: Heart attack	ENSG00000134222	PSRC1	4987	0.882842
N_6150_1	Vascular/heart problems diagnosed by doctor: Heart attack	ENSG00000182511	FES	6216	0.809628
N_6150_100	Vascular/heart problems diagnosed by doctor: None of the above	ENSG00000137947	GTF2B	5117	0.937994
N_6150_100	Vascular/heart problems diagnosed by doctor: None of the above	ENSG00000058668	ATP2B4	5809	0.943792
N_6150_100	Vascular/heart problems diagnosed by doctor: None of the above	ENSG00000143761	ARF1	6188	0.804823
N_6150_100	Vascular/heart problems diagnosed by doctor: None of the above	ENSG00000125386	FAM193A	5916	0.981324
N_6150_100	Vascular/heart problems diagnosed by doctor: None of the above	ENSG00000137449	CPEB2	7165	0.842131
N_6150_100	Vascular/heart problems diagnosed by doctor: None of the above	ENSG00000170606	HSPA4	5872	0.981966
N_6150_100	Vascular/heart problems diagnosed by doctor: None of the above	ENSG00000204371	EHMT2	3915	0.93647
N_6150_100	Vascular/heart problems diagnosed by doctor: None of the above	ENSG00000141076	CIRH1A	4663	0.945844
N_6150_100	Vascular/heart problems diagnosed by doctor: None of the above	ENSG00000167523	C16orf55	5944	0.91899
N_6150_2	Vascular/heart problems diagnosed by doctor: Angina	ENSG00000134222	PSRC1	4987	0.943947
N_6150_2	Vascular/heart problems diagnosed by doctor: Angina	ENSG00000112297	AIM1	6111	0.833335
N_6150_4	Vascular/heart problems diagnosed by doctor: High blood pressure	ENSG00000125386	FAM193A	5916	0.986391
N_6150_4	Vascular/heart problems diagnosed by doctor: High blood pressure	ENSG00000170606	HSPA4	5872	0.859717
N_6150_4	Vascular/heart problems diagnosed by doctor: High blood pressure	ENSG00000204371	EHMT2	3915	0.954525
N_6150_4	Vascular/heart problems diagnosed by doctor: High blood pressure	ENSG00000111276	CDKN1B	6352	0.828211
N_6150_4	Vascular/heart problems diagnosed by doctor: High blood pressure	ENSG00000182511	FES	6216	0.831168
N_6150_4	Vascular/heart problems diagnosed by doctor: High blood pressure	ENSG00000167523	C16orf55	5944	0.91908
N_6150_4	Vascular/heart problems diagnosed by doctor: High blood pressure	ENSG00000171962	LRRC48	4289	0.802608
N_6150_4	Vascular/heart problems diagnosed by doctor: High blood pressure	ENSG00000159640	ACE	3834	0.821184
N_6152_100	Blood clot, DVT, bronchitis, emphysema, asthma, rhinitis, eczema, allergy diagnosed by doctor: None of the above	ENSG00000162437	RAVER2	5512	0.825656
N_6152_100	Blood clot, DVT, bronchitis, emphysema, asthma, rhinitis, eczema, allergy diagnosed by doctor: None of the above	ENSG00000158796	DEDD	5695	0.827443
N_6152_100	Blood clot, DVT, bronchitis, emphysema, asthma, rhinitis, eczema, allergy diagnosed by doctor: None of the above	ENSG00000233488	AC108463.3	3267	0.920403
N_6152_100	Blood clot, DVT, bronchitis, emphysema, asthma, rhinitis, eczema, allergy diagnosed by doctor: None of the above	ENSG00000172965	AC068491.1	3385	0.977456
N_6152_100	Blood clot, DVT, bronchitis, emphysema, asthma, rhinitis, eczema, allergy diagnosed by doctor: None of the above	ENSG00000075884	ARHGAP15	4853	0.977311
N_6152_100	Blood clot, DVT, bronchitis, emphysema, asthma, rhinitis, eczema, allergy diagnosed by doctor: None of the above	ENSG00000138688	KIAA1109	6536	0.929972
N_6152_100	Blood clot, DVT, bronchitis, emphysema, asthma, rhinitis, eczema, allergy diagnosed by doctor: None of the above	ENSG00000090263	MRPS33	5070	0.824499
N_6152_100	Blood clot, DVT, bronchitis, emphysema, asthma, rhinitis, eczema, allergy diagnosed by doctor: None of the above	ENSG00000134460	IL2RA	8488	0.999978
N_6152_100	Blood clot, DVT, bronchitis, emphysema, asthma, rhinitis, eczema, allergy diagnosed by doctor: None of the above	ENSG00000134882	UBAC2	6534	0.941656
N_6152_100	Blood clot, DVT, bronchitis, emphysema, asthma, rhinitis, eczema, allergy diagnosed by doctor: None of the above	ENSG00000238241	CCR12P	5905	0.864536
N_6152_100	Blood clot, DVT, bronchitis, emphysema, asthma, rhinitis, eczema, allergy diagnosed by doctor: None of the above	ENSG00000203999	RP11-290F20.1	6091	0.906431
N_6152_100	Blood clot, DVT, bronchitis, emphysema, asthma, rhinitis, eczema, allergy diagnosed by doctor: None of the above	ENSG00000233077	RP11-290F20.2	5878	0.905454
N_6152_7	Blood clot, DVT, bronchitis, emphysema, asthma, rhinitis, eczema, allergy diagnosed by doctor: Blood clot in the lung	ENSG00000078814	MYH7B	3907	0.839131
N_6152_8	Blood clot, DVT, bronchitis, emphysema, asthma, rhinitis, eczema, allergy diagnosed by doctor: Asthma	ENSG00000198821	CD247	6396	0.897193
N_6152_8	Blood clot, DVT, bronchitis, emphysema, asthma, rhinitis, eczema, allergy diagnosed by doctor: Asthma	ENSG00000172965	AC068491.1	3385	0.850706
N_6152_8	Blood clot, DVT, bronchitis, emphysema, asthma, rhinitis, eczema, allergy diagnosed by doctor: Asthma	ENSG00000232065	AC023797.1	5867	0.999339
N_6152_8	Blood clot, DVT, bronchitis, emphysema, asthma, rhinitis, eczema, allergy diagnosed by doctor: Asthma	ENSG00000138688	KIAA1109	6536	0.977498
N_6152_8	Blood clot, DVT, bronchitis, emphysema, asthma, rhinitis, eczema, allergy diagnosed by doctor: Asthma	ENSG00000106799	TGFBR1	5633	0.99742
N_6152_8	Blood clot, DVT, bronchitis, emphysema, asthma, rhinitis, eczema, allergy diagnosed by doctor: Asthma	ENSG00000256433	RP1-102E24.8	5371	0.962872
N_6152_8	Blood clot, DVT, bronchitis, emphysema, asthma, rhinitis, eczema, allergy diagnosed by doctor: Asthma	ENSG00000134882	UBAC2	6534	0.975298
N_6152_8	Blood clot, DVT, bronchitis, emphysema, asthma, rhinitis, eczema, allergy diagnosed by doctor: Asthma	ENSG00000266777	SH3GL1P1	4429	0.837939
N_6152_8	Blood clot, DVT, bronchitis, emphysema, asthma, rhinitis, eczema, allergy diagnosed by doctor: Asthma	ENSG00000184922	FMNL1	3303	0.813513
N_6152_8	Blood clot, DVT, bronchitis, emphysema, asthma, rhinitis, eczema, allergy diagnosed by doctor: Asthma	ENSG00000267278	MAP3K14-AS1	3181	0.82412
N_6152_9	Blood clot, DVT, bronchitis, emphysema, asthma, rhinitis, eczema, allergy diagnosed by doctor: Hayfever, allergic rhinitis or eczema	ENSG00000232912	RP5-1115A15.1	5378	0.849961
N_6152_9	Blood clot, DVT, bronchitis, emphysema, asthma, rhinitis, eczema, allergy diagnosed by doctor: Hayfever, allergic rhinitis or eczema	ENSG00000162437	RAVER2	5512	0.995534
N_6152_9	Blood clot, DVT, bronchitis, emphysema, asthma, rhinitis, eczema, allergy diagnosed by doctor: Hayfever, allergic rhinitis or eczema	ENSG00000158796	DEDD	5695	0.86158
N_6152_9	Blood clot, DVT, bronchitis, emphysema, asthma, rhinitis, eczema, allergy diagnosed by doctor: Hayfever, allergic rhinitis or eczema	ENSG00000237522	NONOP2	5010	0.810257
N_6152_9	Blood clot, DVT, bronchitis, emphysema, asthma, rhinitis, eczema, allergy diagnosed by doctor: Hayfever, allergic rhinitis or eczema	ENSG00000233488	AC108463.3	3267	0.894393
N_6152_9	Blood clot, DVT, bronchitis, emphysema, asthma, rhinitis, eczema, allergy diagnosed by doctor: Hayfever, allergic rhinitis or eczema	ENSG00000172965	AC068491.1	3385	0.972073
N_6152_9	Blood clot, DVT, bronchitis, emphysema, asthma, rhinitis, eczema, allergy diagnosed by doctor: Hayfever, allergic rhinitis or eczema	ENSG00000075884	ARHGAP15	4853	0.981384
N_6152_9	Blood clot, DVT, bronchitis, emphysema, asthma, rhinitis, eczema, allergy diagnosed by doctor: Hayfever, allergic rhinitis or eczema	ENSG00000138688	KIAA1109	6536	0.843764
N_6152_9	Blood clot, DVT, bronchitis, emphysema, asthma, rhinitis, eczema, allergy diagnosed by doctor: Hayfever, allergic rhinitis or eczema	ENSG00000198286	CARD11	8622	0.902543
N_6152_9	Blood clot, DVT, bronchitis, emphysema, asthma, rhinitis, eczema, allergy diagnosed by doctor: Hayfever, allergic rhinitis or eczema	ENSG00000134460	IL2RA	8488	1
N_6152_9	Blood clot, DVT, bronchitis, emphysema, asthma, rhinitis, eczema, allergy diagnosed by doctor: Hayfever, allergic rhinitis or eczema	ENSG00000013725	CD6	5193	0.962628
N_6152_9	Blood clot, DVT, bronchitis, emphysema, asthma, rhinitis, eczema, allergy diagnosed by doctor: Hayfever, allergic rhinitis or eczema	ENSG00000110448	CD5	5201	0.963811
N_6152_9	Blood clot, DVT, bronchitis, emphysema, asthma, rhinitis, eczema, allergy diagnosed by doctor: Hayfever, allergic rhinitis or eczema	ENSG00000134954	ETS1	6125	0.817999
N_6152_9	Blood clot, DVT, bronchitis, emphysema, asthma, rhinitis, eczema, allergy diagnosed by doctor: Hayfever, allergic rhinitis or eczema	ENSG00000238241	CCR12P	5905	0.968966
N_6153_1	Medication for cholesterol, blood pressure, diabetes, or take exogenous hormones: Cholesterol lowering medication	ENSG00000189067	LITAF	8523	0.813181
N_6153_1	Medication for cholesterol, blood pressure, diabetes, or take exogenous hormones: Cholesterol lowering medication	ENSG00000125510	OPRL1	4418	0.83738
N_6153_100	Medication for cholesterol, blood pressure, diabetes, or take exogenous hormones: None of the above	ENSG00000134222	PSRC1	4987	0.826391
N_6153_100	Medication for cholesterol, blood pressure, diabetes, or take exogenous hormones: None of the above	ENSG00000130595	TNNT3	7270	0.811697
N_6153_100	Medication for cholesterol, blood pressure, diabetes, or take exogenous hormones: None of the above	ENSG00000168096	ANKS3	8073	0.861755
N_6153_2	Medication for cholesterol, blood pressure, diabetes, or take exogenous hormones: Blood pressure medication	ENSG00000143761	ARF1	6188	0.820274
N_6153_2	Medication for cholesterol, blood pressure, diabetes, or take exogenous hormones: Blood pressure medication	ENSG00000249700	SRD5A3-AS1	6247	0.950642
N_6153_2	Medication for cholesterol, blood pressure, diabetes, or take exogenous hormones: Blood pressure medication	ENSG00000109323	MANBA	5289	0.957976
N_6153_2	Medication for cholesterol, blood pressure, diabetes, or take exogenous hormones: Blood pressure medication	ENSG00000230069	LRRC37A15P	5013	0.860386
N_6153_2	Medication for cholesterol, blood pressure, diabetes, or take exogenous hormones: Blood pressure medication	ENSG00000248971	KRT8P46	5015	0.860422
N_6153_2	Medication for cholesterol, blood pressure, diabetes, or take exogenous hormones: Blood pressure medication	ENSG00000251288	RP11-10L12.2	4820	0.856718
N_6153_2	Medication for cholesterol, blood pressure, diabetes, or take exogenous hormones: Blood pressure medication	ENSG00000109332	UBE2D3	5249	0.800691
N_6153_2	Medication for cholesterol, blood pressure, diabetes, or take exogenous hormones: Blood pressure medication	ENSG00000251441	RTEL1P1	5098	0.87799
N_6153_2	Medication for cholesterol, blood pressure, diabetes, or take exogenous hormones: Blood pressure medication	ENSG00000269293	RP1-265C24.9	4893	0.838257
N_6153_2	Medication for cholesterol, blood pressure, diabetes, or take exogenous hormones: Blood pressure medication	ENSG00000220614	RP11-480N24.4	4812	0.802921
N_6153_2	Medication for cholesterol, blood pressure, diabetes, or take exogenous hormones: Blood pressure medication	ENSG00000225193	RPS12P26	5550	0.864704
N_6153_2	Medication for cholesterol, blood pressure, diabetes, or take exogenous hormones: Blood pressure medication	ENSG00000182511	FES	6216	0.887557
N_6153_2	Medication for cholesterol, blood pressure, diabetes, or take exogenous hormones: Blood pressure medication	ENSG00000178430	AC006111.1	5455	0.826118
N_6153_2	Medication for cholesterol, blood pressure, diabetes, or take exogenous hormones: Blood pressure medication	ENSG00000167523	C16orf55	5944	0.854315
N_6154_1	Medication for pain relief, constipation, heartburn: Aspirin	ENSG00000134222	PSRC1	4987	0.880621
N_6154_2	Medication for pain relief, constipation, heartburn: Ibuprofen (e.g. Nurofen)	ENSG00000225190	PLEKHM1	2852	0.893181
N_6154_3	Medication for pain relief, constipation, heartburn: Paracetamol	ENSG00000116604	MEF2D	4711	0.89602
N_6154_3	Medication for pain relief, constipation, heartburn: Paracetamol	ENSG00000116161	CACYBP	5186	0.865138
N_6155_7	Vitamin and mineral supplements: Multivitamins +/- minerals	ENSG00000142657	PGD	4837	0.927107
N_6155_7	Vitamin and mineral supplements: Multivitamins +/- minerals	ENSG00000148572	NRBF2	5992	0.939118
N_6158_1	Why reduced smoking: Illness or ill health	ENSG00000231607	DLEU2	5261	0.88498
N_6159_1	Pain type(s) experienced in last month: Headache	ENSG00000204613	TRIM10	2514	0.998848
N_6159_1	Pain type(s) experienced in last month: Headache	ENSG00000244731	C4A	3993	0.89294
N_6159_1	Pain type(s) experienced in last month: Headache	ENSG00000204338	CYP21A1P	3873	0.836426
N_6159_1	Pain type(s) experienced in last month: Headache	ENSG00000248290	TNXA	3543	0.80475
N_6159_1	Pain type(s) experienced in last month: Headache	ENSG00000224389	C4B	3992	0.800566
N_6159_1	Pain type(s) experienced in last month: Headache	ENSG00000254340	RP11-10A14.3	8222	0.987608
N_6159_1	Pain type(s) experienced in last month: Headache	ENSG00000266967	AARSD1	3954	0.915283
N_6159_1	Pain type(s) experienced in last month: Headache	ENSG00000198863	RUNDC1	3954	0.915161
N_6159_100	Pain type(s) experienced in last month: None of the above	ENSG00000101337	TM9SF4	4564	0.818317
N_6159_3	Pain type(s) experienced in last month: Neck or shoulder pain	ENSG00000168297	PXK	5183	0.936534
N_6159_4	Pain type(s) experienced in last month: Back pain	ENSG00000178222	RNF212	6495	0.89072
N_6159_7	Pain type(s) experienced in last month: Knee pain	ENSG00000235863	B3GALT4	5789	0.960812
N_6159_7	Pain type(s) experienced in last month: Knee pain	ENSG00000107874	CUEDC2	3957	0.853473
N_6162_1	Types of transport used (excluding work): Car/motor vehicle	ENSG00000226677	IGBP1P1	5969	0.823861
N_6162_4	Types of transport used (excluding work): Cycle	ENSG00000270091	RP11-78O7.2	2993	0.930151
N_6164_1	Types of physical activity in last 4 weeks: Walking for pleasure (not as a means of transport)	ENSG00000150967	ABCB9	5016	0.807542
N_6164_2	Types of physical activity in last 4 weeks: Other exercises (eg: swimming, cycling, keep fit, bowling)	ENSG00000187954	CYHR1	3027	0.913752
N_6164_2	Types of physical activity in last 4 weeks: Other exercises (eg: swimming, cycling, keep fit, bowling)	ENSG00000261139	CTD-2517M14.5	2676	0.827549
N_6164_2	Types of physical activity in last 4 weeks: Other exercises (eg: swimming, cycling, keep fit, bowling)	ENSG00000174807	CD248	3447	0.960479
N_6164_2	Types of physical activity in last 4 weeks: Other exercises (eg: swimming, cycling, keep fit, bowling)	ENSG00000141452	C18orf8	4955	0.804201
N_6164_4	Types of physical activity in last 4 weeks: Light DIY (eg: pruning, watering the lawn)	ENSG00000160828	AC004166.7	2096	0.834991
N_6164_4	Types of physical activity in last 4 weeks: Light DIY (eg: pruning, watering the lawn)	ENSG00000184616	AC004166.6	2306	0.917016
N_6164_5	Types of physical activity in last 4 weeks: Heavy DIY (eg: weeding, lawn mowing, carpentry, digging)	ENSG00000172409	CLP1	5627	0.816193
N_6164_5	Types of physical activity in last 4 weeks: Heavy DIY (eg: weeding, lawn mowing, carpentry, digging)	ENSG00000156599	ZDHHC5	5635	0.810675
N_6177_1	Medication for cholesterol, blood pressure or diabetes: Cholesterol lowering medication	ENSG00000134222	PSRC1	4987	0.870497
N_6177_1	Medication for cholesterol, blood pressure or diabetes: Cholesterol lowering medication	ENSG00000173068	BNC2	7564	0.890157
N_6177_1	Medication for cholesterol, blood pressure or diabetes: Cholesterol lowering medication	ENSG00000175164	ABO	7098	0.986615
N_6177_1	Medication for cholesterol, blood pressure or diabetes: Cholesterol lowering medication	ENSG00000182511	FES	6216	0.877985
N_6177_1	Medication for cholesterol, blood pressure or diabetes: Cholesterol lowering medication	ENSG00000070915	SLC12A3	6541	0.820546
N_6177_100	Medication for cholesterol, blood pressure or diabetes: None of the above	ENSG00000134222	PSRC1	4987	0.843547
N_6177_100	Medication for cholesterol, blood pressure or diabetes: None of the above	ENSG00000136379	FAM108C1	6036	0.841035
N_6177_100	Medication for cholesterol, blood pressure or diabetes: None of the above	ENSG00000182511	FES	6216	0.909861
N_6177_2	Medication for cholesterol, blood pressure or diabetes: Blood pressure medication	ENSG00000221988	PPT2	3751	0.935125
N_6177_2	Medication for cholesterol, blood pressure or diabetes: Blood pressure medication	ENSG00000171056	SOX7	8719	0.842374
N_6177_2	Medication for cholesterol, blood pressure or diabetes: Blood pressure medication	ENSG00000136379	FAM108C1	6036	0.836881
N_6177_2	Medication for cholesterol, blood pressure or diabetes: Blood pressure medication	ENSG00000182511	FES	6216	0.917098
N_6177_2	Medication for cholesterol, blood pressure or diabetes: Blood pressure medication	ENSG00000132510	KDM6B	5591	0.857747
N_6177_2	Medication for cholesterol, blood pressure or diabetes: Blood pressure medication	ENSG00000159640	ACE	3834	0.859978
N_6177_3	Medication for cholesterol, blood pressure or diabetes: Insulin	ENSG00000201988	Y_RNA_chr6	2445	0.820455
N_6179_100	Mineral and other dietary supplements: None of the above	ENSG00000188848	BEND4	7060	0.896796
N_6179_100	Mineral and other dietary supplements: None of the above	ENSG00000148572	NRBF2	5992	0.962722
N_6179_100	Mineral and other dietary supplements: None of the above	ENSG00000165476	REEP3	5571	0.986592
N_6179_100	Mineral and other dietary supplements: None of the above	ENSG00000179912	R3HDM2	3996	0.918423
N_78	Heel bone mineral density (BMD) T-score, automated	ENSG00000113319	RASGRF2	6076	0.896834
N_78	Heel bone mineral density (BMD) T-score, automated	ENSG00000230795	HLA-K	2086	0.839675
N_78	Heel bone mineral density (BMD) T-score, automated	ENSG00000198755	RPL10A	5125	0.909379
N_78	Heel bone mineral density (BMD) T-score, automated	ENSG00000203799	CCDC162P	5307	0.834495
N_78	Heel bone mineral density (BMD) T-score, automated	ENSG00000175164	ABO	7098	0.955736
N_78	Heel bone mineral density (BMD) T-score, automated	ENSG00000188897	CTD-3088G3.8	7797	0.911458
N_78	Heel bone mineral density (BMD) T-score, automated	ENSG00000109065	NAT9	6378	0.896176
N_806	Job involves mainly walking or standing	ENSG00000077458	FAM76B	5559	0.838135
N_806	Job involves mainly walking or standing	ENSG00000166037	CEP57	5602	0.907018
N_806	Job involves mainly walking or standing	ENSG00000256885	AP001877.1	5119	0.896706
N_806	Job involves mainly walking or standing	ENSG00000087053	MTMR2	5677	0.932357
N_806	Job involves mainly walking or standing	ENSG00000259785	RP13-98N21.3	3535	0.951355
N_806	Job involves mainly walking or standing	ENSG00000259387	RP13-98N21.2	3525	0.9511
N_845	Age completed full time education	ENSG00000142949	PTPRF	5006	0.890554
N_845	Age completed full time education	ENSG00000164142	FAM160A1	4611	0.868174
N_845	Age completed full time education	ENSG00000251603	RP11-164P12.4	4499	0.890095
N_845	Age completed full time education	ENSG00000176171	BNIP3	8230	0.818393
N_845	Age completed full time education	ENSG00000077458	FAM76B	5559	0.82872
N_845	Age completed full time education	ENSG00000166037	CEP57	5602	0.80576
N_845	Age completed full time education	ENSG00000178342	KCNG2	5061	0.935349
N_874	Duration of walks	ENSG00000142949	PTPRF	5006	0.846932
N_884	Number of days/week of moderate physical activity 10+ minutes	ENSG00000217159	LARP1P1	5743	0.918249
N_884	Number of days/week of moderate physical activity 10+ minutes	ENSG00000124549	BTN2A3P	6618	0.913727
N_884	Number of days/week of moderate physical activity 10+ minutes	ENSG00000203813	HIST1H3H	5466	0.808414
N_884	Number of days/week of moderate physical activity 10+ minutes	ENSG00000237669	HCG4P3	2067	0.804083
N_884	Number of days/week of moderate physical activity 10+ minutes	ENSG00000204613	TRIM10	2514	0.879681
N_884	Number of days/week of moderate physical activity 10+ minutes	ENSG00000196230	TUBB	3162	0.962043
N_884	Number of days/week of moderate physical activity 10+ minutes	ENSG00000137312	FLOT1	3002	0.95059
N_884	Number of days/week of moderate physical activity 10+ minutes	ENSG00000201988	Y_RNA_chr6	2445	0.831443
N_884	Number of days/week of moderate physical activity 10+ minutes	ENSG00000137331	IER3	3108	0.953763
N_884	Number of days/week of moderate physical activity 10+ minutes	ENSG00000214894	LINC00243	2818	0.94931
N_884	Number of days/week of moderate physical activity 10+ minutes	ENSG00000244731	C4A	3993	0.85283
N_884	Number of days/week of moderate physical activity 10+ minutes	ENSG00000204338	CYP21A1P	3873	0.919857
N_884	Number of days/week of moderate physical activity 10+ minutes	ENSG00000248290	TNXA	3543	0.89569
N_884	Number of days/week of moderate physical activity 10+ minutes	ENSG00000112659	CUL9	5198	0.935315
N_924	Usual walking pace	ENSG00000198518	HIST1H4E	6991	0.802854
N_924	Usual walking pace	ENSG00000223501	VPS52	5752	0.819403
N_924	Usual walking pace	ENSG00000227057	WDR46	5797	0.929044
N_924	Usual walking pace	ENSG00000077809	GTF2I	2135	0.903786
N_924	Usual walking pace	ENSG00000205583	STAG3L1	2819	0.867422
N_924	Usual walking pace	ENSG00000178809	TRIM73	2862	0.901436
N_924	Usual walking pace	ENSG00000170092	AC018720.10	2841	0.889327
N_924	Usual walking pace	ENSG00000127957	PMS2P3	2903	0.873962
N_924	Usual walking pace	ENSG00000165917	RAPSN	3753	0.984719
N_924	Usual walking pace	ENSG00000259031	CTD-2062F14.3	5894	0.92117
N_924	Usual walking pace	ENSG00000183092	BEGAIN	6058	0.905346
N_924	Usual walking pace	ENSG00000125970	RALY	3540	0.906569
N_924	Usual walking pace	ENSG00000125971	DYNLRB1	3650	0.928939
N_943	Frequency of stair climbing in last 4 weeks	ENSG00000122218	COPA	5823	0.80356
N_943	Frequency of stair climbing in last 4 weeks	ENSG00000189134	NKAPL	4964	0.814726
N_943	Frequency of stair climbing in last 4 weeks	ENSG00000197062	RP5-874C20.3	4956	0.942427
N_943	Frequency of stair climbing in last 4 weeks	ENSG00000226524	RP1-102H19.6	5614	0.902595
N_943	Frequency of stair climbing in last 4 weeks	ENSG00000203871	C6orf164	5633	0.909743
N_943	Frequency of stair climbing in last 4 weeks	ENSG00000224997	AL049840.1	6063	0.911135
N_943	Frequency of stair climbing in last 4 weeks	ENSG00000269963	RP11-73M18.9	6062	0.863498
N_981	Duration walking for pleasure	ENSG00000172409	CLP1	5627	0.961412
N_981	Duration walking for pleasure	ENSG00000156599	ZDHHC5	5635	0.960112
N_981	Duration walking for pleasure	ENSG00000156603	MED19	5652	0.898482
N_981	Duration walking for pleasure	ENSG00000213593	TMX2	5416	0.959241
N_C44	Diagnoses - main ICD10: C44 Other malignant neoplasms of skin	ENSG00000137265	IRF4	4322	0.999496
N_C44	Diagnoses - main ICD10: C44 Other malignant neoplasms of skin	ENSG00000112182	BACH2	5658	0.964196
N_C44	Diagnoses - main ICD10: C44 Other malignant neoplasms of skin	ENSG00000245025	RP11-875O11.1	6406	0.964721
N_C44	Diagnoses - main ICD10: C44 Other malignant neoplasms of skin	ENSG00000141510	TP53	5703	0.974878
N_D22	Diagnoses - main ICD10: D22 Melanocytic naevi	ENSG00000137265	IRF4	4322	0.999902
N_D25	Diagnoses - main ICD10: D25 Leiomyoma of uterus	ENSG00000141510	TP53	5703	0.976265
N_E83	Diagnoses - main ICD10: E83 Disorders of mineral metabolism	ENSG00000230521	HCG4P7	2110	0.999997
N_E83	Diagnoses - main ICD10: E83 Disorders of mineral metabolism	ENSG00000235290	HLA-W	2060	0.999997
N_E83	Diagnoses - main ICD10: E83 Disorders of mineral metabolism	ENSG00000229390	MICD	1931	0.999997
N_E83	Diagnoses - main ICD10: E83 Disorders of mineral metabolism	ENSG00000204625	HCG9	1888	0.999995
N_G35	Diagnoses - main ICD10: G35 Multiple sclerosis	ENSG00000206503	HLA-A	2879	0.944045
N_G35	Diagnoses - main ICD10: G35 Multiple sclerosis	ENSG00000234127	TRIM26	2543	0.872423
N_H40	Diagnoses - main ICD10: H40 Glaucoma	ENSG00000076382	SPAG5	3709	0.86626
N_H40	Diagnoses - main ICD10: H40 Glaucoma	ENSG00000167525	PROCA1	3474	0.838376
N_H40	Diagnoses - main ICD10: H40 Glaucoma	ENSG00000109113	RAB34	3444	0.83573
N_H40	Diagnoses - main ICD10: H40 Glaucoma	ENSG00000160606	TLCD1	3404	0.880568
N_H40	Diagnoses - main ICD10: H40 Glaucoma	ENSG00000160602	NEK8	3392	0.874355
N_I20	Diagnoses - main ICD10: I20 Angina pectoris	ENSG00000134222	PSRC1	4987	0.923733
N_I20	Diagnoses - main ICD10: I20 Angina pectoris	ENSG00000261451	RP11-981G7.1	7889	0.902734
N_I21	Diagnoses - main ICD10: I21 Acute myocardial infarction	ENSG00000134222	PSRC1	4987	0.907831
N_I25	Diagnoses - main ICD10: I25 Chronic ischaemic heart disease	ENSG00000134222	PSRC1	4987	0.906533
N_I25	Diagnoses - main ICD10: I25 Chronic ischaemic heart disease	ENSG00000125510	OPRL1	4418	0.806961
N_I80	Diagnoses - main ICD10: I80 Phlebitis and thrombophlebitis	ENSG00000267150	RP11-411B10.2	4881	0.81563
N_I80	Diagnoses - main ICD10: I80 Phlebitis and thrombophlebitis	ENSG00000175322	ZNF519	5250	0.817251
N_I80	Diagnoses - main ICD10: I80 Phlebitis and thrombophlebitis	ENSG00000105538	RASIP1	6805	0.93493
N_I83	Diagnoses - main ICD10: I83 Varicose veins of lower extremities	ENSG00000243667	WDR92	6955	0.80957
N_I83	Diagnoses - main ICD10: I83 Varicose veins of lower extremities	ENSG00000221823	PPP3R1	6917	0.874941
N_I83	Diagnoses - main ICD10: I83 Varicose veins of lower extremities	ENSG00000245937	CTC-228N24.3	6048	0.956403
N_I83	Diagnoses - main ICD10: I83 Varicose veins of lower extremities	ENSG00000064651	SLC12A2	6123	0.975031
N_J33	Diagnoses - main ICD10: J33 Nasal polyp	ENSG00000135414	GDF11	4640	0.856377
N_J45	Diagnoses - main ICD10: J45 Asthma	ENSG00000171953	ATPAF2	4270	0.845088
N_J45	Diagnoses - main ICD10: J45 Asthma	ENSG00000232344	AC087163.2	3669	0.843945
N_K40	Diagnoses - main ICD10: K40 Inguinal hernia	ENSG00000204613	TRIM10	2514	0.998664
N_K40	Diagnoses - main ICD10: K40 Inguinal hernia	ENSG00000244731	C4A	3993	0.919006
N_K40	Diagnoses - main ICD10: K40 Inguinal hernia	ENSG00000204338	CYP21A1P	3873	0.80745
N_K40	Diagnoses - main ICD10: K40 Inguinal hernia	ENSG00000248290	TNXA	3543	0.863201
N_K40	Diagnoses - main ICD10: K40 Inguinal hernia	ENSG00000224389	C4B	3992	0.810535
N_K40	Diagnoses - main ICD10: K40 Inguinal hernia	ENSG00000186047	DLEU7	5281	0.939586
N_K90	Diagnoses - main ICD10: K90 Intestinal malabsorption	ENSG00000231852	CYP21A2	3922	0.989669
N_K90	Diagnoses - main ICD10: K90 Intestinal malabsorption	ENSG00000204314	PRRT1	3799	0.983882
N_L03	Diagnoses - main ICD10: L03 Cellulitis	ENSG00000245937	CTC-228N24.3	6048	0.982345
N_L03	Diagnoses - main ICD10: L03 Cellulitis	ENSG00000064651	SLC12A2	6123	0.993394
N_M17	Diagnoses - main ICD10: M17 Gonarthrosis [arthrosis of knee]	ENSG00000125991	ERGIC3	3824	0.84077
N_N40	Diagnoses - main ICD10: N40 Hyperplasia of prostate	ENSG00000237669	HCG4P3	2067	0.938867
N_N40	Diagnoses - main ICD10: N40 Hyperplasia of prostate	ENSG00000204613	TRIM10	2514	0.96775
N_N40	Diagnoses - main ICD10: N40 Hyperplasia of prostate	ENSG00000204304	PBX2	3806	0.845522
N_N43	Diagnoses - main ICD10: N43 Hydrocele and spermatocele	ENSG00000205352	PRR13	5465	0.800052
N_N81	Diagnoses - main ICD10: N81 Female genital prolapse	ENSG00000118961	C2orf43	5836	0.804175
N_R31	Diagnoses - main ICD10: R31 Unspecified haematuria	ENSG00000196230	TUBB	3162	0.925016
N_R31	Diagnoses - main ICD10: R31 Unspecified haematuria	ENSG00000137312	FLOT1	3002	0.916338
N_R31	Diagnoses - main ICD10: R31 Unspecified haematuria	ENSG00000137331	IER3	3108	0.902941
N_R31	Diagnoses - main ICD10: R31 Unspecified haematuria	ENSG00000214894	LINC00243	2818	0.908531
S_008.52	Intestinal infection due to C. difficile	ENSG00000235150	RP11-186O14.4	5495	0.899203
S_053	Herpes zoster	ENSG00000169131	ZNF354A	7090	0.852004
S_054	Herpes simplex	ENSG00000164181	ELOVL7	4881	0.886625
S_054	Herpes simplex	ENSG00000145730	PAM	6333	0.820044
S_054	Herpes simplex	ENSG00000145723	GIN1	6170	0.942825
S_054	Herpes simplex	ENSG00000145725	PPIP5K2	5878	0.918667
S_070.3	Viral hepatitis C	ENSG00000175305	CCNE2	6811	0.884205
S_070.3	Viral hepatitis C	ENSG00000164938	TP53INP1	6830	0.972495
S_070.3	Viral hepatitis C	ENSG00000253878	RP11-347C18.3	6526	0.987146
S_070.9	Hepatitis NOS	ENSG00000156239	N6AMT1	6195	0.804091
S_1002	Symptoms concerning nutrition metabolism and development	ENSG00000206337	HCP5	3031	0.890864
S_1002	Symptoms concerning nutrition metabolism and development	ENSG00000085514	PILRA	4112	0.933167
S_1008	Crushing or internal injury to organs	ENSG00000173171	MTX1	3381	0.954308
S_112	Candidiasis	ENSG00000221988	PPT2	3739	0.965595
S_117	Mycoses	ENSG00000175985	PLEKHD1	6399	0.801759
S_155	Cancer of liver and intrahepatic bile duct	ENSG00000080166	DCT	6744	0.81764
S_165	Cancer within the respiratory system	ENSG00000188266	AGPHD1	6427	0.902085
S_165	Cancer within the respiratory system	ENSG00000041357	PSMA4	6422	0.910433
S_165.1	Cancer of bronchus; lung	ENSG00000136381	IREB2	6382	0.832806
S_165.1	Cancer of bronchus; lung	ENSG00000188266	AGPHD1	6427	0.943531
S_165.1	Cancer of bronchus; lung	ENSG00000041357	PSMA4	6422	0.947173
S_172	Skin cancer	ENSG00000160685	ZBTB7B	3496	0.899839
S_172	Skin cancer	ENSG00000163354	DCST2	3498	0.867706
S_172	Skin cancer	ENSG00000137265	IRF4	4315	0.996417
S_172	Skin cancer	ENSG00000112182	BACH2	5650	0.976766
S_172	Skin cancer	ENSG00000141510	TP53	5693	0.978486
S_172.2	Other non-epithelial cancer of skin	ENSG00000137265	IRF4	4315	0.995059
S_172.2	Other non-epithelial cancer of skin	ENSG00000112182	BACH2	5650	0.977256
S_172.2	Other non-epithelial cancer of skin	ENSG00000245025	RP11-875O11.1	6400	0.896119
S_172.2	Other non-epithelial cancer of skin	ENSG00000141510	TP53	5693	0.976026
S_172.3	Carcinoma in situ of skin	ENSG00000185220	PGBD2	2089	0.857054
S_172.3	Carcinoma in situ of skin	ENSG00000137265	IRF4	4315	0.997557
S_174	Breast cancer	ENSG00000227082	AL592494.5	836	0.858136
S_174	Breast cancer	ENSG00000231752	EMBP1	607	0.968138
S_174	Breast cancer	ENSG00000213859	KCTD11	6311	0.832266
S_191	Manlignant and unknown neoplasms of brain and nervous system	ENSG00000231160	RP11-617D20.1	7163	0.888061
S_191	Manlignant and unknown neoplasms of brain and nervous system	ENSG00000196355	AC021860.1	6787	0.843861
S_191	Manlignant and unknown neoplasms of brain and nervous system	ENSG00000141510	TP53	5693	0.972719
S_191.1	Cancer of brain and nervous system	ENSG00000231160	RP11-617D20.1	7163	0.88585
S_191.1	Cancer of brain and nervous system	ENSG00000196355	AC021860.1	6787	0.88863
S_191.1	Cancer of brain and nervous system	ENSG00000141510	TP53	5693	0.967874
S_191.11	Cancer of brain	ENSG00000231160	RP11-617D20.1	7163	0.886334
S_191.11	Cancer of brain	ENSG00000196355	AC021860.1	6787	0.903617
S_191.11	Cancer of brain	ENSG00000141510	TP53	5693	0.957833
S_198	Secondary malignant neoplasm	ENSG00000125818	PSMF1	7419	0.926435
S_202.2	Non-Hodgkins lymphoma	ENSG00000204536	CCHCR1	2949	0.842549
S_202.21	Nodular lymphoma	ENSG00000111711	GOLT1B	6315	0.831349
S_204.1	Lymphoid leukemia	ENSG00000137265	IRF4	4315	0.890273
S_204.1	Lymphoid leukemia	ENSG00000260844	RP11-578F21.9	3640	0.890335
S_204.1	Lymphoid leukemia	ENSG00000261377	RP11-578F21.12	3583	0.831411
S_204.12	Lymphoid leukemia chronic	ENSG00000137265	IRF4	4315	0.945526
S_204.12	Lymphoid leukemia chronic	ENSG00000180139	RP11-399O19.5	5907	0.847561
S_204.12	Lymphoid leukemia chronic	ENSG00000260844	RP11-578F21.9	3640	0.827971
S_204.4	Multiple myeloma	ENSG00000105877	DNAH11	7388	0.97456
S_208	Benign neoplasm of colon	ENSG00000141510	TP53	5693	0.977395
S_211	Benign neoplasm of other parts of digestive system	ENSG00000231064	RP11-263K19.4	3461	0.971905
S_211	Benign neoplasm of other parts of digestive system	ENSG00000170606	HSPA4	5864	0.814069
S_213	Benign neoplasm of bone and articular cartilage	ENSG00000090006	LTBP4	5833	0.888498
S_216	Benign neoplasm of skin	ENSG00000137265	IRF4	4315	0.999987
S_216	Benign neoplasm of skin	ENSG00000173068	BNC2	7547	0.959969
S_216	Benign neoplasm of skin	ENSG00000141510	TP53	5693	0.982475
S_225.1	Benign neoplasm of brain cranial nerves meninges	ENSG00000115306	SPTBN1	6687	0.81325
S_229	Benign neoplasm of unspecified sites	ENSG00000137265	IRF4	4315	0.991707
S_229	Benign neoplasm of unspecified sites	ENSG00000173068	BNC2	7547	0.999575
S_241.1	Nontoxic uninodular goiter	ENSG00000088053	GP6	7275	0.96476
S_244	Hypothyroidism	ENSG00000186891	TNFRSF18	3795	0.907275
S_244	Hypothyroidism	ENSG00000185090	MANEAL	5604	0.967018
S_244	Hypothyroidism	ENSG00000196449	YRDC	5628	0.96757
S_244	Hypothyroidism	ENSG00000198821	CD247	6392	0.917387
S_244	Hypothyroidism	ENSG00000186197	EDARADD	7074	0.876067
S_244	Hypothyroidism	ENSG00000136560	TANK	4792	0.806394
S_244	Hypothyroidism	ENSG00000112182	BACH2	5650	0.950573
S_244	Hypothyroidism	ENSG00000010810	FYN	5342	0.835286
S_244	Hypothyroidism	ENSG00000164916	FOXK1	8249	0.816572
S_244	Hypothyroidism	ENSG00000050344	NFE2L3	5987	0.905488
S_244	Hypothyroidism	ENSG00000122565	CBX3	6314	0.921688
S_244	Hypothyroidism	ENSG00000173295	FAM86B3P	4679	0.875163
S_244	Hypothyroidism	ENSG00000253981	ALG1L13P	4541	0.932381
S_244	Hypothyroidism	ENSG00000262944	RP11-473I1.9	9366	0.943846
S_244	Hypothyroidism	ENSG00000072818	ACAP1	5966	0.981737
S_244	Hypothyroidism	ENSG00000213859	KCTD11	6311	0.993457
S_244	Hypothyroidism	ENSG00000206052	DOK6	6705	0.860772
S_244	Hypothyroidism	ENSG00000150637	CD226	6746	0.886722
S_244.1	Secondary hypothyroidism	ENSG00000204444	APOM	3529	0.904642
S_244.1	Secondary hypothyroidism	ENSG00000204386	NEU1	3883	0.909871
S_244.1	Secondary hypothyroidism	ENSG00000224389	C4B	3977	0.894392
S_244.1	Secondary hypothyroidism	ENSG00000213676	ATF6B	3987	0.921713
S_244.4	Hypothyroidism NOS	ENSG00000186891	TNFRSF18	3795	0.913258
S_244.4	Hypothyroidism NOS	ENSG00000185090	MANEAL	5604	0.954327
S_244.4	Hypothyroidism NOS	ENSG00000196449	YRDC	5628	0.953778
S_244.4	Hypothyroidism NOS	ENSG00000198821	CD247	6392	0.931985
S_244.4	Hypothyroidism NOS	ENSG00000186197	EDARADD	7074	0.933503
S_244.4	Hypothyroidism NOS	ENSG00000136560	TANK	4792	0.876859
S_244.4	Hypothyroidism NOS	ENSG00000227403	AC009299.3	4453	0.828737
S_244.4	Hypothyroidism NOS	ENSG00000152495	CAMK4	6249	0.809816
S_244.4	Hypothyroidism NOS	ENSG00000112182	BACH2	5650	0.961079
S_244.4	Hypothyroidism NOS	ENSG00000010810	FYN	5342	0.868206
S_244.4	Hypothyroidism NOS	ENSG00000164916	FOXK1	8249	0.821041
S_244.4	Hypothyroidism NOS	ENSG00000075618	FSCN1	7742	0.93143
S_244.4	Hypothyroidism NOS	ENSG00000050344	NFE2L3	5987	0.910376
S_244.4	Hypothyroidism NOS	ENSG00000122565	CBX3	6314	0.924253
[truncated: 475 more rows]
