# Supplementary material for: A tissue-level phenome-wide network map of colocalized genes and phenotypes in the UK Biobank
Source: Commun Biol. 2022 Aug 20;5:849. doi: 10.1038/s42003-022-03820-z (PMC9392744; doi:10.1038/s42003-022-03820-z)
Supplement: Supplementary file 8 — Supplementary Data 6 [file 42003_2022_3820_MOESM8_ESM.xlsx]

## Sheet: Supplementary Data 6
			GTEX locus				eQTLGen locus
Phenotype	Pheno description	Chromosome	start position	end position	Gene Probe ID	Gene name	start position	end position	Gene Probe ID	Gene name
N_102	Pulse rate, automated reading	17	35905149	37904449	ENSG00000056661	PCGF2	35874041	37870431	ENSG00000108292	MLLT6
N_1070	Time spent watching television (TV)	2	161101562	163100259	ENSG00000227403	AC009299.3	161043117	163213723	ENSG00000227403 | ENSG00000136560 | ENSG00000115233 | ENSG00000235724	AC009299.3 | TANK | PSMD14 | AC009299.2
N_1070	Time spent watching television (TV)	18	20083970	22083324	ENSG00000141452	C18orf8	20097612	22097569	ENSG00000141452	C18orf8
N_1070	Time spent watching television (TV)	16	29998200	32117009	ENSG00000103507 | ENSG00000167395 | ENSG00000099377 | ENSG00000167394	BCKDK | ZNF646 | HSD3B7 | ZNF668	29998920	31997053	ENSG00000099377	HSD3B7
N_1170	Getting up in morning	22	49683658	51238249	ENSG00000128159 | ENSG00000100429	TUBGCP6 | HDAC10	49614330	51238249	ENSG00000100429 | ENSG00000128159 | ENSG00000073150	HDAC10 | TUBGCP6 | PANX2
N_1170	Getting up in morning	11	56424994	58424478	ENSG00000172409	CLP1	56423381	58493839	ENSG00000172409 | ENSG00000213593 | ENSG00000156603 | ENSG00000156599	CLP1 | TMX2 | MED19 | ZDHHC5
N_1190	Nap during day	8	66344886	68344106	ENSG00000147576	ADHFE1	66363293	68975590	ENSG00000147576 | ENSG00000169085 | ENSG00000121022	ADHFE1 | C8orf46 | COPS5
N_1190	Nap during day	7	98103831	100101648	ENSG00000196652	ZKSCAN5	98117817	100200674	ENSG00000244219 | ENSG00000196652	GS1-259H13.2 | ZKSCAN5
N_1200	Sleeplessness / insomnia	4	14004385	16004284	ENSG00000137449	CPEB2	14038298	16037700	ENSG00000137449	CPEB2
N_1200	Sleeplessness / insomnia	5	134468714	136468454	ENSG00000113658	SMAD5	134496552	136496348	ENSG00000113658	SMAD5
N_1249	Past tobacco smoking	15	88904937	90904741	ENSG00000255571	LINC00925	88923581	90922068	ENSG00000255571	CTD-2335A18.1
N_134	Number of self-reported cancers	6	162484	1391620	ENSG00000137265	IRF4	147750	1401488	ENSG00000137265	IRF4
N_135	Number of self-reported non-cancer illnesses	1	220002608	222002455	ENSG00000272823 | ENSG00000238078	RP11-295M18.6 | RP11-295M18.2	220004836	222004163	ENSG00000238078	RP11-295M18.2
N_135	Number of self-reported non-cancer illnesses	1	71748790	73747975	ENSG00000172260	NEGR1	71309122	73307627	ENSG00000172260	NEGR1
N_137	Number of treatments/medications taken	4	102651964	104789822	ENSG00000230069 | ENSG00000109332 | ENSG00000224207	LRRC37A15P | UBE2D3 | RP11-10L12.1	102618033	104799578	ENSG00000251288 | ENSG00000248971 | ENSG00000246560 | ENSG00000109323 | ENSG00000145354 | ENSG00000109332 | ENSG00000230069	RP11-10L12.2 | KRT8P46 | RP11-10L12.4 | MANBA | CISD2 | UBE2D3 | LRRC37A15P
N_137	Number of treatments/medications taken	2	161101562	163100259	ENSG00000227403	AC009299.3	161095858	163213723	ENSG00000227403 | ENSG00000115233 | ENSG00000235724	AC009299.3 | PSMD14 | AC009299.2
N_1568	Average weekly red wine intake	18	20083970	22083324	ENSG00000141452	C18orf8	20097612	22097569	ENSG00000141452	C18orf8
N_1677	Breastfed as a baby	20	47909299	49936595	ENSG00000203999 | ENSG00000233077	RP11-290F20.1 | RP11-290F20.2	47920652	49930734	ENSG00000233077 | ENSG00000203999	RP11-290F20.2 | RP11-290F20.1
N_1687	Comparative body size at age 10	1	204819761	206818752	ENSG00000162877	PM20D1	204770588	206807914	ENSG00000133065 | ENSG00000162877	SLC41A1 | PM20D1
N_1687	Comparative body size at age 10	8	37327163	39313621	ENSG00000077782	FGFR1	37297626	39295820	ENSG00000077782	FGFR1
N_1687	Comparative body size at age 10	17	42609333	45656300	ENSG00000228696 | ENSG00000266918 | ENSG00000176681 | ENSG00000267198 | ENSG00000185829	ARL17B | RP11-798G7.8 | LRRC37A | RP11-798G7.6 | ARL17A	42610085	45750596	ENSG00000266918 | ENSG00000073969 | ENSG00000267198 | ENSG00000185829	RP11-798G7.8 | NSF | RP11-798G7.6 | ARL17A
N_1687	Comparative body size at age 10	10	69940004	71939374	ENSG00000156502	SUPV3L1	69954451	72003620	ENSG00000156510 | ENSG00000156502	HKDC1 | SUPV3L1
N_1687	Comparative body size at age 10	8	56124482	58118162	ENSG00000170791	CHCHD7	56128390	58127460	ENSG00000170791	CHCHD7
N_1697	Comparative height size at age 10	16	74182470	76181568	ENSG00000184517	ZFP1	74148932	76148168	ENSG00000166816	LDHD
N_1697	Comparative height size at age 10	16	60288	2401728	ENSG00000103253 | ENSG00000103245 | ENSG00000007520	HAGHL | NARFL | TSR3	60291	1784902	ENSG00000103245 | ENSG00000103253	NARFL | HAGHL
N_1697	Comparative height size at age 10	1	35790407	37789110	ENSG00000116883	RP11-268J15.5	35781546	39482344	ENSG00000214193 | ENSG00000116883 | ENSG00000183520 | ENSG00000212541	SH3D21 | AL591845.1 | UTP11L | RNU6-510P
N_1807	Father's age at death	15	90427793	92426748	ENSG00000182511	FES	90433384	92432712	ENSG00000182511	FES
N_1920	Mood swings	16	86525690	88525486	ENSG00000140948	ZCCHC14	86393263	88389287	ENSG00000103264 | ENSG00000140941	FBXO31 | MAP1LC3B
N_1920	Mood swings	9	119466611	121466476	ENSG00000136869	TLR4	119473074	121472600	ENSG00000136869	TLR4
N_1930	Miserableness	9	95199416	97198792	ENSG00000227603	RP11-165J3.6	95198783	97198384	ENSG00000227603	RP11-165J3.6
N_1930	Miserableness	17	14169228	17120812	ENSG00000108474 | ENSG00000141027 | ENSG00000109099	PIGL | NCOR1 | PMP22	15028303	17185307	ENSG00000141027 | ENSG00000108474	NCOR1 | PIGL
N_1930	Miserableness	17	1591841	3591691	ENSG00000272911	RP11-74E22.6	1604525	3604257	ENSG00000132361	CLUH
N_1950	Sensitivity / hurt feelings	6	31006092	34285609	ENSG00000231852 | ENSG00000236104	CYP21A2 | ZBTB22	30960221	33176958	ENSG00000248290 | ENSG00000168477 | ENSG00000204338 | ENSG00000204301 | ENSG00000244731	TNXA | TNXB | CYP21A1P | NOTCH4 | C4A
N_1970	Nervous feelings	16	29006757	32127015	ENSG00000169592 | ENSG00000103510	INO80E | KAT8	30135772	32153080	ENSG00000103510 | ENSG00000178226	KAT8 | PRSS36
N_1970	Nervous feelings	5	92919142	94918135	ENSG00000185261	KIAA0825	92931811	95329471	ENSG00000175471 | ENSG00000232578	MCTP1 | CTC-303L1.1
N_1970	Nervous feelings	14	76426723	78542677	ENSG00000258819 | ENSG00000246548 | ENSG00000258602	RP11-7F17.3 | RP11-7F17.5 | RP11-7F17.7	76429369	78538842	ENSG00000258473 | ENSG00000246548 | ENSG00000258602 | ENSG00000258819	RP11-7F17.4 | RP11-7F17.5 | RP11-7F17.7 | RP11-7F17.3
N_1980	Worrier / anxious feelings	9	97279579	99279339	ENSG00000185920	PTCH1	97242303	99241587	ENSG00000185920	PTCH1
N_1980	Worrier / anxious feelings	3	51932002	53931483	ENSG00000213533	TMEM110	53632984	55631684	ENSG00000157445	CACNA2D3
N_1980	Worrier / anxious feelings	3	49263850	51263477	ENSG00000114353	GNAI2	49281172	51280075	ENSG00000114353	GNAI2
N_1980	Worrier / anxious feelings	11	56424994	58424478	ENSG00000172409	CLP1	56423381	58493839	ENSG00000213593 | ENSG00000172409 | ENSG00000156599	TMX2 | CLP1 | ZDHHC5
N_1990	Tense / 'highly strung'	5	63859082	65858915	ENSG00000123219	CENPK	63611491	65990280	ENSG00000197860 | ENSG00000049192 | ENSG00000250081 | ENSG00000113593 | ENSG00000113597	SGTB | ADAMTS6 | CTD-2116N20.1 | PPWD1 | TRAPPC13
N_1990	Tense / 'highly strung'	8	9964233	11916494	ENSG00000269918	AF131215.9	9099173	11947673	ENSG00000175806 | ENSG00000253641 | ENSG00000269918 | ENSG00000171044 | ENSG00000255310	MSRA | RP11-981G7.2 | AF131215.9 | XKR6 | AF131215.2
N_2000	Worry too long after embarrassment	9	126952353	128962374	ENSG00000119414 | ENSG00000136933	PPP6C | RABEPK	126913862	129076709	ENSG00000232630 | ENSG00000165219	PRPS1P2 | GAPVD1
N_2000	Worry too long after embarrassment	11	56424994	58424478	ENSG00000172409	CLP1	56423381	58493839	ENSG00000156599 | ENSG00000172409 | ENSG00000213593	ZDHHC5 | CLP1 | TMX2
N_20001_1061	Cancer code, self-reported: basal cell carcinoma	6	162484	1391620	ENSG00000137265	IRF4	147750	1401488	ENSG00000137265	IRF4
N_20002_1065	Non-cancer illness code, self-reported: hypertension	16	88724275	90292788	ENSG00000167523	SPATA33	88731030	90277082	ENSG00000167523	C16orf55
N_20002_1065	Non-cancer illness code, self-reported: hypertension	5	131388028	133387153	ENSG00000170606	HSPA4	131415066	133414637	ENSG00000170606	HSPA4
N_20002_1065	Non-cancer illness code, self-reported: hypertension	15	90427793	92426748	ENSG00000182511	FES	90433384	92432712	ENSG00000182511	FES
N_20002_1074	Non-cancer illness code, self-reported: angina	1	108854166	110825766	ENSG00000134222	PSRC1	108854166	110823681	ENSG00000134222	PSRC1
N_20002_1075	Non-cancer illness code, self-reported: heart attack/myocardial infarction	1	108854166	110825766	ENSG00000134222	PSRC1	108854166	110823681	ENSG00000134222	PSRC1
N_20002_1111	Non-cancer illness code, self-reported: asthma	12	5503924	7502839	ENSG00000256433	RP1-102E24.8	5504582	7502839	ENSG00000256433	RP1-102E24.8
N_20002_1226	Non-cancer illness code, self-reported: hypothyroidism/myxoedema	17	6239927	8239734	ENSG00000072818	ACAP1	6247468	8256723	ENSG00000072818 | ENSG00000213859	ACAP1 | KCTD11
N_20002_1226	Non-cancer illness code, self-reported: hypothyroidism/myxoedema	18	66068996	68628693	ENSG00000150637 | ENSG00000206052	CD226 | DOK6	66292869	68563661	ENSG00000150637 | ENSG00000206052	CD226 | DOK6
N_20002_1226	Non-cancer illness code, self-reported: hypothyroidism/myxoedema	5	109559440	111559331	ENSG00000152495	CAMK4	109695143	111694826	ENSG00000152495	CAMK4
N_20002_1226	Non-cancer illness code, self-reported: hypothyroidism/myxoedema	7	3683596	5683374	ENSG00000164916	FOXK1	3747234	5747076	ENSG00000164916	FOXK1
N_20002_1226	Non-cancer illness code, self-reported: hypothyroidism/myxoedema	7	99287189	101286843	ENSG00000146830	GIGYF1	99283696	101281984	ENSG00000146830	GIGYF1
N_20002_1265	Non-cancer illness code, self-reported: migraine	11	2253693	4253611	ENSG00000184350	MRGPRE	2250713	4250072	ENSG00000184350 | ENSG00000224513	MRGPRE | AC109309.4
N_20002_1277	Non-cancer illness code, self-reported: glaucoma	1	164797800	166796726	ENSG00000143183	TMCO1	164741295	166741108	ENSG00000224358	RP11-466F5.8
N_20002_1381	Non-cancer illness code, self-reported: systemic lupus erythematosis/sle	6	30982544	32982523	ENSG00000224389	C4B	29690662	32992639	ENSG00000244731 | ENSG00000224389 | ENSG00000204338 | ENSG00000196230 | ENSG00000248290	C4A | C4B | CYP21A1P | TUBB | TNXA
N_20002_1453	Non-cancer illness code, self-reported: psoriasis	6	110922100	112920979	ENSG00000255389	C6orf3	110922691	112922214	ENSG00000255389	C6orf3
N_20002_1453	Non-cancer illness code, self-reported: psoriasis	19	9492141	11491034	ENSG00000105397	TYK2	9476466	11474335	ENSG00000105397	TYK2
N_20002_1473	Non-cancer illness code, self-reported: high cholesterol	20	61711616	62963102	ENSG00000125510	OPRL1	61721926	62964897	ENSG00000125510	OPRL1
N_20002_1473	Non-cancer illness code, self-reported: high cholesterol	1	108854166	110825766	ENSG00000134222	PSRC1	108854166	110823681	ENSG00000134222	PSRC1
N_20002_1477	Non-cancer illness code, self-reported: psoriatic arthropathy	6	110922100	112920979	ENSG00000255389	C6orf3	110922691	112922214	ENSG00000255389	C6orf3
N_20003_1140861958	Treatment/medication code: simvastatin	1	108854166	110825766	ENSG00000134222	PSRC1	108854166	110823681	ENSG00000134222	PSRC1
N_20003_1140861958	Treatment/medication code: simvastatin	6	30698541	32698327	ENSG00000213722	DDAH2	30696762	32696564	ENSG00000213722	DDAH2
N_20003_1140866738	Treatment/medication code: atenolol	15	90427793	92426748	ENSG00000182511	FES	89750713	92432712	ENSG00000225193 | ENSG00000182511	RPS12P26 | FES
N_20003_1140868226	Treatment/medication code: aspirin	1	108854166	110825766	ENSG00000134222	PSRC1	108854166	110823681	ENSG00000134222	PSRC1
N_20003_1140868226	Treatment/medication code: aspirin	15	90427793	92426748	ENSG00000182511	FES	90433384	92432712	ENSG00000182511	FES
N_20003_1140874866	Treatment/medication code: carbimazole	6	31006092	33005998	ENSG00000231852	CYP21A2	30624155	32623072	ENSG00000204444	APOM
N_20003_1140879802	Treatment/medication code: amlodipine	11	940991	2940707	ENSG00000130595	TNNT3	950510	2949861	ENSG00000130595	TNNT3
N_20003_1140888646	Treatment/medication code: felodipine	6	28601789	30601395	ENSG00000204681	GABBR1	28645170	31711572	ENSG00000230795 | ENSG00000137331 | ENSG00000238024 | ENSG00000204644 | ENSG00000237669	HLA-K | IER3 | DDX39BP2 | ZFP57 | HCG4P3
N_20003_1141146138	Treatment/medication code: lipitor 10mg tablet	1	108854166	110825766	ENSG00000134222	PSRC1	108854166	110823681	ENSG00000134222	PSRC1
N_20003_1141146198	Treatment/medication code: xalatan 0.005% eye drops	1	164797800	166796726	ENSG00000143183	TMCO1	164741295	166741108	ENSG00000224358	RP11-466F5.8
N_20003_1141146234	Treatment/medication code: atorvastatin	1	108854166	110825766	ENSG00000134222	PSRC1	108854166	110823681	ENSG00000134222	PSRC1
N_20003_1141191044	Treatment/medication code: levothyroxine sodium	17	6239927	8239734	ENSG00000072818	ACAP1	6247468	8256723	ENSG00000213859 | ENSG00000072818	KCTD11 | ACAP1
N_20003_1141192736	Treatment/medication code: ezetimibe	1	108854166	110825766	ENSG00000134222	PSRC1	108854166	110823681	ENSG00000134222	PSRC1
N_20015	Sitting height	16	60288	1790665	ENSG00000103245	NARFL	60291	1780958	ENSG00000103253	HAGHL
N_20015	Sitting height	17	6348823	8346287	ENSG00000170175	CHRNB1	6354965	8354321	ENSG00000170175	CHRNB1
N_20015	Sitting height	1	37475061	39474650	ENSG00000183520	UTP11L	37457302	39482344	ENSG00000183520 | ENSG00000212541	UTP11L | RNU6-510P
N_20016	Fluid intelligence score	2	161101562	163100259	ENSG00000227403	AC009299.3	161043117	163213723	ENSG00000115233 | ENSG00000235724 | ENSG00000227403 | ENSG00000136560	PSMD14 | AC009299.2 | AC009299.3 | TANK
N_20016	Fluid intelligence score	12	55435942	57435122	ENSG00000197728	RPS26	55437236	57485455	ENSG00000197728 | ENSG00000065361	RPS26 | ERBB3
N_20022	Birth weight	17	6121042	8155335	ENSG00000072778 | ENSG00000170291	ACADVL | ELP5	6125075	8158273	ENSG00000072778 | ENSG00000170291	ACADVL | ELP5
N_20022	Birth weight	5	131388028	133387153	ENSG00000170606	HSPA4	131415066	133414637	ENSG00000170606	HSPA4
N_20022	Birth weight	10	69940004	71979635	ENSG00000156510 | ENSG00000156502	HKDC1 | SUPV3L1	69954451	72003620	ENSG00000156510 | ENSG00000156502	HKDC1 | SUPV3L1
N_20022	Birth weight	3	52164954	54164310	ENSG00000163933	RFT1	52099441	54142686	ENSG00000163933 | ENSG00000242142	RFT1 | SERBP1P3
N_20023	Mean time to correctly identify matches	17	43450305	45449490	ENSG00000260075	NSFP1	43038752	45637841	ENSG00000232300 | ENSG00000228696 | ENSG00000176681 | ENSG00000260075 | ENSG00000186868	FAM215B | ARL17B | LRRC37A | NSFP1 | MAPT
N_20023	Mean time to correctly identify matches	1	204783205	206818752	ENSG00000133065 | ENSG00000162877	SLC41A1 | PM20D1	204770588	206807914	ENSG00000162877 | ENSG00000133065	PM20D1 | SLC41A1
N_2010	Suffer from 'nerves'	16	27483256	29857901	ENSG00000184110 | ENSG00000178952 | ENSG00000197165 | ENSG00000178188 | ENSG00000233232	EIF3C | TUFM | SULT1A2 | SH2B1 | NPIPB7	27821867	29821295	ENSG00000251417	RP11-1348G14.4
N_20107_1	Illnesses of father: Heart disease	1	108854166	110825766	ENSG00000134222	PSRC1	108854166	110823681	ENSG00000134222	PSRC1
N_20107_1	Illnesses of father: Heart disease	1	221911537	223909826	ENSG00000197520	FAM177B	221917378	223917261	ENSG00000197520	FAM177B
N_20107_8	Illnesses of father: High blood pressure	15	89750159	92426748	ENSG00000225193 | ENSG00000182511	RPS12P26 | FES	90433384	92432712	ENSG00000182511	FES
N_20110_100	Illnesses of mother: None of the above (group 1)	15	89750159	92426748	ENSG00000225193 | ENSG00000182511	RPS12P26 | FES	90433384	92432712	ENSG00000182511	FES
N_20110_8	Illnesses of mother: High blood pressure	15	89750159	92426748	ENSG00000182511 | ENSG00000225193	FES | RPS12P26	90433384	92432712	ENSG00000182511	FES
N_20111_8	Illnesses of siblings: High blood pressure	15	89750159	92426748	ENSG00000182511 | ENSG00000225193	FES | RPS12P26	90433384	92432712	ENSG00000182511	FES
N_20111_8	Illnesses of siblings: High blood pressure	16	29998200	32117009	ENSG00000167394 | ENSG00000167395 | ENSG00000103507 | ENSG00000099377 | ENSG00000167397	ZNF668 | ZNF646 | BCKDK | HSD3B7 | VKORC1	29998920	31997053	ENSG00000099377	HSD3B7
N_20150	Forced expiratory volume in 1-second (FEV1), Best measure	1	119191053	121190330	ENSG00000143067	ZNF697	119176275	121176059	ENSG00000143067	ZNF697
N_20150	Forced expiratory volume in 1-second (FEV1), Best measure	13	110365188	112353880	ENSG00000153487	ING1	110369277	112353603	ENSG00000153487	ING1
N_20151	Forced vital capacity (FVC), Best measure	13	97795584	99794781	ENSG00000152767	FARP1	97948734	99948178	ENSG00000152767	FARP1
N_20151	Forced vital capacity (FVC), Best measure	1	35790407	37789110	ENSG00000116883	RP11-268J15.5	35781546	37791831	ENSG00000214193 | ENSG00000116883	SH3D21 | AL591845.1
N_20151	Forced vital capacity (FVC), Best measure	2	47542044	49541308	ENSG00000170802	FOXN2	47574986	49573877	ENSG00000170802	FOXN2
N_20153	Forced expiratory volume in 1-second (FEV1), predicted	10	3934846	6059898	ENSG00000151632 | ENSG00000187134	AKR1C2 | AKR1C1	3980136	6044609	ENSG00000187134 | ENSG00000151632	AKR1C1 | AKR1C2
N_20153	Forced expiratory volume in 1-second (FEV1), predicted	1	119191053	121190330	ENSG00000143067	ZNF697	119176275	121176059	ENSG00000143067	ZNF697
N_20154	Forced expiratory volume in 1-second (FEV1), predicted percentage	10	74571662	76571066	ENSG00000166507	NDST2	74518180	76565811	ENSG00000196968 | ENSG00000176986 | ENSG00000166507	FUT11 | SEC24C | NDST2
N_20154	Forced expiratory volume in 1-second (FEV1), predicted percentage	10	11289918	13289784	ENSG00000228302	RP11-186N15.3	11265356	13633835	ENSG00000183049 | ENSG00000151465	CAMK1D | CDC123
N_20160	Ever smoked	15	88904937	90904741	ENSG00000255571	LINC00925	88923581	90922068	ENSG00000255571	CTD-2335A18.1
N_20160	Ever smoked	15	57702880	60041924	ENSG00000128918 | ENSG00000259293 | ENSG00000137845 | ENSG00000166035	ALDH1A2 | RP11-355N15.1 | ADAM10 | LIPC	57782249	59964675	ENSG00000166035 | ENSG00000259250 | ENSG00000137845	LIPC | RP11-50C13.1 | ADAM10
N_20161	Pack years of smoking PREVIEW ONLY	7	73267987	75267614	ENSG00000196275	GTF2IRD2	73326122	75324929	ENSG00000184616	AC004166.6
N_20161	Pack years of smoking PREVIEW ONLY	6	25205149	27204415	ENSG00000198518	HIST1H4E	25165354	27283303	ENSG00000158373 | ENSG00000158406 | ENSG00000197846 | ENSG00000217275	HIST1H2BD | HIST1H4H | HIST1H2BF | RP1-34B20.4
N_20162	Pack years adult smoking as proportion of life span exposed to smoking PREVIEW ONLY	7	73267987	75267614	ENSG00000196275	GTF2IRD2	73326122	75324929	ENSG00000184616	AC004166.6
N_20162	Pack years adult smoking as proportion of life span exposed to smoking PREVIEW ONLY	14	103028703	105180785	ENSG00000126215 | ENSG00000269958 | ENSG00000126214 | ENSG00000269940	XRCC3 | RP11-73M18.8 | KLC1 | RP11-73M18.7	103098077	105097686	ENSG00000126214	KLC1
N_2030	Guilty feelings	11	56424994	58424478	ENSG00000172409	CLP1	56423381	58493839	ENSG00000156599 | ENSG00000172409 | ENSG00000213593	ZDHHC5 | CLP1 | TMX2
N_2040	Risk taking	2	26309783	28309577	ENSG00000138030	KHK	26332946	28330639	ENSG00000138028	CGREF1
N_2080	Frequency of tiredness / lethargy in last 2 weeks	11	56424994	58424478	ENSG00000172409	CLP1	56423381	58493839	ENSG00000172409 | ENSG00000156599 | ENSG00000213593	CLP1 | ZDHHC5 | TMX2
N_2090	Seen doctor (GP) for nerves, anxiety, tension or depression	16	20608603	22663414	ENSG00000140749 | ENSG00000261596 | ENSG00000197006	IGSF6 | CTB-31N19.3 | METTL9	20638396	22658054	ENSG00000140749 | ENSG00000197006 | ENSG00000207042 | ENSG00000261596 | ENSG00000207248	IGSF6 | METTL9 | RNU6-196P | CTB-31N19.3 | RNU6-1005P
N_2100	Seen a psychiatrist for nerves, anxiety, tension or depression	6	31006092	33005998	ENSG00000231852	CYP21A2	29124514	32351991	ENSG00000225059 | ENSG00000204613	XXbac-BPG248L24.11 | TRIM10
N_21001	Body mass index (BMI)	7	73072072	76120504	ENSG00000077809 | ENSG00000170092 | ENSG00000135213 | ENSG00000205583	GTF2I | AC018720.10 | POM121C | STAG3L1	73123529	76144483	ENSG00000127957 | ENSG00000170092 | ENSG00000178809 | ENSG00000077809 | ENSG00000205583	PMS2P3 | AC018720.10 | TRIM73 | GTF2I | STAG3L1
N_21001	Body mass index (BMI)	1	150009509	152008850	ENSG00000163141	BNIPL	150015166	152014485	ENSG00000163141	BNIPL
N_21001	Body mass index (BMI)	1	626686	2632380	ENSG00000227775 | ENSG00000189339	RP1-283E3.4 | SLC35E2B	662622	2632289	ENSG00000227775 | ENSG00000189339	RP1-283E3.4 | SLC35E2B
N_21002	Weight	7	73072072	76112955	ENSG00000135213 | ENSG00000077809 | ENSG00000205583	POM121C | GTF2I | STAG3L1	73123529	76127071	ENSG00000170092 | ENSG00000077809 | ENSG00000178809	AC018720.10 | GTF2I | TRIM73
N_21002	Weight	17	33843152	35841181	ENSG00000108278	ZNHIT3	33849546	35848716	ENSG00000108278	ZNHIT3
N_2178	Overall health rating	15	90539906	92565607	ENSG00000198901 | ENSG00000184056	PRC1 | VPS33B	90554099	92572762	ENSG00000184056 | ENSG00000214432	VPS33B | AC068831.10
N_22126	Doctor diagnosed hayfever or allergic rhinitis	15	89931716	91930484	ENSG00000140575	IQGAP1	90132293	92130817	ENSG00000140577	CRTC3
N_22133	Doctor diagnosed sarcoidosis	6	30982544	32982523	ENSG00000224389	C4B	30974995	32974551	ENSG00000204338	CYP21A1P
N_22133	Doctor diagnosed sarcoidosis	6	28794872	30794644	ENSG00000204632	HLA-G	26806168	28805638	ENSG00000184348	HIST1H2AK
N_2257	Hearing difficulty/problems with background noise	1	204719503	206744191	ENSG00000117280 | ENSG00000069275	RAB7L1 | NUCKS1	204638834	206699771	ENSG00000158715 | ENSG00000069275	SLC45A3 | NUCKS1
N_23099	Body fat percentage	6	130894414	132893765	ENSG00000118520	ARG1	130922757	132921834	ENSG00000112282	MED23
N_23099	Body fat percentage	5	126419094	128418778	ENSG00000245937	CTC-228N24.3	126472709	128472360	ENSG00000064651	SLC12A2
N_23099	Body fat percentage	7	26210306	28218356	ENSG00000078399 | ENSG00000253293	HOXA9 | HOXA10	26207114	28214664	ENSG00000253293 | ENSG00000078399	HOXA10 | HOXA9
N_23099	Body fat percentage	7	73072072	76120504	ENSG00000205583 | ENSG00000135213 | ENSG00000170092 | ENSG00000077809	STAG3L1 | POM121C | AC018720.10 | GTF2I	73123529	76144483	ENSG00000170092 | ENSG00000127957 | ENSG00000178809 | ENSG00000205583 | ENSG00000077809	AC018720.10 | PMS2P3 | TRIM73 | STAG3L1 | GTF2I
N_23100	Whole body fat mass	7	73072072	76120504	ENSG00000077809 | ENSG00000170092 | ENSG00000135213 | ENSG00000205583	GTF2I | AC018720.10 | POM121C | STAG3L1	73123529	76127071	ENSG00000178809 | ENSG00000170092 | ENSG00000077809	TRIM73 | AC018720.10 | GTF2I
N_23100	Whole body fat mass	7	26219998	28218356	ENSG00000253293	HOXA10	26207114	28205765	ENSG00000078399	HOXA9
N_23100	Whole body fat mass	1	626686	2632380	ENSG00000227775 | ENSG00000189339	RP1-283E3.4 | SLC35E2B	662622	2632289	ENSG00000227775 | ENSG00000189339	RP1-283E3.4 | SLC35E2B
N_23101	Whole body fat-free mass	16	60288	1790665	ENSG00000103245	NARFL	60291	1780958	ENSG00000103253	HAGHL
N_23101	Whole body fat-free mass	20	42514566	44538484	ENSG00000166913 | ENSG00000101104	YWHAB | PABPC1L	42525822	44525368	ENSG00000166913	YWHAB
N_23101	Whole body fat-free mass	5	126419094	128418778	ENSG00000245937	CTC-228N24.3	126472709	128472360	ENSG00000064651	SLC12A2
N_23102	Whole body water mass	5	126419094	128418778	ENSG00000245937	CTC-228N24.3	126472709	128472360	ENSG00000064651	SLC12A2
N_23102	Whole body water mass	20	42514566	44513357	ENSG00000166913	YWHAB	42525822	44525368	ENSG00000166913	YWHAB
N_23102	Whole body water mass	16	60288	1790665	ENSG00000103245	NARFL	60291	1780958	ENSG00000103253	HAGHL
N_23105	Basal metabolic rate	7	73988712	76120504	ENSG00000205583 | ENSG00000135213 | ENSG00000170092	STAG3L1 | POM121C | AC018720.10	73123529	76127071	ENSG00000077809 | ENSG00000170092	GTF2I | AC018720.10
N_23105	Basal metabolic rate	16	60288	1790665	ENSG00000103245	NARFL	60291	1780958	ENSG00000103253	HAGHL
N_23105	Basal metabolic rate	5	126419094	128418778	ENSG00000245937	CTC-228N24.3	126472709	128472360	ENSG00000064651	SLC12A2
N_23105	Basal metabolic rate	20	42514566	44538484	ENSG00000166913 | ENSG00000101104	YWHAB | PABPC1L	42525822	44525368	ENSG00000166913	YWHAB
N_23106	Impedance of whole body	7	73072072	76120504	ENSG00000077809 | ENSG00000135213 | ENSG00000170092 | ENSG00000205583	GTF2I | POM121C | AC018720.10 | STAG3L1	73123529	76127071	ENSG00000077809 | ENSG00000170092 | ENSG00000178809	GTF2I | AC018720.10 | TRIM73
N_23107	Impedance of leg (right)	7	73072072	76120504	ENSG00000170092 | ENSG00000135213 | ENSG00000077809 | ENSG00000205583	AC018720.10 | POM121C | GTF2I | STAG3L1	73123529	76127071	ENSG00000170092 | ENSG00000077809 | ENSG00000178809	AC018720.10 | GTF2I | TRIM73
N_23107	Impedance of leg (right)	15	41122092	43119395	ENSG00000243789	JMJD7	41131672	43128625	ENSG00000168970	JMJD7-PLA2G4B
N_23107	Impedance of leg (right)	22	30884831	32884506	ENSG00000198089	SFI1	30509399	32508140	ENSG00000198832	RP3-412A9.11
N_23107	Impedance of leg (right)	8	100965831	102965470	ENSG00000164924	YWHAZ	100947469	102946714	ENSG00000164924	YWHAZ
N_23108	Impedance of leg (left)	7	73072072	76120504	ENSG00000205583 | ENSG00000135213 | ENSG00000077809 | ENSG00000170092	STAG3L1 | POM121C | GTF2I | AC018720.10	73123529	76127071	ENSG00000170092 | ENSG00000178809 | ENSG00000077809	AC018720.10 | TRIM73 | GTF2I
N_23108	Impedance of leg (left)	15	62796859	64796689	ENSG00000140455	USP3	62841910	64841685	ENSG00000140455	USP3
N_23108	Impedance of leg (left)	8	100965831	102965470	ENSG00000164924	YWHAZ	100947469	102946714	ENSG00000164924	YWHAZ
N_23109	Impedance of arm (right)	1	23285678	25306574	ENSG00000189266 | ENSG00000188529	PNRC2 | SRSF10	23299407	25298841	ENSG00000188529	SRSF10
N_23110	Impedance of arm (left)	3	43596998	45770775	ENSG00000186448 | ENSG00000196345 | ENSG00000186446 | ENSG00000196653	ZNF197 | ZKSCAN7 | ZNF501 | ZNF502	43616635	45774696	ENSG00000169981 | ENSG00000186448 | ENSG00000186446 | ENSG00000196345	ZNF35 | ZNF197 | ZNF501 | ZKSCAN7
N_23111	Leg fat percentage (right)	1	626686	2632380	ENSG00000227775 | ENSG00000189339	RP1-283E3.4 | SLC35E2B	662622	2632289	ENSG00000227775 | ENSG00000189339	RP1-283E3.4 | SLC35E2B
N_23111	Leg fat percentage (right)	7	73072072	76120504	ENSG00000205583 | ENSG00000135213 | ENSG00000077809 | ENSG00000170092	STAG3L1 | POM121C | GTF2I | AC018720.10	73123529	76127071	ENSG00000178809 | ENSG00000170092 | ENSG00000077809	TRIM73 | AC018720.10 | GTF2I
N_23111	Leg fat percentage (right)	6	130894414	132893765	ENSG00000118520	ARG1	130922757	132921834	ENSG00000112282	MED23
N_23111	Leg fat percentage (right)	5	126419094	128418778	ENSG00000245937	CTC-228N24.3	126472709	128472360	ENSG00000064651	SLC12A2
N_23112	Leg fat mass (right)	7	73072072	76112955	ENSG00000205583 | ENSG00000077809 | ENSG00000135213	STAG3L1 | GTF2I | POM121C	73123529	76127071	ENSG00000178809 | ENSG00000170092 | ENSG00000077809	TRIM73 | AC018720.10 | GTF2I
N_23112	Leg fat mass (right)	6	130894414	132893765	ENSG00000118520	ARG1	130922757	132921834	ENSG00000112282	MED23
N_23112	Leg fat mass (right)	1	626686	2632380	ENSG00000227775 | ENSG00000189339	RP1-283E3.4 | SLC35E2B	662622	2632289	ENSG00000227775 | ENSG00000189339	RP1-283E3.4 | SLC35E2B
N_23113	Leg fat-free mass (right)	5	126419094	128418778	ENSG00000245937	CTC-228N24.3	126472709	128472360	ENSG00000064651	SLC12A2
N_23113	Leg fat-free mass (right)	16	60288	1790665	ENSG00000103245	NARFL	60291	1780958	ENSG00000103253	HAGHL
N_23113	Leg fat-free mass (right)	7	73072072	76120504	ENSG00000077809 | ENSG00000205583 | ENSG00000135213 | ENSG00000170092	GTF2I | STAG3L1 | POM121C | AC018720.10	73123529	76127071	ENSG00000170092 | ENSG00000178809 | ENSG00000077809	AC018720.10 | TRIM73 | GTF2I
N_23113	Leg fat-free mass (right)	20	42514566	44513357	ENSG00000166913	YWHAB	42525822	44525368	ENSG00000166913	YWHAB
N_23114	Leg predicted mass (right)	5	126419094	128418778	ENSG00000245937	CTC-228N24.3	126472709	128472360	ENSG00000064651	SLC12A2
N_23114	Leg predicted mass (right)	20	42514566	44538484	ENSG00000166913 | ENSG00000101104	YWHAB | PABPC1L	42525822	44525368	ENSG00000166913	YWHAB
N_23114	Leg predicted mass (right)	7	73072072	76120504	ENSG00000077809 | ENSG00000205583 | ENSG00000135213 | ENSG00000170092	GTF2I | STAG3L1 | POM121C | AC018720.10	73123529	76127071	ENSG00000178809 | ENSG00000170092 | ENSG00000077809	TRIM73 | AC018720.10 | GTF2I
N_23114	Leg predicted mass (right)	16	60288	1790665	ENSG00000103245	NARFL	60291	1780958	ENSG00000103253	HAGHL
N_23115	Leg fat percentage (left)	7	73072072	76120504	ENSG00000135213 | ENSG00000205583 | ENSG00000077809 | ENSG00000170092	POM121C | STAG3L1 | GTF2I | AC018720.10	73123529	76127071	ENSG00000170092 | ENSG00000178809 | ENSG00000077809	AC018720.10 | TRIM73 | GTF2I
N_23115	Leg fat percentage (left)	1	626686	2632380	ENSG00000189339 | ENSG00000227775	SLC35E2B | RP1-283E3.4	662622	2632289	ENSG00000227775 | ENSG00000189339	RP1-283E3.4 | SLC35E2B
N_23115	Leg fat percentage (left)	5	126419094	128418778	ENSG00000245937	CTC-228N24.3	126472709	128472360	ENSG00000064651	SLC12A2
N_23116	Leg fat mass (left)	6	130894414	132893765	ENSG00000118520	ARG1	130922757	132921834	ENSG00000112282	MED23
N_23116	Leg fat mass (left)	7	73072072	76112955	ENSG00000205583 | ENSG00000077809 | ENSG00000135213	STAG3L1 | GTF2I | POM121C	73123529	76127071	ENSG00000170092 | ENSG00000178809 | ENSG00000077809	AC018720.10 | TRIM73 | GTF2I
N_23116	Leg fat mass (left)	1	626686	2632380	ENSG00000189339 | ENSG00000227775	SLC35E2B | RP1-283E3.4	662622	2632289	ENSG00000227775 | ENSG00000189339	RP1-283E3.4 | SLC35E2B
N_23117	Leg fat-free mass (left)	7	73072072	76120504	ENSG00000135213 | ENSG00000077809 | ENSG00000205583 | ENSG00000170092	POM121C | GTF2I | STAG3L1 | AC018720.10	73123529	76127071	ENSG00000170092 | ENSG00000077809 | ENSG00000178809	AC018720.10 | GTF2I | TRIM73
N_23117	Leg fat-free mass (left)	20	42514566	44538484	ENSG00000166913 | ENSG00000101104	YWHAB | PABPC1L	42525822	44525368	ENSG00000166913	YWHAB
N_23117	Leg fat-free mass (left)	16	60288	1790665	ENSG00000103245	NARFL	60291	1780958	ENSG00000103253	HAGHL
N_23117	Leg fat-free mass (left)	5	126419094	128418778	ENSG00000245937	CTC-228N24.3	126472709	128472360	ENSG00000064651	SLC12A2
N_23118	Leg predicted mass (left)	5	126419094	128418778	ENSG00000245937	CTC-228N24.3	126472709	128472360	ENSG00000064651	SLC12A2
N_23118	Leg predicted mass (left)	16	60288	1790665	ENSG00000103245	NARFL	60291	1780958	ENSG00000103253	HAGHL
N_23118	Leg predicted mass (left)	20	42514566	44538484	ENSG00000101104 | ENSG00000166913	PABPC1L | YWHAB	42525822	44525368	ENSG00000166913	YWHAB
N_23118	Leg predicted mass (left)	7	73072072	76120504	ENSG00000077809 | ENSG00000170092 | ENSG00000135213 | ENSG00000205583	GTF2I | AC018720.10 | POM121C | STAG3L1	73123529	76127071	ENSG00000178809 | ENSG00000170092 | ENSG00000077809	TRIM73 | AC018720.10 | GTF2I
N_23119	Arm fat percentage (right)	7	26210306	28218356	ENSG00000253293 | ENSG00000078399	HOXA10 | HOXA9	26207114	28205765	ENSG00000078399	HOXA9
N_23119	Arm fat percentage (right)	6	130894414	132893765	ENSG00000118520	ARG1	130922757	132921834	ENSG00000112282	MED23
N_23119	Arm fat percentage (right)	7	73072072	76120504	ENSG00000170092 | ENSG00000205583 | ENSG00000077809 | ENSG00000135213	AC018720.10 | STAG3L1 | GTF2I | POM121C	73123529	76144483	ENSG00000178809 | ENSG00000170092 | ENSG00000205583 | ENSG00000077809 | ENSG00000127957	TRIM73 | AC018720.10 | STAG3L1 | GTF2I | PMS2P3
N_23119	Arm fat percentage (right)	9	34749505	36749724	ENSG00000070610 | ENSG00000107185	GBA2 | RGP1	34714913	36753647	ENSG00000107185 | ENSG00000137076 | ENSG00000107175	RGP1 | TLN1 | CREB3
N_23119	Arm fat percentage (right)	1	626686	2632380	ENSG00000227775 | ENSG00000189339	RP1-283E3.4 | SLC35E2B	662622	2632289	ENSG00000227775 | ENSG00000189339	RP1-283E3.4 | SLC35E2B
N_23119	Arm fat percentage (right)	17	43450305	45449490	ENSG00000260075	NSFP1	43038752	45037857	ENSG00000186868	MAPT
N_23120	Arm fat mass (right)	7	73072072	76120504	ENSG00000135213 | ENSG00000205583 | ENSG00000077809 | ENSG00000170092	POM121C | STAG3L1 | GTF2I | AC018720.10	73123529	76144483	ENSG00000205583 | ENSG00000178809 | ENSG00000170092 | ENSG00000127957 | ENSG00000077809	STAG3L1 | TRIM73 | AC018720.10 | PMS2P3 | GTF2I
N_23120	Arm fat mass (right)	1	626686	2632380	ENSG00000227775 | ENSG00000189339	RP1-283E3.4 | SLC35E2B	662622	2632289	ENSG00000189339 | ENSG00000227775	SLC35E2B | RP1-283E3.4
N_23120	Arm fat mass (right)	7	26210306	28218356	ENSG00000078399 | ENSG00000253293	HOXA9 | HOXA10	26207114	28205765	ENSG00000078399	HOXA9
N_23121	Arm fat-free mass (right)	16	60288	1790665	ENSG00000103245	NARFL	60291	1780958	ENSG00000103253	HAGHL
N_23121	Arm fat-free mass (right)	20	42514566	44513357	ENSG00000166913	YWHAB	42525822	44525368	ENSG00000166913	YWHAB
N_23121	Arm fat-free mass (right)	3	43596998	45770775	ENSG00000186446 | ENSG00000196653 | ENSG00000196345 | ENSG00000186448	ZNF501 | ZNF502 | ZKSCAN7 | ZNF197	43616635	45905122	ENSG00000186448 | ENSG00000169964 | ENSG00000186446 | ENSG00000196345 | ENSG00000169981	ZNF197 | TMEM42 | ZNF501 | ZKSCAN7 | ZNF35
N_23122	Arm predicted mass (right)	3	43596998	45770775	ENSG00000186446 | ENSG00000186448 | ENSG00000196653 | ENSG00000196345	ZNF501 | ZNF197 | ZNF502 | ZKSCAN7	43616635	45905122	ENSG00000196345 | ENSG00000169981 | ENSG00000186448 | ENSG00000186446 | ENSG00000169964	ZKSCAN7 | ZNF35 | ZNF197 | ZNF501 | TMEM42
N_23122	Arm predicted mass (right)	16	60288	1790665	ENSG00000103245	NARFL	60291	1780958	ENSG00000103253	HAGHL
N_23122	Arm predicted mass (right)	20	42514566	44538484	ENSG00000101104 | ENSG00000166913	PABPC1L | YWHAB	42525822	44525368	ENSG00000166913	YWHAB
N_23123	Arm fat percentage (left)	7	73072072	76120504	ENSG00000205583 | ENSG00000170092 | ENSG00000135213 | ENSG00000077809	STAG3L1 | AC018720.10 | POM121C | GTF2I	73123529	76144483	ENSG00000077809 | ENSG00000170092 | ENSG00000205583 | ENSG00000178809 | ENSG00000127957	GTF2I | AC018720.10 | STAG3L1 | TRIM73 | PMS2P3
N_23123	Arm fat percentage (left)	7	26210306	28218356	ENSG00000253293 | ENSG00000078399	HOXA10 | HOXA9	26207114	28214664	ENSG00000253293 | ENSG00000078399	HOXA10 | HOXA9
N_23123	Arm fat percentage (left)	1	626686	2632380	ENSG00000227775 | ENSG00000189339	RP1-283E3.4 | SLC35E2B	662622	2632289	ENSG00000227775 | ENSG00000189339	RP1-283E3.4 | SLC35E2B
N_23123	Arm fat percentage (left)	6	130894414	132893765	ENSG00000118520	ARG1	130922757	132921834	ENSG00000112282	MED23
N_23124	Arm fat mass (left)	1	626686	2632380	ENSG00000227775 | ENSG00000189339	RP1-283E3.4 | SLC35E2B	662622	2632289	ENSG00000189339 | ENSG00000227775	SLC35E2B | RP1-283E3.4
N_23124	Arm fat mass (left)	7	26210306	28218356	ENSG00000078399 | ENSG00000253293	HOXA9 | HOXA10	26207114	28205765	ENSG00000078399	HOXA9
N_23124	Arm fat mass (left)	7	73072072	76120504	ENSG00000170092 | ENSG00000077809 | ENSG00000205583 | ENSG00000135213	AC018720.10 | GTF2I | STAG3L1 | POM121C	73123529	76144483	ENSG00000178809 | ENSG00000170092 | ENSG00000205583 | ENSG00000127957 | ENSG00000077809	TRIM73 | AC018720.10 | STAG3L1 | PMS2P3 | GTF2I
N_23125	Arm fat-free mass (left)	20	42514566	44513357	ENSG00000166913	YWHAB	42525822	44525368	ENSG00000166913	YWHAB
N_23125	Arm fat-free mass (left)	3	43596998	45770775	ENSG00000196345 | ENSG00000186446 | ENSG00000186448 | ENSG00000169981 | ENSG00000196653	ZKSCAN7 | ZNF501 | ZNF197 | ZNF35 | ZNF502	43616635	45905122	ENSG00000169964 | ENSG00000196345 | ENSG00000186446 | ENSG00000186448 | ENSG00000169981	TMEM42 | ZKSCAN7 | ZNF501 | ZNF197 | ZNF35
N_23126	Arm predicted mass (left)	20	42514566	44538484	ENSG00000166913 | ENSG00000101104	YWHAB | PABPC1L	42525822	44525368	ENSG00000166913	YWHAB
N_23126	Arm predicted mass (left)	3	43596998	45770775	ENSG00000186448 | ENSG00000186446 | ENSG00000196345 | ENSG00000196653	ZNF197 | ZNF501 | ZKSCAN7 | ZNF502	43616635	45774696	ENSG00000169981 | ENSG00000186448 | ENSG00000186446 | ENSG00000196345	ZNF35 | ZNF197 | ZNF501 | ZKSCAN7
N_23126	Arm predicted mass (left)	16	60288	1790665	ENSG00000103245	NARFL	60291	1780958	ENSG00000103253	HAGHL
N_23127	Trunk fat percentage	17	43450305	45449490	ENSG00000260075	NSFP1	43038752	45637841	ENSG00000186868 | ENSG00000176681 | ENSG00000228696 | ENSG00000232300	MAPT | LRRC37A | ARL17B | FAM215B
N_23127	Trunk fat percentage	7	73072072	76120504	ENSG00000077809 | ENSG00000205583 | ENSG00000170092 | ENSG00000135213	GTF2I | STAG3L1 | AC018720.10 | POM121C	73123529	76144483	ENSG00000170092 | ENSG00000127957 | ENSG00000205583 | ENSG00000178809 | ENSG00000077809	AC018720.10 | PMS2P3 | STAG3L1 | TRIM73 | GTF2I
N_23127	Trunk fat percentage	7	26210306	28218356	ENSG00000078399 | ENSG00000253293	HOXA9 | HOXA10	26207114	28205765	ENSG00000078399	HOXA9
N_23128	Trunk fat mass	7	73072072	76120504	ENSG00000170092 | ENSG00000135213 | ENSG00000205583 | ENSG00000077809	AC018720.10 | POM121C | STAG3L1 | GTF2I	73123529	76144483	ENSG00000077809 | ENSG00000178809 | ENSG00000170092 | ENSG00000127957	GTF2I | TRIM73 | AC018720.10 | PMS2P3
N_23128	Trunk fat mass	17	43450305	45449490	ENSG00000260075	NSFP1	43038752	45637841	ENSG00000228696 | ENSG00000186868 | ENSG00000232300 | ENSG00000260075 | ENSG00000176681	ARL17B | MAPT | FAM215B | NSFP1 | LRRC37A
N_23129	Trunk fat-free mass	16	60288	1790665	ENSG00000103245	NARFL	60291	1780958	ENSG00000103253	HAGHL
N_23129	Trunk fat-free mass	5	126419094	128418778	ENSG00000245937	CTC-228N24.3	126472709	128472360	ENSG00000064651	SLC12A2
N_23130	Trunk predicted mass	16	60288	1790665	ENSG00000103245	NARFL	60291	1780958	ENSG00000103253	HAGHL
N_23130	Trunk predicted mass	5	126419094	128418778	ENSG00000245937	CTC-228N24.3	126472709	128472360	ENSG00000064651	SLC12A2
N_2375	Relative age of first facial hair	15	62796859	64796689	ENSG00000140455	USP3	62841910	64841685	ENSG00000140455	USP3
N_2375	Relative age of first facial hair	6	162484	1391620	ENSG00000137265	IRF4	147750	1401488	ENSG00000137265	IRF4
N_2385	Relative age voice broke	7	73307313	75306458	ENSG00000160828	STAG3L2	73209612	75207938	ENSG00000160828	AC004166.7
N_2395_3	Hair/balding pattern: Pattern 3	6	162484	1391620	ENSG00000137265	IRF4	147750	1401488	ENSG00000137265	IRF4
N_2395_4	Hair/balding pattern: Pattern 4	16	20608603	22663414	ENSG00000140749 | ENSG00000197006 | ENSG00000261596	IGSF6 | METTL9 | CTB-31N19.3	20638396	22645987	ENSG00000261596 | ENSG00000197006 | ENSG00000207248	CTB-31N19.3 | METTL9 | RNU6-1005P
N_2395_4	Hair/balding pattern: Pattern 4	6	162484	1391620	ENSG00000137265	IRF4	147750	1401488	ENSG00000137265	IRF4
N_2734	Number of live births	10	117610100	119885587	ENSG00000188316 | ENSG00000187164	ENO4 | KIAA1598	117640316	119763774	ENSG00000187164 | ENSG00000188316	KIAA1598 | ENO4
N_2744	Birth weight of first child	12	3383288	5430299	ENSG00000078237 | ENSG00000118971	C12orf5 | CCND2	3399012	5445965	ENSG00000118971 | ENSG00000078237	CCND2 | C12orf5
N_2887	Number of cigarettes previously smoked daily	6	25205149	27204415	ENSG00000198518	HIST1H4E	25165354	27202093	ENSG00000217275 | ENSG00000197846 | ENSG00000158373	RP1-34B20.4 | HIST1H2BF | HIST1H2BD
N_30530	Sodium in urine	16	29119102	31118697	ENSG00000261367	RP11-455F5.4	29120520	31119554	ENSG00000261367	RP11-455F5.4
N_30530	Sodium in urine	13	97795584	99794781	ENSG00000152767	FARP1	97948734	99948178	ENSG00000152767	FARP1
N_30530	Sodium in urine	22	23863430	25863186	ENSG00000100024	UPB1	23826490	25913141	ENSG00000228923 | ENSG00000128271 | ENSG00000178803	AP000355.2 | ADORA2A | ADORA2A-AS1
N_3062	Forced vital capacity (FVC)	1	119191053	121190330	ENSG00000143067	ZNF697	119176275	121176059	ENSG00000143067	ZNF697
N_3062	Forced vital capacity (FVC)	1	35790407	37789110	ENSG00000116883	RP11-268J15.5	35792436	37791831	ENSG00000116883	AL591845.1
N_3062	Forced vital capacity (FVC)	16	60288	2401728	ENSG00000007520 | ENSG00000103245	TSR3 | NARFL	60291	1784902	ENSG00000103245 | ENSG00000103253	NARFL | HAGHL
N_3062	Forced vital capacity (FVC)	2	47542044	49541308	ENSG00000170802	FOXN2	47574986	49573877	ENSG00000170802	FOXN2
N_3062	Forced vital capacity (FVC)	5	126419094	128418778	ENSG00000245937	CTC-228N24.3	126472709	128472360	ENSG00000064651	SLC12A2
N_3062	Forced vital capacity (FVC)	10	74571662	76571066	ENSG00000166507	NDST2	74536785	76565811	ENSG00000166507 | ENSG00000196968	NDST2 | FUT11
N_3062	Forced vital capacity (FVC)	10	104615643	106615033	ENSG00000107957	SH3PXD2A	104482330	106481681	ENSG00000107957	SH3PXD2A
N_3063	Forced expiratory volume in 1-second (FEV1)	10	104615643	106615033	ENSG00000107957	SH3PXD2A	104482330	106481681	ENSG00000107957	SH3PXD2A
N_3064	Peak expiratory flow (PEF)	17	78934688	80933692	ENSG00000169696	ASPSCR1	78955124	80954816	ENSG00000169696	ASPSCR1
N_3064	Peak expiratory flow (PEF)	4	4021245	6020498	ENSG00000170891	CYTL1	4018792	6018357	ENSG00000170891	CYTL1
N_3710	Length of menstrual cycle	8	24282561	26282146	ENSG00000147437	GNRH1	24283912	26283409	ENSG00000253476	RP11-395I14.2
N_4079	Diastolic blood pressure, automated reading	15	39226813	41226279	ENSG00000128829	EIF2AK4	39277124	41276158	ENSG00000128829	EIF2AK4
N_4079	Diastolic blood pressure, automated reading	15	90427793	92426748	ENSG00000182511	FES	90433384	92432712	ENSG00000182511	FES
N_4079	Diastolic blood pressure, automated reading	7	73072072	75071964	ENSG00000077809	GTF2I	73123529	75123467	ENSG00000077809	GTF2I
N_4080	Systolic blood pressure, automated reading	15	39226813	41226279	ENSG00000128829	EIF2AK4	39277124	41276158	ENSG00000128829	EIF2AK4
N_4080	Systolic blood pressure, automated reading	15	90427793	92426748	ENSG00000182511	FES	90433384	92432712	ENSG00000182511	FES
N_4080	Systolic blood pressure, automated reading	20	61711616	62963102	ENSG00000125510	OPRL1	61692468	62964897	ENSG00000171703	TCEA2
N_4194	Pulse rate	3	140043640	142042815	ENSG00000177311	ZBTB38	140105878	142105519	ENSG00000177311	ZBTB38
N_46	Hand grip strength (left)	6	1751206	3751165	ENSG00000145949	MYLK4	1707545	3707518	ENSG00000145949	MYLK4
N_47	Hand grip strength (right)	17	62557940	64557469	ENSG00000168646	AXIN2	62541309	64541116	ENSG00000168646	AXIN2
N_47	Hand grip strength (right)	6	1751206	3751165	ENSG00000145949	MYLK4	1707545	3707518	ENSG00000145949	MYLK4
N_48	Waist circumference	7	73072072	76120504	ENSG00000205583 | ENSG00000135213 | ENSG00000077809 | ENSG00000170092	STAG3L1 | POM121C | GTF2I | AC018720.10	73123529	76127071	ENSG00000077809 | ENSG00000178809 | ENSG00000170092	GTF2I | TRIM73 | AC018720.10
N_49	Hip circumference	7	73072072	76120504	ENSG00000170092 | ENSG00000205583 | ENSG00000135213 | ENSG00000077809 | ENSG00000178809	AC018720.10 | STAG3L1 | POM121C | GTF2I | TRIM73	73123529	76144483	ENSG00000205583 | ENSG00000077809 | ENSG00000178809 | ENSG00000170092 | ENSG00000127957	STAG3L1 | GTF2I | TRIM73 | AC018720.10 | PMS2P3
N_49	Hip circumference	7	31933965	33933637	ENSG00000170852	KBTBD2	31969709	33969228	ENSG00000205763	RP9P
N_50	Standing height	1	35790407	39474650	ENSG00000116883 | ENSG00000183520	RP11-268J15.5 | UTP11L	35781546	39482344	ENSG00000183520 | ENSG00000212541 | ENSG00000214193 | ENSG00000116883	UTP11L | RNU6-510P | SH3D21 | AL591845.1
N_50	Standing height	16	60288	2401728	ENSG00000103245 | ENSG00000007520	NARFL | TSR3	60291	1784902	ENSG00000103245 | ENSG00000103253	NARFL | HAGHL
N_6138_1	Qualifications: College or University degree	2	161101562	163100259	ENSG00000227403	AC009299.3	161043117	163213723	ENSG00000227403 | ENSG00000115233 | ENSG00000235724 | ENSG00000136560	AC009299.3 | PSMD14 | AC009299.2 | TANK
N_6138_1	Qualifications: College or University degree	16	14217417	16216897	ENSG00000188599	NPIPP1	14017559	16233649	ENSG00000250251 | ENSG00000183458 | ENSG00000188599	PKD1P6 | RP11-958N24.1 | NPIPP1
N_6138_1	Qualifications: College or University degree	12	55435942	57435122	ENSG00000197728	RPS26	55437236	57485455	ENSG00000197728 | ENSG00000065361	RPS26 | ERBB3
N_6138_1	Qualifications: College or University degree	11	61414869	63413962	ENSG00000089597	GANAB	61404161	63402778	ENSG00000089597	GANAB
N_6138_1	Qualifications: College or University degree	18	76623740	78017073	ENSG00000178342	KCNG2	76642118	78017073	ENSG00000178342	KCNG2
N_6138_100	Qualifications: None of the above	16	60288	1740435	ENSG00000127580	WDR24	60291	1746794	ENSG00000127585 | ENSG00000261659 | ENSG00000127580	FBXL16 | LA16c-313D11.12 | WDR24
N_6138_100	Qualifications: None of the above	4	1846023	3845571	ENSG00000087274	ADD1	1889292	3934324	ENSG00000087274 | ENSG00000109736	ADD1 | MFSD10
N_6138_100	Qualifications: None of the above	12	55391096	57390858	ENSG00000139531	SUOX	55378627	57485455	ENSG00000065361 | ENSG00000111540 | ENSG00000197728	ERBB3 | RAB5B | RPS26
N_6138_100	Qualifications: None of the above	5	175901447	177901202	ENSG00000113758	DBN1	175850600	177917223	ENSG00000113758 | ENSG00000198055 | ENSG00000246334 | ENSG00000196923	DBN1 | GRK6 | PRR7-AS1 | PDLIM7
N_6138_100	Qualifications: None of the above	18	76623740	78017073	ENSG00000178342	KCNG2	76642118	78017073	ENSG00000178342	KCNG2
N_6138_2	Qualifications: A levels/AS levels or equivalent	12	55435942	57435122	ENSG00000197728	RPS26	55144021	57142933	ENSG00000135414	GDF11
N_6138_2	Qualifications: A levels/AS levels or equivalent	7	73072072	76120504	ENSG00000077809 | ENSG00000135213 | ENSG00000170092 | ENSG00000205583	GTF2I | POM121C | AC018720.10 | STAG3L1	73123529	76144483	ENSG00000077809 | ENSG00000205583 | ENSG00000127957 | ENSG00000170092 | ENSG00000178809	GTF2I | STAG3L1 | PMS2P3 | AC018720.10 | TRIM73
N_6138_2	Qualifications: A levels/AS levels or equivalent	11	94523833	96523529	ENSG00000166037 | ENSG00000077458	CEP57 | FAM76B	94513070	96556330	ENSG00000256885 | ENSG00000077458 | ENSG00000166037	AP001877.1 | FAM76B | CEP57
N_6138_6	Qualifications: Other professional qualifications eg: nursing, teaching	14	103179966	105179707	ENSG00000269963	RP11-73M18.9	103154191	105179707	ENSG00000269940 | ENSG00000269963 | ENSG00000270108 | ENSG00000269958	RP11-73M18.7 | RP11-73M18.9 | RP11-73M18.6 | RP11-73M18.8
N_6147_1	Reason for glasses/contact lenses: For short-sightedness, i.e. only or mainly for distance viewing such as driving, cinema etc (called 'myopia')	8	70383386	72383124	ENSG00000253967	RP11-333A23.4	70391755	72390482	ENSG00000253967	RP11-333A23.4
N_6147_1	Reason for glasses/contact lenses: For short-sightedness, i.e. only or mainly for distance viewing such as driving, cinema etc (called 'myopia')	12	55114272	57114100	ENSG00000135437	RDH5	55114468	57116249	ENSG00000135437 | ENSG00000258311	RDH5 | RP11-644F5.10
N_6148_2	Eye problems/disorders: Glaucoma	1	164797800	166796726	ENSG00000143183	TMCO1	164741295	166741108	ENSG00000224358	RP11-466F5.8
N_6149_1	Mouth/teeth dental problems: Mouth ulcers	6	29227406	31227346	ENSG00000243753	HLA-L	28796842	31884909	ENSG00000137411 | ENSG00000204632	VARS2 | HLA-G
N_6149_100	Mouth/teeth dental problems: None of the above	1	206073269	207945712	ENSG00000136634	IL10	206074070	207943211	ENSG00000136634	IL10
N_6149_6	Mouth/teeth dental problems: Dentures	6	25205149	27204415	ENSG00000198518	HIST1H4E	25165354	28805638	ENSG00000158373 | ENSG00000184348	HIST1H2BD | HIST1H2AK
N_6150_1	Vascular/heart problems diagnosed by doctor: Heart attack	1	108854166	110825766	ENSG00000134222	PSRC1	108854166	110823681	ENSG00000134222	PSRC1
N_6150_100	Vascular/heart problems diagnosed by doctor: None of the above	5	131388028	133387153	ENSG00000170606	HSPA4	131415066	133414637	ENSG00000170606	HSPA4
N_6150_2	Vascular/heart problems diagnosed by doctor: Angina	1	108854166	110825766	ENSG00000134222	PSRC1	108854166	110823681	ENSG00000134222	PSRC1
N_6150_4	Vascular/heart problems diagnosed by doctor: High blood pressure	5	131388028	133387153	ENSG00000170606	HSPA4	131415066	133414637	ENSG00000170606	HSPA4
N_6150_4	Vascular/heart problems diagnosed by doctor: High blood pressure	15	90427793	92426748	ENSG00000182511	FES	90433384	92432712	ENSG00000182511	FES
N_6152_100	Blood clot, DVT, bronchitis, emphysema, asthma, rhinitis, eczema, allergy diagnosed by doctor: None of the above	1	64210970	66210142	ENSG00000162437	RAVER2	64255546	66254588	ENSG00000162437	RAVER2
N_6152_100	Blood clot, DVT, bronchitis, emphysema, asthma, rhinitis, eczema, allergy diagnosed by doctor: None of the above	20	47909299	49936595	ENSG00000233077 | ENSG00000203999	RP11-290F20.2 | RP11-290F20.1	47920652	49930734	ENSG00000233077 | ENSG00000203999	RP11-290F20.2 | RP11-290F20.1
N_6152_100	Blood clot, DVT, bronchitis, emphysema, asthma, rhinitis, eczema, allergy diagnosed by doctor: None of the above	1	160185262	162184850	ENSG00000158869	FCER1G	160097315	162095605	ENSG00000158796	DEDD
N_6152_8	Blood clot, DVT, bronchitis, emphysema, asthma, rhinitis, eczema, allergy diagnosed by doctor: Asthma	12	5503924	7502839	ENSG00000256433	RP1-102E24.8	5504582	7502839	ENSG00000256433	RP1-102E24.8
N_6152_9	Blood clot, DVT, bronchitis, emphysema, asthma, rhinitis, eczema, allergy diagnosed by doctor: Hayfever, allergic rhinitis or eczema	1	64210970	66210142	ENSG00000162437	RAVER2	64255546	66254588	ENSG00000162437	RAVER2
N_6152_9	Blood clot, DVT, bronchitis, emphysema, asthma, rhinitis, eczema, allergy diagnosed by doctor: Hayfever, allergic rhinitis or eczema	2	142849199	144846239	ENSG00000075884	ARHGAP15	143188079	145186749	ENSG00000075884	ARHGAP15
N_6152_9	Blood clot, DVT, bronchitis, emphysema, asthma, rhinitis, eczema, allergy diagnosed by doctor: Hayfever, allergic rhinitis or eczema	1	160185262	162184850	ENSG00000158869	FCER1G	160097315	162095605	ENSG00000158796	DEDD
N_6153_1	Medication for cholesterol, blood pressure, diabetes, or take exogenous hormones: Cholesterol lowering medication	20	61711616	62963102	ENSG00000125510	OPRL1	61721926	62964897	ENSG00000125510	OPRL1
N_6153_100	Medication for cholesterol, blood pressure, diabetes, or take exogenous hormones: None of the above	1	108854166	110825766	ENSG00000134222	PSRC1	108854166	110823681	ENSG00000134222	PSRC1
N_6153_2	Medication for cholesterol, blood pressure, diabetes, or take exogenous hormones: Blood pressure medication	4	102651455	104651723	ENSG00000248971 | ENSG00000230069	KRT8P46 | LRRC37A15P	102618033	104752623	ENSG00000248971 | ENSG00000109323 | ENSG00000230069 | ENSG00000251288 | ENSG00000109332	KRT8P46 | MANBA | LRRC37A15P | RP11-10L12.2 | UBE2D3
N_6153_2	Medication for cholesterol, blood pressure, diabetes, or take exogenous hormones: Blood pressure medication	4	55212360	57211789	ENSG00000128039	SRD5A3	55246192	57246019	ENSG00000249700	SRD5A3-AS1
N_6154_1	Medication for pain relief, constipation, heartburn: Aspirin	1	108854166	110825766	ENSG00000134222	PSRC1	108854166	110823681	ENSG00000134222	PSRC1
N_6164_4	Types of physical activity in last 4 weeks: Light DIY (eg: pruning, watering the lawn)	7	73307313	75306458	ENSG00000160828	STAG3L2	73209612	75324929	ENSG00000184616 | ENSG00000160828	AC004166.6 | AC004166.7
N_6177_1	Medication for cholesterol, blood pressure or diabetes: Cholesterol lowering medication	1	108854166	110825766	ENSG00000134222	PSRC1	108854166	110823681	ENSG00000134222	PSRC1
N_6177_1	Medication for cholesterol, blood pressure or diabetes: Cholesterol lowering medication	9	15871476	17870271	ENSG00000173068	BNC2	15644441	17643228	ENSG00000173068	BNC2
N_6177_1	Medication for cholesterol, blood pressure or diabetes: Cholesterol lowering medication	15	89750159	92426748	ENSG00000225193 | ENSG00000182511	RPS12P26 | FES	90433384	92432712	ENSG00000182511	FES
N_6177_100	Medication for cholesterol, blood pressure or diabetes: None of the above	15	90427793	92426748	ENSG00000182511	FES	90433384	92432712	ENSG00000182511	FES
N_6177_100	Medication for cholesterol, blood pressure or diabetes: None of the above	1	108854166	110825766	ENSG00000134222	PSRC1	108854166	110823681	ENSG00000134222	PSRC1
N_6177_2	Medication for cholesterol, blood pressure or diabetes: Blood pressure medication	6	30589094	32632892	ENSG00000204469 | ENSG00000204435	PRRC2A | CSNK2B	31126409	33126290	ENSG00000221988	PPT2
N_6177_2	Medication for cholesterol, blood pressure or diabetes: Blood pressure medication	15	89750159	92426748	ENSG00000225193 | ENSG00000182511	RPS12P26 | FES	90433384	92432712	ENSG00000182511	FES
N_806	Job involves mainly walking or standing	11	94523833	96523529	ENSG00000166037 | ENSG00000077458	CEP57 | FAM76B	94513070	96612206	ENSG00000256885 | ENSG00000077458 | ENSG00000166037 | ENSG00000087053	AP001877.1 | FAM76B | CEP57 | MTMR2
N_845	Age completed full time education	11	94523833	96523529	ENSG00000077458 | ENSG00000166037	FAM76B | CEP57	94513070	96543842	ENSG00000166037 | ENSG00000077458	CEP57 | FAM76B
N_845	Age completed full time education	18	76623740	78017073	ENSG00000178342	KCNG2	76642118	78017073	ENSG00000178342	KCNG2
N_884	Number of days/week of moderate physical activity 10+ minutes	6	42150013	44148568	ENSG00000112659	CUL9	42171313	44170445	ENSG00000112659	CUL9
N_924	Usual walking pace	14	100006491	102053039	ENSG00000183092 | ENSG00000259031	BEGAIN | CTD-2062F14.3	100006013	102025224	ENSG00000183092 | ENSG00000259031	BEGAIN | CTD-2062F14.3
N_924	Usual walking pace	7	73072072	76144483	ENSG00000170092 | ENSG00000135213 | ENSG00000127957 | ENSG00000178809 | ENSG00000077809 | ENSG00000205583	AC018720.10 | POM121C | PMS2P3 | TRIM73 | GTF2I | STAG3L1	73123529	76144483	ENSG00000127957 | ENSG00000170092 | ENSG00000077809 | ENSG00000205583 | ENSG00000178809	PMS2P3 | AC018720.10 | GTF2I | STAG3L1 | TRIM73
N_924	Usual walking pace	11	46430081	48428252	ENSG00000165915	SLC39A13	46465361	48463949	ENSG00000165917	RAPSN
N_943	Frequency of stair climbing in last 4 weeks	1	159313074	161312656	ENSG00000122218	COPA	159286245	161285859	ENSG00000122218	COPA
N_943	Frequency of stair climbing in last 4 weeks	14	103177644	105177566	ENSG00000224997	AL049840.1	103178660	105179707	ENSG00000224997 | ENSG00000269963	AL049840.1 | RP11-73M18.9
N_943	Frequency of stair climbing in last 4 weeks	6	86865029	89106714	ENSG00000203871 | ENSG00000188994 | ENSG00000226524	C6orf164 | ZNF292 | RP1-102H19.8	87092067	89107990	ENSG00000226524 | ENSG00000203871	RP1-102H19.6 | C6orf164
N_981	Duration walking for pleasure	11	56424994	58424478	ENSG00000172409	CLP1	56423381	58493839	ENSG00000156603 | ENSG00000172409 | ENSG00000213593 | ENSG00000156599	MED19 | CLP1 | TMX2 | ZDHHC5
N_C44	Diagnoses - main ICD10: C44 Other malignant neoplasms of skin	6	162484	1391620	ENSG00000137265	IRF4	147750	1401488	ENSG00000137265	IRF4
N_D22	Diagnoses - main ICD10: D22 Melanocytic naevi	6	162484	1391620	ENSG00000137265	IRF4	147750	1401488	ENSG00000137265	IRF4
N_I20	Diagnoses - main ICD10: I20 Angina pectoris	1	108854166	110825766	ENSG00000134222	PSRC1	108854166	110823681	ENSG00000134222	PSRC1
N_I25	Diagnoses - main ICD10: I25 Chronic ischaemic heart disease	1	108854166	110825766	ENSG00000134222	PSRC1	108854166	110823681	ENSG00000134222	PSRC1
N_I83	Diagnoses - main ICD10: I83 Varicose veins of lower extremities	5	126419094	128418778	ENSG00000245937	CTC-228N24.3	126347544	128472360	ENSG00000245937 | ENSG00000064651	CTC-228N24.3 | SLC12A2
N_K90	Diagnoses - main ICD10: K90 Intestinal malabsorption	6	31006092	33005998	ENSG00000231852	CYP21A2	31007866	33118937	ENSG00000204314 | ENSG00000231852	PRRT1 | CYP21A2
N_L03	Diagnoses - main ICD10: L03 Cellulitis	5	126419094	128418778	ENSG00000245937	CTC-228N24.3	126347544	128472360	ENSG00000064651 | ENSG00000245937	SLC12A2 | CTC-228N24.3
S_008.52	Intestinal infection due to C. difficile	10	89521206	91546336	ENSG00000204020 | ENSG00000235150	LIPN | RCBTB2P1	89546484	91545823	ENSG00000235150	RP11-186O14.4
S_053	Herpes zoster	5	177055438	179157362	ENSG00000169131 | ENSG00000113240	ZNF354A | CLK4	177148985	179148020	ENSG00000169131	ZNF354A
S_054	Herpes simplex	5	101455927	103455763	ENSG00000145725	PPIP5K2	101229100	103497303	ENSG00000145723 | ENSG00000145730 | ENSG00000145725	GIN1 | PAM | PPIP5K2
S_070.3	Viral hepatitis C	8	94962141	96961596	ENSG00000164938	TP53INP1	94900616	96962438	ENSG00000175305 | ENSG00000253878 | ENSG00000164938	CCNE2 | RP11-347C18.3 | TP53INP1
S_1008	Crushing or internal injury to organs	1	154166903	156196407	ENSG00000231064 | ENSG00000169231 | ENSG00000236263 | ENSG00000173171 | ENSG00000160766	RP11-263K19.4 | THBS3 | RP11-263K19.6 | MTX1 | GBAP1	154181954	156181007	ENSG00000173171	MTX1
S_172	Skin cancer	6	162484	1391620	ENSG00000137265	IRF4	147750	1401488	ENSG00000137265	IRF4
S_172.2	Other non-epithelial cancer of skin	6	162484	1391620	ENSG00000137265	IRF4	147750	1401488	ENSG00000137265	IRF4
S_172.2	Other non-epithelial cancer of skin	8	21866029	23865008	ENSG00000245025	RP11-875O11.1	21859485	23858498	ENSG00000245025	RP11-875O11.1
S_172.3	Carcinoma in situ of skin	6	162484	1391620	ENSG00000137265	IRF4	147750	1401488	ENSG00000137265	IRF4
S_174	Breast cancer	17	6239927	8239734	ENSG00000072818	ACAP1	6257209	8256723	ENSG00000213859	KCTD11
S_191	Manlignant and unknown neoplasms of brain and nervous system	4	37630040	39666355	ENSG00000196355 | ENSG00000231160	AC021860.1 | RP11-617D20.1	37640483	39647203	ENSG00000231160 | ENSG00000196355	RP11-617D20.1 | AC021860.1
S_191.1	Cancer of brain and nervous system	4	37630040	39666355	ENSG00000196355 | ENSG00000231160	AC021860.1 | RP11-617D20.1	37640483	39647203	ENSG00000196355 | ENSG00000231160	AC021860.1 | RP11-617D20.1
S_191.11	Cancer of brain	4	37630040	39666355	ENSG00000231160 | ENSG00000196355	RP11-617D20.1 | AC021860.1	37640483	39647203	ENSG00000231160 | ENSG00000196355	RP11-617D20.1 | AC021860.1
S_198	Secondary malignant neoplasm	20	93931	2093860	ENSG00000125818	PSMF1	121470	2121249	ENSG00000125818	PSMF1
S_204.1	Lymphoid leukemia	15	28009316	30008977	ENSG00000260844	RP11-578F21.9	28009556	30068024	ENSG00000261377 | ENSG00000260844	RP11-578F21.12 | RP11-578F21.9
S_204.12	Lymphoid leukemia chronic	10	89750883	91750715	ENSG00000107796	ACTA2	89698190	91696369	ENSG00000180139	RP11-399O19.5
S_211	Benign neoplasm of other parts of digestive system	1	154163526	156177584	ENSG00000231064 | ENSG00000169231 | ENSG00000185499	RP11-263K19.4 | THBS3 | MUC1	154171550	156169610	ENSG00000231064	RP11-263K19.4
S_211	Benign neoplasm of other parts of digestive system	5	131388028	133387153	ENSG00000170606	HSPA4	131415066	133414637	ENSG00000170606	HSPA4
S_213	Benign neoplasm of bone and articular cartilage	19	40100036	42098698	ENSG00000090006	LTBP4	40117429	42117225	ENSG00000090006	LTBP4
S_216	Benign neoplasm of skin	6	162484	1391620	ENSG00000137265	IRF4	147750	1401488	ENSG00000137265	IRF4
S_216	Benign neoplasm of skin	9	15871476	18578689	ENSG00000173068 | ENSG00000107295	BNC2 | SH3GL2	15644441	17643228	ENSG00000173068	BNC2
S_229	Benign neoplasm of unspecified sites	6	162484	1391620	ENSG00000137265	IRF4	147750	1401488	ENSG00000137265	IRF4
S_229	Benign neoplasm of unspecified sites	9	15871476	17870271	ENSG00000173068	BNC2	15644441	17643228	ENSG00000173068	BNC2
S_244	Hypothyroidism	1	37412798	39412306	ENSG00000204084	INPP5B	37264855	39270873	ENSG00000196449 | ENSG00000185090	YRDC | MANEAL
S_244	Hypothyroidism	16	8198871	10198659	ENSG00000262944	RP11-473I1.9	8199826	10199419	ENSG00000262944	RP11-473I1.9
S_244	Hypothyroidism	17	6239927	8239734	ENSG00000072818	ACAP1	6247468	8256723	ENSG00000213859 | ENSG00000072818	KCTD11 | ACAP1
S_244	Hypothyroidism	7	3683596	5683374	ENSG00000164916	FOXK1	3747234	5747076	ENSG00000164916	FOXK1
S_244.1	Secondary hypothyroidism	6	28975787	30975141	ENSG00000204622	HLA-J	30624155	33080799	ENSG00000213676 | ENSG00000204386 | ENSG00000204444 | ENSG00000224389	ATF6B | NEU1 | APOM | C4B
S_244.4	Hypothyroidism NOS	1	37412798	39412306	ENSG00000204084	INPP5B	37264855	39270873	ENSG00000196449 | ENSG00000185090	YRDC | MANEAL
S_244.4	Hypothyroidism NOS	12	55435942	57435122	ENSG00000197728	RPS26	55437236	57485455	ENSG00000197728 | ENSG00000065361	RPS26 | ERBB3
S_244.4	Hypothyroidism NOS	16	8198871	10198659	ENSG00000262944	RP11-473I1.9	8199826	10199419	ENSG00000262944	RP11-473I1.9
S_244.4	Hypothyroidism NOS	17	6239927	8239734	ENSG00000072818	ACAP1	6247468	8256723	ENSG00000072818 | ENSG00000213859	ACAP1 | KCTD11
S_244.4	Hypothyroidism NOS	5	109559440	111559331	ENSG00000152495	CAMK4	109695143	111694826	ENSG00000152495	CAMK4
S_244.4	Hypothyroidism NOS	7	3683596	5683374	ENSG00000164916	FOXK1	3747234	6639234	ENSG00000164916 | ENSG00000075618	FOXK1 | FSCN1
S_250.41	Impaired fasting glucose	8	94962141	96961596	ENSG00000164938	TP53INP1	94950096	96962438	ENSG00000253878 | ENSG00000164938	RP11-347C18.3 | TP53INP1
S_272	Disorders of lipoid metabolism	1	108854166	110825766	ENSG00000134222	PSRC1	108854166	110823681	ENSG00000134222	PSRC1
S_272.1	Hyperlipidemia	1	108854166	110825766	ENSG00000134222	PSRC1	108854166	110823681	ENSG00000134222	PSRC1
S_272.11	Hypercholesterolemia	1	108854166	110825766	ENSG00000134222	PSRC1	108854166	110823681	ENSG00000134222	PSRC1
S_285	Other anemias	6	31006092	33005998	ENSG00000231852	CYP21A2	29704237	33080799	ENSG00000204444 | ENSG00000213676 | ENSG00000201988 | ENSG00000224389 | ENSG00000204386	APOM | ATF6B | Y_RNA_chr6 | C4B | NEU1
S_318	Tobacco use disorder	6	25158487	27440545	ENSG00000111801 | ENSG00000158406 | ENSG00000158373	BTN3A3 | HIST1H4H | HIST1H2BD	25165354	27283303	ENSG00000158373 | ENSG00000158406	HIST1H2BD | HIST1H4H
S_335	Multiple sclerosis	8	712743	2712529	ENSG00000253982	CTD-2336O2.1	711547	2719325	ENSG00000253982 | ENSG00000182372	CTD-2336O2.1 | CLN8
S_339	Other headache syndromes	18	46015864	48013536	ENSG00000177576	C18orf32	46010900	48011051	ENSG00000177576 | ENSG00000263916	C18orf32 | RP11-110H1.4
S_351	Other peripheral nerve disorders	3	140043640	142042815	ENSG00000177311	ZBTB38	140105878	142105519	ENSG00000177311	ZBTB38
S_359	Muscular dystrophies and other myopathies	17	35905149	37904449	ENSG00000056661	PCGF2	35861133	37898047	ENSG00000056661 | ENSG00000108292 | ENSG00000266040	PCGF2 | MLLT6 | CTB-58E17.3
S_359.2	Myopathy	17	35862514	37904449	ENSG00000056661 | ENSG00000108292	PCGF2 | MLLT6	35874041	37898047	ENSG00000056661 | ENSG00000108292	PCGF2 | MLLT6
S_365	Glaucoma	1	164797800	166796726	ENSG00000143183	TMCO1	164741295	166741108	ENSG00000224358	RP11-466F5.8
S_365.1	Open-angle glaucoma	1	164797800	166796726	ENSG00000143183	TMCO1	164741295	166741108	ENSG00000224358	RP11-466F5.8
S_365.11	Primary open angle glaucoma	1	164797800	166796726	ENSG00000143183	TMCO1	164741295	166741108	ENSG00000224358	RP11-466F5.8
S_366	Cataract	3	51323511	53321002	ENSG00000168237	GLYCTK	51274411	53327437	ENSG00000242797 | ENSG00000243224	GLYCTK-AS1 | RP5-1157M23.2
S_367.1	Myopia	12	55114272	57114100	ENSG00000135437	RDH5	55114468	57114113	ENSG00000258311	RP11-644F5.10
S_374.1	Ectropion or entropion	10	27623453	29623241	ENSG00000150054	MPP7	27481683	29481588	ENSG00000150054	MPP7
S_378.2	Nystagmus and other irregular eye movements	18	43238022	45236983	ENSG00000167210	LOXHD1	43147049	45146023	ENSG00000167210	LOXHD1
S_380.1	Otitis externa	1	16215608	18215239	ENSG00000235241	RP11-108M9.5	15974814	18215239	ENSG00000186301 | ENSG00000235241 | ENSG00000238142	MST1P2 | RP11-108M9.5 | RP11-108M9.4
S_384	Other disorders of tympanic membrane	14	73939239	75941510	ENSG00000259005 | ENSG00000270000	RP3-449M8.6 | RP3-449M8.9	73938945	75941078	ENSG00000259005 | ENSG00000270000	RP3-449M8.6 | RP3-449M8.9
S_384.4	Perforation of tympanic membrane	14	73939239	75941510	ENSG00000270000 | ENSG00000259005	RP3-449M8.9 | RP3-449M8.6	73938945	75941078	ENSG00000259005 | ENSG00000270000	RP3-449M8.6 | RP3-449M8.9
S_401	Hypertension	18	20083970	22083324	ENSG00000141452	C18orf8	20097612	22097569	ENSG00000141452	C18orf8
S_401.1	Essential hypertension	18	20083970	22083324	ENSG00000141452	C18orf8	20097612	22097569	ENSG00000141452	C18orf8
S_411	Ischemic Heart Disease	1	108854166	110825766	ENSG00000134222	PSRC1	108854166	110823681	ENSG00000134222	PSRC1
S_411.2	Myocardial infarction	1	108854166	110825766	ENSG00000134222	PSRC1	108854166	110823681	ENSG00000134222	PSRC1
S_411.2	Myocardial infarction	15	90427793	92426748	ENSG00000182511	FES	90433384	92432712	ENSG00000182511	FES
S_411.3	Angina pectoris	1	108854166	110825766	ENSG00000134222	PSRC1	108854166	110823681	ENSG00000134222	PSRC1
S_411.3	Angina pectoris	1	149585945	151551320	ENSG00000143384	MCL1	149584204	151549542	ENSG00000143384	MCL1
S_411.4	Coronary atherosclerosis	1	108854166	110825766	ENSG00000134222	PSRC1	108854166	110823681	ENSG00000134222	PSRC1
S_411.8	Other chronic ischemic heart disease unspecified	1	108854166	110825766	ENSG00000134222	PSRC1	108854166	110823681	ENSG00000134222	PSRC1
S_425.1	Primary/intrinsic cardiomyopathies	19	35236262	37235747	ENSG00000161265	U2AF1L4	35219548	37218927	ENSG00000105663	WBP7
S_427.4	Cardiac arrest and ventricular fibrillation	20	17488167	19487717	ENSG00000101310	SEC23B	17472552	19515084	ENSG00000101310 | ENSG00000089050	SEC23B | RBBP9
S_433.5	Cerebral aneurysm	4	142768604	144768467	ENSG00000109452	INPP4B	142357139	144534618	ENSG00000249806 | ENSG00000109452	RP11-223C24.1 | INPP4B
S_440.2	Atherosclerosis of the extremities	7	22145744	24274753	ENSG00000136243 | ENSG00000122550 | ENSG00000226816 | ENSG00000136235	NUPL2 | KLHL7 | AC005082.12 | GPNMB	22246659	24246629	ENSG00000226816	AC005082.12
S_443.1	Raynaud's syndrome	6	98872898	100872787	ENSG00000228506	RP11-98I9.4	98859786	100875795	ENSG00000132424 | ENSG00000228506	PNISR | RP11-98I9.4
S_447.1	Stricture of artery	7	22145744	24274753	ENSG00000136243 | ENSG00000226816 | ENSG00000136235 | ENSG00000122550	NUPL2 | AC005082.12 | GPNMB | KLHL7	22180241	24344461	ENSG00000226816 | ENSG00000156928 | ENSG00000122550	AC005082.12 | MALSU1 | KLHL7
S_451	Phlebitis and thrombophlebitis	20	32564078	34562581	ENSG00000078814	MYH7B	32577327	34575880	ENSG00000078814	MYH7B
S_451.2	Phlebitis and thrombophlebitis of lower extremities	20	32564078	34562581	ENSG00000078814	MYH7B	32577327	34575880	ENSG00000078814	MYH7B
S_454	Varicose veins	17	17330407	19437339	ENSG00000273018 | ENSG00000233327 | ENSG00000213077 | ENSG00000171916 | ENSG00000186831	CTD-2303H24.2 | USP32P2 | FAM106A | LGALS9C | KRT17P2	17429927	19429790	ENSG00000233327	USP32P2
S_454	Varicose veins	5	126419094	128418778	ENSG00000245937	CTC-228N24.3	126347544	128472360	ENSG00000064651 | ENSG00000245937	SLC12A2 | CTC-228N24.3
S_454.1	Varicose veins of lower extremity	5	126419094	128418778	ENSG00000245937	CTC-228N24.3	126347544	128472360	ENSG00000064651 | ENSG00000245937	SLC12A2 | CTC-228N24.3
S_471	Nasal polyps	19	95924	2094814	ENSG00000099817	POLR2E	95981	2090950	ENSG00000099817	POLR2E
S_471	Nasal polyps	5	130705906	132704788	ENSG00000197375	SLC22A5	130579456	132578652	ENSG00000072682	P4HA2
S_524.3	Anomalies of tooth position/malocclusion	15	57702880	60041924	ENSG00000137845 | ENSG00000259293 | ENSG00000166035	ADAM10 | RP11-355N15.1 | LIPC	57782249	59881742	ENSG00000259250 | ENSG00000166035	RP11-50C13.1 | LIPC
S_526.1	Cysts of the jaws	14	80426511	82425532	ENSG00000100629	CEP128	80184654	82184406	ENSG00000100629	CEP128
S_561.2	Flatulence	4	37630040	39666355	ENSG00000231160 | ENSG00000196355	RP11-617D20.1 | AC021860.1	37640483	39647203	ENSG00000196355 | ENSG00000231160	AC021860.1 | RP11-617D20.1
S_562	Diverticulosis and diverticulitis	17	6348823	8346287	ENSG00000170175	CHRNB1	6354965	8354321	ENSG00000170175	CHRNB1
S_562.1	Diverticulosis	17	6348823	8346287	ENSG00000170175	CHRNB1	6354965	8354321	ENSG00000170175	CHRNB1
S_565.1	Anal and rectal polyp	16	86525690	88525486	ENSG00000140948	ZCCHC14	86428036	88389287	ENSG00000140941	MAP1LC3B
S_569.2	Gastrointestinal complications	1	211965336	213964947	ENSG00000203705	TATDN3	211977659	213977506	ENSG00000203705	TATDN3
S_575.8	Other disorders of biliary tract	7	610834	2610403	ENSG00000157778	PSMG3	608960	2608789	ENSG00000157778	PSMG3
S_577.3	Cyst and pseudocyst of pancreas	5	5633801	7670876	ENSG00000145545 | ENSG00000272520	SRD5A1 | CTD-2044J15.2	5616824	7651478	ENSG00000145545 | ENSG00000037474	SRD5A1 | NSUN2
S_578.2	Blood in stool	1	31707231	33712307	ENSG00000220785 | ENSG00000183615	MTMR9LP | FAM167B	31702525	33800684	ENSG00000182866 | ENSG00000175130 | ENSG00000183615 | ENSG00000220785	LCK | MARCKSL1 | FAM167B | MTMR9LP
S_592.12	Chronic cystitis	17	47586028	49584801	ENSG00000136449	MYCBPAP	47597727	49597289	ENSG00000136449	MYCBPAP
S_593	Hematuria	1	160508002	162506825	ENSG00000224203	RPS23P10	160484898	162484097	ENSG00000143226	FCGR2A
S_681	Superficial cellulitis and abscess	5	126419094	128418778	ENSG00000245937	CTC-228N24.3	126347544	128472360	ENSG00000064651 | ENSG00000245937	SLC12A2 | CTC-228N24.3
S_681.3	Cellulitis and abscess of arm/hand	5	126419094	128418778	ENSG00000245937	CTC-228N24.3	126347544	128472360	ENSG00000245937 | ENSG00000064651	CTC-228N24.3 | SLC12A2
S_681.5	Cellulitis and abscess of leg except foot	5	126419094	128418778	ENSG00000245937	CTC-228N24.3	126347544	128472360	ENSG00000064651 | ENSG00000245937	SLC12A2 | CTC-228N24.3
S_681.6	Cellulitis and abscess of foot toe	5	126419094	128418778	ENSG00000245937	CTC-228N24.3	126347544	128472360	ENSG00000245937 | ENSG00000064651	CTC-228N24.3 | SLC12A2
S_695.42	Systemic lupus erythematosus	11	61420988	63420443	ENSG00000185085	INTS5	61366398	63385578	ENSG00000149480 | ENSG00000149541	MTA2 | B3GAT3
S_696	Psoriasis and related disorders	19	9492141	11491034	ENSG00000105397	TYK2	9476466	11474335	ENSG00000105397	TYK2
S_696	Psoriasis and related disorders	6	110922100	112920979	ENSG00000255389	C6orf3	110922691	112922214	ENSG00000255389	C6orf3
S_696.4	Psoriasis	19	9492141	11491034	ENSG00000105397	TYK2	9476466	11474335	ENSG00000105397	TYK2
S_696.4	Psoriasis	6	110922100	112920979	ENSG00000255389	C6orf3	110922691	112922214	ENSG00000255389	C6orf3
S_702	Degenerative skin conditions and other dermatoses	6	162484	1391620	ENSG00000137265	IRF4	147750	1401488	ENSG00000137265	IRF4
S_702.1	Actinic keratosis	6	162484	1391620	ENSG00000137265	IRF4	147750	1401488	ENSG00000137265	IRF4
S_709.2	Sicca syndrome	8	10332991	12390375	ENSG00000255518 | ENSG00000154319 | ENSG00000136573 | ENSG00000255354	RP11-148O21.4 | FAM167A | BLK | RP11-148O21.2	10416894	12323211	ENSG00000255354	RP11-148O21.2
S_716.2	Unspecified monoarthritis	6	25205149	27204415	ENSG00000198518	HIST1H4E	25165354	27164757	ENSG00000158373	HIST1H2BD
S_728	Disorders of muscle ligament and fascia	5	107662072	109661785	ENSG00000249476	CTD-2587M2.1	107617841	109707457	ENSG00000249476 | ENSG00000198961	CTD-2587M2.1 | PJA2
S_728.7	Fasciitis	5	107662072	109661785	ENSG00000249476	CTD-2587M2.1	107617841	109707457	ENSG00000249476 | ENSG00000198961	CTD-2587M2.1 | PJA2
S_728.71	Contracture of palmar fascia [Dupuytren's disease]	5	107662072	109661785	ENSG00000249476	CTD-2587M2.1	107617841	109616389	ENSG00000249476	CTD-2587M2.1
S_735.2	Acquired toe deformities	17	26894420	28893678	ENSG00000168792	ABHD15	26898749	28896527	ENSG00000167543	TP53I13
S_743	Osteoporosis osteopenia and pathological fracture	6	30949996	32982523	ENSG00000244731 | ENSG00000224389	C4A | C4B	30960221	32992639	ENSG00000244731 | ENSG00000204338 | ENSG00000248290 | ENSG00000224389	C4A | CYP21A1P | TNXA | C4B
S_743.1	Osteoporosis	6	30949996	32982523	ENSG00000244731 | ENSG00000224389	C4A | C4B	30624155	33080799	ENSG00000244731 | ENSG00000204338 | ENSG00000204444 | ENSG00000204386 | ENSG00000213676 | ENSG00000248290 | ENSG00000224389	C4A | CYP21A1P | APOM | NEU1 | ATF6B | TNXA | C4B
S_743.11	Osteoporosis NOS	15	30175481	32195455	ENSG00000198690 | ENSG00000260382	FAN1 | RP11-540B6.2	30176794	32173827	ENSG00000260382	RP11-540B6.2
S_743.11	Osteoporosis NOS	6	30949996	32982523	ENSG00000224389 | ENSG00000244731	C4B | C4A	30960221	32992639	ENSG00000204338 | ENSG00000244731 | ENSG00000248290 | ENSG00000224389	CYP21A1P | C4A | TNXA | C4B
S_938.2	Chronic dermatitis due to solar radiation	18	32709712	34767224	ENSG00000260552 | ENSG00000134759 | ENSG00000141424	RP11-49I11.1 | ELP2 | SLC39A6	32699074	34698731	ENSG00000141424	SLC39A6
