# Supplementary material for: A tissue-level phenome-wide network map of colocalized genes and phenotypes in the UK Biobank
Source: Commun Biol. 2022 Aug 20;5:849. doi: 10.1038/s42003-022-03820-z (PMC9392744; doi:10.1038/s42003-022-03820-z)
Supplement: Supplementary file 9 — Supplementary Data 7 [file 42003_2022_3820_MOESM9_ESM.xlsx]

## Sheet: Supplementary Data 7
Co-cluster ID	Phenotype	Phenotype description	Gene probe ID	Gene name	Number of phenotypes	Number of genes
CoCluster 145	N_20002_1381,N_20002_1456,N_20003_1140874866,N_20003_1140888646,N_22133,N_30520,N_6149_6,N_6159_1,N_6177_3,N_884,N_K40,N_K90,N_N40,N_R31,S_244.1,S_250.11,S_251,S_255.2,S_255.21,S_285,S_377,S_443,S_477,S_496.2,S_496.21,S_530,S_530.1,S_550,S_550.1,S_550.2,S_557,S_557.1,S_580,S_580.2,S_695,S_695.4,S_695.42,S_743,S_743.1,S_743.11	Non-cancer illness code, self-reported: systemic lupus erythematosis/sle | Non-cancer illness code, self-reported: malabsorption/coeliac disease | Treatment/medication code: carbimazole | Treatment/medication code: felodipine | Doctor diagnosed sarcoidosis | Potassium in urine | Mouth/teeth dental problems: Dentures | Pain type(s) experienced in last month: Headache | Medication for cholesterol, …	ENSG00000026036,ENSG00000070047,ENSG00000091831,ENSG00000112659,ENSG00000124181,ENSG00000124549,ENSG00000133105,ENSG00000134371,ENSG00000137312,ENSG00000137331,ENSG00000149480,ENSG00000149541,ENSG00000184348,ENSG00000186047,ENSG00000186104,ENSG00000196230,ENSG00000198863,ENSG00000201988,ENSG00000203813,ENSG00000204304,ENSG00000204305,ENSG00000204314,ENSG00000204338,ENSG00000204386,ENSG00000204444…	RTEL1-TNFRSF6B | PHRF1 | ESR1 | CUL9 | PLCG1 | BTN2A3P | RXFP2 | CDC73 | FLOT1 | IER3 | MTA2 | B3GAT3 | HIST1H2AK | DLEU7 | CYP2R1 | TUBB | RUNDC1 | Y_RNA_chr6 | HIST1H3H | PBX2 | AGER | PRRT1 | CYP21A1P | NEU1 | APOM | TRIM10 | ZFP57 | ATF6B | LINC00243 | C4B | HLA-K | CYP21A2 | AC104820.2 | HCG4P3 | DDX39BP2 | C4A | TNXA | RP11-10A14.3 | RP11-540B6.2 | RP11-433A23.1 | AARSD1	40	41
CoCluster 70	N_136,N_1697,N_20002_1351,N_20002_1371,N_20015,N_20150,N_20151,N_23101,N_23102,N_23105,N_23113,N_23114,N_23117,N_23118,N_23121,N_23122,N_23125,N_23126,N_23129,N_23130,N_3062,N_3063,N_50,N_D25,S_172,S_208,S_562,S_562.1,S_745	Number of operations, self-reported | Comparative height size at age 10 | Non-cancer illness code, self-reported: uterine fibroids | Non-cancer illness code, self-reported: sarcoidosis | Sitting height | Forced expiratory volume in 1-second (FEV1), Best measure | Forced vital capacity (FVC), Best measure | Whole body fat-free mass | Whole body water mass | Basal metabolic rate | Leg fat-free mass…	ENSG00000010803,ENSG00000011105,ENSG00000036549,ENSG00000073969,ENSG00000078699,ENSG00000084093,ENSG00000088836,ENSG00000101224,ENSG00000103245,ENSG00000103253,ENSG00000106367,ENSG00000106723,ENSG00000107957,ENSG00000108179,ENSG00000113083,ENSG00000115325,ENSG00000115419,ENSG00000115464,ENSG00000116213,ENSG00000116883,ENSG00000117020,ENSG00000119147,ENSG00000130764,ENSG00000136938,ENSG00000137098…	SCMH1 | TSPAN9 | ZZZ3 | NSF | CBFA2T2 | REST | SLC4A11 | CDC25B | NARFL | HAGHL | AP1S1 | SPIN1 | SH3PXD2A | PPIF | LOX | DOK1 | GLS | USP34 | WRAP73 | AL591845.1 | AKT3 | C2orf40 | LRRC47 | ANP32B | SPAG8 | PPM1B | TP53 | ANXA9 | CCNA2 | EIF4E | CDC123 | ING1 | ATP5G1 | ZBTB7B | PPP1R21 | DCST2 | PCOLCE2 | KIAA1429 | NDST2 | LDHD | YWHAB | WDR81 | PCBP1 | TMEM42 | ZNF35 | CHRNB1 | FOXN2 | EIF2AK…	29	72
CoCluster 42	N_20002_1074,N_20002_1075,N_20003_1140861958,N_20003_1140866738,N_20003_1140868226,N_20003_1141146234,N_20003_1141192410,N_20003_1141192736,N_20107_1,N_20107_100,N_20107_8,N_20110_100,N_6150_1,N_6150_2,N_6154_1,N_6177_1,N_6177_100,N_I20,N_I21,S_272,S_272.1,S_272.11,S_411,S_411.2,S_411.3,S_411.8	Non-cancer illness code, self-reported: angina | Non-cancer illness code, self-reported: heart attack/myocardial infarction | Treatment/medication code: simvastatin | Treatment/medication code: atenolol | Treatment/medication code: aspirin | Treatment/medication code: atorvastatin | Treatment/medication code: rosuvastatin | Treatment/medication code: ezetimibe | Illnesses of father: Heart disease…	ENSG00000070915,ENSG00000112297,ENSG00000113249,ENSG00000117676,ENSG00000132793,ENSG00000134222,ENSG00000136141,ENSG00000143384,ENSG00000182511,ENSG00000197520,ENSG00000212293,ENSG00000213722,ENSG00000225193,ENSG00000250031,ENSG00000261451	SLC12A3 | AIM1 | HAVCR1 | RPS6KA1 | LPIN3 | PSRC1 | LRCH1 | MCL1 | FES | FAM177B | SNORA16 | DDAH2 | RPS12P26 | RP11-114M5.1 | RP11-981G7.1	26	15
CoCluster 68	N_20023,N_21001,N_21002,N_23099,N_23100,N_23111,N_23112,N_23115,N_23116,N_23119,N_23120,N_23123,N_23124,N_23127,N_23128,N_48,N_49,N_6138_2,N_924	Mean time to correctly identify matches | Body mass index (BMI) | Weight | Body fat percentage | Whole body fat mass | Leg fat percentage (right) | Leg fat mass (right) | Leg fat percentage (left) | Leg fat mass (left) | Arm fat percentage (right) | Arm fat mass (right) | Arm fat percentage (left) | Arm fat mass (left) | Trunk fat percentage | Trunk fat mass | Waist circumference | Hip circumfere…	ENSG00000008710,ENSG00000011028,ENSG00000011260,ENSG00000055118,ENSG00000066777,ENSG00000077809,ENSG00000078399,ENSG00000078687,ENSG00000089597,ENSG00000092203,ENSG00000092978,ENSG00000105063,ENSG00000105953,ENSG00000107175,ENSG00000107185,ENSG00000112282,ENSG00000115548,ENSG00000124198,ENSG00000124207,ENSG00000125970,ENSG00000125971,ENSG00000127957,ENSG00000133065,ENSG00000137076,ENSG00000141524…	PKD1 | MRC2 | UTP18 | KCNH2 | ARFGEF1 | GTF2I | HOXA9 | TNRC6C | GANAB | TOX4 | GPATCH2 | PPP6R1 | OGDH | CREB3 | RGP1 | MED23 | KDM3A | ARFGEF2 | CSE1L | RALY | DYNLRB1 | PMS2P3 | SLC41A1 | TLN1 | TMC6 | CRIM1 | MOV10 | PHKG2 | PM20D1 | BNIPL | NFIL3 | ANKS6 | RAPSN | AC018720.10 | GPR137 | RMDN1 | LRRC37A | TRIM73 | BEGAIN | MAFF | MAPT | EXD3 | SLC35E2B | C16orf93 | ANAPC7 | ITSN2 | NRARP | HI…	19	69
CoCluster 12	N_1797,N_20107_3,N_20107_6,N_20110_3,N_20110_6,N_20111_6,N_2644,N_2926,N_3456,N_3466,N_3476,S_165,S_165.1,S_496.1	Father still alive | Illnesses of father: Lung cancer | Illnesses of father: Chronic bronchitis/emphysema | Illnesses of mother: Lung cancer | Illnesses of mother: Chronic bronchitis/emphysema | Illnesses of siblings: Chronic bronchitis/emphysema | Light smokers, at least 100 smokes in lifetime | Number of unsuccessful stop-smoking attempts | Number of cigarettes currently smoked daily (current c…	ENSG00000041357,ENSG00000136381,ENSG00000166763,ENSG00000167004,ENSG00000188266,ENSG00000205771	PSMA4 | IREB2 | STRCP1 | PDIA3 | AGPHD1 | CATSPER2P1	14	6
CoCluster 142	N_134,N_20001_1003,N_20001_1061,N_C44,N_D22,S_172.2,S_172.3,S_216,S_229,S_702,S_702.1	Number of self-reported cancers | Cancer code, self-reported: skin cancer | Cancer code, self-reported: basal cell carcinoma | Diagnoses - main ICD10: C44 Other malignant neoplasms of skin | Diagnoses - main ICD10: D22 Melanocytic naevi | Other non-epithelial cancer of skin | Carcinoma in situ of skin | Benign neoplasm of skin | Benign neoplasm of unspecified sites | Degenerative skin conditions …	ENSG00000137265,ENSG00000173068,ENSG00000185220,ENSG00000245025	IRF4 | BNC2 | PGBD2 | RP11-875O11.1	11	4
CoCluster 146	N_20002_1226,N_20002_1387,N_20003_1140884516,N_20003_1141191044,N_22127,N_2986,N_J33,S_244,S_244.4	Non-cancer illness code, self-reported: hypothyroidism/myxoedema | Non-cancer illness code, self-reported: hayfever/allergic rhinitis | Treatment/medication code: thyroxine product | Treatment/medication code: levothyroxine sodium | Doctor diagnosed asthma | Started insulin within one year diagnosis of diabetes | Diagnoses - main ICD10: J33 Nasal polyp | Hypothyroidism | Hypothyroidism NOS	ENSG00000010810,ENSG00000050344,ENSG00000065361,ENSG00000072818,ENSG00000075618,ENSG00000112182,ENSG00000119048,ENSG00000122565,ENSG00000134954,ENSG00000135414,ENSG00000146830,ENSG00000150637,ENSG00000152495,ENSG00000160185,ENSG00000160447,ENSG00000164916,ENSG00000169169,ENSG00000173295,ENSG00000185090,ENSG00000186197,ENSG00000186891,ENSG00000196449,ENSG00000197723,ENSG00000197728,ENSG00000198821…	FYN | NFE2L3 | ERBB3 | ACAP1 | FSCN1 | BACH2 | UBE2B | CBX3 | ETS1 | GDF11 | GIGYF1 | CD226 | CAMK4 | UBASH3A | PKN3 | FOXK1 | CPT1C | FAM86B3P | MANEAL | EDARADD | TNFRSF18 | YRDC | HSPB9 | RPS26 | CD247 | DOK6 | KCTD11 | ADM5 | MRPL20 | ALG1L13P | RP11-473I1.9 | CTD-3099C6.11	9	32
CoCluster 28	N_20002_1277,N_20003_1141146198,N_20003_1141169520,N_6148_2,S_365,S_365.1,S_365.11	Non-cancer illness code, self-reported: glaucoma | Treatment/medication code: xalatan 0.005% eye drops | Treatment/medication code: cosopt 2%/0.5% eye drops | Eye problems/disorders: Glaucoma | Glaucoma | Open-angle glaucoma | Primary open angle glaucoma	ENSG00000224358	RP11-466F5.8	7	1
CoCluster 58	N_1080,N_20161,N_20162,N_2887,N_6164_4,S_318,S_716.2	Time spent using computer | Pack years of smoking PREVIEW ONLY | Pack years adult smoking as proportion of life span exposed to smoking PREVIEW ONLY | Number of cigarettes previously smoked daily | Types of physical activity in last 4 weeks: Light DIY (eg: pruning, watering the lawn) | Tobacco use disorder | Unspecified monoarthritis	ENSG00000102890,ENSG00000126214,ENSG00000158373,ENSG00000158406,ENSG00000180610,ENSG00000184616,ENSG00000197846,ENSG00000217275	ELMO3 | KLC1 | HIST1H2BD | HIST1H4H | ZBTB12P1 | AC004166.6 | HIST1H2BF | RP1-34B20.4	7	8
CoCluster 59	N_1170,N_2000,N_2030,N_2080,N_6164_5,N_981	Getting up in morning | Worry too long after embarrassment | Guilty feelings | Frequency of tiredness / lethargy in last 2 weeks | Types of physical activity in last 4 weeks: Heavy DIY (eg: weeding, lawn mowing, carpentry, digging) | Duration walking for pleasure	ENSG00000073150,ENSG00000088448,ENSG00000100429,ENSG00000109920,ENSG00000128159,ENSG00000133794,ENSG00000149100,ENSG00000156599,ENSG00000156603,ENSG00000165219,ENSG00000172409,ENSG00000175182,ENSG00000213593,ENSG00000232630,ENSG00000268912,ENSG00000269473	PANX2 | ANKRD10 | HDAC10 | FNBP4 | TUBGCP6 | ARNTL | EIF3M | ZDHHC5 | MED19 | GAPVD1 | CLP1 | FAM131A | TMX2 | PRPS1P2 | CTD-2619J13.17 | CTD-2619J13.19	6	16
CoCluster 69	N_23106,N_23107,N_23108,N_23109,N_23110,S_442.1	Impedance of whole body | Impedance of leg (right) | Impedance of leg (left) | Impedance of arm (right) | Impedance of arm (left) | Aortic aneurysm	ENSG00000022840,ENSG00000065057,ENSG00000103056,ENSG00000104447,ENSG00000104611,ENSG00000122257,ENSG00000132600,ENSG00000134283,ENSG00000140443,ENSG00000149483,ENSG00000158985,ENSG00000162194,ENSG00000163577,ENSG00000164924,ENSG00000166387,ENSG00000168970,ENSG00000169490,ENSG00000175773,ENSG00000177125,ENSG00000177374,ENSG00000182158,ENSG00000182197,ENSG00000183354,ENSG00000188529,ENSG00000198832…	RNF10 | NTHL1 | SMPD3 | TRPS1 | SH2D4A | RBBP6 | PRMT7 | PPHLN1 | IGF1R | TMEM138 | CDC42SE2 | C11orf48 | EIF5A2 | YWHAZ | PPFIBP2 | JMJD7-PLA2G4B | TM2D2 | RP11-121M22.1 | ZBTB34 | HIC1 | CREB3L2 | EXT1 | KIAA2026 | SRSF10 | RP3-412A9.11 | C11orf83 | METTL12 | RP11-308N19.1 | RP11-351I24.1 | RP11-96D1.10	6	30
CoCluster 121	N_I83,N_L03,S_681,S_681.3,S_681.5,S_681.6	Diagnoses - main ICD10: I83 Varicose veins of lower extremities | Diagnoses - main ICD10: L03 Cellulitis | Superficial cellulitis and abscess | Cellulitis and abscess of arm/hand | Cellulitis and abscess of leg except foot | Cellulitis and abscess of foot toe	ENSG00000064651,ENSG00000221823,ENSG00000243667,ENSG00000245937	SLC12A2 | PPP3R1 | WDR92 | CTC-228N24.3	6	4
CoCluster 22	N_20002_1065,N_46,N_6150_100,N_6150_4,S_211	Non-cancer illness code, self-reported: hypertension | Hand grip strength (left) | Vascular/heart problems diagnosed by doctor: None of the above | Vascular/heart problems diagnosed by doctor: High blood pressure | Benign neoplasm of other parts of digestive system	ENSG00000048462,ENSG00000058668,ENSG00000111276,ENSG00000125386,ENSG00000141076,ENSG00000143761,ENSG00000154764,ENSG00000159640,ENSG00000167523,ENSG00000170606,ENSG00000171161,ENSG00000171163,ENSG00000171962,ENSG00000177692,ENSG00000204371,ENSG00000230055,ENSG00000231064,ENSG00000261505	TNFRSF17 | ATP2B4 | CDKN1B | FAM193A | CIRH1A | ARF1 | WNT7A | ACE | C16orf55 | HSPA4 | ZNF672 | ZNF692 | LRRC48 | DNAJC28 | EHMT2 | CISD3 | RP11-263K19.4 | LA16c-358B7.3	5	18
CoCluster 23	N_20002_1093,N_6152_7,S_415,S_451,S_451.2	Non-cancer illness code, self-reported: pulmonary embolism +/- dvt | Blood clot, DVT, bronchitis, emphysema, asthma, rhinitis, eczema, allergy diagnosed by doctor: Blood clot in the lung | Pulmonary heart disease | Phlebitis and thrombophlebitis | Phlebitis and thrombophlebitis of lower extremities	ENSG00000078814	MYH7B	5	1
CoCluster 30	N_20002_1382,N_2473,S_1002,S_561.1,S_735.3	Non-cancer illness code, self-reported: sjogren's syndrome/sicca syndrome | Other serious medical condition/disability diagnosed by doctor | Symptoms concerning nutrition metabolism and development | Diarrhea | Hallux valgus (Bunion)	ENSG00000085514,ENSG00000206337	PILRA | HCP5	5	2
CoCluster 47	N_20002_1220,N_20003_1140884600,N_20110_9,N_2443,S_250	Non-cancer illness code, self-reported: diabetes | Treatment/medication code: metformin | Illnesses of mother: Diabetes | Diabetes diagnosed by doctor | Diabetes mellitus	ENSG00000072110,ENSG00000131470,ENSG00000157823,ENSG00000165609,ENSG00000173273,ENSG00000180409,ENSG00000183049,ENSG00000250021,ENSG00000252118,ENSG00000253230	ACTN1 | PSMC3IP | AP3S2 | NUDT5 | TNKS | OR10AA1P | CAMK1D | C15orf38-AP3S2 | U6atac | LINC00599	5	10
CoCluster 92	N_1070,N_20016,N_20111_8,N_6138_1,N_6164_2	Time spent watching television (TV) | Fluid intelligence score | Illnesses of siblings: High blood pressure | Qualifications: College or University degree | Types of physical activity in last 4 weeks: Other exercises (eg: swimming, cycling, keep fit, bowling)	ENSG00000075292,ENSG00000099377,ENSG00000110934,ENSG00000115233,ENSG00000123154,ENSG00000123908,ENSG00000136560,ENSG00000166165,ENSG00000167550,ENSG00000171444,ENSG00000174807,ENSG00000183458,ENSG00000187954,ENSG00000188599,ENSG00000227403,ENSG00000235724,ENSG00000250251,ENSG00000259015,ENSG00000261139	ZNF638 | HSD3B7 | BIN2 | PSMD14 | WDR83 | EIF2C2 | TANK | CKB | RHEBL1 | MCC | CD248 | RP11-958N24.1 | CYHR1 | NPIPP1 | AC009299.3 | AC009299.2 | PKD1P6 | RP11-109N23.6 | CTD-2517M14.5	5	19
CoCluster 37	N_20002_1453,N_20002_1477,S_696,S_696.4	Non-cancer illness code, self-reported: psoriasis | Non-cancer illness code, self-reported: psoriatic arthropathy | Psoriasis and related disorders | Psoriasis	ENSG00000105397,ENSG00000204516,ENSG00000232713,ENSG00000254231,ENSG00000255389,ENSG00000257303	TYK2 | MICB | AC010733.5 | CTD-2284J15.1 | C6orf3 | RP11-977G19.11	4	6
CoCluster 41	N_20003_1141194794,N_6177_2,S_274,S_496	Treatment/medication code: bendroflumethiazide | Medication for cholesterol, blood pressure or diabetes: Blood pressure medication | Gout and other crystal arthropathies | Chronic airway obstruction	ENSG00000132510,ENSG00000136379,ENSG00000140545,ENSG00000171056	KDM6B | FAM108C1 | MFGE8 | SOX7	4	4
CoCluster 64	N_20002_1111,N_20003_1140861998,N_6152_8,S_495	Non-cancer illness code, self-reported: asthma | Treatment/medication code: ventolin 100micrograms inhaler | Blood clot, DVT, bronchitis, emphysema, asthma, rhinitis, eczema, allergy diagnosed by doctor: Asthma | Asthma	ENSG00000106799,ENSG00000108654,ENSG00000125726,ENSG00000134882,ENSG00000139746,ENSG00000166888,ENSG00000172965,ENSG00000174123,ENSG00000184922,ENSG00000198081,ENSG00000232065,ENSG00000238241,ENSG00000256433,ENSG00000259097,ENSG00000266777,ENSG00000267278	TGFBR1 | DDX5 | CD70 | UBAC2 | RBM26 | STAT6 | AC068491.1 | TLR10 | FMNL1 | ZBTB14 | AC023797.1 | CCR12P | RP1-102E24.8 | RP11-61O1.1 | SH3GL1P1 | MAP3K14-AS1	4	16
CoCluster 135	S_191,S_191.1,S_191.11,S_561.2	Manlignant and unknown neoplasms of brain and nervous system | Cancer of brain and nervous system | Cancer of brain | Flatulence	ENSG00000196355,ENSG00000231160	AC021860.1 | RP11-617D20.1	4	2
CoCluster 177	N_1568,N_4548,S_401,S_401.1	Average weekly red wine intake | Health satisfaction | Hypertension | Essential hypertension	ENSG00000109323,ENSG00000137947,ENSG00000141452,ENSG00000151532,ENSG00000162630,ENSG00000181856,ENSG00000198700,ENSG00000260917	MANBA | GTF2B | C18orf8 | VTI1A | B3GALT2 | SLC2A4 | IPO9 | RP11-57H14.4	4	8
CoCluster 16	N_1950,N_1960,N_1980	Sensitivity / hurt feelings | Fed-up feelings | Worrier / anxious feelings	ENSG00000114353,ENSG00000157445,ENSG00000168477,ENSG00000185920,ENSG00000204301,ENSG00000213047,ENSG00000241490	GNAI2 | CACNA2D3 | TNXB | PTCH1 | NOTCH4 | DENND1B | RP11-553L6.2	3	7
CoCluster 19	N_137,N_20001_1045,N_6153_2	Number of treatments/medications taken | Cancer code, self-reported: testicular cancer | Medication for cholesterol, blood pressure, diabetes, or take exogenous hormones: Blood pressure medication	ENSG00000109332,ENSG00000145354,ENSG00000164038,ENSG00000164039,ENSG00000178430,ENSG00000186625,ENSG00000220614,ENSG00000230069,ENSG00000246560,ENSG00000248971,ENSG00000249700,ENSG00000251288,ENSG00000251441,ENSG00000269293	UBE2D3 | CISD2 | SLC9B2 | BDH2 | AC006111.1 | KATNA1 | RP11-480N24.4 | LRRC37A15P | RP11-10L12.4 | KRT8P46 | SRD5A3-AS1 | RP11-10L12.2 | RTEL1P1 | RP1-265C24.9	3	14
CoCluster 26	N_20002_1163,S_070.3,S_250.41	Non-cancer illness code, self-reported: cholecystitis | Viral hepatitis C | Impaired fasting glucose	ENSG00000164938,ENSG00000175305,ENSG00000253878	TP53INP1 | CCNE2 | RP11-347C18.3	3	3
CoCluster 35	N_20002_1464,S_714,S_714.1	Non-cancer illness code, self-reported: rheumatoid arthritis | Rheumatoid arthritis and other inflammatory polyarthropathies | Rheumatoid arthritis	ENSG00000112486,ENSG00000134352,ENSG00000164512,ENSG00000205726,ENSG00000233822	CCR6 | IL6ST | ANKRD55 | ITSN1 | HIST1H2BN	3	5
CoCluster 53	N_20003_1140879802,N_20110_8,N_6153_100	Treatment/medication code: amlodipine | Illnesses of mother: High blood pressure | Medication for cholesterol, blood pressure, diabetes, or take exogenous hormones: None of the above	ENSG00000129255,ENSG00000130595,ENSG00000163827,ENSG00000168096,ENSG00000215712	MPDU1 | TNNT3 | LRRC2 | ANKS3 | TMEM242	3	5
CoCluster 86	N_4079,N_4080,S_426.32	Diastolic blood pressure, automated reading | Systolic blood pressure, automated reading | Left bundle branch block	ENSG00000066322,ENSG00000087077,ENSG00000101084,ENSG00000101335,ENSG00000128829,ENSG00000131165,ENSG00000136448,ENSG00000159479,ENSG00000170091,ENSG00000171132,ENSG00000171703	ELOVL1 | TRIP6 | C20orf24 | MYL9 | EIF2AK4 | CHMP1A | NMT1 | MED8 | NSG2 | PRKCE | TCEA2	3	11
CoCluster 98	N_1677,N_6152_100,N_6152_9	Breastfed as a baby | Blood clot, DVT, bronchitis, emphysema, asthma, rhinitis, eczema, allergy diagnosed by doctor: None of the above | Blood clot, DVT, bronchitis, emphysema, asthma, rhinitis, eczema, allergy diagnosed by doctor: Hayfever, allergic rhinitis or eczema	ENSG00000013725,ENSG00000075884,ENSG00000090263,ENSG00000110448,ENSG00000158796,ENSG00000162437,ENSG00000198286,ENSG00000203999,ENSG00000233077,ENSG00000233488,ENSG00000237522	CD6 | ARHGAP15 | MRPS33 | CD5 | DEDD | RAVER2 | CARD11 | RP11-290F20.1 | RP11-290F20.2 | AC108463.3 | NONOP2	3	11
CoCluster 117	N_E83,S_275,S_275.1	Diagnoses - main ICD10: E83 Disorders of mineral metabolism | Disorders of mineral metabolism | Disorders of iron metabolism	ENSG00000204625,ENSG00000229390,ENSG00000230521,ENSG00000235290	HCG9 | MICD | HCG4P7 | HLA-W	3	4
CoCluster 118	N_20002_1261,N_G35,S_335	Non-cancer illness code, self-reported: multiple sclerosis | Diagnoses - main ICD10: G35 Multiple sclerosis | Multiple sclerosis	ENSG00000182372,ENSG00000206503,ENSG00000234127,ENSG00000253982	CLN8 | HLA-A | TRIM26 | CTD-2336O2.1	3	4
CoCluster 151	S_278,S_278.1,S_550.4	Overweight obesity and other hyperalimentation | Obesity | Umbilical hernia	ENSG00000005243,ENSG00000131484,ENSG00000166949,ENSG00000261575,ENSG00000262500	COPZ2 | RP11-798G7.5 | SMAD3 | RP11-259G18.1 | RP11-259G18.2	3	5
CoCluster 193	S_454,S_454.1,S_695.7	Varicose veins | Varicose veins of lower extremity | Prurigo and Lichen	ENSG00000204388,ENSG00000204435,ENSG00000204616,ENSG00000204632,ENSG00000233327	HSPA1B | CSNK2B | TRIM31 | HLA-G | USP32P2	3	5
CoCluster 234	S_728,S_728.7,S_728.71	Disorders of muscle ligament and fascia | Fasciitis | Contracture of palmar fascia [Dupuytren's disease]	ENSG00000197536,ENSG00000198961,ENSG00000202533,ENSG00000249476	C5orf56 | PJA2 | Y_RNA_chr5 | CTD-2587M2.1	3	4
CoCluster 18	N_20001_1044,N_2714	Cancer code, self-reported: prostate cancer | Age when periods started (menarche)	ENSG00000146063,ENSG00000168769,ENSG00000172262	TRIM41 | TET2 | ZNF131	2	3
CoCluster 31	N_20002_1396,S_351	Non-cancer illness code, self-reported: enlarged prostate | Other peripheral nerve disorders	ENSG00000049656,ENSG00000177311,ENSG00000253736	CLPTM1L | ZBTB38 | RP11-779O18.3	2	3
CoCluster 34	N_20002_1462,S_555.1	Non-cancer illness code, self-reported: crohns disease | Regional enteritis	ENSG00000136383,ENSG00000176700,ENSG00000252010	ALPK3 | SCAND2P | SCARNA5	2	3
CoCluster 40	N_20003_1140861924,N_20003_1141146138	Treatment/medication code: bezafibrate | Treatment/medication code: lipitor 10mg tablet	ENSG00000109917,ENSG00000139044,ENSG00000184983	ZNF259 | B4GALNT3 | NDUFA6	2	3
CoCluster 50	N_20002_1225,N_20003_2038460150	Non-cancer illness code, self-reported: hyperthyroidism/thyrotoxicosis | Treatment/medication code: paracetamol	ENSG00000054282,ENSG00000143702,ENSG00000163599,ENSG00000232912	SDCCAG8 | CEP170 | CTLA4 | RP5-1115A15.1	2	4
CoCluster 54	N_20116_1,N_2405	Smoking status: Previous | Number of children fathered	ENSG00000175161,ENSG00000204410	CADM2 | MSH5	2	2
CoCluster 55	N_20127,N_2050	Neuroticism score | Frequency of depressed mood in last 2 weeks	ENSG00000114395,ENSG00000126062,ENSG00000154822,ENSG00000187051,ENSG00000230454	CYB561D2 | TMEM115 | PLCL2 | RPS19BP1 | U73166.2	2	5
CoCluster 67	N_20003_1140860806,N_2257	Treatment/medication code: ramipril | Hearing difficulty/problems with background noise	ENSG00000069275,ENSG00000103653,ENSG00000158715	NUCKS1 | CSK | SLC45A3	2	3
CoCluster 73	N_2375,N_2385	Relative age of first facial hair | Relative age voice broke	ENSG00000113615,ENSG00000140455,ENSG00000140543,ENSG00000152700,ENSG00000160828,ENSG00000163104,ENSG00000165637	SEC24A | USP3 | DET1 | SAR1B | AC004166.7 | SMARCAD1 | VDAC2	2	7
CoCluster 74	N_2395_2,N_2395_3	Hair/balding pattern: Pattern 2 | Hair/balding pattern: Pattern 3	ENSG00000109881,ENSG00000120616,ENSG00000164576,ENSG00000175198	CCDC34 | EPC1 | SAP30L | PCCA	2	4
CoCluster 75	N_2090,N_2395_4	Seen doctor (GP) for nerves, anxiety, tension or depression | Hair/balding pattern: Pattern 4	ENSG00000077942,ENSG00000100647,ENSG00000140749,ENSG00000187676,ENSG00000197006,ENSG00000207042,ENSG00000207248,ENSG00000261596	FBLN1 | KIAA0247 | IGSF6 | B3GALTL | METTL9 | RNU6-196P | RNU6-1005P | CTB-31N19.3	2	8
CoCluster 76	N_2178,N_2492	Overall health rating | Taking other prescription medications	ENSG00000087274,ENSG00000109736,ENSG00000184056,ENSG00000214432	ADD1 | MFSD10 | VPS33B | AC068831.10	2	4
CoCluster 80	N_2724,N_2814	Had menopause | Ever used hormone-replacement therapy (HRT)	ENSG00000115211,ENSG00000115234,ENSG00000115241,ENSG00000157992,ENSG00000187840,ENSG00000234945	EIF2B4 | SNX17 | PPM1G | KRTCAP3 | EIF4EBP1 | AC109828.1	2	6
CoCluster 81	N_30510,N_30530	Creatinine (enzymatic) in urine | Sodium in urine	ENSG00000128271,ENSG00000152767,ENSG00000178803,ENSG00000228923,ENSG00000261367	ADORA2A | FARP1 | ADORA2A-AS1 | AP000355.2 | RP11-455F5.4	2	5
CoCluster 87	N_4106,N_4125	Heel bone mineral density (BMD) T-score, automated (left) | Heel bone mineral density (BMD) T-score, automated (right)	ENSG00000164889,ENSG00000173442,ENSG00000179833,ENSG00000226571,ENSG00000244560	SLC4A2 | EHBP1L1 | SERTAD2 | RP11-445F6.2 | RP4-800G7.2	2	5
CoCluster 88	N_102,N_4194	Pulse rate, automated reading | Pulse rate	ENSG00000084676,ENSG00000120662,ENSG00000133812,ENSG00000143995,ENSG00000149260,ENSG00000164707,ENSG00000172766,ENSG00000186184,ENSG00000229931,ENSG00000243317,ENSG00000268688	NCOA1 | MTRF1 | SBF2 | MEIS1 | CAPN5 | SLC13A4 | NAA16 | POLR1D | RP1-151F17.1 | C7orf73 | AC007382.1	2	11
CoCluster 95	N_6147_1,S_367.1	Reason for glasses/contact lenses: For short-sightedness, i.e. only or mainly for distance viewing such as driving, cinema etc (called 'myopia') | Myopia	ENSG00000116489,ENSG00000135437,ENSG00000141316,ENSG00000183048,ENSG00000238975,ENSG00000253967,ENSG00000258311	CAPZA1 | RDH5 | SPACA3 | SLC25A10 | snoU13 | RP11-333A23.4 | RP11-644F5.10	2	7
CoCluster 99	N_6153_1,N_I25	Medication for cholesterol, blood pressure, diabetes, or take exogenous hormones: Cholesterol lowering medication | Diagnoses - main ICD10: I25 Chronic ischaemic heart disease	ENSG00000125510,ENSG00000189067	OPRL1 | LITAF	2	2
CoCluster 111	S_428,S_428.2	Congestive heart failure; nonhypertensive | Heart failure NOS	ENSG00000175164	ABO	2	1
CoCluster 112	N_1618,N_6179_100	Alcohol usually taken with meals | Mineral and other dietary supplements: None of the above	ENSG00000165476,ENSG00000179912,ENSG00000188848	REEP3 | R3HDM2 | BEND4	2	3
CoCluster 115	N_845,N_874	Age completed full time education | Duration of walks	ENSG00000142949,ENSG00000164142,ENSG00000176171,ENSG00000178342,ENSG00000251603	PTPRF | FAM160A1 | BNIP3 | KCNG2 | RP11-164P12.4	2	5
CoCluster 131	S_112,S_695.8	Candidiasis | Other specified erythematous conditions	ENSG00000221988	PPT2	2	1
CoCluster 134	N_20001_1002,S_174	Cancer code, self-reported: breast cancer | Breast cancer	ENSG00000227082,ENSG00000231752	AL592494.5 | EMBP1	2	2
CoCluster 139	S_204.1,S_204.12	Lymphoid leukemia | Lymphoid leukemia chronic	ENSG00000180139,ENSG00000260844,ENSG00000261377	RP11-399O19.5 | RP11-578F21.9 | RP11-578F21.12	2	3
CoCluster 163	S_359,S_359.2	Muscular dystrophies and other myopathies | Myopathy	ENSG00000056661,ENSG00000108292,ENSG00000266040	PCGF2 | MLLT6 | CTB-58E17.3	2	3
CoCluster 166	N_6149_100,S_366.2	Mouth/teeth dental problems: None of the above | Senile cataract	ENSG00000136634,ENSG00000158517,ENSG00000163463	IL10 | NCF1 | KRTCAP2	2	3
CoCluster 174	S_384,S_384.4	Other disorders of tympanic membrane | Perforation of tympanic membrane	ENSG00000259005,ENSG00000270000	RP3-449M8.6 | RP3-449M8.9	2	2
CoCluster 183	N_6138_100,S_427.12	Qualifications: None of the above | Paroxysmal ventricular tachycardia	ENSG00000111540,ENSG00000113758,ENSG00000127580,ENSG00000160714,ENSG00000196923,ENSG00000198055,ENSG00000246334	RAB5B | DBN1 | WDR24 | UBE2Q1 | PDLIM7 | GRK6 | PRR7-AS1	2	7
CoCluster 189	S_440.2,S_447.1	Atherosclerosis of the extremities | Stricture of artery	ENSG00000122550,ENSG00000156928,ENSG00000226816	KLHL7 | MALSU1 | AC005082.12	2	3
CoCluster 194	N_1687,S_455	Comparative body size at age 10 | Hemorrhoids	ENSG00000077782,ENSG00000137218,ENSG00000170791,ENSG00000227028,ENSG00000236936,ENSG00000266918,ENSG00000267198,ENSG00000268575	FGFR1 | FRS3 | CHCHD7 | SLC8A1-AS1 | RP3-329E20.2 | RP11-798G7.8 | RP11-798G7.6 | RP1-283E3.8	2	8
CoCluster 199	S_509,S_509.2	Respiratory failure insufficiency arrest | Respiratory insufficiency	ENSG00000179253	RP11-429E11.3	2	1
CoCluster 202	S_521,S_521.1	Diseases of hard tissues of teeth | Dental caries	ENSG00000265907	RP11-737O24.2	2	1
CoCluster 203	N_20160,S_524.3	Ever smoked | Anomalies of tooth position/malocclusion	ENSG00000127585,ENSG00000137845,ENSG00000166035,ENSG00000259250,ENSG00000261659	FBXL16 | ADAM10 | LIPC | RP11-50C13.1 | LA16c-313D11.12	2	5
CoCluster 209	N_1920,S_565.1	Mood swings | Anal and rectal polyp	ENSG00000103264,ENSG00000136869,ENSG00000140941	FBXO31 | TLR4 | MAP1LC3B	2	3
CoCluster 213	S_574,S_574.1	Cholelithiasis and cholecystitis | Cholelithiasis	ENSG00000105677	TMEM147	2	1
CoCluster 232	S_716,S_716.9	Other arthropathies | Arthropathy NOS	ENSG00000138623	SEMA7A	2	1
CoCluster 242	N_1807,S_750.2	Father's age at death | Lower gastrointestinal congenital anomalies	ENSG00000163069,ENSG00000166133,ENSG00000198937,ENSG00000204110,ENSG00000227920,ENSG00000229559	SGCB | RPUSD2 | CCDC167 | RP1-153P14.8 | RP1-153P14.5 | RP1-153P14.3	2	6
CoCluster 250	S_977,S_979	Personal history of allergy to medicinal agents | Adverse drug events and drug allergies	ENSG00000112210,ENSG00000168116,ENSG00000204482,ENSG00000241721	RAB23 | KIAA1586 | LST1 | SUMO1P1	2	4
CoCluster 1	N_1160	Sleep duration	ENSG00000110536,ENSG00000176998,ENSG00000185722,ENSG00000233609,ENSG00000269947	PTPMT1 | HCG4 | ANKFY1 | RP11-62H7.2 | RP11-849F2.9	1	5
CoCluster 2	N_1180	Morning/evening person (chronotype)	ENSG00000158748,ENSG00000205659	HTR6 | LIN52	1	2
CoCluster 3	N_1190	Nap during day	ENSG00000121022,ENSG00000137106,ENSG00000147576,ENSG00000169085,ENSG00000196652,ENSG00000244219,ENSG00000260214	COPS5 | GRHPR | ADHFE1 | C8orf46 | ZKSCAN5 | GS1-259H13.2 | GS1-465N13.1	1	7
CoCluster 4	N_1200	Sleeplessness / insomnia	ENSG00000113658,ENSG00000120697,ENSG00000137449,ENSG00000205339	SMAD5 | ALG5 | CPEB2 | IPO7	1	4
CoCluster 5	N_1210	Snoring	ENSG00000169203,ENSG00000229152	NPIPL3 | ANKRD10-IT1	1	2
CoCluster 6	N_1249	Past tobacco smoking	ENSG00000120885,ENSG00000141101,ENSG00000154146,ENSG00000255571,ENSG00000269928	CLU | NOB1 | NRGN | CTD-2335A18.1 | RP11-849F2.8	1	5
CoCluster 7	N_135	Number of self-reported non-cancer illnesses	ENSG00000103599,ENSG00000172260,ENSG00000238078	IQCH | NEGR1 | RP11-295M18.2	1	3
CoCluster 8	N_1558	Alcohol intake frequency.	ENSG00000101347,ENSG00000105538	SAMHD1 | RASIP1	1	2
CoCluster 9	N_1578	Average weekly champagne plus white wine intake	ENSG00000134825	TMEM258	1	1
CoCluster 10	N_1588	Average weekly beer plus cider intake	ENSG00000104626	ERI1	1	1
CoCluster 11	N_1787	Maternal smoking around birth	ENSG00000005955,ENSG00000108272,ENSG00000108278,ENSG00000129282,ENSG00000141140,ENSG00000184886	GGNBP2 | DHRS11 | ZNHIT3 | MRM1 | MYO19 | PIGW	1	6
CoCluster 13	N_1930	Miserableness	ENSG00000108474,ENSG00000132361,ENSG00000141027,ENSG00000227603	PIGL | CLUH | NCOR1 | RP11-165J3.6	1	4
CoCluster 14	N_1940	Irritability	ENSG00000119681	LTBP2	1	1
CoCluster 15	N_1970	Nervous feelings	ENSG00000114054,ENSG00000114904,ENSG00000138722,ENSG00000144852,ENSG00000175471,ENSG00000178226,ENSG00000232578,ENSG00000246548,ENSG00000258473,ENSG00000258602,ENSG00000258819	PCCB | NEK4 | MMRN1 | NR1I2 | MCTP1 | PRSS36 | CTC-303L1.1 | RP11-7F17.5 | RP11-7F17.4 | RP11-7F17.7 | RP11-7F17.3	1	11
CoCluster 17	N_1990	Tense / 'highly strung'	ENSG00000049192,ENSG00000113593,ENSG00000113597,ENSG00000171044,ENSG00000175806,ENSG00000186105,ENSG00000197860,ENSG00000250081,ENSG00000253641,ENSG00000255310,ENSG00000269918	ADAMTS6 | PPWD1 | TRAPPC13 | XKR6 | MSRA | LRRC70 | SGTB | CTD-2116N20.1 | RP11-981G7.2 | AF131215.2 | AF131215.9	1	11
CoCluster 20	N_20001_1059	Cancer code, self-reported: malignant melanoma	ENSG00000124766	SOX4	1	1
CoCluster 21	N_20001_1065	Cancer code, self-reported: thyroid cancer	ENSG00000182986,ENSG00000268225	ZNF320 | CTD-2331H12.5	1	2
CoCluster 24	N_20002_1136	Non-cancer illness code, self-reported: liver/biliary/pancreas problem	ENSG00000157870,ENSG00000226125,ENSG00000235609	FAM213B | AC098823.3 | AF127936.7	1	3
CoCluster 25	N_20002_1162	Non-cancer illness code, self-reported: cholelithiasis/gall stones	ENSG00000171988	JMJD1C	1	1
CoCluster 27	N_20002_1265	Non-cancer illness code, self-reported: migraine	ENSG00000184350,ENSG00000224513	MRGPRE | AC109309.4	1	2
CoCluster 29	N_20002_1312	Non-cancer illness code, self-reported: prolapsed disc/slipped disc	ENSG00000204387,ENSG00000228727	C6orf48 | SAPCD1	1	2
CoCluster 32	N_20002_1434	Non-cancer illness code, self-reported: other neurological problem	ENSG00000121210	KIAA0922	1	1
CoCluster 33	N_20002_1452	Non-cancer illness code, self-reported: eczema/dermatitis	ENSG00000108788,ENSG00000115602,ENSG00000131323,ENSG00000134460	MLX | IL1RL1 | TRAF3 | IL2RA	1	4
CoCluster 36	N_20002_1473	Non-cancer illness code, self-reported: high cholesterol	ENSG00000132475,ENSG00000172640	H3F3B | OR10AD1	1	2
CoCluster 38	N_20002_1610	Non-cancer illness code, self-reported: thyroid goitre	ENSG00000148655	C10orf11	1	1
CoCluster 39	N_20003_1140860696	Treatment/medication code: lisinopril	ENSG00000167515	TRAPPC2L	1	1
CoCluster 43	N_20003_1140874852	Treatment/medication code: thyroxine sodium	ENSG00000204592	HLA-E	1	1
CoCluster 44	N_20003_1140876136	Treatment/medication code: beconase 50micrograms nasal spray	ENSG00000269783	AL358938.1	1	1
CoCluster 45	N_20003_1140879854	Treatment/medication code: sotalol	ENSG00000080200,ENSG00000170854	CRYBG3 | MINA	1	2
CoCluster 46	N_20003_1140883066	Treatment/medication code: insulin product	ENSG00000237513	RP11-325F22.2	1	1
CoCluster 48	N_20003_1140888570	Treatment/medication code: flecainide	ENSG00000258102	RP11-809C9.2	1	1
CoCluster 49	N_20003_1141176832	Treatment/medication code: seretide 50 evohaler	ENSG00000125245,ENSG00000205189	GPR18 | ZBTB10	1	2
CoCluster 51	N_20022	Birth weight	ENSG00000072778,ENSG00000095932,ENSG00000149716,ENSG00000156502,ENSG00000163933,ENSG00000170291,ENSG00000196498,ENSG00000221535,ENSG00000235081,ENSG00000242142,ENSG00000268164	ACADVL | C19orf77 | ORAOV1 | SUPV3L1 | RFT1 | ELP5 | NCOR2 | AC027319.1 | AC010492.2 | SERBP1P3 | CTD-2337J16.1	1	11
CoCluster 52	N_2010	Suffer from 'nerves'	ENSG00000091157,ENSG00000103510,ENSG00000157152,ENSG00000251417	WDR7 | KAT8 | SYN2 | RP11-1348G14.4	1	4
CoCluster 56	N_20153	Forced expiratory volume in 1-second (FEV1), predicted	ENSG00000066827,ENSG00000112576,ENSG00000141627,ENSG00000143067,ENSG00000151632,ENSG00000159363,ENSG00000162613,ENSG00000178764,ENSG00000187134	ZFAT | CCND3 | DYM | ZNF697 | AKR1C2 | ATP13A2 | FUBP1 | ZHX2 | AKR1C1	1	9
CoCluster 57	N_20154	Forced expiratory volume in 1-second (FEV1), predicted percentage	ENSG00000055950,ENSG00000107960,ENSG00000149016,ENSG00000151490,ENSG00000153162,ENSG00000162191,ENSG00000176986,ENSG00000260461	MRPL43 | OBFC1 | TUT1 | PTPRO | BMP6 | UBXN1 | SEC24C | RP11-541N10.3	1	8
CoCluster 60	N_2040	Risk taking	ENSG00000138028,ENSG00000180596	CGREF1 | HIST1H2BC	1	2
CoCluster 61	N_2100	Seen a psychiatrist for nerves, anxiety, tension or depression	ENSG00000075413,ENSG00000217159,ENSG00000225059,ENSG00000260285	MARK3 | LARP1P1 | XXbac-BPG248L24.11 | RP11-600F24.7	1	4
CoCluster 62	N_2188	Long-standing illness, disability or infirmity	ENSG00000143882,ENSG00000166170	ATP6V1C2 | BAG5	1	2
CoCluster 63	N_22126	Doctor diagnosed hayfever or allergic rhinitis	ENSG00000140577,ENSG00000204267,ENSG00000204599	CRTC3 | TAP2 | TRIM39	1	3
CoCluster 65	N_2247_1	Hearing difficulty/problems: Yes	ENSG00000118263,ENSG00000260135	KLF7 | RP11-212I21.2	1	2
CoCluster 66	N_22504	Bring up phlegm/sputum/mucus on most days	ENSG00000142233	NTN5	1	1
CoCluster 71	N_2316	Wheeze or whistling in the chest in last year	ENSG00000041515,ENSG00000138688,ENSG00000233016,ENSG00000248810	MYO16 | KIAA1109 | SNHG7 | RP11-362F19.1	1	4
CoCluster 72	N_2365	Ever had prostate specific antigen (PSA) test	ENSG00000137338	PGBD1	1	1
CoCluster 77	N_2734	Number of live births	ENSG00000187164,ENSG00000188316	KIAA1598 | ENO4	1	2
CoCluster 78	N_2744	Birth weight of first child	ENSG00000078237,ENSG00000118971,ENSG00000156510,ENSG00000173145,ENSG00000241370	C12orf5 | CCND2 | HKDC1 | NOC3L | RPP21	1	5
CoCluster 79	N_2754	Age at first live birth	ENSG00000267065	CTD-2246P4.1	1	1
CoCluster 82	N_3064	Peak expiratory flow (PEF)	ENSG00000169696,ENSG00000170891,ENSG00000175826,ENSG00000179294,ENSG00000261005	ASPSCR1 | CYTL1 | CTDNEP1 | C17orf96 | CTB-58E17.1	1	5
CoCluster 83	N_3710	Length of menstrual cycle	ENSG00000167244,ENSG00000253476	IGF2 | RP11-395I14.2	1	2
CoCluster 84	N_399	Number of incorrect matches in round	ENSG00000198892,ENSG00000251023	SHISA4 | RP11-549J18.1	1	2
CoCluster 85	N_4067	Facial pains for 3+ months	ENSG00000173451	THAP2	1	1
CoCluster 89	N_4598	Ever depressed for a whole week	ENSG00000197279,ENSG00000198315	ZNF165 | ZKSCAN8	1	2
CoCluster 90	N_47	Hand grip strength (right)	ENSG00000127418,ENSG00000134508,ENSG00000145949,ENSG00000168646	FGFRL1 | CABLES1 | MYLK4 | AXIN2	1	4
CoCluster 91	N_5610_1	Which eye(s) affected by presbyopia: Right eye	ENSG00000008853	RHOBTB2	1	1
CoCluster 93	N_6138_6	Qualifications: Other professional qualifications eg: nursing, teaching	ENSG00000107282,ENSG00000119688,ENSG00000130449,ENSG00000269940,ENSG00000269958,ENSG00000270108	APBA1 | ABCD4 | ZSWIM6 | RP11-73M18.7 | RP11-73M18.8 | RP11-73M18.6	1	6
CoCluster 94	N_6143_3	Transport type for commuting to job workplace: Public transport	ENSG00000133985,ENSG00000133997	TTC9 | MED6	1	2
CoCluster 96	N_6147_3	Reason for glasses/contact lenses: For just reading/near work as you are getting older (called 'presbyopia')	ENSG00000133424	LARGE	1	1
CoCluster 97	N_6149_1	Mouth/teeth dental problems: Mouth ulcers	ENSG00000106546,ENSG00000113448,ENSG00000121964,ENSG00000124126,ENSG00000137411,ENSG00000240350,ENSG00000254419	AHR | PDE4D | GTDC1 | PREX1 | VARS2 | AC017002.1 | RP11-261P9.4	1	7
CoCluster 100	N_6154_2	Medication for pain relief, constipation, heartburn: Ibuprofen (e.g. Nurofen)	ENSG00000225190	PLEKHM1	1	1
CoCluster 101	N_6154_3	Medication for pain relief, constipation, heartburn: Paracetamol	ENSG00000116161,ENSG00000116604	CACYBP | MEF2D	1	2
CoCluster 102	N_6155_7	Vitamin and mineral supplements: Multivitamins +/- minerals	ENSG00000142657,ENSG00000148572	PGD | NRBF2	1	2
CoCluster 103	N_6158_1	Why reduced smoking: Illness or ill health	ENSG00000231607	DLEU2	1	1
CoCluster 104	N_6159_100	Pain type(s) experienced in last month: None of the above	ENSG00000101337	TM9SF4	1	1
CoCluster 105	N_6159_3	Pain type(s) experienced in last month: Neck or shoulder pain	ENSG00000168297	PXK	1	1
CoCluster 106	N_6159_4	Pain type(s) experienced in last month: Back pain	ENSG00000178222	RNF212	1	1
CoCluster 107	N_6159_7	Pain type(s) experienced in last month: Knee pain	ENSG00000107874,ENSG00000235863	CUEDC2 | B3GALT4	1	2
CoCluster 108	N_6162_1	Types of transport used (excluding work): Car/motor vehicle	ENSG00000226677	IGBP1P1	1	1
CoCluster 109	N_6162_4	Types of transport used (excluding work): Cycle	ENSG00000270091	RP11-78O7.2	1	1
CoCluster 110	N_6164_1	Types of physical activity in last 4 weeks: Walking for pleasure (not as a means of transport)	ENSG00000150967	ABCB9	1	1
CoCluster 113	N_78	Heel bone mineral density (BMD) T-score, automated	ENSG00000109065,ENSG00000113319,ENSG00000188897,ENSG00000198755,ENSG00000203799	NAT9 | RASGRF2 | CTD-3088G3.8 | RPL10A | CCDC162P	1	5
CoCluster 114	N_806	Job involves mainly walking or standing	ENSG00000077458,ENSG00000087053,ENSG00000166037,ENSG00000256885,ENSG00000259387,ENSG00000259785	FAM76B | MTMR2 | CEP57 | AP001877.1 | RP13-98N21.2 | RP13-98N21.3	1	6
CoCluster 116	N_943	Frequency of stair climbing in last 4 weeks	ENSG00000122218,ENSG00000189134,ENSG00000197062,ENSG00000203871,ENSG00000224997,ENSG00000226524,ENSG00000269963	COPA | NKAPL | RP5-874C20.3 | C6orf164 | AL049840.1 | RP1-102H19.6 | RP11-73M18.9	1	7
CoCluster 119	N_H40	Diagnoses - main ICD10: H40 Glaucoma	ENSG00000076382,ENSG00000109113,ENSG00000160602,ENSG00000160606,ENSG00000167525	SPAG5 | RAB34 | NEK8 | TLCD1 | PROCA1	1	5
CoCluster 120	N_I80	Diagnoses - main ICD10: I80 Phlebitis and thrombophlebitis	ENSG00000175322,ENSG00000267150	ZNF519 | RP11-411B10.2	1	2
CoCluster 122	N_J45	Diagnoses - main ICD10: J45 Asthma	ENSG00000171953,ENSG00000232344	ATPAF2 | AC087163.2	1	2
CoCluster 123	N_M17	Diagnoses - main ICD10: M17 Gonarthrosis [arthrosis of knee]	ENSG00000125991	ERGIC3	1	1
CoCluster 124	N_N43	Diagnoses - main ICD10: N43 Hydrocele and spermatocele	ENSG00000205352	PRR13	1	1
CoCluster 125	N_N81	Diagnoses - main ICD10: N81 Female genital prolapse	ENSG00000118961	C2orf43	1	1
CoCluster 126	S_008.52	Intestinal infection due to C. difficile	ENSG00000235150	RP11-186O14.4	1	1
CoCluster 127	S_053	Herpes zoster	ENSG00000169131	ZNF354A	1	1
CoCluster 128	S_054	Herpes simplex	ENSG00000145723,ENSG00000145725,ENSG00000145730,ENSG00000164181	GIN1 | PPIP5K2 | PAM | ELOVL7	1	4
CoCluster 129	S_070.9	Hepatitis NOS	ENSG00000156239	N6AMT1	1	1
CoCluster 130	S_1008	Crushing or internal injury to organs	ENSG00000173171	MTX1	1	1
CoCluster 132	S_117	Mycoses	ENSG00000175985	PLEKHD1	1	1
CoCluster 133	S_155	Cancer of liver and intrahepatic bile duct	ENSG00000080166	DCT	1	1
CoCluster 136	S_198	Secondary malignant neoplasm	ENSG00000125818	PSMF1	1	1
CoCluster 137	S_202.2	Non-Hodgkins lymphoma	ENSG00000204536	CCHCR1	1	1
CoCluster 138	S_202.21	Nodular lymphoma	ENSG00000111711	GOLT1B	1	1
CoCluster 140	S_204.4	Multiple myeloma	ENSG00000105877	DNAH11	1	1
CoCluster 141	S_213	Benign neoplasm of bone and articular cartilage	ENSG00000090006	LTBP4	1	1
CoCluster 143	S_225.1	Benign neoplasm of brain cranial nerves meninges	ENSG00000115306	SPTBN1	1	1
CoCluster 144	S_241.1	Nontoxic uninodular goiter	ENSG00000088053	GP6	1	1
CoCluster 147	S_245	Thyroiditis	ENSG00000175084	DES	1	1
CoCluster 148	S_250.2	Type 2 diabetes	ENSG00000074755,ENSG00000130584	ZZEF1 | ZBTB46	1	2
CoCluster 149	S_250.42	Other abnormal glucose	ENSG00000141499	WRAP53	1	1
CoCluster 150	S_261	Vitamin deficiency	ENSG00000204257	HLA-DMA	1	1
CoCluster 152	S_290.2	Delirium due to conditions classified elsewhere	ENSG00000169740,ENSG00000169813,ENSG00000198298	ZNF32 | HNRNPF | ZNF485	1	3
CoCluster 153	S_297	Suicidal ideation or attempt	ENSG00000143862	ARL8A	1	1
CoCluster 154	S_300.13	Phobia	ENSG00000180573	HIST1H2AC	1	1
CoCluster 155	S_302	Sexual and gender identity disorders	ENSG00000011422,ENSG00000105767	PLAUR | CADM4	1	2
CoCluster 156	S_304	Adjustment reaction	ENSG00000229980	TOB1-AS1	1	1
CoCluster 157	S_333.1	Essential tremor	ENSG00000258985	RP11-368P15.3	1	1
CoCluster 158	S_339	Other headache syndromes	ENSG00000177576,ENSG00000263916	C18orf32 | RP11-110H1.4	1	2
CoCluster 159	S_344	Other paralytic syndromes	ENSG00000260671	RP11-278A23.2	1	1
CoCluster 160	S_348.8	Encephalopathy not elsewhere classified	ENSG00000159086	PAXBP1	1	1
CoCluster 161	S_350.3	Lack of coordination	ENSG00000240230	COX19	1	1
CoCluster 162	S_352.1	Trigeminal nerve disorders [CN5]	ENSG00000119414	PPP6C	1	1
CoCluster 164	S_361	Retinal detachments and defects	ENSG00000161664,ENSG00000168591	ASB16 | TMUB2	1	2
CoCluster 165	S_366	Cataract	ENSG00000242797,ENSG00000243224	GLYCTK-AS1 | RP5-1157M23.2	1	2
CoCluster 167	S_368.1	Amblyopia	ENSG00000237738	RNF216-IT1	1	1
CoCluster 168	S_369.5	Conjunctivitis infectious	ENSG00000138613	APH1B	1	1
CoCluster 169	S_374.1	Ectropion or entropion	ENSG00000150054	MPP7	1	1
CoCluster 170	S_378.2	Nystagmus and other irregular eye movements	ENSG00000167210	LOXHD1	1	1
CoCluster 171	S_379	Other disorders of eye	ENSG00000128585	MKLN1	1	1
CoCluster 172	S_379.5	Disorders of iris and ciliary body	ENSG00000126218,ENSG00000126226,ENSG00000126231	F10 | PCID2 | PROZ	1	3
CoCluster 173	S_380.1	Otitis externa	ENSG00000186301,ENSG00000235241,ENSG00000238142	MST1P2 | RP11-108M9.5 | RP11-108M9.4	1	3
CoCluster 175	S_389.1	Sensorineural hearing loss	ENSG00000155229	MMS19	1	1
CoCluster 176	S_396	Abnormal heart sounds	ENSG00000264575	LINC00526	1	1
CoCluster 178	S_411.4	Coronary atherosclerosis	ENSG00000132823,ENSG00000232810	C20orf111 | TNF	1	2
CoCluster 179	S_418.1	Precordial pain	ENSG00000132478	UNK	1	1
CoCluster 180	S_420.21	Acute pericarditis	ENSG00000188647	PTAR1	1	1
CoCluster 181	S_425.1	Primary/intrinsic cardiomyopathies	ENSG00000105663	WBP7	1	1
CoCluster 182	S_427	Cardiac dysrhythmias	ENSG00000011523,ENSG00000107954	CEP68 | NEURL	1	2
CoCluster 184	S_427.2	Atrial fibrillation and flutter	ENSG00000141744,ENSG00000215193	PNMT | PEX26	1	2
CoCluster 185	S_427.4	Cardiac arrest and ventricular fibrillation	ENSG00000089050,ENSG00000101310,ENSG00000196074	RBBP9 | SEC23B | SYCP2	1	3
CoCluster 186	S_430.3	Subdural hemorrhage	ENSG00000176890	TYMS	1	1
CoCluster 187	S_433.1	Occlusion and stenosis of precerebral arteries	ENSG00000258056	RP11-644F5.11	1	1
CoCluster 188	S_433.5	Cerebral aneurysm	ENSG00000109452,ENSG00000249806	INPP4B | RP11-223C24.1	1	2
CoCluster 190	S_441.1	Acute vascular insufficiency of intestine	ENSG00000213066	FGFR1OP	1	1
CoCluster 191	S_443.1	Raynaud's syndrome	ENSG00000132424,ENSG00000228506	PNISR | RP11-98I9.4	1	2
CoCluster 192	S_446.9	Arteritis NOS	ENSG00000139083,ENSG00000172349	ETV6 | IL16	1	2
CoCluster 195	S_458	Hypotension	ENSG00000168993	CPLX1	1	1
CoCluster 196	S_458.2	Iatrogenic hypotension	ENSG00000151093	OXSM	1	1
CoCluster 197	S_471	Nasal polyps	ENSG00000072682,ENSG00000099817,ENSG00000139531,ENSG00000198553	P4HA2 | POLR2E | SUOX | KCNRG	1	4
CoCluster 198	S_481	Influenza	ENSG00000188486	H2AFX	1	1
CoCluster 200	S_512.7	Shortness of breath	ENSG00000185507	IRF7	1	1
CoCluster 201	S_513	Respiratory abnormalities	ENSG00000054267,ENSG00000152904,ENSG00000232686	ARID4B | GGPS1 | ARID4B-IT1	1	3
CoCluster 204	S_526	Diseases of the jaws	ENSG00000174672	BRSK2	1	1
CoCluster 205	S_526.1	Cysts of the jaws	ENSG00000100629	CEP128	1	1
CoCluster 206	S_528.6	Leukoplakia of oral mucosa	ENSG00000247516	RP11-480D4.3	1	1
CoCluster 207	S_536	Disorders of function of stomach	ENSG00000033800,ENSG00000128973,ENSG00000129007	PIAS1 | CLN6 | CALML4	1	3
CoCluster 208	S_555	Inflammatory bowel disease and other gastroenteritis and colitis	ENSG00000183604,ENSG00000188603	RP11-347C12.2 | CLN3	1	2
CoCluster 210	S_569.2	Gastrointestinal complications	ENSG00000203705	TATDN3	1	1
CoCluster 211	S_571.5	Other chronic nonalcoholic liver disease	ENSG00000106771	TMEM245	1	1
CoCluster 212	S_571.6	Primary biliary cirrhosis	ENSG00000116120,ENSG00000168811,ENSG00000261428	FARSB | IL12A | RP11-16P6.1	1	3
CoCluster 214	S_574.12	Cholelithiasis with other cholecystitis	ENSG00000005471,ENSG00000134698,ENSG00000135100	ABCB4 | EIF2C4 | HNF1A	1	3
CoCluster 215	S_574.2	Calculus of bile duct	ENSG00000104427,ENSG00000171033	ZC2HC1A | PKIA	1	2
CoCluster 216	S_575	Other biliary tract disease	ENSG00000159212	CLIC6	1	1
CoCluster 217	S_575.8	Other disorders of biliary tract	ENSG00000157778	PSMG3	1	1
CoCluster 218	S_577.3	Cyst and pseudocyst of pancreas	ENSG00000037474,ENSG00000145545	NSUN2 | SRD5A1	1	2
CoCluster 219	S_578.2	Blood in stool	ENSG00000175130,ENSG00000182866,ENSG00000183615,ENSG00000220785	MARCKSL1 | LCK | FAM167B | MTMR9LP	1	4
CoCluster 220	S_585.31	Renal dialysis	ENSG00000064726,ENSG00000136404	BTBD1 | TM6SF1	1	2
CoCluster 221	S_592.12	Chronic cystitis	ENSG00000136449	MYCBPAP	1	1
CoCluster 222	S_593	Hematuria	ENSG00000143226	FCGR2A	1	1
CoCluster 223	S_594.1	Calculus of kidney	ENSG00000233431	RP11-63N8.3	1	1
CoCluster 224	S_596.1	Bladder neck obstruction	ENSG00000177103	DSCAML1	1	1
CoCluster 225	S_597.1	Urethral stricture (not specified as infectious)	ENSG00000177469	PTRF	1	1
CoCluster 226	S_696.42	Psoriatic arthropathy	ENSG00000010270	STARD3NL	1	1
CoCluster 227	S_700	Corns and callosities	ENSG00000146215	CRIP3	1	1
CoCluster 228	S_709.2	Sicca syndrome	ENSG00000255354	RP11-148O21.2	1	1
CoCluster 229	S_711	Arthropathy associated with infections	ENSG00000175463,ENSG00000175482	TBC1D10C | POLD4	1	2
CoCluster 230	S_715	Other inflammatory spondylopathies	ENSG00000269120	AL133318.1	1	1
CoCluster 231	S_715.2	Ankylosing spondylitis	ENSG00000142347	MYO1F	1	1
CoCluster 233	S_724.9	Other unspecified back disorders	ENSG00000220378	KRT8P42	1	1
CoCluster 235	S_732.1	Juvenile osteochondrosis	ENSG00000251160	RP11-399D2.1	1	1
CoCluster 236	S_735.2	Acquired toe deformities	ENSG00000167543	TP53I13	1	1
CoCluster 237	S_737	Curvature of spine	ENSG00000164037	SLC9B1	1	1
CoCluster 238	S_740.1	Osteoarthritis; localized	ENSG00000215533,ENSG00000236056,ENSG00000247271	LINC00189 | GAPDHP14 | CTD-2003C8.1	1	3
CoCluster 239	S_740.11	Osteoarthrosis localized primary	ENSG00000239557,ENSG00000247596	RP11-168J18.6 | TWF2	1	2
CoCluster 240	S_740.12	Osteoarthrosis localized secondary	ENSG00000168679,ENSG00000260589	SLC16A4 | RP11-390B4.5	1	2
CoCluster 241	S_740.9	Osteoarthrosis NOS	ENSG00000155561	NUP205	1	1
CoCluster 243	S_760	Back pain	ENSG00000180846	CSNK1G2-AS1	1	1
CoCluster 244	S_801	Fracture of ankle and foot	ENSG00000189419	RP11-168G16.1	1	1
CoCluster 245	S_801.1	Fracture of foot	ENSG00000177508	IRX3	1	1
CoCluster 246	S_840	Sprains and strains	ENSG00000166908	PIP4K2C	1	1
CoCluster 247	S_870	Open wounds of head; neck; and trunk	ENSG00000136146,ENSG00000260388	MED4 | LINC00562	1	2
CoCluster 248	S_873	Broken tooth	ENSG00000197780	TAF13	1	1
CoCluster 249	S_938.2	Chronic dermatitis due to solar radiation	ENSG00000141424	SLC39A6	1	1
