# Supplementary material for: A tissue-level phenome-wide network map of colocalized genes and phenotypes in the UK Biobank
Source: Commun Biol. 2022 Aug 20;5:849. doi: 10.1038/s42003-022-03820-z (PMC9392744; doi:10.1038/s42003-022-03820-z)
Supplement: Supplementary file 10 — Supplementary Data 8 [file 42003_2022_3820_MOESM10_ESM.xlsx]

## Sheet: Supplementary Data 8
Tissue	Gene Probe ID	Gene name	Number of SNPs	PPH4
Spleen	ENSG00000138075.7	ABCG5	5964	0.808404
Spleen	ENSG00000143921.6	ABCG8	5963	0.874916
Artery_Aorta	ENSG00000232821.1	AC003986.6	6574	0.882737
Artery_Aorta	ENSG00000136378.10	ADAMTS7	6256	0.949174
Spleen	ENSG00000168710.13	AHCYL1	4891	0.85649
Adrenal_Gland	ENSG00000186063.8	AIDA	4861	0.932952
Brain_Caudate_basal_ganglia	ENSG00000186063.8	AIDA	4860	0.804697
Brain_Cerebellar_Hemisphere	ENSG00000186063.8	AIDA	4848	0.893381
Brain_Cerebellum	ENSG00000186063.8	AIDA	4855	0.894898
Brain_Cortex	ENSG00000186063.8	AIDA	4858	0.824129
Artery_Tibial	ENSG00000273017.1	AP000240.9	5779	0.852871
Esophagus_Muscularis	ENSG00000272659.1	AP000295.10	4690	0.820555
Artery_Coronary	ENSG00000234380.1	AP000330.8	5585	0.85721
Brain_Putamen_basal_ganglia	ENSG00000119682.12	AREL1	4870	0.810112
Heart_Atrial_Appendage	ENSG00000181652.14	ATG9B	5775	0.920873
Artery_Tibial	ENSG00000070961.10	ATP2B1	4018	0.91601
Nerve_Tibial	ENSG00000180389.6	ATP5EP2	5974	0.887018
Nerve_Tibial	ENSG00000159199.9	ATP5G1	4479	0.870663
Whole_Blood	ENSG00000213085.5	CCDC19	5469	0.87191
Adipose_Visceral_Omentum	ENSG00000142039.3	CCDC97	4341	0.851978
Breast_Mammary_Tissue	ENSG00000142039.3	CCDC97	4341	0.847082
Heart_Left_Ventricle	ENSG00000142039.3	CCDC97	4341	0.901981
Artery_Aorta	ENSG00000140945.11	CDH13	9895	0.979776
Liver	ENSG00000143126.7	CELSR2	4237	0.994851
Minor_Salivary_Gland	ENSG00000143126.7	CELSR2	4221	0.938689
Muscle_Skeletal	ENSG00000143126.7	CELSR2	4245	0.997029
Pancreas	ENSG00000143126.7	CELSR2	4245	0.995305
Skin_Not_Sun_Exposed_Suprapubic	ENSG00000143126.7	CELSR2	4245	0.804222
Artery_Tibial	ENSG00000102780.12	DGKH	5155	0.941575
Brain_Cortex	ENSG00000264070.1	DND1P1	4939	0.903871
Nerve_Tibial	ENSG00000264070.1	DND1P1	4939	0.899442
Vagina	ENSG00000264070.1	DND1P1	4920	0.870272
Ovary	ENSG00000151617.11	EDNRA	4449	0.891434
Artery_Aorta	ENSG00000119718.6	EIF2B2	4503	0.803221
Breast_Mammary_Tissue	ENSG00000119718.6	EIF2B2	4502	0.885343
Pituitary	ENSG00000119718.6	EIF2B2	4503	0.821439
Brain_Anterior_cingulate_cortex_BA24	ENSG00000158234.8	FAIM	3927	0.924369
Spleen	ENSG00000197520.6	FAM177B	4896	0.848162
Artery_Aorta	ENSG00000172775.12	FAM192A	6114	0.800501
Esophagus_Mucosa	ENSG00000122378.9	FAM213A	6906	0.947818
Skin_Sun_Exposed_Lower_leg	ENSG00000122378.9	FAM213A	6906	0.92199
Adipose_Visceral_Omentum	ENSG00000182511.7	FES	5565	0.813875
Artery_Aorta	ENSG00000182511.7	FES	5563	0.934428
Artery_Coronary	ENSG00000182511.7	FES	5562	0.907687
Artery_Tibial	ENSG00000182511.7	FES	5565	0.803109
Cells_Transformed_fibroblasts	ENSG00000182511.7	FES	5565	0.879637
Colon_Transverse	ENSG00000182511.7	FES	5565	0.831834
Liver	ENSG00000182511.7	FES	5564	0.834037
Skin_Sun_Exposed_Lower_leg	ENSG00000182511.7	FES	5565	0.817464
Thyroid	ENSG00000182511.7	FES	5565	0.846041
Whole_Blood	ENSG00000182511.7	FES	5565	0.917614
Adipose_Visceral_Omentum	ENSG00000183386.5	FHL3	5131	0.805992
Cells_Transformed_fibroblasts	ENSG00000183386.5	FHL3	5131	0.853711
Spleen	ENSG00000183386.5	FHL3	5129	0.877396
Vagina	ENSG00000183386.5	FHL3	5120	0.803361
Prostate	ENSG00000122025.10	FLT3	5895	0.853726
Artery_Aorta	ENSG00000140564.6	FURIN	5541	0.945005
Adipose_Subcutaneous	ENSG00000115486.7	GGCX	5425	0.874201
Artery_Aorta	ENSG00000115486.7	GGCX	5425	0.906571
Brain_Anterior_cingulate_cortex_BA24	ENSG00000115486.7	GGCX	5419	0.855364
Brain_Cerebellar_Hemisphere	ENSG00000115486.7	GGCX	5419	0.909024
Brain_Cortex	ENSG00000115486.7	GGCX	5420	0.819752
Cells_EBV-transformed_lymphocytes	ENSG00000115486.7	GGCX	5418	0.899098
Colon_Transverse	ENSG00000115486.7	GGCX	5425	0.85381
Esophagus_Mucosa	ENSG00000115486.7	GGCX	5425	0.803297
Heart_Left_Ventricle	ENSG00000115486.7	GGCX	5425	0.882002
Muscle_Skeletal	ENSG00000115486.7	GGCX	5425	0.92068
Nerve_Tibial	ENSG00000115486.7	GGCX	5425	0.902675
Pancreas	ENSG00000115486.7	GGCX	5425	0.879055
Prostate	ENSG00000115486.7	GGCX	5383	0.903578
Skin_Sun_Exposed_Lower_leg	ENSG00000115486.7	GGCX	5425	0.896827
Small_Intestine_Terminal_Ileum	ENSG00000115486.7	GGCX	5420	0.875197
Spleen	ENSG00000115486.7	GGCX	5417	0.83268
Stomach	ENSG00000115486.7	GGCX	5425	0.819817
Uterus	ENSG00000115486.7	GGCX	5407	0.809879
Whole_Blood	ENSG00000115486.7	GGCX	5425	0.804831
Artery_Tibial	ENSG00000164116.12	GUCY1A3	6586	0.927902
Brain_Cortex	ENSG00000164116.12	GUCY1A3	6582	0.87737
Brain_Spinal_cord_cervical_c-1	ENSG00000164116.12	GUCY1A3	6544	0.878059
Artery_Aorta	ENSG00000140511.7	HAPLN3	5059	0.893177
Artery_Tibial	ENSG00000140511.7	HAPLN3	5059	0.817107
Pituitary	ENSG00000182218.5	HHIPL1	5618	0.819646
Spleen	ENSG00000182218.5	HHIPL1	5614	0.92992
Heart_Atrial_Appendage	ENSG00000160712.8	IL6R	3384	0.91231
Small_Intestine_Terminal_Ileum	ENSG00000160712.8	IL6R	3380	0.869861
Testis	ENSG00000160712.8	IL6R	3384	0.887192
Whole_Blood	ENSG00000160712.8	IL6R	3384	0.919085
Artery_Aorta	ENSG00000159197.3	KCNE2	4974	0.942556
Artery_Coronary	ENSG00000159197.3	KCNE2	4969	0.941796
Artery_Aorta	ENSG00000215533.4	LINC00189	5398	0.934013
Heart_Atrial_Appendage	ENSG00000215533.4	LINC00189	5398	0.848267
Spleen	ENSG00000215533.4	LINC00189	5396	0.876733
Artery_Aorta	ENSG00000227456.3	LINC00310	4925	0.938614
Adipose_Subcutaneous	ENSG00000107798.13	LIPA	6235	0.95513
Adipose_Visceral_Omentum	ENSG00000107798.13	LIPA	6235	0.941739
Adrenal_Gland	ENSG00000107798.13	LIPA	6232	0.963765
Artery_Aorta	ENSG00000107798.13	LIPA	6235	0.940715
Brain_Hippocampus	ENSG00000107798.13	LIPA	6207	0.86615
Colon_Transverse	ENSG00000107798.13	LIPA	6234	0.876693
Lung	ENSG00000107798.13	LIPA	6235	0.909524
Pancreas	ENSG00000107798.13	LIPA	6235	0.963911
Pituitary	ENSG00000107798.13	LIPA	6217	0.880973
Spleen	ENSG00000107798.13	LIPA	6229	0.977679
Stomach	ENSG00000107798.13	LIPA	6235	0.866279
Thyroid	ENSG00000107798.13	LIPA	6235	0.937426
Whole_Blood	ENSG00000107798.13	LIPA	6235	0.955899
Artery_Aorta	ENSG00000213277.3	MARCKSL1P1	4147	0.842014
Artery_Aorta	ENSG00000140545.10	MFGE8	5071	0.902011
Artery_Tibial	ENSG00000140545.10	MFGE8	5071	0.855949
Artery_Aorta	ENSG00000154305.12	MIA3	4945	0.874612
Brain_Caudate_basal_ganglia	ENSG00000154305.12	MIA3	4943	0.890069
Brain_Putamen_basal_ganglia	ENSG00000154305.12	MIA3	4936	0.896408
Esophagus_Muscularis	ENSG00000154305.12	MIA3	4945	0.864407
Nerve_Tibial	ENSG00000154305.12	MIA3	4945	0.848768
Thyroid	ENSG00000154305.12	MIA3	4945	0.831987
Artery_Tibial	ENSG00000185787.10	MORF4L1	6257	0.82999
Artery_Aorta	ENSG00000158186.8	MRAS	4033	0.972589
Artery_Coronary	ENSG00000158186.8	MRAS	4031	0.98135
Artery_Tibial	ENSG00000158186.8	MRAS	4033	0.948709
Heart_Atrial_Appendage	ENSG00000158186.8	MRAS	4033	0.856383
Heart_Left_Ventricle	ENSG00000158186.8	MRAS	4033	0.857725
Minor_Salivary_Gland	ENSG00000118242.11	MREG	5427	0.87063
Artery_Aorta	ENSG00000243927.1	MRPS6	4945	0.963291
Artery_Coronary	ENSG00000243927.1	MRPS6	4939	0.945531
Minor_Salivary_Gland	ENSG00000243927.1	MRPS6	4875	0.871791
Artery_Tibial	ENSG00000244754.4	N4BP2L2	4975	0.849157
Muscle_Skeletal	ENSG00000181322.9	NME9	4031	0.897041
Adipose_Visceral_Omentum	ENSG00000164867.6	NOS3	5763	0.803882
Colon_Transverse	ENSG00000164867.6	NOS3	5763	0.952935
Heart_Atrial_Appendage	ENSG00000164867.6	NOS3	5763	0.967654
Artery_Tibial	ENSG00000143867.5	OSR1	6018	0.990412
Artery_Aorta	ENSG00000170962.8	PDGFD	6339	0.985478
Artery_Aorta	ENSG00000112137.12	PHACTR1	5295	0.999959
Artery_Coronary	ENSG00000112137.12	PHACTR1	5282	0.991772
Artery_Tibial	ENSG00000112137.12	PHACTR1	5295	1
Prostate	ENSG00000139323.9	POC1B	3872	0.864728
Whole_Blood	ENSG00000047315.10	POLR2B	6937	0.870261
Brain_Cerebellum	ENSG00000162407.8	PPAP2B	5959	0.850607
Brain_Cortex	ENSG00000162407.8	PPAP2B	5952	0.816969
Heart_Atrial_Appendage	ENSG00000143106.8	PSMA5	4552	0.823252
Liver	ENSG00000143106.8	PSMA5	4548	0.970429
Brain_Cortex	ENSG00000134222.12	PSRC1	4365	0.87286
Heart_Left_Ventricle	ENSG00000134222.12	PSRC1	4374	0.956471
Liver	ENSG00000134222.12	PSRC1	4366	0.994136
Nerve_Tibial	ENSG00000134222.12	PSRC1	4374	0.942217
Pancreas	ENSG00000134222.12	PSRC1	4374	0.981994
Skin_Not_Sun_Exposed_Suprapubic	ENSG00000134222.12	PSRC1	4374	0.901357
Esophagus_Mucosa	ENSG00000168894.5	RNF181	5415	0.920923
Artery_Aorta	ENSG00000272379.1	RP1-257A7.5	5009	0.999999
Artery_Coronary	ENSG00000272379.1	RP1-257A7.5	4999	0.930913
Artery_Tibial	ENSG00000272379.1	RP1-257A7.5	5009	1
Brain_Cerebellum	ENSG00000262500.1	RP11-259G18.2	4642	0.908458
Brain_Cortex	ENSG00000262500.1	RP11-259G18.2	4643	0.939992
Brain_Putamen_basal_ganglia	ENSG00000262500.1	RP11-259G18.2	4627	0.900099
Nerve_Tibial	ENSG00000262500.1	RP11-259G18.2	4647	0.872783
Skin_Sun_Exposed_Lower_leg	ENSG00000262500.1	RP11-259G18.2	4647	0.884622
Uterus	ENSG00000262500.1	RP11-259G18.2	4639	0.818171
Whole_Blood	ENSG00000262500.1	RP11-259G18.2	4647	0.851415
Brain_Frontal_Cortex_BA9	ENSG00000262539.1	RP11-259G18.3	4683	0.850338
Brain_Substantia_nigra	ENSG00000261827.1	RP11-340F14.5	5097	0.823974
Adipose_Subcutaneous	ENSG00000272750.1	RP11-378J18.8	4894	0.863123
Adipose_Visceral_Omentum	ENSG00000272750.1	RP11-378J18.8	4894	0.874584
Adrenal_Gland	ENSG00000272750.1	RP11-378J18.8	4894	0.919835
Artery_Aorta	ENSG00000272750.1	RP11-378J18.8	4894	0.911827
Artery_Coronary	ENSG00000272750.1	RP11-378J18.8	4893	0.909821
Artery_Tibial	ENSG00000272750.1	RP11-378J18.8	4894	0.92238
Brain_Amygdala	ENSG00000272750.1	RP11-378J18.8	4861	0.913295
Brain_Anterior_cingulate_cortex_BA24	ENSG00000272750.1	RP11-378J18.8	4879	0.87205
Brain_Caudate_basal_ganglia	ENSG00000272750.1	RP11-378J18.8	4893	0.934913
Brain_Cerebellar_Hemisphere	ENSG00000272750.1	RP11-378J18.8	4881	0.87508
Brain_Cerebellum	ENSG00000272750.1	RP11-378J18.8	4888	0.882692
Brain_Cortex	ENSG00000272750.1	RP11-378J18.8	4891	0.932185
Brain_Hippocampus	ENSG00000272750.1	RP11-378J18.8	4883	0.852562
Brain_Nucleus_accumbens_basal_ganglia	ENSG00000272750.1	RP11-378J18.8	4890	0.925121
Brain_Putamen_basal_ganglia	ENSG00000272750.1	RP11-378J18.8	4886	0.958733
Brain_Spinal_cord_cervical_c-1	ENSG00000272750.1	RP11-378J18.8	4869	0.829566
Brain_Substantia_nigra	ENSG00000272750.1	RP11-378J18.8	4868	0.895657
Cells_Transformed_fibroblasts	ENSG00000272750.1	RP11-378J18.8	4894	0.903519
Colon_Sigmoid	ENSG00000272750.1	RP11-378J18.8	4893	0.930608
Colon_Transverse	ENSG00000272750.1	RP11-378J18.8	4894	0.889879
Esophagus_Gastroesophageal_Junction	ENSG00000272750.1	RP11-378J18.8	4894	0.860994
Esophagus_Mucosa	ENSG00000272750.1	RP11-378J18.8	4894	0.839352
Esophagus_Muscularis	ENSG00000272750.1	RP11-378J18.8	4894	0.933387
Heart_Atrial_Appendage	ENSG00000272750.1	RP11-378J18.8	4894	0.929489
Hypothalamus	ENSG00000272750.1	RP11-378J18.8	4882	0.916761
Liver	ENSG00000272750.1	RP11-378J18.8	4894	0.867
Lung	ENSG00000272750.1	RP11-378J18.8	4894	0.827826
Muscle_Skeletal	ENSG00000272750.1	RP11-378J18.8	4894	0.905955
Nerve_Tibial	ENSG00000272750.1	RP11-378J18.8	4894	0.93017
Pancreas	ENSG00000272750.1	RP11-378J18.8	4894	0.88271
Prostate	ENSG00000272750.1	RP11-378J18.8	4893	0.902012
Skin_Not_Sun_Exposed_Suprapubic	ENSG00000272750.1	RP11-378J18.8	4894	0.924956
Skin_Sun_Exposed_Lower_leg	ENSG00000272750.1	RP11-378J18.8	4894	0.843219
Small_Intestine_Terminal_Ileum	ENSG00000272750.1	RP11-378J18.8	4881	0.933428
Spleen	ENSG00000272750.1	RP11-378J18.8	4894	0.92583
Stomach	ENSG00000272750.1	RP11-378J18.8	4893	0.891563
Testis	ENSG00000272750.1	RP11-378J18.8	4894	0.916978
Thyroid	ENSG00000272750.1	RP11-378J18.8	4894	0.896659
Vagina	ENSG00000272750.1	RP11-378J18.8	4873	0.927831
Small_Intestine_Terminal_Ileum	ENSG00000269979.1	RP11-498E2.7	5040	0.908562
Artery_Aorta	ENSG00000254987.1	RP11-563P16.1	6136	0.973172
Brain_Cortex	ENSG00000260244.1	RP11-588K22.2	6727	0.846012
Brain_Spinal_cord_cervical_c-1	ENSG00000260244.1	RP11-588K22.2	6687	0.915792
Brain_Cerebellar_Hemisphere	ENSG00000263503.1	RP11-707O23.5	4863	0.840351
Brain_Cerebellum	ENSG00000263503.1	RP11-707O23.5	4891	0.906893
Brain_Cortex	ENSG00000263503.1	RP11-707O23.5	4891	0.903358
Brain_Frontal_Cortex_BA9	ENSG00000263503.1	RP11-707O23.5	4881	0.889789
Brain_Putamen_basal_ganglia	ENSG00000263503.1	RP11-707O23.5	4880	0.908413
Brain_Substantia_nigra	ENSG00000263503.1	RP11-707O23.5	4878	0.853379
Hypothalamus	ENSG00000263503.1	RP11-707O23.5	4877	0.936111
Liver	ENSG00000263503.1	RP11-707O23.5	4886	0.86189
Nerve_Tibial	ENSG00000263503.1	RP11-707O23.5	4891	0.899908
Skin_Sun_Exposed_Lower_leg	ENSG00000263503.1	RP11-707O23.5	4891	0.909686
Vagina	ENSG00000263503.1	RP11-707O23.5	4872	0.804691
Whole_Blood	ENSG00000263503.1	RP11-707O23.5	4891	0.88499
Brain_Spinal_cord_cervical_c-1	ENSG00000251632.1	RP11-714L20.1	6827	0.807603
Esophagus_Gastroesophageal_Junction	ENSG00000269949.1	RP11-738E22.3	6881	0.95015
Lung	ENSG00000229196.3	RP11-775D22.2	4730	0.863997
Heart_Left_Ventricle	ENSG00000250742.1	RP11-834C11.4	4703	0.80089
Breast_Mammary_Tissue	ENSG00000259138.1	RP11-950C14.7	4456	0.822223
Breast_Mammary_Tissue	ENSG00000203288.3	RP11-98D18.9	3624	0.912045
Cells_EBV-transformed_lymphocytes	ENSG00000203288.3	RP11-98D18.9	3606	0.863151
Colon_Sigmoid	ENSG00000203288.3	RP11-98D18.9	3624	0.917952
Esophagus_Muscularis	ENSG00000203288.3	RP11-98D18.9	3624	0.932652
Heart_Atrial_Appendage	ENSG00000203288.3	RP11-98D18.9	3624	0.892259
Skin_Not_Sun_Exposed_Suprapubic	ENSG00000203288.3	RP11-98D18.9	3624	0.808005
Spleen	ENSG00000203288.3	RP11-98D18.9	3615	0.923581
Testis	ENSG00000203288.3	RP11-98D18.9	3623	0.90701
Thyroid	ENSG00000203288.3	RP11-98D18.9	3624	0.910253
Brain_Amygdala	ENSG00000196420.3	S100A5	4129	0.817624
Heart_Atrial_Appendage	ENSG00000183431.7	SF3A3	5103	0.822817
Vagina	ENSG00000183431.7	SF3A3	5092	0.817912
Brain_Caudate_basal_ganglia	ENSG00000138079.9	SLC3A1	6345	0.840667
Thyroid	ENSG00000166949.11	SMAD3	5512	0.965328
Whole_Blood	ENSG00000166949.11	SMAD3	5512	0.911425
Brain_Cortex	ENSG00000159210.5	SNF8	4513	0.848115
Liver	ENSG00000212293.1	SNORA16	5123	0.837643
Liver	ENSG00000134243.7	SORT1	4478	0.994282
Minor_Salivary_Gland	ENSG00000134243.7	SORT1	4460	0.976852
Whole_Blood	ENSG00000158710.10	TAGLN2	5399	0.979272
Esophagus_Mucosa	ENSG00000152284.4	TCF7L1	5145	0.805384
Adipose_Visceral_Omentum	ENSG00000105329.5	TGFB1	4287	0.843897
Breast_Mammary_Tissue	ENSG00000105329.5	TGFB1	4287	0.836756
Heart_Left_Ventricle	ENSG00000105329.5	TGFB1	4287	0.89545
Liver	ENSG00000105329.5	TGFB1	4285	0.80781
Prostate	ENSG00000105329.5	TGFB1	4283	0.805183
Esophagus_Mucosa	ENSG00000168890.9	TMEM150A	5421	0.874739
Brain_Cortex	ENSG00000141569.6	TRIM65	5189	0.822475
Brain_Frontal_Cortex_BA9	ENSG00000141569.6	TRIM65	5195	0.8067
Brain_Putamen_basal_ganglia	ENSG00000141569.6	TRIM65	5188	0.942466
Brain_Substantia_nigra	ENSG00000141569.6	TRIM65	5174	0.825016
Nerve_Tibial	ENSG00000141569.6	TRIM65	5198	0.869164
Pituitary	ENSG00000108219.10	TSPAN14	6970	0.903431
Artery_Aorta	ENSG00000122691.8	TWIST1	6575	0.982442
Brain_Caudate_basal_ganglia	ENSG00000160714.5	UBE2Q1	3180	0.843615
Adipose_Subcutaneous	ENSG00000114491.9	UMPS	5713	0.827912
Spleen	ENSG00000114491.9	UMPS	5650	0.85933
Adrenal_Gland	ENSG00000183520.7	UTP11L	5133	0.860739
Artery_Coronary	ENSG00000183520.7	UTP11L	5131	0.80755
Cells_Transformed_fibroblasts	ENSG00000183520.7	UTP11L	5133	0.809387
Whole_Blood	ENSG00000183520.7	UTP11L	5133	0.870463
Brain_Cortex	ENSG00000119703.12	ZC2HC1C	4412	0.833501
Brain_Putamen_basal_ganglia	ENSG00000119703.12	ZC2HC1C	4299	0.877771
