# Supplementary material for: A tissue-level phenome-wide network map of colocalized genes and phenotypes in the UK Biobank
Source: Commun Biol. 2022 Aug 20;5:849. doi: 10.1038/s42003-022-03820-z (PMC9392744; doi:10.1038/s42003-022-03820-z)
Supplement: Supplementary file 11 — Supplementary Data 9 [file 42003_2022_3820_MOESM11_ESM.xlsx]

## Sheet: Supplementary Data 9
Tissue	Gene Probe ID	Gene name	Number of SNPs	PPH4
Brain_Cerebellar_Hemisphere	ENSG00000003509.11	NDUFAF7	6548	0.802605
Brain_Amygdala	ENSG00000006744.14	ELAC2	6596	0.903974
Artery_Tibial	ENSG00000006744.14	ELAC2	6617	0.911483
Esophagus_Gastroesophageal_Junction	ENSG00000006744.14	ELAC2	6615	0.938241
Brain_Cerebellar_Hemisphere	ENSG00000006744.14	ELAC2	6609	0.866793
Whole_Blood	ENSG00000006744.14	ELAC2	6617	0.8002
Adrenal_Gland	ENSG00000006744.14	ELAC2	6617	0.978093
Heart_Atrial_Appendage	ENSG00000006744.14	ELAC2	6617	0.808516
Artery_Aorta	ENSG00000006744.14	ELAC2	6617	0.965194
Artery_Coronary	ENSG00000006744.14	ELAC2	6610	0.928961
Muscle_Skeletal	ENSG00000006744.14	ELAC2	6617	0.84307
Vagina	ENSG00000006744.14	ELAC2	6564	0.887292
Spleen	ENSG00000006744.14	ELAC2	6612	0.818846
Adipose_Subcutaneous	ENSG00000006744.14	ELAC2	6617	0.906671
Colon_Transverse	ENSG00000006744.14	ELAC2	6617	0.932534
Adipose_Visceral_Omentum	ENSG00000006744.14	ELAC2	6617	0.919407
Hypothalamus	ENSG00000006744.14	ELAC2	6599	0.863523
Heart_Left_Ventricle	ENSG00000006744.14	ELAC2	6617	0.870028
Lung	ENSG00000006744.14	ELAC2	6617	0.863713
Uterus	ENSG00000006744.14	ELAC2	6602	0.933984
Brain_Nucleus_accumbens_basal_ganglia	ENSG00000006744.14	ELAC2	6604	0.818192
Ovary	ENSG00000006744.14	ELAC2	6591	0.905197
Brain_Frontal_Cortex_BA9	ENSG00000006744.14	ELAC2	6600	0.870509
Small_Intestine_Terminal_Ileum	ENSG00000006744.14	ELAC2	6603	0.867243
Prostate	ENSG00000006744.14	ELAC2	6609	0.93965
Brain_Anterior_cingulate_cortex_BA24	ENSG00000006744.14	ELAC2	6607	0.855228
Brain_Putamen_basal_ganglia	ENSG00000006744.14	ELAC2	6594	0.874782
Stomach	ENSG00000006744.14	ELAC2	6617	0.88234
Nerve_Tibial	ENSG00000006744.14	ELAC2	6617	0.8457
Colon_Sigmoid	ENSG00000006744.14	ELAC2	6617	0.894161
Pancreas	ENSG00000059804.11	SLC2A3	4863	0.841009
Spleen	ENSG00000075413.13	MARK3	5457	0.833533
Minor_Salivary_Gland	ENSG00000092020.6	PPP2R3C	5454	0.846622
Whole_Blood	ENSG00000092020.6	PPP2R3C	5480	0.827923
Artery_Aorta	ENSG00000096872.11	IFT74	6351	0.986733
Cells_EBV-transformed_lymphocytes	ENSG00000100034.9	PPM1F	4521	0.899759
Lung	ENSG00000100890.11	KIAA0391	5477	0.860701
Skin_Not_Sun_Exposed_Suprapubic	ENSG00000100890.11	KIAA0391	5477	0.815184
Ovary	ENSG00000100890.11	KIAA0391	5472	0.823096
Skin_Sun_Exposed_Lower_leg	ENSG00000100890.11	KIAA0391	5477	0.868536
Artery_Coronary	ENSG00000100890.11	KIAA0391	5471	0.854095
Adipose_Subcutaneous	ENSG00000100890.11	KIAA0391	5477	0.838987
Brain_Spinal_cord_cervical_c-1	ENSG00000101210.6	EEF1A2	5853	0.945923
Ovary	ENSG00000101213.5	PTK6	5734	0.866336
Esophagus_Mucosa	ENSG00000104765.10	BNIP3L	6998	0.953025
Muscle_Skeletal	ENSG00000107077.13	KDM4C	7415	0.861562
Testis	ENSG00000107077.13	KDM4C	7415	0.860194
Cells_Transformed_fibroblasts	ENSG00000107099.11	DOCK8	4939	0.922138
Hypothalamus	ENSG00000109572.9	CLCN3	5342	0.830642
Brain_Spinal_cord_cervical_c-1	ENSG00000115649.11	CNPPD1	4027	0.806246
Brain_Cerebellar_Hemisphere	ENSG00000115657.8	ABCB6	4140	0.956634
Brain_Hippocampus	ENSG00000117335.14	CD46	4723	0.867745
Cells_Transformed_fibroblasts	ENSG00000119383.15	PPP2R4	4614	0.811443
Brain_Nucleus_accumbens_basal_ganglia	ENSG00000122033.10	MTIF3	6421	0.850868
Muscle_Skeletal	ENSG00000122033.10	MTIF3	6429	0.969552
Skin_Sun_Exposed_Lower_leg	ENSG00000125107.12	CNOT1	6150	0.911081
Esophagus_Gastroesophageal_Junction	ENSG00000126464.9	PRR12	4944	0.838267
Stomach	ENSG00000126464.9	PRR12	4944	0.840319
Nerve_Tibial	ENSG00000133107.10	TRPC4	5586	0.901917
Brain_Cerebellar_Hemisphere	ENSG00000136099.9	PCDH8	4585	0.903471
Skin_Sun_Exposed_Lower_leg	ENSG00000137601.11	NEK1	5361	0.871111
Brain_Cerebellar_Hemisphere	ENSG00000137843.7	PAK6	4599	0.972706
Brain_Cerebellum	ENSG00000137843.7	PAK6	4603	0.961644
Adipose_Visceral_Omentum	ENSG00000139970.12	RTN1	4869	0.81861
Artery_Tibial	ENSG00000140564.6	FURIN	5450	0.996684
Brain_Cerebellum	ENSG00000143641.8	GALNT2	5587	0.984781
Brain_Cerebellar_Hemisphere	ENSG00000143641.8	GALNT2	5582	0.979059
Brain_Cerebellar_Hemisphere	ENSG00000144567.6	FAM134A	4070	0.874211
Muscle_Skeletal	ENSG00000144567.6	FAM134A	4079	0.850894
Brain_Cerebellum	ENSG00000144567.6	FAM134A	4076	0.886858
Pituitary	ENSG00000144567.6	FAM134A	4076	0.843402
Brain_Anterior_cingulate_cortex_BA24	ENSG00000144619.10	CNTN4	8956	0.802476
Brain_Nucleus_accumbens_basal_ganglia	ENSG00000152127.4	MGAT5	5108	0.805018
Skin_Not_Sun_Exposed_Suprapubic	ENSG00000153561.8	RMND5A	2989	0.877366
Thyroid	ENSG00000154146.8	NRGN	5943	0.988457
Brain_Cerebellum	ENSG00000156970.8	BUB1B	4535	0.971849
Brain_Cerebellar_Hemisphere	ENSG00000156970.8	BUB1B	4531	0.971618
Brain_Cerebellar_Hemisphere	ENSG00000158552.8	ZFAND2B	4098	0.812936
Brain_Cerebellum	ENSG00000158552.8	ZFAND2B	4104	0.89554
Brain_Frontal_Cortex_BA9	ENSG00000163634.7	THOC7	5725	0.916269
Brain_Nucleus_accumbens_basal_ganglia	ENSG00000163634.7	THOC7	5715	0.918426
Brain_Anterior_cingulate_cortex_BA24	ENSG00000163634.7	THOC7	5709	0.963814
Heart_Atrial_Appendage	ENSG00000163634.7	THOC7	5744	0.817959
Esophagus_Muscularis	ENSG00000164985.10	PSIP1	6669	0.828944
Esophagus_Gastroesophageal_Junction	ENSG00000164985.10	PSIP1	6669	0.805319
Colon_Transverse	ENSG00000166170.9	BAG5	5448	0.803282
Whole_Blood	ENSG00000166170.9	BAG5	5448	0.865389
Stomach	ENSG00000166170.9	BAG5	5447	0.802815
Adipose_Visceral_Omentum	ENSG00000167136.6	ENDOG	4197	0.857787
Spleen	ENSG00000167136.6	ENDOG	4197	0.883251
Adrenal_Gland	ENSG00000167136.6	ENDOG	4196	0.821836
Muscle_Skeletal	ENSG00000167136.6	ENDOG	4197	0.816355
Artery_Aorta	ENSG00000167136.6	ENDOG	4197	0.872864
Adipose_Subcutaneous	ENSG00000167136.6	ENDOG	4197	0.814948
Cells_EBV-transformed_lymphocytes	ENSG00000167136.6	ENDOG	4189	0.847342
Lung	ENSG00000167136.6	ENDOG	4197	0.811737
Breast_Mammary_Tissue	ENSG00000167136.6	ENDOG	4197	0.867651
Liver	ENSG00000167136.6	ENDOG	4195	0.902899
Cells_Transformed_fibroblasts	ENSG00000167136.6	ENDOG	4197	0.930618
Heart_Left_Ventricle	ENSG00000170417.10	TMEM182	4703	0.841069
Adipose_Subcutaneous	ENSG00000170802.11	FOXN2	5958	0.877809
Colon_Sigmoid	ENSG00000170802.11	FOXN2	5954	0.868172
Brain_Caudate_basal_ganglia	ENSG00000170802.11	FOXN2	5958	0.84732
Pituitary	ENSG00000170802.11	FOXN2	5952	0.873749
Artery_Tibial	ENSG00000170802.11	FOXN2	5958	0.847361
Brain_Cerebellar_Hemisphere	ENSG00000170802.11	FOXN2	5948	0.937511
Brain_Spinal_cord_cervical_c-1	ENSG00000170802.11	FOXN2	5895	0.890263
Prostate	ENSG00000170802.11	FOXN2	5948	0.825494
Lung	ENSG00000170802.11	FOXN2	5958	0.874197
Adrenal_Gland	ENSG00000170802.11	FOXN2	5958	0.847852
Stomach	ENSG00000170802.11	FOXN2	5958	0.853157
Brain_Nucleus_accumbens_basal_ganglia	ENSG00000170802.11	FOXN2	5956	0.919274
Brain_Cerebellum	ENSG00000170802.11	FOXN2	5954	0.919878
Brain_Hippocampus	ENSG00000170802.11	FOXN2	5944	0.920103
Artery_Aorta	ENSG00000170802.11	FOXN2	5958	0.808625
Skin_Not_Sun_Exposed_Suprapubic	ENSG00000170802.11	FOXN2	5958	0.90388
Vagina	ENSG00000170802.11	FOXN2	5929	0.859694
Thyroid	ENSG00000170802.11	FOXN2	5958	0.838949
Brain_Cortex	ENSG00000170802.11	FOXN2	5953	0.885325
Nerve_Tibial	ENSG00000170802.11	FOXN2	5958	0.800858
Esophagus_Muscularis	ENSG00000170802.11	FOXN2	5958	0.820439
Small_Intestine_Terminal_Ileum	ENSG00000170802.11	FOXN2	5945	0.809201
Pancreas	ENSG00000171045.10	TSNARE1	6302	0.971501
Breast_Mammary_Tissue	ENSG00000173295.3	FAM86B3P	4218	0.812737
Vagina	ENSG00000173295.3	FAM86B3P	4208	0.984441
Pancreas	ENSG00000173295.3	FAM86B3P	4217	0.969649
Thyroid	ENSG00000173295.3	FAM86B3P	4218	0.946776
Cells_Transformed_fibroblasts	ENSG00000173295.3	FAM86B3P	4218	0.939187
Brain_Hippocampus	ENSG00000173295.3	FAM86B3P	4211	0.811756
Brain_Frontal_Cortex_BA9	ENSG00000173295.3	FAM86B3P	4197	0.855617
Brain_Cortex	ENSG00000173295.3	FAM86B3P	4211	0.896223
Adipose_Visceral_Omentum	ENSG00000173295.3	FAM86B3P	4218	0.939954
Esophagus_Mucosa	ENSG00000173295.3	FAM86B3P	4218	0.944912
Lung	ENSG00000173295.3	FAM86B3P	4218	0.87421
Lung	ENSG00000176454.9	LPCAT4	6396	0.849588
Heart_Atrial_Appendage	ENSG00000176490.4	DIRAS1	6111	0.804398
Cells_Transformed_fibroblasts	ENSG00000176490.4	DIRAS1	6111	0.869516
Spleen	ENSG00000178342.4	KCNG2	4493	0.971297
Whole_Blood	ENSG00000178342.4	KCNG2	4494	0.96974
Minor_Salivary_Gland	ENSG00000182732.12	RGS6	5235	0.974721
Brain_Cerebellar_Hemisphere	ENSG00000185989.9	RASA3	2965	0.944684
Cells_Transformed_fibroblasts	ENSG00000188938.11	FAM120AOS	5657	0.92373
Muscle_Skeletal	ENSG00000197933.8	ZNF823	4739	0.997573
Brain_Putamen_basal_ganglia	ENSG00000197933.8	ZNF823	4731	0.93839
Lung	ENSG00000197933.8	ZNF823	4739	0.99325
Esophagus_Gastroesophageal_Junction	ENSG00000197933.8	ZNF823	4739	0.949026
Cells_EBV-transformed_lymphocytes	ENSG00000198917.7	C9orf114	4208	0.86222
Esophagus_Gastroesophageal_Junction	ENSG00000198917.7	C9orf114	4216	0.871385
Stomach	ENSG00000198917.7	C9orf114	4216	0.904652
Adipose_Visceral_Omentum	ENSG00000198917.7	C9orf114	4216	0.819495
Esophagus_Mucosa	ENSG00000198917.7	C9orf114	4216	0.818575
Artery_Aorta	ENSG00000198917.7	C9orf114	4216	0.86138
Breast_Mammary_Tissue	ENSG00000198917.7	C9orf114	4216	0.84073
Lung	ENSG00000198917.7	C9orf114	4216	0.82952
Artery_Tibial	ENSG00000198917.7	C9orf114	4216	0.82364
Esophagus_Muscularis	ENSG00000198917.7	C9orf114	4216	0.853648
Liver	ENSG00000198917.7	C9orf114	4214	0.88762
Pancreas	ENSG00000198917.7	C9orf114	4216	0.805342
Artery_Coronary	ENSG00000198917.7	C9orf114	4174	0.819133
Cells_Transformed_fibroblasts	ENSG00000198917.7	C9orf114	4216	0.899217
Muscle_Skeletal	ENSG00000198917.7	C9orf114	4216	0.859283
Spleen	ENSG00000198917.7	C9orf114	4216	0.831085
Adipose_Subcutaneous	ENSG00000198917.7	C9orf114	4216	0.834645
Brain_Cerebellum	ENSG00000198963.6	RORB	5186	0.984344
Brain_Cerebellar_Hemisphere	ENSG00000203499.6	FAM83H-AS1	4291	0.804789
Artery_Tibial	ENSG00000203709.5	C1orf132	4938	0.823239
Muscle_Skeletal	ENSG00000204055.4	RP11-247A12.2	4881	0.800837
Artery_Aorta	ENSG00000204055.4	RP11-247A12.2	4881	0.801455
Artery_Aorta	ENSG00000204257.10	HLA-DMA	12346	0.909379
Muscle_Skeletal	ENSG00000204338.4	CYP21A1P	17414	0.917946
Brain_Amygdala	ENSG00000204338.4	CYP21A1P	17337	0.928666
Brain_Substantia_nigra	ENSG00000204338.4	CYP21A1P	17240	0.89855
Small_Intestine_Terminal_Ileum	ENSG00000204338.4	CYP21A1P	17409	0.924412
Brain_Cerebellar_Hemisphere	ENSG00000204338.4	CYP21A1P	17412	0.917079
Adrenal_Gland	ENSG00000205021.9	CCL3L1	4242	0.817072
Stomach	ENSG00000206129.3	CTD-2008L17.2	4412	0.871935
Skin_Not_Sun_Exposed_Suprapubic	ENSG00000213901.6	SLC23A3	4060	0.888604
Brain_Spinal_cord_cervical_c-1	ENSG00000214435.3	AS3MT	3764	0.855207
Prostate	ENSG00000214435.3	AS3MT	3777	0.939671
Hypothalamus	ENSG00000214435.3	AS3MT	3776	0.955758
Breast_Mammary_Tissue	ENSG00000214435.3	AS3MT	3784	0.809155
Esophagus_Gastroesophageal_Junction	ENSG00000214435.3	AS3MT	3784	0.881735
Esophagus_Muscularis	ENSG00000214435.3	AS3MT	3784	0.899803
Ovary	ENSG00000214435.3	AS3MT	3779	0.919863
Brain_Cerebellar_Hemisphere	ENSG00000214435.3	AS3MT	3776	0.834009
Brain_Cerebellum	ENSG00000214435.3	AS3MT	3784	0.869729
Esophagus_Mucosa	ENSG00000214435.3	AS3MT	3784	0.84816
Pituitary	ENSG00000214435.3	AS3MT	3784	0.800537
Brain_Frontal_Cortex_BA9	ENSG00000214435.3	AS3MT	3779	0.916042
Uterus	ENSG00000214435.3	AS3MT	3769	0.930346
Small_Intestine_Terminal_Ileum	ENSG00000214435.3	AS3MT	3780	0.830258
Liver	ENSG00000215114.3	UBXN2B	5582	0.804889
Cells_EBV-transformed_lymphocytes	ENSG00000224086.3	LL22NC03-86G7.1	4509	0.922702
Nerve_Tibial	ENSG00000224549.1	RP11-370B11.3	5509	0.964327
Esophagus_Gastroesophageal_Junction	ENSG00000224549.1	RP11-370B11.3	5509	0.898803
Minor_Salivary_Gland	ENSG00000224549.1	RP11-370B11.3	5427	0.836574
Esophagus_Muscularis	ENSG00000224549.1	RP11-370B11.3	5509	0.870155
Stomach	ENSG00000224549.1	RP11-370B11.3	5509	0.917084
Brain_Anterior_cingulate_cortex_BA24	ENSG00000224924.2	LINC00320	6876	0.803488
Brain_Frontal_Cortex_BA9	ENSG00000224924.2	LINC00320	6880	0.843151
Minor_Salivary_Gland	ENSG00000226054.1	MEMO1P1	6266	0.833482
Esophagus_Mucosa	ENSG00000226054.1	MEMO1P1	6321	0.809714
Prostate	ENSG00000227258.1	SMIM2-AS1	4638	0.886584
Liver	ENSG00000227258.1	SMIM2-AS1	4637	0.879928
Muscle_Skeletal	ENSG00000227258.1	SMIM2-AS1	4641	0.909597
Brain_Substantia_nigra	ENSG00000227258.1	SMIM2-AS1	4612	0.966828
Brain_Hippocampus	ENSG00000227258.1	SMIM2-AS1	4598	0.899729
Vagina	ENSG00000227258.1	SMIM2-AS1	4625	0.885444
Breast_Mammary_Tissue	ENSG00000227258.1	SMIM2-AS1	4641	0.850562
Brain_Cortex	ENSG00000227603.1	RP11-165J3.6	5645	0.872495
Minor_Salivary_Gland	ENSG00000227603.1	RP11-165J3.6	5607	0.912479
Brain_Cerebellar_Hemisphere	ENSG00000227603.1	RP11-165J3.6	5639	0.82556
Brain_Hippocampus	ENSG00000227603.1	RP11-165J3.6	5620	0.852107
Uterus	ENSG00000228451.3	SDAD1P1	6952	0.803275
Spleen	ENSG00000228451.3	SDAD1P1	6989	0.824442
Ovary	ENSG00000228451.3	SDAD1P1	6962	0.947282
Lung	ENSG00000228451.3	SDAD1P1	6999	0.849085
Testis	ENSG00000229414.2	KCNQ1-AS1	6004	0.844331
Minor_Salivary_Gland	ENSG00000230212.2	AP000688.14	6265	0.8927
Brain_Cerebellar_Hemisphere	ENSG00000230461.4	PROX1-AS1	5121	0.904803
Prostate	ENSG00000230731.2	RP11-478K15.6	4528	0.855521
Adrenal_Gland	ENSG00000230731.2	RP11-478K15.6	4531	0.868647
Adipose_Subcutaneous	ENSG00000231852.2	CYP21A2	17331	0.840341
Brain_Cortex	ENSG00000231852.2	CYP21A2	17329	0.910856
Brain_Cerebellar_Hemisphere	ENSG00000231852.2	CYP21A2	17329	0.865612
Whole_Blood	ENSG00000231852.2	CYP21A2	17331	0.804033
Minor_Salivary_Gland	ENSG00000233393.1	AP000688.29	6274	0.88001
Minor_Salivary_Gland	ENSG00000234840.1	RP11-399D6.2	5646	0.824986
Breast_Mammary_Tissue	ENSG00000234840.1	RP11-399D6.2	5724	0.823107
Esophagus_Gastroesophageal_Junction	ENSG00000234840.1	RP11-399D6.2	5724	0.903278
Artery_Aorta	ENSG00000234840.1	RP11-399D6.2	5724	0.855839
Small_Intestine_Terminal_Ileum	ENSG00000234840.1	RP11-399D6.2	5715	0.883487
Lung	ENSG00000234840.1	RP11-399D6.2	5724	0.888158
Stomach	ENSG00000234840.1	RP11-399D6.2	5724	0.981239
Adipose_Subcutaneous	ENSG00000234840.1	RP11-399D6.2	5724	0.868375
Cells_Transformed_fibroblasts	ENSG00000234840.1	RP11-399D6.2	5724	0.837424
Spleen	ENSG00000234840.1	RP11-399D6.2	5721	0.842943
Pancreas	ENSG00000234840.1	RP11-399D6.2	5724	0.970527
Liver	ENSG00000234840.1	RP11-399D6.2	5721	0.989751
Nerve_Tibial	ENSG00000234840.1	RP11-399D6.2	5724	0.930602
Pituitary	ENSG00000234840.1	RP11-399D6.2	5718	0.89981
Testis	ENSG00000236953.1	ZDHHC20-IT1	6129	0.854119
Whole_Blood	ENSG00000243410.1	RP11-245J9.4	6071	0.853301
Brain_Anterior_cingulate_cortex_BA24	ENSG00000244731.3	C4A	17317	0.898245
Vagina	ENSG00000253893.2	FAM85B	4196	0.86601
Spleen	ENSG00000253893.2	FAM85B	4205	0.907076
Brain_Cerebellum	ENSG00000253893.2	FAM85B	4204	0.886154
Colon_Sigmoid	ENSG00000253893.2	FAM85B	4206	0.890535
Lung	ENSG00000253978.1	CTB-178M22.2	5389	0.844433
Brain_Cerebellar_Hemisphere	ENSG00000253981.1	ALG1L13P	4290	0.831351
Pancreas	ENSG00000253981.1	ALG1L13P	4290	0.920046
Esophagus_Mucosa	ENSG00000253981.1	ALG1L13P	4291	0.941611
Cells_Transformed_fibroblasts	ENSG00000253981.1	ALG1L13P	4291	0.900203
Lung	ENSG00000256053.3	APOPT1	5449	0.872912
Colon_Sigmoid	ENSG00000259683.1	RP11-182J1.14	4392	0.864146
Hypothalamus	ENSG00000259746.1	CTD-3065B20.1	5597	0.830945
Cells_Transformed_fibroblasts	ENSG00000259904.1	RP11-602M11.3	6377	0.936322
Small_Intestine_Terminal_Ileum	ENSG00000259904.1	RP11-602M11.3	6368	0.992062
Prostate	ENSG00000259904.1	RP11-602M11.3	6367	0.908956
Thyroid	ENSG00000259904.1	RP11-602M11.3	6377	0.99402
Colon_Sigmoid	ENSG00000259921.1	AC022819.3	6936	0.93005
Heart_Left_Ventricle	ENSG00000260539.1	RP11-252A24.7	5692	0.819418
Brain_Cerebellar_Hemisphere	ENSG00000260648.2	RP11-133K1.7	4611	0.856761
Skin_Not_Sun_Exposed_Suprapubic	ENSG00000261136.1	RP11-37C7.3	5066	0.814495
Colon_Sigmoid	ENSG00000261478.1	RP11-429B14.4	5346	0.869943
Esophagus_Muscularis	ENSG00000261478.1	RP11-429B14.4	5346	0.823225
Esophagus_Mucosa	ENSG00000261616.1	RP11-6O2.3	6923	0.841255
Colon_Sigmoid	ENSG00000261616.1	RP11-6O2.3	6919	0.929877
Colon_Sigmoid	ENSG00000261762.1	RP11-650L12.2	6059	0.952475
Stomach	ENSG00000264801.1	RP11-149I2.5	5543	0.838487
Stomach	ENSG00000268707.1	RP11-247A12.7	4824	0.821843
Muscle_Skeletal	ENSG00000268707.1	RP11-247A12.7	4824	0.800804
Brain_Amygdala	ENSG00000268707.1	RP11-247A12.7	4719	0.815148
Brain_Nucleus_accumbens_basal_ganglia	ENSG00000268707.1	RP11-247A12.7	4813	0.800239
Pituitary	ENSG00000268707.1	RP11-247A12.7	4823	0.828777
Liver	ENSG00000268707.1	RP11-247A12.7	4822	0.851958
Brain_Substantia_nigra	ENSG00000271776.1	RP11-52L5.6	5541	0.830974
Prostate	ENSG00000272912.1	RP11-724N1.1	3832	0.908455
Brain_Cerebellum	ENSG00000272912.1	RP11-724N1.1	3839	0.926156
Adipose_Subcutaneous	ENSG00000273366.1	CTA-989H11.1	5245	0.818518
