# Supplementary material for: A tissue-level phenome-wide network map of colocalized genes and phenotypes in the UK Biobank
Source: Commun Biol. 2022 Aug 20;5:849. doi: 10.1038/s42003-022-03820-z (PMC9392744; doi:10.1038/s42003-022-03820-z)
Supplement: Supplementary file 12 — Supplementary Data 10 [file 42003_2022_3820_MOESM12_ESM.xlsx]

## Sheet: Supplementary Data 10
Tissue	Gene Probe ID	Gene name	Number of SNPs	PPH4
Cells_Transformed_fibroblasts	ENSG00000011523.9	CEP68	5766	0.976656
Artery_Aorta	ENSG00000011523.9	CEP68	5766	0.937
Heart_Atrial_Appendage	ENSG00000011523.9	CEP68	5766	0.908217
Liver	ENSG00000011523.9	CEP68	5750	0.956406
Adipose_Subcutaneous	ENSG00000011523.9	CEP68	5766	0.847631
Testis	ENSG00000011523.9	CEP68	5766	0.948856
Colon_Sigmoid	ENSG00000015133.14	CCDC88C	5998	0.804002
Artery_Coronary	ENSG00000057149.10	SERPINB3	5785	0.946547
Small_Intestine_Terminal_Ileum	ENSG00000062524.11	LTK	4737	0.83608
Breast_Mammary_Tissue	ENSG00000075856.7	SART3	5682	0.954155
Artery_Tibial	ENSG00000087448.5	KLHL42	5946	0.933988
Muscle_Skeletal	ENSG00000087448.5	KLHL42	5946	0.819214
Esophagus_Mucosa	ENSG00000090621.9	PABPC4	5208	0.976023
Skin_Sun_Exposed_Lower_leg	ENSG00000090621.9	PABPC4	5208	0.86796
Cells_Transformed_fibroblasts	ENSG00000090621.9	PABPC4	5208	0.986433
Brain_Spinal_cord_cervical_c-1	ENSG00000092067.5	CEBPE	6069	0.817789
Brain_Hippocampus	ENSG00000100811.6	YY1	5741	0.943737
Artery_Aorta	ENSG00000100884.5	CPNE6	5786	0.931591
Artery_Tibial	ENSG00000100884.5	CPNE6	5786	0.980334
Thyroid	ENSG00000100884.5	CPNE6	5786	0.911497
Esophagus_Mucosa	ENSG00000100889.7	PCK2	5815	0.89282
Muscle_Skeletal	ENSG00000100889.7	PCK2	5815	0.87385
Colon_Sigmoid	ENSG00000100889.7	PCK2	5813	0.973073
Artery_Tibial	ENSG00000100889.7	PCK2	5815	0.89828
Skin_Not_Sun_Exposed_Suprapubic	ENSG00000100889.7	PCK2	5815	0.892795
Esophagus_Muscularis	ENSG00000100889.7	PCK2	5815	0.949673
Skin_Sun_Exposed_Lower_leg	ENSG00000100889.7	PCK2	5815	0.93122
Artery_Aorta	ENSG00000100889.7	PCK2	5815	0.889467
Artery_Aorta	ENSG00000103932.7	RPAP1	4741	0.804236
Spleen	ENSG00000103932.7	RPAP1	4737	0.921415
Pancreas	ENSG00000103932.7	RPAP1	4740	0.917294
Testis	ENSG00000104626.10	ERI1	7619	0.856506
Uterus	ENSG00000107679.10	PLEKHA1	6381	0.87195
Artery_Tibial	ENSG00000107679.10	PLEKHA1	6420	0.801612
Ovary	ENSG00000107679.10	PLEKHA1	6405	0.907969
Breast_Mammary_Tissue	ENSG00000107679.10	PLEKHA1	6420	0.892569
Lung	ENSG00000107679.10	PLEKHA1	6420	0.923105
Nerve_Tibial	ENSG00000107679.10	PLEKHA1	6420	0.864372
Brain_Cerebellar_Hemisphere	ENSG00000108379.5	WNT3	4300	0.986795
Brain_Frontal_Cortex_BA9	ENSG00000108379.5	WNT3	4312	0.987406
Brain_Caudate_basal_ganglia	ENSG00000108379.5	WNT3	4312	0.984607
Hypothalamus	ENSG00000108379.5	WNT3	4307	0.991605
Brain_Cortex	ENSG00000108379.5	WNT3	4314	0.987422
Brain_Anterior_cingulate_cortex_BA24	ENSG00000108379.5	WNT3	4291	0.973875
Adipose_Visceral_Omentum	ENSG00000108379.5	WNT3	4321	0.959718
Brain_Substantia_nigra	ENSG00000108379.5	WNT3	4287	0.993255
Adipose_Subcutaneous	ENSG00000108379.5	WNT3	4321	0.972891
Brain_Hippocampus	ENSG00000108379.5	WNT3	4302	0.989593
Brain_Amygdala	ENSG00000108379.5	WNT3	4259	0.981993
Brain_Cerebellum	ENSG00000108379.5	WNT3	4314	0.979718
Brain_Spinal_cord_cervical_c-1	ENSG00000108379.5	WNT3	4279	0.992748
Brain_Nucleus_accumbens_basal_ganglia	ENSG00000108379.5	WNT3	4307	0.989666
Brain_Putamen_basal_ganglia	ENSG00000108379.5	WNT3	4291	0.982862
Cells_Transformed_fibroblasts	ENSG00000109501.9	WFS1	8213	0.888467
Brain_Cerebellar_Hemisphere	ENSG00000109670.9	FBXW7	5516	0.877992
Cells_Transformed_fibroblasts	ENSG00000113163.11	COL4A3BP	5520	0.866709
Brain_Spinal_cord_cervical_c-1	ENSG00000113231.9	PDE8B	5942	0.984158
Adipose_Subcutaneous	ENSG00000115221.6	ITGB6	5933	0.821353
Artery_Tibial	ENSG00000115221.6	ITGB6	5933	0.890874
Breast_Mammary_Tissue	ENSG00000115221.6	ITGB6	5933	0.840885
Esophagus_Gastroesophageal_Junction	ENSG00000115221.6	ITGB6	5933	0.820492
Esophagus_Muscularis	ENSG00000115290.5	GRB14	4210	0.92281
Pituitary	ENSG00000118971.3	CCND2	6009	0.994882
Muscle_Skeletal	ENSG00000118971.3	CCND2	6014	0.999951
Esophagus_Muscularis	ENSG00000118971.3	CCND2	6014	0.973526
Prostate	ENSG00000118971.3	CCND2	5999	0.980477
Adipose_Subcutaneous	ENSG00000118971.3	CCND2	6014	0.99681
Nerve_Tibial	ENSG00000118971.3	CCND2	6014	0.999246
Artery_Tibial	ENSG00000118971.3	CCND2	6014	0.991569
Brain_Cerebellum	ENSG00000118971.3	CCND2	6014	1
Lung	ENSG00000118971.3	CCND2	6014	0.999887
Brain_Cerebellar_Hemisphere	ENSG00000118971.3	CCND2	6002	0.999998
Brain_Spinal_cord_cervical_c-1	ENSG00000119640.4	ACYP1	4512	0.809765
Adrenal_Gland	ENSG00000127870.12	RNF6	6632	0.872716
Small_Intestine_Terminal_Ileum	ENSG00000130856.11	ZNF236	8362	0.984987
Brain_Cortex	ENSG00000130856.11	ZNF236	8363	0.831666
Brain_Caudate_basal_ganglia	ENSG00000132837.10	DMGDH	5316	0.881402
Adrenal_Gland	ENSG00000132964.7	CDK8	6621	0.880413
Pancreas	ENSG00000134256.8	CD101	4885	0.900629
Brain_Cerebellar_Hemisphere	ENSG00000138771.10	SHROOM3	6416	0.886841
Brain_Cerebellum	ENSG00000138771.10	SHROOM3	6414	0.920933
Brain_Caudate_basal_ganglia	ENSG00000145692.10	BHMT	5137	0.889583
Adipose_Visceral_Omentum	ENSG00000149084.7	HSD17B12	6426	0.865434
Hypothalamus	ENSG00000149084.7	HSD17B12	6394	0.91906
Adipose_Subcutaneous	ENSG00000149084.7	HSD17B12	6426	0.816059
Muscle_Skeletal	ENSG00000149084.7	HSD17B12	6426	0.863249
Skin_Not_Sun_Exposed_Suprapubic	ENSG00000149084.7	HSD17B12	6426	0.827537
Prostate	ENSG00000149084.7	HSD17B12	6399	0.833178
Artery_Coronary	ENSG00000149084.7	HSD17B12	6414	0.819
Lung	ENSG00000149084.7	HSD17B12	6426	0.802705
Colon_Sigmoid	ENSG00000149084.7	HSD17B12	6425	0.83869
Heart_Left_Ventricle	ENSG00000149084.7	HSD17B12	6426	0.803009
Liver	ENSG00000149084.7	HSD17B12	6414	0.816452
Minor_Salivary_Gland	ENSG00000149084.7	HSD17B12	6177	0.914104
Brain_Amygdala	ENSG00000149084.7	HSD17B12	6363	0.815991
Cells_Transformed_fibroblasts	ENSG00000149084.7	HSD17B12	6426	0.863276
Pancreas	ENSG00000149084.7	HSD17B12	6425	0.869866
Ovary	ENSG00000149084.7	HSD17B12	6404	0.816347
Breast_Mammary_Tissue	ENSG00000149084.7	HSD17B12	6426	0.897769
Small_Intestine_Terminal_Ileum	ENSG00000149084.7	HSD17B12	6400	0.828579
Esophagus_Gastroesophageal_Junction	ENSG00000149084.7	HSD17B12	6426	0.811294
Uterus	ENSG00000149084.7	HSD17B12	6394	0.888871
Brain_Caudate_basal_ganglia	ENSG00000152409.8	JMY	5316	0.884267
Cells_Transformed_fibroblasts	ENSG00000152409.8	JMY	5319	0.853903
Esophagus_Gastroesophageal_Junction	ENSG00000153814.7	JAZF1	5955	0.955935
Adipose_Visceral_Omentum	ENSG00000153814.7	JAZF1	5955	0.851511
Adipose_Subcutaneous	ENSG00000153814.7	JAZF1	5955	0.803604
Muscle_Skeletal	ENSG00000153814.7	JAZF1	5955	0.930549
Esophagus_Muscularis	ENSG00000153814.7	JAZF1	5955	0.929615
Cells_Transformed_fibroblasts	ENSG00000154122.8	ANKH	5233	0.876661
Artery_Tibial	ENSG00000155465.14	SLC7A7	6586	0.809693
Thyroid	ENSG00000155465.14	SLC7A7	6586	0.82018
Artery_Aorta	ENSG00000155465.14	SLC7A7	6586	0.863581
Brain_Cerebellar_Hemisphere	ENSG00000157326.14	DHRS4	5628	0.911285
Thyroid	ENSG00000157326.14	DHRS4	5646	0.940867
Brain_Cerebellum	ENSG00000157326.14	DHRS4	5639	0.896743
Liver	ENSG00000157823.12	AP3S2	5881	0.877141
Minor_Salivary_Gland	ENSG00000157823.12	AP3S2	5848	0.865695
Adipose_Visceral_Omentum	ENSG00000157823.12	AP3S2	5891	0.866835
Brain_Caudate_basal_ganglia	ENSG00000157823.12	AP3S2	5882	0.814749
Breast_Mammary_Tissue	ENSG00000157823.12	AP3S2	5891	0.889333
Esophagus_Gastroesophageal_Junction	ENSG00000157823.12	AP3S2	5889	0.923145
Spleen	ENSG00000157823.12	AP3S2	5885	0.820237
Pituitary	ENSG00000157823.12	AP3S2	5885	0.933976
Stomach	ENSG00000157823.12	AP3S2	5890	0.956675
Artery_Aorta	ENSG00000157823.12	AP3S2	5891	0.936387
Small_Intestine_Terminal_Ileum	ENSG00000157823.12	AP3S2	5856	0.936477
Esophagus_Mucosa	ENSG00000157823.12	AP3S2	5891	0.897006
Cells_EBV-transformed_lymphocytes	ENSG00000157823.12	AP3S2	5857	0.946023
Brain_Nucleus_accumbens_basal_ganglia	ENSG00000157823.12	AP3S2	5873	0.814617
Esophagus_Muscularis	ENSG00000157823.12	AP3S2	5891	0.90995
Cells_Transformed_fibroblasts	ENSG00000157823.12	AP3S2	5891	0.902693
Artery_Tibial	ENSG00000157823.12	AP3S2	5891	0.863559
Lung	ENSG00000157823.12	AP3S2	5891	0.874737
Prostate	ENSG00000157823.12	AP3S2	5880	0.926941
Artery_Coronary	ENSG00000157823.12	AP3S2	5887	0.915217
Testis	ENSG00000157823.12	AP3S2	5891	0.925955
Skin_Sun_Exposed_Lower_leg	ENSG00000157823.12	AP3S2	5891	0.921356
Colon_Transverse	ENSG00000157823.12	AP3S2	5891	0.931872
Brain_Cerebellum	ENSG00000157823.12	AP3S2	5887	0.844445
Heart_Atrial_Appendage	ENSG00000157823.12	AP3S2	5891	0.823821
Thyroid	ENSG00000157823.12	AP3S2	5891	0.882811
Vagina	ENSG00000157823.12	AP3S2	5862	0.839706
Colon_Sigmoid	ENSG00000157823.12	AP3S2	5890	0.918899
Uterus	ENSG00000157823.12	AP3S2	5854	0.904728
Nerve_Tibial	ENSG00000157823.12	AP3S2	5891	0.850166
Brain_Anterior_cingulate_cortex_BA24	ENSG00000157823.12	AP3S2	5791	0.90948
Stomach	ENSG00000159692.11	CTBP1	5969	0.833757
Breast_Mammary_Tissue	ENSG00000163083.5	INHBB	5568	0.936687
Adipose_Visceral_Omentum	ENSG00000163083.5	INHBB	5568	0.870347
Adrenal_Gland	ENSG00000163933.5	RFT1	4307	0.84754
Brain_Frontal_Cortex_BA9	ENSG00000163933.5	RFT1	4290	0.827892
Uterus	ENSG00000163933.5	RFT1	4267	0.847855
Pituitary	ENSG00000163933.5	RFT1	4307	0.870902
Prostate	ENSG00000163933.5	RFT1	4280	0.807138
Brain_Putamen_basal_ganglia	ENSG00000163933.5	RFT1	4282	0.810216
Small_Intestine_Terminal_Ileum	ENSG00000163933.5	RFT1	4288	0.8182
Brain_Caudate_basal_ganglia	ENSG00000163933.5	RFT1	4303	0.807909
Testis	ENSG00000164938.9	TP53INP1	6360	0.874186
Esophagus_Gastroesophageal_Junction	ENSG00000166228.4	PCBD1	7247	0.811552
Brain_Spinal_cord_cervical_c-1	ENSG00000168575.5	SLC20A2	4354	0.916997
Adipose_Subcutaneous	ENSG00000169047.5	IRS1	6383	0.90327
Adrenal_Gland	ENSG00000169908.6	TM4SF1	5952	0.854691
Brain_Cerebellar_Hemisphere	ENSG00000170160.12	CCDC144A	4655	0.89066
Cells_Transformed_fibroblasts	ENSG00000170214.3	ADRA1B	5701	0.909764
Adipose_Subcutaneous	ENSG00000170214.3	ADRA1B	5701	0.896157
Heart_Left_Ventricle	ENSG00000171791.10	BCL2	5601	0.908241
Hypothalamus	ENSG00000174165.3	ZDHHC24	3154	0.965112
Esophagus_Mucosa	ENSG00000175164.9	ABO	6927	0.825567
Breast_Mammary_Tissue	ENSG00000175164.9	ABO	6927	0.840989
Adipose_Visceral_Omentum	ENSG00000175164.9	ABO	6927	0.90881
Brain_Spinal_cord_cervical_c-1	ENSG00000175970.7	UNC119B	5237	0.912415
Lung	ENSG00000179399.9	GPC5	5582	0.841714
Breast_Mammary_Tissue	ENSG00000182771.13	GRID1	5525	0.831097
Colon_Sigmoid	ENSG00000182771.13	GRID1	5525	0.815813
Heart_Left_Ventricle	ENSG00000182771.13	GRID1	5525	0.871317
Artery_Tibial	ENSG00000182771.13	GRID1	5525	0.827447
Esophagus_Gastroesophageal_Junction	ENSG00000182771.13	GRID1	5525	0.816757
Heart_Atrial_Appendage	ENSG00000183049.8	CAMK1D	7262	0.996949
Lung	ENSG00000183049.8	CAMK1D	7262	0.999937
Heart_Left_Ventricle	ENSG00000183049.8	CAMK1D	7262	0.999945
Skin_Sun_Exposed_Lower_leg	ENSG00000183248.7	CTD-3193O13.9	6307	0.882463
Testis	ENSG00000184056.10	VPS33B	6414	0.956662
Pituitary	ENSG00000186648.10	LRRC16B	5762	0.958804
Adipose_Subcutaneous	ENSG00000186648.10	LRRC16B	5770	0.925714
Small_Intestine_Terminal_Ileum	ENSG00000186648.10	LRRC16B	5754	0.834412
Testis	ENSG00000186648.10	LRRC16B	5767	0.94888
Heart_Left_Ventricle	ENSG00000188716.5	DUPD1	3738	0.850474
Muscle_Skeletal	ENSG00000188779.6	SKOR1	5156	0.803449
Testis	ENSG00000188779.6	SKOR1	5156	0.956093
Heart_Atrial_Appendage	ENSG00000188779.6	SKOR1	5156	0.954519
Brain_Nucleus_accumbens_basal_ganglia	ENSG00000188779.6	SKOR1	5145	0.91666
Brain_Caudate_basal_ganglia	ENSG00000189045.9	ANKDD1B	5505	0.900477
Thyroid	ENSG00000189045.9	ANKDD1B	5513	0.841628
Skin_Not_Sun_Exposed_Suprapubic	ENSG00000189045.9	ANKDD1B	5513	0.934391
Esophagus_Muscularis	ENSG00000189045.9	ANKDD1B	5513	0.819809
Brain_Cerebellum	ENSG00000189045.9	ANKDD1B	5508	0.83599
Nerve_Tibial	ENSG00000189045.9	ANKDD1B	5513	0.877095
Testis	ENSG00000198901.9	PRC1	6348	0.829003
Brain_Anterior_cingulate_cortex_BA24	ENSG00000204775.4	KM-PA-2	4223	0.835229
Ovary	ENSG00000204775.4	KM-PA-2	4266	0.8966
Prostate	ENSG00000214413.3	BBIP1	5970	0.817205
Brain_Nucleus_accumbens_basal_ganglia	ENSG00000214890.3	CTD-2299I21.1	5001	0.815551
Brain_Cerebellum	ENSG00000224441.1	AC068831.3	6238	0.80237
Minor_Salivary_Gland	ENSG00000225193.5	RPS12P26	5929	0.830836
Brain_Cerebellum	ENSG00000226746.2	SMCR5	4233	0.91568
Brain_Cerebellar_Hemisphere	ENSG00000226746.2	SMCR5	4201	0.935028
Heart_Atrial_Appendage	ENSG00000227888.3	FAM66A	6832	0.862896
Brain_Caudate_basal_ganglia	ENSG00000227888.3	FAM66A	6824	0.90697
Pancreas	ENSG00000228060.1	RP11-69E11.8	5199	0.951387
Esophagus_Gastroesophageal_Junction	ENSG00000228330.1	RP11-730A19.5	7501	0.908195
Skin_Not_Sun_Exposed_Suprapubic	ENSG00000228590.1	AC007381.3	4888	0.90315
Lung	ENSG00000230069.3	LRRC37A15P	4910	0.841224
Colon_Sigmoid	ENSG00000230069.3	LRRC37A15P	4906	0.821011
Small_Intestine_Terminal_Ileum	ENSG00000230069.3	LRRC37A15P	4888	0.900143
Cells_Transformed_fibroblasts	ENSG00000230069.3	LRRC37A15P	4910	0.896352
Nerve_Tibial	ENSG00000230069.3	LRRC37A15P	4910	0.839708
Artery_Coronary	ENSG00000230069.3	LRRC37A15P	4902	0.85777
Cells_Transformed_fibroblasts	ENSG00000234072.1	AC074117.10	3736	0.900742
Colon_Sigmoid	ENSG00000236493.1	EIF2S2P3	5294	0.862078
Ovary	ENSG00000236493.1	EIF2S2P3	5283	0.822017
Breast_Mammary_Tissue	ENSG00000236493.1	EIF2S2P3	5294	0.870077
Artery_Aorta	ENSG00000236493.1	EIF2S2P3	5294	0.878162
Liver	ENSG00000242142.1	SERBP1P3	4168	0.842493
Pituitary	ENSG00000242142.1	SERBP1P3	4177	0.853023
Brain_Nucleus_accumbens_basal_ganglia	ENSG00000242142.1	SERBP1P3	4173	0.804439
Colon_Sigmoid	ENSG00000242142.1	SERBP1P3	4178	0.801041
Prostate	ENSG00000242142.1	SERBP1P3	4149	0.818632
Brain_Hippocampus	ENSG00000242142.1	SERBP1P3	4159	0.809859
Brain_Substantia_nigra	ENSG00000242142.1	SERBP1P3	4129	0.849875
Brain_Amygdala	ENSG00000242142.1	SERBP1P3	4136	0.841796
Hypothalamus	ENSG00000242142.1	SERBP1P3	4122	0.822722
Artery_Coronary	ENSG00000242607.1	RPS3AP34	6888	0.903617
Adipose_Subcutaneous	ENSG00000246250.2	RP11-613D13.5	6354	0.836426
Esophagus_Muscularis	ENSG00000248905.4	FMN1	6108	0.82243
Stomach	ENSG00000248971.2	KRT8P46	4910	0.818749
Breast_Mammary_Tissue	ENSG00000248971.2	KRT8P46	4910	0.826227
Prostate	ENSG00000248971.2	KRT8P46	4896	0.904293
Lung	ENSG00000248971.2	KRT8P46	4910	0.841218
Adrenal_Gland	ENSG00000248971.2	KRT8P46	4905	0.827436
Brain_Cerebellum	ENSG00000251402.3	FAM90A25P	6974	0.882216
Artery_Tibial	ENSG00000254527.1	ENPP7P12	6492	0.834933
Artery_Coronary	ENSG00000255310.2	AF131215.2	8201	0.836064
Brain_Cerebellar_Hemisphere	ENSG00000255310.2	AF131215.2	8196	0.815145
Brain_Caudate_basal_ganglia	ENSG00000255556.2	RP11-351I21.6	6871	0.93466
Hypothalamus	ENSG00000255556.2	RP11-351I21.6	6815	0.85702
Brain_Cerebellum	ENSG00000255920.1	RP11-264F23.4	6019	0.998382
Brain_Cerebellar_Hemisphere	ENSG00000255920.1	RP11-264F23.4	6007	0.999939
Brain_Cerebellum	ENSG00000256164.1	RP11-264F23.3	6040	1
Esophagus_Muscularis	ENSG00000256164.1	RP11-264F23.3	6040	0.927729
Brain_Cerebellar_Hemisphere	ENSG00000256164.1	RP11-264F23.3	6027	1
Brain_Nucleus_accumbens_basal_ganglia	ENSG00000256164.1	RP11-264F23.3	6025	0.870744
Artery_Aorta	ENSG00000257042.1	RP11-993B23.3	6177	0.884253
Brain_Cerebellum	ENSG00000258725.1	PRC1-AS1	6302	0.985585
Pituitary	ENSG00000258725.1	PRC1-AS1	6293	0.82698
Skin_Sun_Exposed_Lower_leg	ENSG00000258725.1	PRC1-AS1	6303	0.989891
Esophagus_Gastroesophageal_Junction	ENSG00000258725.1	PRC1-AS1	6301	0.886051
Pituitary	ENSG00000259330.1	LINC00984	4689	0.906125
Prostate	ENSG00000259549.1	RP11-115K3.1	4182	0.874682
Colon_Transverse	ENSG00000259677.1	RP11-493E3.1	5908	0.890186
Thyroid	ENSG00000259677.1	RP11-493E3.1	5908	0.824813
Skin_Sun_Exposed_Lower_leg	ENSG00000259677.1	RP11-493E3.1	5908	0.860479
Adrenal_Gland	ENSG00000259677.1	RP11-493E3.1	5905	0.800178
Stomach	ENSG00000259677.1	RP11-493E3.1	5907	0.869632
Adipose_Subcutaneous	ENSG00000261379.1	RP11-395N3.1	6388	0.89098
Pituitary	ENSG00000270210.1	RP11-373D23.3	4829	0.81688
Skin_Not_Sun_Exposed_Suprapubic	ENSG00000272335.1	RP11-53O19.3	3896	0.812432
Adipose_Subcutaneous	ENSG00000272622.1	RP11-395N3.2	6383	0.805297
